# Supplementary material for: Comparative glycoproteomics study on the surface of SKOV3 versus IOSE80 cell lines
Source: Front Chem. 2022 Nov 22;10:1010642. doi: 10.3389/fchem.2022.1010642 (PMC9723240; doi:10.3389/fchem.2022.1010642)
Supplement: Supplementary file 1 [file Table2.XLSX]

## Sheet: specific peptides_3733
Spectrum Index	RT(min)	Iso.m/z	Exp.m/z	z	Theo.m/z	IPMD(ppm)	Theo.MM(m/z)	Mol.Formula	p-Seq.	p-PTMs	p-MPs	g-Linkage.	g-MPs	-log(pscore)	Composition	Gly-bracket	GlycoSite	Accession Number	Start	End	GF score	Structure-diagnostic ions
31501	137.84	1573.67	1573.42	4	1573.42	-1.09185	6287.64	C256H401N60O110S5Ct4	HSDCLACLHFNHSGICELHCPALVTYNTDTFESMPNPEGR	H1dEC4CamC7CamN11GlcNAcC16CamC20Cam	28	01Y41Y41M(31M21M21M)61M(31M)61M	31	425.76	N2H7F0S0	N,0;	259	P04626	249	288	5	BI2,BIII3,BI2,BIII3,ZI3,ZIII3,YI3,YIII3,YI3,YIII3,
32937	143.04	1532.7	1532.95	4	1532.94	3.51129	6125.74	C262H415N46O116S2	EGPFVHIASMCAALLSKFLSLFGGIYENESR	E1dEC11CamK17dEN28GlcNAc	6	01Y41Y41M(31M41Y41L32S)61M(21Y41L32S)61Y41L	47	397.15	N5H6F0S2	N,1;	232	P51788	205	235	0
25492	111.83	947.971	947.722	4	947.719	2.71159	3786.85	C151H273N26O77Ct8	IAPASNVSHTVVLRPLK	I1dEN6GlcNAcK17dE	13	01Y41Y41M(31M21M21M31G)61M(31M21M)61M	49	368.08	N2H9F0S0	N,2;	88	P43308	83	99	0
32061	141.34	1379.91	1379.25	3	1379.25	0.968682	4133.73	C169H266N27O88Ct4	YHYNGTLLDGTLFDSSYSR	Y1dEN4GlcNAc	25	01Y41Y41M(31M21M21M31G)61M(31M21M)61M	41	360.32	N2H9F0S0	N,5;	286	O95302	283	301	0
17830	79.5	1226.16	1226.16	3	1226.16	1.04513	3675.47	C147H232N25O83	GYYNQSEDGSHTLQR	G1dEN4GlcNAc	21	01Y41Y41M(31M21M21M)61M(31M21M)61M21M	35	333	N2H9F0S0	N,6;	110	P10321	107	121	1	04AI4,
30830	135.09	1379.22	1379.23	3	1379.23	-0.536629	4133.66	C171H262N27O88S1	YHYNGSLMDGTLFDSSYSR	Y1dEN4GlcNAc	26	01Y41Y41M(31M21M21M31G)61M(31M21M)61M	35	322.71	N2H9F0S0	N,5;	294	Q96AY3	291	309	0
31940	139.61	1382.6	1382.27	3	1382.27	-4.46139	4142.8	C155H277N28O87S2Ct12	CEECGKAFNQSSTLTTHK	C1dE@CamC4CamK6dEN9GlcNAcK18dE	5	01Y41Y41M(31M21M21M)61M(31M21M)61M21M	41	318.03	N2H9F0S0	N,0;	355	Q9H8G1	347	364	1	04AI4,
30861	136.49	1287.86	1286.86	3	1286.87	-5.64362	3857.59	C153H246N27O84Ct4	NVYNASSHSTSGFASTFR	N1dEN4GlcNAc	6	01Y41Y41M(31M21M21M31G)61M(31M21M)61M	40	311.99	N2H9F0S0	N,1;	244	Q9BYV9	241	258	0
32050	139.57	1381.93	1382.27	3	1382.26	5.03587	4142.77	C166H281N26O90S2	DPEIEMSGGLVNGSSVTVSCK	D1dEN12GlcNAcC20CamK21dE	5	01Y41Y41M(31M21M21M)61M(31M21M)61M21M	41	307.76	N2H9F0S0	N,1;	417	P19320	406	426	1	04AI4,
26634	117.38	1305.24	1305.24	3	1305.24	-2.59582	3911.7	C152H264N27O85S1Ct4	ILLTCSLNDSATEVTGHR	I1dEC5CamN8GlcNAc	23	01Y41Y41M(31M21M21M)61M(31M21M)61M21M	36	306.7	N2H9F0S0	N,4;	160	P35613	153	170	2	45AI3,04AI4,
23352	103.74	1146.84	1146.5	3	1146.5	-2.45324	3436.49	C137H235N22O76S1	TALVANTSNMPVAAR	T1dEN6GlcNAc	6	01Y41Y41M(31M21M21M)61M(31M21M)61M21M	42	306.62	N2H9F0S0	N,0;	314	P38606	309	323	1	04AI4,
37086	159.17	1569.18	1569.18	4	1569.17	4.9017	6270.66	C255H406N55O123S2	QQMQTQNLSAYIIPGTDAHMNEYIGQHDERR	Q1dEN7GlcNAc	7	01Y41Y41M(31M41Y41L31Y41L32S)61M61Y41L32S	53	306.07	N5H6F0S2	N,2;	65	O43895	59	89	3	03AI5,03AII5,35AI5,35AII5,YII4,
24889	109.18	1265.89	1265.21	3	1265.21	-1.16826	3791.62	C144H252N27O79S2Ct8	SHTGERLFQCNLCGK	S1dEC10CamN11GlcNAcC13CamK15dE	6	01Y41Y41M(31M21M21M)61M(31M21M)61M21M	47	304.23	N2H9F0S0	N,0;	387	Q9BUG6	377	391	2	45AI3,04AI4,
31646	138.41	1372.59	1372.25	3	1372.25	0.128029	4112.74	C161H267N30O90Ct4	TAGSASDRFQDSSVFNETLR	T1dEN16GlcNAc	7	01Y41Y41M(31M21M21M)61M(31M21M)61M21M	41	303.86	N2H9F0S0	N,0;	92	Q7Z553	77	96	1	04AI4,
17726	79.14	1018.78	1018.12	3	1018.11	2.79269	3051.32	C119H204N15O69Ct8	YIHQNYTK	Y1dEN5GlcNAcK8dE	15	01Y41Y41M(31M21M21M)61M(31M21M)61M21M	41	296.35	N2H9F0S0	N,4;	538	Q02809	534	541	0
27933	122.65	1274.29	1273.61	3	1273.61	-0.16491	3817.82	C150H270N27O79Ct8	LVALAVIDEKNTSVEHTR	L1dEK10dEN11GlcNAc	16	01Y41Y41M(31M21M)61M(31M21M)61M21M	33	295.48	N2H8F0S0	N,1;	258	Q96JJ7	248	265	3	04AI4,YI3,YI3,
31618	138.31	1029.19	1029.44	4	1029.44	-7.95185	4112.75	C163H275N28O91S1	LDPMESVREETVNLTTDSR	L1dEN13GlcNAc	5	01Y41Y41M(31M21M21M)61M(31M21M)61M21M	47	295.19	N2H9F0S0	N,0;	348	Q6UWL2	336	354	2	03AI4,04AI4,
30934	136.78	1337.56	1336.9	3	1336.9	2.93188	4006.67	C164H253N30O82Ct4	YHYNGTFLDGTLFDSSHNR	Y1dEN4GlcNAc	25	01Y41Y41M(31M21M21M)61M(31M21M)61M	35	295.09	N2H8F0S0	N,5;	174	O95302	171	189	0
31618	138.31	1029.19	1029.44	4	1029.44	-5.5428	4112.74	C165H271N30O88S1	TPAGDLAFNQCPLNATGTTSR	T1dEC11CamN14GlcNAc	6	01Y41Y41M(31M21M21M)61M(31M21M)61M21M	48	293.24	N2H9F0S0	N,0;	540	O60242	527	547	2	03AI4,04AI4,
24209	107.49	931.947	931.951	4	931.944	7.20923	3723.75	C141H260N25O79Ct12	SSNLTKHNIIHTGEK	S1dEN3GlcNAcK6dEK15dE	5	01Y41Y41M(31M21M21M31G)61M(31M21M)61M	42	291.8	N2H9F0S0	N,0;	466	Q96N38	464	478	0
24842	109.32	1266.21	1265.21	3	1265.21	2.59514	3792.61	C145H251N24O83S1Ct8	IGPSSPSNGIDMGYNGNK	I1dEN17GlcNAcK18dE	8	01Y41Y41M(31M21M21M)61M(31M21M)61M21M	51	291.04	N2H9F0S0	N,2;	349	Q8IYU2	333	350	2	45AI3,04AI4,
19412	86.89	1021.43	1021.43	3	1021.43	4.11121	3061.27	C120H202N19O72	NNHTASILDR	N1dEN2GlcNAc	7	01Y41Y41M(31M21M21M)61M(31M21M)61M21M	42	290.89	N2H9F0S0	N,0;	130	P08962	129	138	1	04AI4,
31618	138.31	1029.19	1029.44	4	1029.45	-9.94028	4112.76	C173H275N24O87S1	YNLEELYQAVENLCSYK	Y1dEN12GlcNAcC14CamK17dE	5	01Y41Y41M(31M21M21M)61M(31M21M)61M21M	47	288.76	N2H9F0S0	N,1;	246	Q13620	235	251	2	03AI4,04AI4,
23606	103.53	1146.83	1146.51	3	1146.5	3.84462	3436.49	C140H231N22O76	QQNFGLNNATQPK	Q1dEN8GlcNAcK13dE	5	01Y41Y41M(31M21M21M31G)61M(31M21M)61M	47	288.67	N2H9F0S0	N,1;	59	Q5VTH9	52	64	0
25697	112.75	1274.9	1274.22	3	1274.22	-5.85509	3818.65	C155H253N28O82	TILVDNNTWNNTHISR	T1dEN10GlcNAc	21	01Y41Y41M(31M21M21M)61M(31M21M)61M21M	34	287.93	N2H9F0S0	N,2;	548	P46977	539	554	1	04AI4,
31618	138.31	1029.19	1029.44	4	1029.45	-11.612	4112.76	C156H275N24O88S2Ct12	TFAMKDFSGVSDTDNSSMK	T1dEK5dEN15GlcNAcK19dE	5	01Y41Y41M(31M21M21M)61M(31M21M)61M21M	47	285.69	N2H9F0S0	N,2;	664	Q9UPZ3	650	668	2	03AI4,04AI4,
31692	138.12	1029.2	1029.44	4	1029.44	4.2768	4112.72	C164H271N26O87S2Ct4	FEISCNLSLDAMEEFLNR	F1dEC5CamN6GlcNAc	5	01Y41Y41M(31M21M21M)61M(31M21M)61M21M	49	285.48	N2H9F0S0	N,0;	648	Q15269	643	660	2	03AI4,04AI4,
31617	138.3	1372.92	1372.26	3	1372.26	-1.16043	4112.75	C169H271N30O85S1	AHASPFSGALTPSAPPGPEMNR	A1dEN21GlcNAc	5	01Y41Y41M(31M21M21M)61M(31M21M)61M21M	40	285.16	N2H9F0S0	N,2;	139	O15027	119	140	1	04AI4,
31346	138.47	1029.95	1029.44	4	1029.45	-8.18727	4112.75	C169H271N30O85S1	DYCNIIAFSPNSTNHVALR	D1dEC3CamN11GlcNAc	5	01Y41Y41M(31M21M21M31G31G)61M(31M)61M	46	284.81	N2H9F0S0	N,0;	123	P0DMS9	113	131	0
31617	138.3	1372.92	1372.26	3	1372.25	5.95708	4112.72	C162H267N34O87S1	HNGNYTCIASNAAATVSRER	H1dEN4GlcNAcC7Cam	5	01Y41Y41M(31M21M21M)61M(31M21M)61M21M	41	283.31	N2H9F0S0	N,2;	666	Q8TD84	663	682	1	04AI4,
31180	136.06	1287.19	1287.2	3	1287.2	-3.99699	3857.58	C147H246N31O83S1Ct4	SRSPHNNGTCFGTDLNR	S1dEN7GlcNAcC10Cam	5	01Y41Y41M(31M21M21M)61M(31M21M)61M21M	46	282.65	N2H9F0S0	N,0;	174	Q8IVL8	168	184	1	04AI4,
17726	79.14	1018.78	1018.12	3	1018.12	-1.76967	3051.33	C122H212N17O69S1	NECALLKAR	N1GlcNAc@dEC3CamK7dE	5	01Y41Y41M(31M21M21M)61M(31M21M)61M21M	41	282.55	N2H9F0S0	N,0;	141	P19883	141	149	0
36434	156.46	1563.67	1563.67	3	1563.67	4.17173	4686.98	C180H309N26O104S1Ct12	YCFKENENVTVDK	Y1dEC2CamK4dEN8GlcNAcK13dE	6	01Y41Y41M(31M41Y41L32S)61M(21Y41L32S)61Y41L32S	45	281.41	N5H6F0S3	N,2;	13	Q9BXM9	6	18	2	YI5,YII5,YIII5,YI6,YII6,YIII6,
17726	79.14	1018.78	1018.12	3	1018.11	4.12261	3051.31	C114H204N17O71Ct8	GNRTENFTK	G1dEN6GlcNAcK9dE	7	01Y41Y41M(31M21M21M)61M(31M21M)61M21M	41	280.7	N2H9F0S0	N,0;	568	Q9NVV4	563	571	0
24606	109.29	1265.21	1265.22	3	1265.21	3.86187	3791.62	C149H252N29O82S1	NAVVMDQEPAGNRTVNR	N1dEN12GlcNAc	5	01Y41Y41M(31M21M21M31G)61M(31M21M)61M	47	280.55	N2H9F0S0	N,1;	285	P43628	274	290	0
32734	144.09	1543.68	1543.36	3	1543.35	4.34433	4626.03	C187H306N37O92S1Ct4	GNYDFVQAMIVNNHTSLDVEEAAAVR	G1dEN13GlcNAc	28	01Y41Y41M(31M21M21M)61M(31M21M)61M	30	279.95	N2H8F0S0	N,1;	270	Q6PIU2	258	283	0
37589	161.06	1576.94	1576.94	4	1576.93	6.5902	6301.7	C259H411N52O119S3Ct4	HFEEAYPNCTVLEARPCYNVARLMFLDAER	H1dEN8GlcNAcC9CamC17Cam	6	01Y41Y41M(31M41Y41L31Y41L32S)61M61Y41L32S	49	279.54	N5H6F0S2	N,1;	266	Q5T3F8	259	288	0
31180	136.06	1287.19	1287.2	3	1287.21	-7.62888	3857.6	C150H250N27O84S1Ct4	MDDSALQLNHTANEFAR	M1dEN9GlcNAc	5	01Y41Y41M(31M21M21M)61M(31M21M)61M21M	45	279.19	N2H9F0S0	N,0;	446	Q96RF0	438	454	1	04AI4,
17745	79.11	1018.12	1018.11	3	1018.11	7.33236	3051.3	C123H204N19O69	WEIRNISGR	W1dEN5GlcNAc	5	01Y41Y41M(31M21M21M)61M(31M21M)61M21M	41	278.84	N2H9F0S0	N,1;	1087	Q9NY15	1083	1091	1	04AI4,
24842	109.32	1266.21	1265.21	3	1265.21	-0.204393	3792.63	C151H251N20O84Ct8	TEPINTTYSYTDFQK	T1dEN5GlcNAcK15dE	7	01Y41Y41M(31M21M21M)61M(31M21M)61M21M	48	278.63	N2H9F0S0	N,0;	196	Q9NXF7	192	206	2	45AI3,04AI4,
24911	109.63	898.193	898.195	4	898.186	9.74652	3588.72	C153H259N22O74	NKDLLNETVVAVFQK	N1dEK2dEN6GlcNAcK15dE	5	01Y41Y41M(31M21M21M)61M(31M21M)61M	48	277.72	N2H8F0S0	N,0;	614	Q9Y2K3	609	623	0
24651	109.49	1266.22	1265.55	3	1265.54	5.48974	3792.6	C154H247N26O78S1Ct4	NATGMEVGWYRPPFSR	N1GlcNAc@dE	5	01Y41Y41M(31M21M21M31G)61M(31M21M)61M	46	277	N2H9F0S0	N,0;	60	Q16653	60	75	0
34929	150.69	1238.26	1238.26	3	1238.26	0.196591	3710.75	C152H265N24O75S1Ct4	LRPIIISMNYSLPLR	L1dEN9GlcNAc	6	01Y41Y41M(31M21M21M31G)61M(31M21M)61M	39	276.99	N2H9F0S0	N,0;	573	P26006	565	579	0
27090	118.98	1341.26	1340.6	3	1340.6	-1.42742	4017.77	C159H274N29O82S2Ct4	TYNITENMLCVGIVPGRR	T1dEN3GlcNAcC10Cam	5	01Y41Y41M(31M21M21M)61M(31M21M)61M21M	38	276.45	N2H9F0S0	N,0;	173	Q8IYP2	171	188	1	04AI4,
32050	139.57	1381.93	1382.27	3	1382.27	-1.65749	4142.79	C170H277N32O82S2	AVNICGMHGWTKDLSPHSR	A1dEN3GlcNAcC5CamK12dE	5	01Y41Y41M(31M21M21M31G31G)61M(31M)61M	38	276.39	N2H9F0S0	N,2;	22	P0CW21	20	38	1	12AIII5,
27576	121.1	946.45	946.699	4	946.699	-0.334427	3781.77	C161H266N25O77	KVFELISLLNYTADQIR	K1dEN10GlcNAc	5	01Y41Y41M(31M21M21M)61M(31M21M)61M	39	275.52	N2H8F0S0	N,1;	696	A2A2Z9	687	703	0
19412	86.89	1021.43	1021.43	3	1021.43	2.78561	3061.28	C125H202N17O70	FLANTSFQGR	F1dEN4GlcNAc	5	01Y41Y41M(31M21M21M)61M(31M21M)61M21M	41	275.28	N2H9F0S0	N,1;	344	O60391	341	350	1	04AI4,
26772	119.12	1341.23	1340.6	3	1340.59	2.78319	4017.76	C158H270N29O85S1Ct4	MRTGDELVNINGTPLYGSR	M1dEN11GlcNAc	5	01Y41Y41M(31M21M21M)61M(31M21M)61M21M	38	275.14	N2H9F0S0	N,1;	62	Q9ULL8	52	70	1	04AI4,
31692	138.12	1029.2	1029.44	4	1029.45	-7.39941	4112.76	C161H275N28O82S3Ct8	FSMMPQSMANSSATWKPAR	F1dEN10GlcNAcK16dE	5	01Y41Y41M(31M21M21M)61M(31M21M)61M21M	47	275.14	N2H9F0S0	N,0;	218	Q8IZJ6	209	227	2	03AI4,04AI4,
26996	118.97	1341.27	1340.6	3	1340.6	1.80465	4017.77	C162H270N29O82S1Ct4	SMNVTELAVQIWFENRR	S1dEN3GlcNAc	5	01Y41Y41M(31M21M21M)61M(31M21M)61M21M	42	274.59	N2H9F0S0	N,2;	172	Q9BQY4	170	186	1	04AI4,
24802	109.14	1264.88	1264.88	3	1264.88	0.0533339	3791.62	C146H252N23O83S1Ct8	TMSVSDFNYSRTSPSK	T1dEN8GlcNAcK16dE	5	01Y41Y41M(31M21M21M31G)61M(31M21M)61M	43	274.31	N2H9F0S0	N,0;	1163	Q96RT1	1156	1171	0
36008	156.73	1563.67	1563.68	3	1563.68	0.879533	4687.01	C187H313N28O98S2Ct8	AFTGRFLCNMTFLK	A1dEC8CamN9GlcNAcK14dE	5	01Y41Y41M(31M41Y41L32S)61M(21Y41L32S)61Y41L32S	44	274.28	N5H6F0S3	N,2;	1728	Q9Y4A5	1720	1733	2	YI5,YII5,YIII5,YI6,YII6,YIII6,
36008	156.73	1563.67	1563.68	3	1563.68	-1.94969	4687.02	C189H317N30O103S1	EARDPSLLINACLNK	E1dEN10GlcNAcC12CamK15dE	5	01Y41Y41M(31M41Y41L32S)61M(21Y41L32S)61Y41L32S	44	274.16	N5H6F0S3	N,1;	375	Q9H1Z4	366	380	2	YI5,YII5,YIII5,YI6,YII6,YIII6,
34244	149.94	1123	1123.26	4	1123.25	15.5932	4487.96	C175H300N33O91S2Ct8	MADPQSIQESQNLSMFLANHNK	M1dEN12GlcNAcK22dE	5	01Y41Y41M(31M21M21M)61M(31M21M)61M21M	40	273	N2H9F0S0	N,0;	209	Q7L576	198	219	2	45AI3,04AI4,
27494	121.15	1205.2	1205.54	3	1205.54	4.95092	3612.59	C149H251N22O75S2	GCPDNITVMVVKFR	G1dEC2CamN5GlcNAcK12dE	5	01Y41Y41M(31M21M21M31G)61M(31M21M)61M	35	272.99	N2H9F0S0	N,0;	343	Q5SGD2	339	352	0
31330	138.4	1029.19	1029.44	4	1029.45	-5.93442	4112.75	C161H275N32O87S2	LSCTASNSNRSTPACSPILR	L1dEC3CamN9GlcNAcC15Cam	5	01Y41Y41M(31M21M21M)61M(31M21M)61M21M	49	270.84	N2H9F0S0	N,0;	14	Q3KR37	6	25	3	03AI4,45AI3,04AI4,
34817	150.95	1237.93	1237.93	3	1237.93	2.18447	3710.76	C146H265N22O80Ct8	NSSDIVQIAPQSLILK	N1GlcNAc@dEK16dE	8	01Y41Y41M(31M21M21M31G)61M(31M21M)61M	52	270.51	N2H9F0S0	N,0;	97	P18564	97	112	0
17726	79.14	1018.78	1018.12	3	1018.12	-4.12401	3051.34	C116H208N15O71Ct8	NGLVNASYTK	N1dEN5GlcNAcK10dE	5	01Y41Y41M(31M21M21M)61M(31M21M)61M21M	35	269.84	N2H9F0S0	N,0;	490	Q2NL67	486	495	0
26772	119.12	1341.23	1340.6	3	1340.59	3.06889	4017.75	C153H270N25O91Ct8	IQDEGVVLESEETNQTNK	I1dEN14GlcNAcK18dE	5	01Y41Y41M(31M21M21M)61M(31M21M)61M21M	37	269.79	N2H9F0S0	N,0;	236	Q9NW75	223	240	1	04AI4,
17726	79.14	1018.78	1018.12	3	1018.12	-4.12401	3051.34	C116H208N15O71Ct8	YILAGGNSSGK	Y1dEN7GlcNAcK11dE	5	01Y41Y41M(31M21M21M)61M(31M21M)61M21M	35	269.66	N2H9F0S0	N,0;	612	Q9H967	606	616	0
27483	121.1	946.448	946.448	4	946.456	-9.16164	3781.8	C150H266N27O77Ct8	SVRSNFSLLTNVPVPSNK	S1dEN5GlcNAcK18dE	5	01Y41Y41M(31M21M21M)61M(31M21M)61M	38	269.22	N2H8F0S0	N,0;	194	P27815	190	207	0
23992	105.19	924.441	924.689	4	924.692	-3.00221	3694.74	C144H261N24O79Ct8	QGNLSLPLNRELVEK	Q1dEN3GlcNAcK15dE	6	01Y41Y41M(31M21M21M)61M(31M21M)61M21M	46	268.96	N2H9F0S0	N,2;	343	Q4G0N4	341	355	2	03AI4,45AI3,
31734	138.29	1029.69	1029.44	4	1029.44	0.0744108	4112.74	C163H267N34O81S2Ct4	QRQWIGPTGMNQNMSFHR	Q1dEN13GlcNAc	5	01Y41Y41M(31M21M21M)61M(31M21M)61M21M	50	268.56	N2H9F0S0	N,1;	426	P06127	414	431	2	03AI4,04AI4,
34672	149.67	1123	1123.26	4	1123.25	3.4207	4487.98	C188H308N31O87S3	THTGEKPFICNECGKSFCVK	T1dEK6dEC10CamN11GlcNAcC13CamK15dEC18CamK20dE	6	01Y41Y41M(31M21M21M)61M(31M21M)61M21M	31	267.65	N2H9F0S0	N,0;	495	Q8NDW4	485	504	2	03AI4,04AI4,
34244	149.94	1123	1123.26	4	1123.25	11.237	4487.98	C191H296N35O88	IYRSDFWNFSSLDLLHLGNNR	I1dEN8GlcNAc	6	01Y41Y41M(31M21M21M)61M(31M21M)61M21M	38	267.26	N2H9F0S0	N,0;	430	O94933	423	443	2	45AI3,04AI4,
18067	80.6	1267.19	1266.85	3	1266.85	2.80327	3797.54	C149H242N23O87Ct4	SEDSHPFSNSTTFVR	S1dEN9GlcNAc	5	01Y41Y41M(31M21M21M31G)61M(31M21M)61M21M	39	266.03	N2H10F0S0	N,0;	477	Q495M3	469	483	0
25526	113.43	1432.26	1432.26	3	1432.27	-0.449381	4292.78	C171H275N36O82S3Ct4	GHCWGPGPTQCVNCSQFLR	G1dEC3CamC11CamN13GlcNAcC14Cam	16	01Y41Y41M(31M41Y41L)61M(21Y41L)61Y31F	26	265.23	N5H5F1S0	N,3;	530	P04626	518	536	0
34244	149.94	1123	1123.26	4	1123.26	5.53837	4488	C182H296N39O88Ct4	AFSHSSNLTQHQLLHTGERPFR	A1dEN7GlcNAc	7	01Y41Y41M(31M21M21M)61M(31M21M)61M21M	35	265	N2H9F0S0	N,1;	439	O75467	433	454	2	45AI3,04AI4,
31212	136.68	1127.25	1127.24	4	1127.24	-0.325518	4503.95	C189H300N33O88S2	FSNDCKHLISVSGDSCIFVWR	F1dEN3GlcNAcC5CamK6dEC16Cam	5	01Y41Y41M(31M21M21M)61M(31M21M)61M21M	38	264.36	N2H9F0S0	N,0;	713	O60336	711	731	3	03AI4,45AI3,04AI4,
24651	109.49	1266.22	1265.21	3	1265.22	-7.47126	3792.65	C143H255N24O79S2Ct12	IHTGEKPFACNECGK	I1dEK6dEC10CamN11GlcNAcC13CamK15dE	5	01Y41Y41M(31M21M21M31G)61M(31M21M)61M	45	264.09	N2H9F0S0	N,1;	361	Q8NB42	351	365	0
16119	72.45	1182.5	1182.5	3	1182.5	-5.89497	3544.49	C141H231N18O79Ct8	DEWTNDTGFLSFK	D1dEN5GlcNAcK13dE	5	01Y41Y41M(31M21M21M)61M(31M21M)61M21M	36	263.62	N2H9F0S0	N,2;	746	Q8WYK1	742	754	1	04AI4,
36008	156.73	1563.67	1563.68	3	1563.68	-2.79065	4687.02	C186H313N34O104	QASLLHTSRSLSSLNR	Q1dEN15GlcNAc	6	01Y41Y41M(31M41Y41L32S)61M(21Y41L32S)61Y41L32S	44	263.53	N5H6F0S3	N,3;	1252	Q6P0Q8	1238	1253	2	YI5,YII5,YIII5,YI6,YII6,YIII6,
27973	124.39	1373.91	1373.91	3	1373.92	-5.14834	4117.73	C159H266N31O91Ct4	SESDAVSSDRNFPNSTNLPR	S1dEN14GlcNAc	5	01Y41Y41M(31M21M21M31G)61M(31M21M)61M	36	263.49	N2H9F0S0	N,0;	252	P98170	239	258	0
17010	75.83	1008.1	1008.1	3	1008.1	0.637372	3021.28	C112H206N13O72S1Ct8	MDNLSDTLK	M1dEN3GlcNAcK9dE	5	01Y41Y41M(31M21M21M)61M(31M21M)61M21M	42	262.81	N2H9F0S0	N,0;	3	P52306	1	9	1	04AI4,
24651	109.49	1266.22	1265.21	3	1265.22	-7.47126	3792.65	C143H255N24O79S2Ct12	VHSGEKPFVCNECGK	V1dEK6dEC10CamN11GlcNAcC13CamK15dE	5	01Y41Y41M(31M21M21M31G)61M(31M21M)61M	45	262.57	N2H9F0S0	N,1;	283	Q14592	273	287	0
29534	129.87	1149.27	1149.02	4	1149.02	1.04818	4591.05	C203H305N36O82S1	GAPVELKCNYSYSGSPELFWYVQYSR	G1dEK7dEC8CamN9GlcNAc	6	01Y41Y41M(31M21M)61M(31M)61M	28	262.53	N2H6F0S0	N,0;	43	A0A0A6YYK6	35	60	5	BI2,CI2,BI2,YI3,YI3,
34244	149.94	1123	1123.26	4	1123.25	11.7258	4487.97	C182H304N33O94S1	STNDSVLAVGFNPRDSSCIVTSGK	S1dEN3GlcNAcC18CamK24dE	6	01Y41Y41M(31M21M21M)61M(31M21M)61M21M	38	262.52	N2H9F0S0	N,3;	405	Q32P44	403	426	2	45AI3,04AI4,
27184	119.8	947.717	947.216	4	947.218	-2.34439	3784.85	C146H275N24O77S1Ct12	SQLKVLSHNLCTVLK	S1dEK4dEN9GlcNAcC11CamK15dE	5	01Y41Y41M(31M21M21M31G)61M(31M21M)61M	47	261.54	N2H9F0S0	N,1;	38	Q9UH65	30	44	0
27270	121.32	1207.55	1207.21	3	1207.21	4.22641	3618.6	C142H245N24O80Ct4	LTGIPSHILNSSPSDR	L1dEN10GlcNAc	5	01Y41Y41M(31M21M21M)61M(31M21M)61M21M	42	261.5	N2H9F0S0	N,0;	112	P78560	103	118	2	45AI3,04AI4,
26058	114.76	1294.91	1294.89	3	1294.89	0.738762	3880.66	C158H259N26O83S1	DPAGPGTLIMATGVQDFNR	D1dEN18GlcNAc	7	01Y41Y41M(31M21M21M31G)61M(31M21M)61M	34	260.94	N2H9F0S0	N,2;	70	Q6IC98	53	71	0
27275	121.34	1205.53	1205.2	3	1205.19	8.43336	3612.57	C138H243N26O79S1Ct4	IGLLGCNATRENVDR	I1dEC6CamN7GlcNAc	5	01Y41Y41M(31M21M21M31G)61M(31M21M)61M	31	260.74	N2H9F0S0	N,0;	367	P21549	361	375	0
24842	109.32	1266.21	1265.55	3	1265.54	3.93789	3792.61	C144H251N26O80S2Ct8	SHSVTEPYRCNICGK	S1dEC10CamN11GlcNAcC13CamK15dE	6	01Y41Y41M(31M21M21M)61M(31M21M)61M21M	48	260.44	N2H9F0S0	N,1;	825	O95625	815	829	2	45AI3,04AI4,
31344	138.46	1210.54	1209.88	3	1209.88	-1.82759	3626.62	C148H245N24O76Ct4	FEAEHISNYTALLLSR	F1dEN8GlcNAc	21	01Y41Y41M(31M21M21M)61M(31M21M)61M	36	260.39	N2H8F0S0	N,4;	69	Q9NPR2	62	77	0
27514	121.24	1154.2	1153.19	3	1153.19	-0.625566	3456.56	C144H239N24O70S1	LVGRFAPENTCHLK	L1dEN9GlcNAcC11CamK14dE	7	01Y41Y41M(31M21M)61M(31M21M)61M21M	37	260.27	N2H8F0S0	N,1;	416	Q6GPH6	408	421	4	45AI3,YI3,ZI3,YI3,
34244	149.94	1123	1123.26	4	1123.26	5.87044	4488	C174H304N31O90S2Ct12	HPCNLSYQLMEDHDIDVKTK	H1dEC3CamN4GlcNAcK18dEK20dE	5	01Y41Y41M(31M21M21M)61M(31M21M)61M21M	35	260.26	N2H9F0S0	N,0;	650	Q9H0K6	647	666	2	45AI3,04AI4,
27275	121.34	1205.53	1205.2	3	1205.2	7.86665	3612.57	C145H247N20O84	ENSSVEAKDSGLESK	E1dEN2GlcNAcK8dEK15dE	5	01Y41Y41M(31M21M21M)61M(31M21M)61M21M	36	259.8	N2H9F0S0	N,0;	432	Q9NYV4	431	445	2	45AI3,04AI4,
28190	123.76	1595.97	1596.67	3	1596.68	-6.62356	4786.03	C191H318N33O105S1	GHTLVLNCTATTPLNTR	G1dEN7GlcNAcC8Cam	6	01Y41Y41M(31M41Y41L32S)61M(21Y41L32S)61Y41L32S	50	259.32	N5H6F0S3	N,0;	251	P17948	245	261	2	YI5,YII5,YIII5,YI6,YII6,YIII6,
27514	121.24	1154.2	1153.19	3	1153.19	3.61051	3456.55	C133H235N24O72S1Ct8	VHACIEKLYNSSGR	V1dEC4CamK7dEN10GlcNAc	5	01Y41Y41M(31M21M)61M(31M21M)61M21M	38	259.02	N2H8F0S0	N,0;	117	Q2V2M9	108	121	4	45AI3,YI3,ZI3,YI3,
23606	103.53	1146.83	1146.51	3	1146.51	-2.29752	3436.51	C137H235N22O78	TSPNSLVTILNNSR	T1dEN11GlcNAc	5	01Y41Y41M(31M21M21M31G)61M(31M21M)61M	42	258.5	N2H9F0S0	N,1;	322	P10071	312	325	0
27514	121.24	1154.2	1153.19	3	1153.19	3.4154	3456.55	C141H235N28O69S1	HLPDGNICRHLLPR	H1dEN6GlcNAcC8Cam	5	01Y41Y41M(31M21M)61M(31M21M)61M21M	38	258.45	N2H8F0S0	N,0;	223	Q86WA6	218	231	4	45AI3,YI3,ZI3,YI3,
24132	105.8	1157.55	1156.87	3	1156.86	8.61981	3467.56	C130H240N21O72S2Ct12	LGVFSACKANETCK	L1dEC7CamK8dEN10GlcNAcC13CamK14dE	6	01Y41Y41M(31M21M21M31G)61M(31M)61M	33	258.43	N2H8F0S0	N,2;	115	Q92830	106	119	1	12AIII4,
17728	79.15	1281.52	1281.85	3	1281.85	-1.68478	3841.54	C150H250N25O86S2	TSNNSTMQVSFVCQR	T1dEN4GlcNAcC13Cam	7	01Y41Y41M(31M21M21M31G)61M(31M21M)61M21M	40	258.2	N2H10F0S0	N,0;	9	Q14457	6	20	0
34672	149.67	1123	1123.26	4	1123.25	2.83045	4487.98	C184H308N31O92S2	DVMLENYSNLVSLDLPSRCASK	D1dEN6GlcNAcC19CamK22dE	5	01Y41Y41M(31M21M21M)61M(31M21M)61M21M	32	258.07	N2H9F0S0	N,1;	38	Q8TAQ5	33	54	2	03AI4,04AI4,
27514	121.24	1154.2	1153.19	3	1153.19	2.61328	3456.55	C145H239N22O71S1	MFDRIFGQANTTLK	M1dEN10GlcNAcK14dE	5	01Y41Y41M(31M21M)61M(31M21M)61M21M	38	257.89	N2H8F0S0	N,0;	382	P33121	373	386	4	45AI3,YI3,ZI3,YI3,
26058	114.76	1294.91	1294.89	3	1294.89	0.708644	3880.66	C154H255N26O85Ct4	LAQDFLDSQNLSAYNTR	L1dEN10GlcNAc	6	01Y41Y41M(31M21M21M31G)61M(31M21M)61M	34	257.89	N2H9F0S0	N,1;	192	Q9NY33	183	199	0
28190	123.76	1595.97	1596.67	3	1596.68	-4.40146	4786.02	C189H318N31O103S2Ct4	INQFNLMASEMIALNR	I1dEN15GlcNAc	8	01Y41Y41M(31M41Y41L32S)61M(21Y41L32S)61Y41L32S	50	257.44	N5H6F0S3	N,3;	95	Q10472	81	96	2	YI5,YII5,YIII5,YI6,YII6,YIII6,
28190	123.76	1595.97	1596.67	3	1596.68	-2.88644	4786.01	C187H314N33O105S1Ct4	SQRVSENTMLPFVSNR	S1dEN15GlcNAc	8	01Y41Y41M(31M41Y41L32S)61M(21Y41L32S)61Y41L32S	50	257.44	N5H6F0S3	N,3;	86	Q9BXF9	72	87	2	YI5,YII5,YIII5,YI6,YII6,YIII6,
27973	124.39	1373.91	1373.91	3	1373.91	-2.83961	4117.72	C162H266N33O83S2Ct4	TGNCLYGNTCRFVHGPSPR	T1dEC4CamN8GlcNAcC10Cam	6	01Y41Y41M(31M21M21M)61M(31M21M)61M21M	37	257.18	N2H9F0S0	N,1;	55	Q5T200	48	66	1	04AI4,
28917	126.8	1383.26	1383.25	3	1383.26	-1.12088	4145.75	C171H262N37O82	HNNDTQHIWESDSNEFSVIADPR	H1dEN3GlcNAc	25	01Y41Y41M(31M21M)61M(31M)61M	27	256	N2H6F0S0	N,7;	217	P14625	215	237	5	BI2,BI2,ZI3,YI3,YI3,
34672	149.67	1123	1123.26	4	1123.25	8.6965	4487.95	C173H300N29O100Ct8	EAASEEALTAVQSGNVSEPEDIEK	E1dEN15GlcNAcK24dE	8	01Y41Y41M(31M21M21M)61M(31M21M)61M21M	32	255.79	N2H9F0S0	N,0;	337	Q8NHU2	323	346	2	03AI4,04AI4,
31212	136.68	1127.25	1127.24	4	1127.24	1.5676	4503.94	C186H300N31O94S1	WDENVTGFEIIQSITDTLCVSR	W1dEN4GlcNAcC19Cam	5	01Y41Y41M(31M21M21M)61M(31M21M)61M21M	38	255.51	N2H9F0S0	N,0;	82	Q9NSY2	79	100	3	03AI4,45AI3,04AI4,
24651	109.49	1266.22	1265.21	3	1265.2	7.90955	3792.59	C144H247N30O82S1Ct4	AQHELNCSLQDPRSGR	A1dEN6GlcNAcC7Cam	5	01Y41Y41M(31M21M21M31G)61M(31M21M)61M	44	255.17	N2H9F0S0	N,2;	106	Q86YD3	101	116	0
26058	114.76	1294.91	1294.89	3	1294.89	3.61855	3880.65	C159H259N24O84S1	YNSALDTNATMINSFNK	Y1dEN8GlcNAcK17dE	6	01Y41Y41M(31M21M21M31G)61M(31M21M)61M	33	254.95	N2H9F0S0	N,0;	274	Q9Y6X8	267	283	0
26058	114.76	1294.91	1294.89	3	1294.89	6.43116	3880.63	C153H259N28O83S2	DLHNMQNGSTLVCTLTR	D1dEN7GlcNAcC13Cam	5	01Y41Y41M(31M21M21M31G)61M(31M21M)61M	33	254.95	N2H9F0S0	N,0;	1390	Q6N021	1384	1400	0
32318	141.09	1379.57	1379.25	3	1379.26	-7.3642	4133.76	C172H278N25O86S2	NKDMSWPEEMSFIANSSK	N1dEK2dEN15GlcNAcK18dE	7	01Y41Y41M(31M21M21M)61M(31M21M)61M21M	36	254.07	N2H9F0S0	N,0;	718	Q8NFA0	704	721	1	04AI4,
31750	138.35	1243.59	1243.26	3	1243.26	3.20264	3726.75	C141H261N24O80Ct12	LNTSEVGHKALGPGSSK	L1dEN2GlcNAcK9dEK17dE	5	01Y41Y41M(31M21M21M)61M(31M21M)61M21M	39	253.96	N2H9F0S0	N,1;	221	Q9UMZ2	220	236	1	04AI4,
31618	138.31	1029.19	1029.44	4	1029.43	3.18915	4112.7	C165H271N30O84S3	MRGAGNDILNMSSFYSCLR	M1dEN10GlcNAcC17Cam	5	01Y41Y41M(31M21M21M)61M(31M21M)61M21M	43	253.91	N2H9F0S0	N,0;	947	Q3MJ13	938	956	2	03AI4,04AI4,
29001	128.81	1149.52	1149.28	4	1149.28	0.055592	4592.08	C207H308N37O76S2	NAYLFIYYLIQFCGHSWIFTNMTVR	N1dEC13CamN21GlcNAc	5	01Y41Y41M(31M)61M(31M21M)61M	25	253.44	N2H6F0S0	N,0;	37	Q5VWC8	17	41	5	BI2,BI2,15AI2,YI3,YI3,
26058	114.76	1294.91	1294.89	3	1294.89	-1.20425	3880.66	C149H259N30O81S2Ct4	MDNQCTVQVRLELGHR	M1dEN3GlcNAcC5Cam	5	01Y41Y41M(31M21M21M31G)61M(31M21M)61M	33	253.11	N2H9F0S0	N,1;	3	Q03111	1	16	0
32061	141.34	1379.91	1379.25	3	1379.24	5.67271	4133.71	C164H270N29O91S1	GPSPPEVASNSPACNNSITNLS	G1dEC14CamN20GlcNAc	6	01Y41Y41M(31M21M21M31G)61M(31M21M)61M	40	252.9	N2H9F0S0	N,2;	479	A6NK06	460	481	0
19428	87.09	967.415	967.415	3	967.407	8.9014	2899.2	C110H188N19O67Ct4	RGDGFVNESR	R1dEN7GlcNAc	5	01Y41Y41M(31M21M21M)61M(31M21M)61M	34	252.86	N2H8F0S0	N,2;	328	P59797	322	331	0
27514	121.24	1154.2	1153.19	3	1153.2	-3.69703	3456.57	C150H239N20O71	NKSNPLFQSPYYK	N1GlcNAc@dEK2dEK13dE	5	01Y41Y41M(31M21M)61M(31M21M)61M21M	37	252.79	N2H8F0S0	N,0;	2165	Q9NYQ8	2165	2177	4	45AI3,YI3,ZI3,YI3,
32061	141.34	1379.91	1379.25	3	1379.25	-2.15692	4133.74	C156H270N31O94Ct4	GALETDNSNSSAQVSTVGQTSR	G1dEN9GlcNAc	6	01Y41Y41M(31M21M21M31G)61M(31M21M)61M	40	252.2	N2H9F0S0	N,1;	331	Q9UPQ9	323	344	0
29001	128.81	1149.52	1149.28	4	1149.27	3.6918	4592.06	C194H308N39O86S1	GSAVATSHFEVGNTCPSEFPSKSITFTSR	G1dEN13GlcNAcC15CamK22dE	7	01Y41Y41M(31M)61M(31M21M)61M	25	252.16	N2H6F0S0	N,0;	1769	Q92576	1757	1785	5	BI2,BI2,15AI2,YI3,YI3,
23352	103.74	1146.84	1146.5	3	1146.49	5.84247	3436.46	C138H227N24O76	VFSNSSNLVQHQR	V1dEN4GlcNAc	5	01Y41Y41M(31M21M21M)61M(31M21M)61M21M	36	252.15	N2H9F0S0	N,3;	223	Q6PDB4	220	232	1	04AI4,
24425	107.1	931.704	931.697	4	931.701	-4.49326	3722.78	C144H265N22O79Ct12	EYVNGSNLITKLQAK	E1dEN4GlcNAcK11dEK15dE	5	01Y41Y41M(31M21M21M31G)61M(31M21M)61M	41	252.06	N2H9F0S0	N,2;	448	O43295	445	459	0
28577	126.98	1308.58	1308.91	3	1308.92	-3.44297	3922.73	C158H261N32O77S1Ct4	MHIFQNGSLVIHDVAPEDSGR	M1dEN6GlcNAc	20	01Y41Y41M(31M21M)61M(31M21M)61M	32	251.92	N2H7F0S0	N,3;	646	Q13308	641	661	3	BI2,YI3,YI3,
26058	114.76	1294.91	1294.89	3	1294.89	6.14388	3880.64	C157H251N26O83Ct4	EEFIYWIDSSRPNGSR	E1dEN13GlcNAc	5	01Y41Y41M(31M21M21M31G)61M(31M21M)61M	33	251.68	N2H9F0S0	N,1;	3066	Q9NZR2	3054	3069	0
27494	121.15	1205.2	1205.21	3	1205.2	10.5349	3612.57	C143H247N24O80S1	NVTCQATSVVSEKGR	N1GlcNAc@dEC4CamK13dE	5	01Y41Y41M(31M21M21M31G)61M(31M21M)61M	33	251.63	N2H9F0S0	N,0;	1145	O75417	1145	1159	0
27971	123.2	1544.97	1544.96	3	1544.96	2.00118	4630.86	C179H301N26O101S3Ct8	MVFFTCNACGESVK	M1dEC6CamN7GlcNAcC9CamK14dE	6	01Y41Y41M(31M41Y41L32S)61M(21Y41L32S)61Y41L32S	49	250.84	N5H6F0S3	N,0;	7	Q9NX58	1	14	1	YI6,YII6,YIII6,
27594	121.18	1205.53	1205.21	3	1205.2	9.63771	3612.57	C146H243N24O80	SSYRLHSNASESLGK	S1dEN8GlcNAcK15dE	5	01Y41Y41M(31M21M21M)61M(31M21M)61M21M	40	250.77	N2H9F0S0	N,0;	26	P32245	19	33	2	45AI3,04AI4,
27270	121.32	1207.55	1207.21	3	1207.21	-0.713091	3618.62	C146H249N24O80	TNEAVPKTAPTNVSGR	T1dEK7dEN12GlcNAc	5	01Y41Y41M(31M21M21M31G)61M(31M21M)61M	39	250.71	N2H9F0S0	N,0;	779	O94779	768	783	0
27090	118.98	1341.26	1340.93	3	1340.94	-8.17885	4018.8	C152H273N28O89Ct8	ISSLQTTEKNDTVAGQGER	I1dEK9dEN10GlcNAc	5	01Y41Y41M(31M21M21M)61M(31M21M)61M21M	36	250.62	N2H9F0S0	N,0;	874	P06756	865	883	1	04AI4,
26058	114.76	1294.91	1294.89	3	1294.9	-3.08008	3880.67	C147H259N28O81S2Ct8	CNECGKVFNQQATLAR	C1dE@CamN2GlcNAcC4CamK6dE	5	01Y41Y41M(31M21M21M31G)61M(31M21M)61M	34	250.15	N2H9F0S0	N,2;	513	A6NHJ4	512	527	0
17014	75.85	1006.09	1006.1	3	1006.09	3.49206	3015.26	C113H200N17O73Ct4	NTSSSTPQLR	N1GlcNAc@dE	5	01Y41Y41M(31M21M21M31G)61M(31M21M)61M	36	249.67	N2H9F0S0	N,0;	550	Q96QT4	550	559	0
26058	114.76	1294.91	1294.89	3	1294.89	6.40568	3880.63	C149H255N28O85S1Ct4	TSPLTSPTNCSHGGLSPSR	T1dEN9GlcNAcC10Cam	5	01Y41Y41M(31M21M21M31G)61M(31M21M)61M	32	249.55	N2H9F0S0	N,0;	1116	Q7Z460	1108	1126	0
34392	150.5	1169.53	1169.19	3	1169.19	-5.50898	3504.56	C141H239N24O72S1Ct4	LLHALGGDDFLGMLNR	L1dEN15GlcNAc	28	01Y41Y41M(31M21M21M31G)61M(31M)61M	37	249.5	N2H8F0S0	N,13;	196	Q9UHG3	182	197	1	12AIII4,
31593	137.72	1297.87	1297.21	3	1297.21	-3.11236	3887.61	C159H248N25O83Ct4	VWNSTFIEDYRDFDR	V1dEN3GlcNAc	11	01Y41Y41M(31M21M21M)61M(31M21M)61M21M	37	248.98	N2H9F0S0	N,4;	935	P26006	933	947	1	04AI4,
26058	114.76	1294.91	1294.89	3	1294.9	-2.75264	3880.67	C146H263N24O85S2Ct8	TVNSSSTSTMCELTHLK	T1dEN3GlcNAcC11CamK17dE	6	01Y41Y41M(31M21M21M31G)61M(31M21M)61M	34	248.8	N2H9F0S0	N,3;	1654	Q7Z5N4	1652	1668	0
17855	79.61	1227.5	1226.49	3	1226.5	-7.95171	3676.49	C145H235N24O80S1Ct4	GYNSVMNESERFYR	G1dEN7GlcNAc	6	01Y41Y41M(31M21M21M)61M(31M21M)61M21M	32	248.7	N2H9F0S0	N,1;	763	Q7Z570	757	770	1	04AI4,
19404	86.98	1021.44	1021.43	3	1021.44	-2.66487	3061.29	C123H206N15O73	LENITDDHK	L1dEN3GlcNAcK9dE	5	01Y41Y41M(31M21M21M31G)61M(31M21M)61M	36	248.51	N2H9F0S0	N,1;	369	Q13325	367	375	0
34244	149.94	1123	1123.26	4	1123.26	7.61093	4487.99	C179H304N33O93S1Ct4	KVPELFVCTQQDILASSNSSPSR	K1dEC8CamN18GlcNAc	5	01Y41Y41M(31M21M21M)61M(31M21M)61M21M	35	248.2	N2H9F0S0	N,1;	264	Q4G0A6	247	269	2	45AI3,04AI4,
34281	150.08	1123.5	1123.25	4	1123.24	4.55282	4487.95	C181H296N39O90S1	CRNGSLPARPVSHPTPYSTDAQR	C1dE@CamN3GlcNAc	5	01Y41Y41M(31M21M21M)61M(31M21M)61M21M	30	248.08	N2H9F0S0	N,0;	247	Q5R3F8	245	267	1	04AI4,
17140	76.44	954.083	954.084	3	954.077	7.30614	2859.21	C106H196N13O65S2Ct8	EIENMCLK	E1dEN4GlcNAcC6CamK8dE	5	01Y41Y41M(31M21M)61M(31M21M)61M21M	39	248.02	N2H8F0S0	N,1;	720	P49454	717	724	4	YI3,YI3,25XI4,25XII4,YI3,
32449	141.61	1127.49	1127.24	4	1127.25	-5.70942	4503.97	C183H308N33O90S3	QPSGSHPICICSSVDPKNLCSK	Q1dEC9CamC11CamK17dEN18GlcNAcC20CamK22dE	5	01Y41Y41M(31M21M21M)61M(31M21M)61M21M	36	247.96	N2H9F0S0	N,0;	85	A0A1B0GUW6	68	89	3	03AI4,45AI3,04AI4,
27594	121.18	1205.53	1205.21	3	1205.2	9.63771	3612.57	C146H243N24O80	LEFTEKQQAQNGSR	L1dEK6dEN11GlcNAc	5	01Y41Y41M(31M21M21M)61M(31M21M)61M21M	40	247.57	N2H9F0S0	N,0;	243	A8MUP6	233	246	2	45AI3,04AI4,
32562	141.54	1379.94	1379.25	3	1379.25	1.37665	4133.74	C163H266N31O89Ct4	THYSNIEANESEEVRQFR	T1dEN9GlcNAc	5	01Y41Y41M(31M21M21M)61M(31M21M)61M21M	40	247.25	N2H9F0S0	N,0;	93	P04632	85	102	1	04AI4,
28270	124.11	1373.58	1373.91	3	1373.91	0.925905	4117.71	C165H270N27O91S1	SMHNVTHNLEEDEEEVTK	S1dEN4GlcNAcK18dE	5	01Y41Y41M(31M21M21M31G)61M(31M21M)61M	37	246.84	N2H9F0S0	N,0;	712	Q5T0W9	709	726	0
27275	121.34	1205.53	1205.2	3	1205.19	8.46489	3612.57	C134H239N26O81Ct8	TNHSSPEAQSKQTGR	T1dEN2GlcNAcK11dE	5	01Y41Y41M(31M21M21M)61M(31M21M)61M21M	33	246.42	N2H9F0S0	N,1;	577	O95819	576	590	2	45AI3,04AI4,
36838	158.88	1499.65	1500.41	4	1500.41	3.9111	5995.59	C240H397N52O113S4Ct4	MAETCVPVLRCNTAAPMWLNGTHPSSDEGIVSR	M1dEC5CamC11CamN20GlcNAc	7	01Y41Y41M(31M41Y41L)61M61Y41L31Y41L32S	42	246.42	N5H6F0S1	N,1;	232	P07911	213	245	0
20046	89.83	1230.52	1229.85	3	1229.84	6.84325	3686.51	C143H237N24O84Ct4	SFRYENESLQNGR	S1dEN6GlcNAc	7	01Y41Y41M(31M21M21M31G)61M(31M21M)61M21M	35	246.21	N2H10F0S0	N,2;	99	P46013	94	106	1	45AI3,
26023	114.6	922.128	921.082	3	921.082	0.494332	2760.23	C109H187N18O60Ct4	GHTLTLNFTR	G1dEN7GlcNAc	17	01Y41Y41M(31M21M)61M(31M21M)61M	32	246.15	N2H7F0S0	N,6;	103	P11279	97	106	5	BI2,YI3,ZI3,YI3,YI3,
27494	121.15	1205.2	1205.21	3	1205.21	0.105862	3612.61	C145H243N22O76Ct8	NFTFSHTLREFTK	N1GlcNAc@dEK13dE	5	01Y41Y41M(31M21M21M)61M(31M21M)61M21M	36	245.77	N2H9F0S0	N,0;	242	Q16787	242	254	2	45AI3,04AI4,
28182	124.13	1499.64	1499.64	3	1499.65	-5.30744	4494.93	C183H305N28O96S2	SVSTMLYLMALQELNR	S1dEN15GlcNAc	6	01Y41Y41M(31M41Y41L31Y41L32S)61M61Y41L32S	41	245.52	N5H6F0S2	N,3;	1011	Q8IY18	997	1012	0
36376	156.22	1173.51	1173	4	1173.01	-8.95754	4687.02	C186H313N34O104	GLLLTVNTSSQNGRPGR	G1dEN7GlcNAc	5	01Y41Y41M(31M41Y41L32S)61M(21Y41L32S)61Y41L32S	56	244.84	N5H6F0S3	N,0;	483	Q9H6R7	477	493	2	YI5,YII5,YIII5,YI6,YII6,YIII6,
36430	158.52	1479	1478.66	3	1478.67	-4.8398	4431.98	C182H300N29O93Ct4	KNFSLFDLTTLIHPR	K1dEN2GlcNAc	5	01Y41Y41M(31M41Y41L32S)61M(21Y41L32S)61Y41L	42	244.62	N5H6F0S2	N,0;	793	Q9UBN4	792	806	0
17774	79.36	1226.49	1226.49	3	1226.5	-5.70597	3676.49	C142H239N22O89	SNDSETSSVAQSGSESK	S1dEN2GlcNAcK17dE	5	01Y41Y41M(31M21M21M)61M(31M21M)61M21M	33	243.96	N2H9F0S0	N,2;	1573	P0DJD1	1572	1588	0
32044	139.55	1275.31	1275.31	4	1275.31	2.94075	5096.2	C205H332N43O101S1Ct4	ESICPTPPVYEEHEDPSGSLHLAATSSINDSR	E1dEC4CamN29GlcNAc	7	01Y41Y41M(31M21M)61M(31M21M)61M	31	243.77	N2H7F0S0	N,2;	292	Q9H5Y7	264	295	6	BI2,BI2,03AI3,BI2,YI3,YI3,
32044	141.28	1378.58	1379.25	3	1379.25	-0.960247	4133.73	C162H266N33O86S1Ct4	WSPHHNCTQVATANDTTLR	W1dEC7CamN14GlcNAc	5	01Y41Y41M(31M21M21M31G)61M(31M21M)61M	35	243.61	N2H9F0S0	N,0;	205	Q53HC9	192	210	0
27090	118.98	1341.26	1340.93	3	1340.93	-0.241134	4018.77	C157H273N26O83S2Ct8	SGHPTCLQFTLNMTEAVK	S1dEC6CamN12GlcNAcK18dE	6	01Y41Y41M(31M21M21M)61M(31M21M)61M21M	35	243.5	N2H9F0S0	N,1;	301	Q92784	290	307	1	04AI4,
19462	87.12	967.086	967.414	3	967.413	1.47462	2899.22	C114H192N19O67	GSRTNLSYSR	G1dEN5GlcNAc	5	01Y41Y41M(31M21M)61M(31M21M)61M21M	36	243.49	N2H8F0S0	N,1;	416	Q9BYW2	412	421	3	45AI3,YI3,YI3,
36540	156.91	1202.88	1202.88	3	1202.87	7.0343	3605.59	C143H246N27O77S1	NISVASCNSSQVVVAVGR	N1dEC7CamN8GlcNAc	9	01Y41Y41M(31M21M21M31G)61M(31M)61M	37	243.35	N2H8F0S0	N,0;	504	Q16531	497	514	1	25AIII2,
32050	139.57	1381.93	1382.27	3	1382.27	-2.3057	4142.8	C166H277N32O87S1	GSVNITDDCQKPQLHNPSR	G1dEN4GlcNAcC9CamK11dE	5	01Y41Y41M(31M21M21M31G31G)61M(31M)61M	36	242.88	N2H9F0S0	N,0;	591	Q68DD2	588	606	1	12AIII5,
34644	149.56	1498.33	1497.66	3	1497.66	5.74898	4488.95	C191H299N28O94	DLDFSEFVIQPQNESNPELYK	D1dEN13GlcNAcK21dE	5	01Y41Y41M(31M21M21M31G)61M(31M21M)61M	33	242.39	N2H9F0S0	N,1;	863	P51784	851	871	0
17014	75.85	1006.09	1006.1	3	1006.1	0.85413	3015.27	C119H200N19O70	SNVTSFQRR	S1dEN2GlcNAc	5	01Y41Y41M(31M21M21M31G)61M(31M21M)61M	36	242.04	N2H9F0S0	N,1;	25	Q96EB1	24	32	0
17014	75.85	1006.09	1006.1	3	1006.09	8.27496	3015.24	C121H200N15O72	YILNESEAR	Y1dEN4GlcNAc	5	01Y41Y41M(31M21M21M31G)61M(31M21M)61M	35	242.04	N2H9F0S0	N,1;	463	Q92994	460	468	0
32449	141.61	1127.49	1127.24	4	1127.24	-0.915452	4503.95	C185H300N33O93S1	NSSLAEFVQSLSQTMGFPQDQIR	N1GlcNAc@dE	5	01Y41Y41M(31M21M21M)61M(31M21M)61M21M	37	242.03	N2H9F0S0	N,0;	599	Q93009	599	621	3	03AI4,45AI3,04AI4,
34244	149.94	1123	1123.26	4	1123.26	3.61271	4488.01	C179H304N33O95Ct4	ALDRESQAEYNITITVTDLGTPR	A1dEN11GlcNAc	6	01Y41Y41M(31M21M21M)61M(31M21M)61M21M	33	242.02	N2H9F0S0	N,0;	418	Q9Y5E9	408	430	2	45AI3,04AI4,
28190	123.76	1595.97	1596.67	3	1596.66	4.71125	4785.97	C186H310N33O106S1Ct4	RLCNATTQTEELWSR	R1dEC3CamN4GlcNAc	7	01Y41Y41M(31M41Y41L32S)61M(21Y41L32S)61Y41L32S	50	241.99	N5H6F0S3	N,2;	207	Q9P2Z0	204	218	2	YI5,YII5,YIII5,YI6,YII6,YIII6,
36540	156.91	1202.88	1202.88	3	1202.88	0.0551477	3605.61	C145H250N25O77S1	LQADNMSNTALSRELK	L1dEN5GlcNAcK16dE	5	01Y41Y41M(31M21M21M)61M(31M21M)61M	41	241.97	N2H8F0S0	N,1;	195	Q2TAC2	191	206	0
28190	123.76	1595.97	1596.67	3	1596.68	-4.47474	4786.02	C200H314N29O104	VPYNVGPGFTGNFSTQK	V1dEN12GlcNAcK17dE	6	01Y41Y41M(31M41Y41L32S)61M(21Y41L32S)61Y41L32S	50	241.96	N5H6F0S3	N,3;	336	Q04609	325	341	2	YI5,YII5,YIII5,YI6,YII6,YIII6,
27491	121.14	1208.55	1207.54	3	1207.55	-6.62602	3619.64	C152H252N21O78	NVTFEHVKGVEEAK	N1GlcNAc@dEK8dEK14dE	5	01Y41Y41M(31M21M21M)61M(31M21M)61M21M	35	241.85	N2H9F0S0	N,0;	335	Q96TA2	335	348	2	45AI3,04AI4,
36195	156.22	1566.33	1565.67	3	1565.68	-5.18415	4693.03	C187H311N36O102	HEARPLAELRNQSVR	H1dEN11GlcNAc	5	01Y41Y41M(31M41Y41L32S)61M(21Y41L32S)61Y41L32S	48	241.79	N5H6F0S3	N,0;	171	P29590	161	175	2	YI5,YII5,YIII5,YI6,YII6,YIII6,
29534	129.87	1149.27	1149.02	4	1149.02	-2.34862	4591.07	C186H309N40O93	QTAEESGITNSASSTLLSEYNVTNNSVALR	Q1dEN24GlcNAc	6	01Y41Y41M(31M21M)61M(31M)61M	29	241.43	N2H6F0S0	N,0;	345	Q99459	322	351	5	BI2,CI2,BI2,YI3,YI3,
19412	86.89	1021.43	1021.1	3	1021.1	1.85869	3060.28	C121H203N18O72	LGVIEDHSNR	L1dEN9GlcNAc	7	01Y41Y41M(31M21M21M)61M(31M21M)61M21M	38	241.36	N2H9F0S0	N,2;	502	P14625	494	503	1	04AI4,
26788	119.19	1340.93	1340.6	3	1340.59	4.97503	4017.75	C160H266N25O86Ct8	NSSFTWSVPSSGYGAVTASK	N1GlcNAc@dEK20dE	5	01Y41Y41M(31M21M21M)61M(31M21M)61M21M	38	241.27	N2H9F0S0	N,0;	246	Q2TAL5	246	265	1	04AI4,
36068	156.98	1173.01	1173.01	4	1173.01	4.90057	4686.99	C190H309N32O103	LTQYHGGSLPNVSQLR	L1dEN11GlcNAc	5	01Y41Y41M(31M41Y41L32S)61M(21Y41L32S)61Y41L32S	48	240.77	N5H6F0S3	N,2;	65	Q6UUV7	55	70	2	YI5,YII5,YIII5,YI6,YII6,YIII6,
31879	139.36	1275.56	1275.31	4	1275.31	-3.86204	5096.22	C217H328N41O96Ct4	SNLIPSPPTYNSAHDYISWESFSNVSYYTR	S1dEN24GlcNAc	6	01Y41Y41M(31M21M)61M(31M21M)61M	30	240.71	N2H7F0S0	N,1;	143	P23219	120	149	6	BI2,BI2,BI2,ZI3,YI3,YI3,
27594	121.18	1205.53	1205.21	3	1205.19	11.6416	3612.56	C137H243N22O80S1Ct8	NYISNSAQSNGTLMK	N1dEN10GlcNAcK15dE	6	01Y41Y41M(31M21M21M31G)61M(31M21M)61M	39	240.51	N2H9F0S0	N,2;	1616	Q9Y4C0	1607	1621	0
19229	87	1021.43	1021.1	3	1021.1	-2.16999	3060.29	C124H207N14O73	SGYSEVNLSK	S1dEN7GlcNAcK10dE	5	01Y41Y41M(31M21M21M31G)61M(31M21M)61M	40	240.48	N2H9F0S0	N,1;	1450	P09884	1444	1453	0
27090	118.98	1341.26	1340.93	3	1340.93	-4.8163	4018.78	C158H277N26O80S3Ct8	AICGLSRNFCLLMTYSK	A1dEC3CamN8GlcNAcC10CamK17dE	5	01Y41Y41M(31M21M21M)61M(31M21M)61M21M	35	240.44	N2H9F0S0	N,1;	3510	Q99698	3503	3519	1	04AI4,
24872	109.11	1264.55	1264.87	3	1264.88	-3.26303	3790.61	C151H253N26O83S1	HQNASEAEIRECLEK	H1dEN3GlcNAcC12CamK15dE	5	01Y41Y41M(31M21M21M31G)61M(31M21M)61M	33	240.29	N2H9F0S0	N,2;	598	Q8NG66	596	610	0
27491	121.14	1208.55	1207.54	3	1207.55	-1.69208	3619.62	C137H252N23O77S2Ct8	TKTALSMGLNGTMGPR	T1dEK2dEN10GlcNAc	6	01Y41Y41M(31M21M21M)61M(31M21M)61M21M	39	240.16	N2H9F0S0	N,1;	614	Q5T6C5	605	620	2	45AI3,04AI4,
17014	75.85	1006.09	1006.1	3	1006.1	-0.218333	3015.27	C112H200N19O72Ct4	NSTIENTRR	N1GlcNAc@dE	5	01Y41Y41M(31M21M21M)61M(31M21M)61M21M	38	240.02	N2H9F0S0	N,0;	322	O15198	322	330	1	04AI4,
26145	114.75	1294.89	1294.56	3	1294.56	2.91001	3880.65	C148H255N24O88Ct8	SNSSGADGGDTPPLPSPPDK	S1dEN2GlcNAcK20dE	7	01Y41Y41M(31M21M21M)61M(31M21M)61M21M	35	239.66	N2H9F0S0	N,1;	173	A1A5C7	172	191	1	04AI4,
37377	160.92	1484.65	1485.66	4	1485.65	11.0507	5936.56	C237H384N55O121	TSTSLHSHTSSTHHPEVTSTSTTSITPNHTSTGTR	T1dEN28GlcNAc	8	01Y41Y41M(31M41Y41L32S)61M61Y41L32S	49	239.46	N4H5F0S2	N,2;	1772	Q6W4X9	1745	1779	0
29340	128.61	1149.52	1149.27	4	1149.29	-10.7338	4592.12	C199H312N39O82S1	SYQWKMLNTSSLLEQLNEQFNWVSR	S1dEK5dEN8GlcNAc	6	01Y41Y41M(31M21M)61M(31M)61M	25	239.44	N2H6F0S0	N,0;	354	P10909	347	371	5	BI2,BI2,YI3,ZI3,YI3,
28190	123.76	1595.97	1596.67	3	1596.67	0.964057	4785.99	C186H310N33O108Ct4	EGGQIAVFDATNTTRER	E1dEN12GlcNAc	8	01Y41Y41M(31M41Y41L32S)61M(21Y41L32S)61Y41L32S	50	239.4	N5H6F0S3	N,1;	128	Q16875	117	133	2	YI5,YII5,YIII5,YI6,YII6,YIII6,
34553	149.88	1123.26	1123.51	4	1123.5	2.52839	4488.99	C182H303N34O88S2Ct4	GSAGPMRLYVGSLHFNITEDMLR	G1dEN16GlcNAc	6	01Y41Y41M(31M21M21M31G)61M(31M21M)61M	41	239.34	N2H9F0S0	N,0;	260	Q14498	245	267	0
28190	123.76	1595.97	1596.67	3	1596.67	3.20059	4785.98	C192H318N31O102S3	MALRPTAFSGCLNCSK	M1dEC11CamN13GlcNAcC14CamK16dE	5	01Y41Y41M(31M41Y41L32S)61M(21Y41L32S)61Y41L32S	50	238.52	N5H6F0S3	N,2;	136	Q96A84	124	139	2	YI5,YII5,YIII5,YI6,YII6,YIII6,
28190	123.76	1595.97	1596.67	3	1596.67	2.37449	4785.98	C185H310N35O105S1Ct4	ISSSNFNMRNTSTIHR	I1dEN10GlcNAc	5	01Y41Y41M(31M41Y41L32S)61M(21Y41L32S)61Y41L32S	50	238.52	N5H6F0S3	N,1;	321	Q7RTW8	312	327	2	YI5,YII5,YIII5,YI6,YII6,YIII6,
29630	129.8	1148.78	1149.02	4	1149.02	3.38222	4591.04	C185H305N42O85S2Ct4	GQGIAAQMGHFSGSSGNMSVLSDSAGIVFPSR	G1dEN17GlcNAc	8	01Y41Y41M(31M)61M(31M21M)61M	27	238.37	N2H6F0S0	N,0;	304	Q5SYE7	288	319	5	BI2,BI2,BI2,YI3,YI3,
32449	141.61	1127.49	1127.24	4	1127.24	-1.029	4503.95	C186H304N33O88S3	THTGEKPYQCNACGKTFCQK	T1dEK6dEC10CamN11GlcNAcC13CamK15dEC18CamK20dE	5	01Y41Y41M(31M21M21M)61M(31M21M)61M21M	36	238.3	N2H9F0S0	N,0;	415	Q06730	405	424	3	03AI4,45AI3,04AI4,
19412	86.89	1021.43	1021.1	3	1021.1	-1.58172	3060.29	C112H203N16O74Ct8	NNLPSNDSSK	N1dEN6GlcNAcK10dE	5	01Y41Y41M(31M21M21M)61M(31M21M)61M21M	37	237.71	N2H9F0S0	N,1;	41	P17480	36	45	1	04AI4,
36376	156.22	1173.51	1173.25	4	1173.26	-5.447	4688.01	C183H312N27O106Ct8	LVTNQSTSEDQPLFK	L1dEN4GlcNAcK15dE	5	01Y41Y41M(31M41Y41L32S)61M(21Y41L32S)61Y41L32S	52	237.33	N5H6F0S3	N,2;	403	Q9HC77	400	414	23	02AI2,02AII2,02AIII2,BI3,BII3,BIII3,02AI4,02AIII4,BI1,BII1,BIII1,CI1,CII1,CIII1,35AI4,35AIII4,14AI2,14AII2,14AIII2,15AI2,15AII2,15AIII2,BI2,BII2,BIII2,CI2,CII2,CIII2,35AI3,35AII3,35AIII3,BI3,BII3,BIII3,35AI4,35AIII4,BIII4,02XI1,ZI1,YI1,YI3,YI2,YI4,YII4,YIII4,YI5,YII5,YIII5,YI6,YII6,YIII6,YI3,
30870	135.25	1378.89	1379.22	3	1379.23	-3.7179	4133.67	C154H266N27O92S2Ct8	MNISGSSCGSPNSADTSSDFK	M1dEN2GlcNAcC8CamK21dE	5	01Y41Y41M(31M21M21M31G)61M(31M21M)61M	34	237.3	N2H9F0S0	N,1;	2	Q99708	1	21	0
17836	80.48	1266.85	1266.85	3	1266.85	1.48487	3797.54	C150H242N27O86	GPHHLDNSSPGPGSEAR	G1dEN7GlcNAc	5	01Y41Y41M(31M21M21M31G)61M(31M21M)61M21M	37	236.81	N2H10F0S0	N,1;	389	Q8WWM7	383	399	0
26078	115.96	1032.46	1032.46	3	1032.45	8.25288	3094.34	C132H205N20O64	ELQQFNYTWLR	E1dEN6GlcNAc	8	01Y41Y41M(31M21M)61M(31M21M)61M	28	236.67	N2H7F0S0	N,1;	845	Q7Z7M9	840	850	4	BI2,YI3,ZI3,YI3,
19229	87	1021.43	1021.1	3	1021.1	-3.6429	3060.3	C118H203N18O71Ct4	AFNNSSILNR	A1dEN3GlcNAc	5	01Y41Y41M(31M21M21M31G)61M(31M21M)61M	40	235.59	N2H9F0S0	N,1;	487	Q9P255	485	494	0
29534	129.87	1149.27	1149.02	4	1149.02	0.427647	4591.06	C185H309N38O83S3Ct8	CNNCLAIPITNTYKEFQENMDFTIR	C1dE@CamN2GlcNAcC4CamK14dE	5	01Y41Y41M(31M21M)61M(31M)61M	27	234.91	N2H6F0S0	N,1;	667	Q7L622	666	690	5	BI2,CI2,BI2,YI3,YI3,
36960	158.7	1580.19	1580.94	4	1580.93	6.6699	6317.68	C260H411N56O117S4	ISIGCFAMATQTSHVFHGQENMFLENHCIRR	I1dEC5CamN26GlcNAcC28Cam	7	01Y41Y41M(31M41Y41L32S)61M(21Y41L32S)61Y41L	37	234.79	N5H6F0S2	N,1;	32	A6NCI4	7	37	0
26078	115.96	1032.46	1032.46	3	1032.46	0.351307	3094.36	C126H213N20O66S1	MQVEQNLSDHIK	M1dEN6GlcNAcK12dE	5	01Y41Y41M(31M21M)61M(31M21M)61M	28	234.34	N2H7F0S0	N,1;	443	Q9H3R0	438	449	4	BI2,YI3,ZI3,YI3,
26058	114.76	1294.91	1294.89	3	1294.9	-7.57461	3880.69	C154H263N28O84S1	TESQLTPCIRNVTSPTR	T1dEC8CamN11GlcNAc	5	01Y41Y41M(31M21M21M31G)61M(31M21M)61M	33	234.27	N2H9F0S0	N,0;	89	Q9BSF8	79	95	0
27650	121.83	1364.23	1364.56	3	1364.56	3.39007	4089.65	C160H266N25O95S1	SPTTATGNSSCPSTETEEEK	S1dEN8GlcNAcC11CamK20dE	7	01Y41Y41M(31M21M21M31G)61M(31M21M)61M	39	233.94	N2H9F0S0	N,0;	187	Q9H6B1	180	199	0
36378	156.99	1202.87	1202.88	3	1202.88	4.8538	3605.61	C137H246N27O73S2Ct8	LCCHRVPSPNSTNLK	L1dEC2CamC3CamN10GlcNAcK15dE	10	01Y41Y41M(31M21M21M)61M(31M21M)61M	37	233.87	N2H8F0S0	N,1;	48	Q6UWK7	39	53	0
34511	149.71	1498.01	1497.68	3	1497.65	16.7824	4488.94	C179H295N36O91S1Ct4	ETAGWHNITVLAMEADNHAQLSR	E1dEN7GlcNAc	5	01Y41Y41M(31M21M21M)61M(31M21M)61M21M	33	233.63	N2H9F0S0	N,0;	466	Q9UJ99	460	482	1	04AI4,
32025	139.47	1036.7	1036.95	4	1036.95	-8.01854	4142.79	C168H285N24O90S2	DNASDKDLADLVSEMEVMK	D1dEN2GlcNAcK6dEK19dE	5	01Y41Y41M(31M21M21M)61M(31M21M)61M21M	43	233.63	N2H9F0S0	N,1;	508	P22455	507	525	3	03AI4,45AI3,04AI4,
26058	114.76	1294.91	1294.89	3	1294.91	-9.65891	3880.7	C156H259N30O83	QPAQSQNLSPLSGFSRSR	Q1dEN7GlcNAc	5	01Y41Y41M(31M21M21M31G)61M(31M21M)61M	30	233.23	N2H9F0S0	N,0;	250	Q9P2M7	244	261	0
27994	123.3	1447.93	1447.93	3	1447.93	0.402022	4339.78	C181H280N25O96	SPNNLETYEWYNK	S1dEN12GlcNAcK13dE	5	01Y41Y41M(31M41Y41L31Y41L32S)61M61Y41L32S	48	232.95	N5H6F0S2	N,1;	241	Q08881	230	242	0
28270	124.11	1373.58	1373.91	3	1373.91	3.55127	4117.69	C155H266N31O92S1Ct4	ASSAGESNTCPPEIGTSDRTR	A1dEN8GlcNAcC10Cam	5	01Y41Y41M(31M21M21M)61M(31M21M)61M21M	37	232.81	N2H9F0S0	N,1;	616	Q9ULL1	609	629	1	04AI4,
34553	149.88	1123.26	1123.51	4	1123.5	9.00462	4488.96	C179H299N32O89S2Ct8	YNGTFPLPGIHQSQDALCTCPK	Y1dEN2GlcNAcC18CamC20CamK22dE	5	01Y41Y41M(31M21M21M31G)61M(31M21M)61M	43	232.57	N2H9F0S0	N,0;	934	Q8N157	933	954	0
37725	161.63	1426.37	1426.37	4	1426.36	6.67706	5699.4	C225H373N42O120S2Ct4	MLANSSSTNSSVLPCPDYRPTHR	M1dEN9GlcNAcC15Cam	6	01Y(61F)41Y41M(31M(21Y41L32S)41Y31F)61M(21Y41L32S)61Y31F	39	232.45	N6H5F3S2	N,0;	9	Q9H1C0	1	23	0
32318	141.09	1379.57	1378.92	3	1378.92	-1.10464	4132.75	C161H275N30O92S1	QGSGNTTVTRGNETSVSDSMK	Q1dEN12GlcNAcK21dE	6	01Y41Y41M(31M21M21M)61M(31M21M)61M21M	31	232.34	N2H9F0S0	N,0;	897	O15440	886	906	1	04AI4,
30830	135.09	1379.22	1379.23	3	1379.23	-0.646836	4133.66	C172H266N27O83S3	FFACAPNYSYAALCECLR	F1dEC4CamN7GlcNAcC14CamC16Cam	8	01Y41Y41M(31M21M21M31G)61M(31M21M)61M	35	232.14	N2H9F0S0	N,2;	504	Q96RS6	498	515	0
23754	104.18	1332.29	1332.28	4	1332.28	-1.34125	5323.1	C207H337N40O110S4Ct4	CIGPNRCACVYGFTGPQCER	C1dE@CamN5GlcNAcC7CamC9CamC18Cam	5	01Y41Y41M(31M41Y41L32S)61M(21Y41L32S)61Y41L32S	47	232.13	N5H6F0S3	N,1;	194	P35556	190	209	20	02AI2,02AII2,02AIII2,02AI4,02AIII4,BI1,BII1,BIII1,CI1,CII1,CIII1,35AI4,35AIII4,14AI2,14AII2,14AIII2,BI2,BII2,BIII2,CI2,CII2,CIII2,35AI3,35AII3,35AIII3,BI3,BII3,BIII3,35AI4,35AIII4,BIII4,YI1,YI2,YI5,YII5,YIII5,YI6,YII6,YIII6,YI1,YI2,YI4,YII4,YIII4,YI6,YII6,YIII6,
17014	75.85	1006.09	1006.1	3	1006.1	-0.218333	3015.27	C112H200N19O72Ct4	QTENVSRTR	Q1dEN4GlcNAc	5	01Y41Y41M(31M21M21M)61M(31M21M)61M21M	38	232.04	N2H9F0S0	N,1;	858	Q66K74	855	863	1	04AI4,
27494	121.15	1205.2	1205.21	3	1205.19	12.1877	3612.57	C146H239N24O77Ct4	FNLTGLNEQVPHYR	F1dEN2GlcNAc	6	01Y41Y41M(31M21M21M)61M(31M21M)61M21M	33	231.96	N2H9F0S0	N,2;	35	P67870	34	47	2	45AI3,04AI4,
26038	114.27	919.744	919.744	3	919.747	-3.99428	2756.22	C111H191N16O63	INSVNQSDVK	I1dEN5GlcNAcK10dE	5	01Y41Y41M(31M21M21M)61M(31M)61M	34	231.84	N2H7F0S0	N,0;	4418	P20929	4414	4423	5	BI2,BIII3,CI2,CIII3,BI2,BIII3,YI3,YIII3,YI3,YIII3,
26634	117.38	1305.24	1305.24	3	1305.24	-5.45275	3911.71	C151H264N29O84S1Ct4	LLGDPSRNNCSLSIVDAR	L1dEN9GlcNAcC10Cam	7	01Y41Y41M(31M21M21M)61M(31M21M)61M21M	36	231.6	N2H9F0S0	N,0;	100	P20138	92	109	2	45AI3,04AI4,
36430	158.52	1479	1478.66	3	1478.66	-1.24535	4431.96	C170H300N25O99Ct12	VEEDFNLTTKEGATK	V1dEN6GlcNAcK10dEK15dE	5	01Y41Y41M(31M41Y41L31Y41L32S)61M61Y41L32S	42	231.43	N5H6F0S2	N,0;	826	Q9BXX2	821	835	0
27794	123.58	1447.93	1447.93	3	1447.94	-4.61757	4339.8	C171H284N31O96S1	SATIQMNNATHLQER	S1dEN8GlcNAc	7	01Y41Y41M(31M41Y41L31Y41L32S)61M61Y41L32S	43	231.39	N5H6F0S2	N,1;	393	P18507	386	400	0
32318	141.09	1379.57	1379.25	3	1379.24	4.04849	4133.71	C161H270N29O88S2Ct4	NSDNFMNPVLNCSLEVEAR	N1dEN11GlcNAcC12Cam	5	01Y41Y41M(31M21M21M31G)61M(31M21M)61M	37	231.33	N2H9F0S0	N,0;	295	Q8TDX9	285	303	1	45AI3,
25697	112.75	1274.9	1273.89	3	1273.89	3.1391	3818.64	C142H257N22O83S2Ct12	NTCPPKDDPQVMEDK	N1GlcNAc@dEC3CamK6dEK15dE	5	01Y41Y41M(31M21M21M)61M(31M21M)61M21M	34	230.9	N2H9F0S0	N,0;	141	P79522	141	155	1	04AI4,
27774	123.51	1544.96	1545.3	3	1545.3	1.01787	4631.87	C179H296N29O108Ct4	YLNQTIQDDASTGER	Y1dEN3GlcNAc	8	01Y41Y41M(31M41Y41L32S)61M(21Y41L32S)61Y41L32S	51	230.66	N5H6F0S3	N,1;	623	Q9Y6X6	621	635	26	02AI2,02AII2,02AIII2,BI1,BII1,BIII1,CI1,CII1,CIII1,35AI4,35AIII4,BI2,BII2,BIII2,CI2,CII2,CIII2,35AI3,35AII3,35AIII3,BI3,BII3,BIII3,35AI4,35AIII4,BIII4,ZI1,YI1,ZI2,YI2,BI4,03XI3,ZI3,YI3,02XI1,YIII3,03XI4,03XIII4,14XII4,14XIII4,YI1,ZI4,ZII4,ZIII4,YI4,YII4,YIII4,YI6,YII6,YIII6,YI2,
34281	150.08	1123.5	1123.25	4	1123.26	-5.21348	4487.99	C184H300N31O88S1Ct8	GHIPYPLPPNYSYGLCPGNGTTK	G1dEC16CamN19GlcNAcK23dE	6	01Y41Y41M(31M21M21M31G)61M(31M21M)61M	34	230.22	N2H9F0S0	N,3;	229	Q8NBI5	211	233	0
19229	87	1021.43	1021.43	3	1021.44	-1.78237	3061.29	C121H206N19O69S1	IHNASAVCLR	I1dEN3GlcNAcC8Cam	6	01Y41Y41M(31M21M21M31G)61M(31M21M)61M	41	230.03	N2H9F0S0	N,2;	210	A7E2V4	208	217	0
31661	139.75	1036.95	1036.96	4	1036.96	2.58424	4142.79	C158H273N28O87S1Ct12	AETFGGFDSHQMNASKGGEK	A1dEN13GlcNAcK16dEK20dE	5	01Y41Y41M(31M21M21M)61M(31M21M)61M21M	41	229.91	N2H9F0S0	N,0;	2477	Q12802	2465	2484	2	03AI4,04AI4,
26038	114.27	919.744	919.744	3	919.744	-0.157355	2756.21	C105H187N14O63Ct8	QLESTEFNK	Q1dEN8GlcNAcK9dE	5	01Y41Y41M(31M21M21M)61M(31M)61M	34	229.91	N2H7F0S0	N,0;	417	Q92576	410	418	5	BI2,BIII3,CI2,CIII3,BI2,BIII3,YI3,YIII3,YI3,YIII3,
22827	100.36	1305.81	1306.04	4	1306.04	0.341298	5219.14	C211H333N40O110S1	NGLQNCATHTQPFWGSLTNR	N1dEC6CamN19GlcNAc	6	01Y41Y41M(31M41Y41L32S)61M(21Y41L32S)61Y41L32S	62	229.66	N5H6F0S3	N,1;	110	P28068	92	111	26	02AI2,02AII2,02AIII2,BI2,BII2,BIII2,02AI4,02AIII4,BI1,BII1,BIII1,CI1,CII1,CIII1,13AI2,13AII2,13AIII2,24AI2,24AII2,24AIII2,35AI4,35AIII4,25AI2,25AII2,25AIII2,15AIII4,15AI2,15AII2,15AIII2,BI2,BII2,BIII2,CI2,CII2,CIII2,35AI3,35AII3,35AIII3,BI3,BII3,BIII3,35AI4,35AIII4,BIII4,YI1,YI2,02XI1,YI6,YII6,YIII6,YI3,YI1,YI2,YI4,YII4,YIII4,YI5,YII5,YIII5,YI6,YII6,YIII6,
26078	115.96	1032.46	1032.46	3	1032.45	7.17195	3094.34	C129H209N20O64S1	VHPGESNASWVMK	V1dEN7GlcNAcK13dE	5	01Y41Y41M(31M21M)61M(31M21M)61M	28	229.61	N2H7F0S0	N,0;	809	Q96MI9	803	815	4	BI2,YI3,ZI3,YI3,
24165	105.94	1119.49	1119.49	3	1119.5	-1.32013	3355.47	C126H228N21O74S1Ct8	NQTQHLMGNSLK	N1GlcNAc@dEK12dE	6	01Y41Y41M(31M21M21M)61M(31M21M)61M21M	39	229.39	N2H9F0S0	N,0;	91	Q6UXV1	91	102	3	45AI3,02AI3,04AI4,
17713	79.08	964.102	964.1	3	964.093	7.49188	2889.26	C108H194N17O66Ct8	AFSNASDRAK	A1dEN4GlcNAcK10dE	5	01Y41Y41M(31M21M)61M(31M21M)61M21M	38	229.02	N2H8F0S0	N,1;	344	P08151	341	350	4	04AI4,YI3,YI3,YI3,
17713	79.08	964.102	964.1	3	964.097	4.05858	2889.27	C106H198N15O69Ct8	NNTITTTSSK	N1GlcNAc@dEK10dE	5	01Y41Y41M(31M21M)61M(31M21M)61M21M	38	229.02	N2H8F0S0	N,0;	1559	O75179	1559	1568	4	04AI4,YI3,YI3,YI3,
17713	79.08	964.102	964.1	3	964.097	4.05858	2889.27	C106H198N15O69Ct8	KTSLSSDSNK	K1dEN9GlcNAcK10dE	5	01Y41Y41M(31M21M)61M(31M21M)61M21M	38	229.02	N2H8F0S0	N,0;	1642	Q99698	1634	1643	4	04AI4,YI3,YI3,YI3,
36853	158.27	1478.66	1478.66	3	1478.66	4.45479	4431.94	C174H296N29O96Ct8	YHSNNLVENNLSLPK	Y1dEN10GlcNAcK15dE	5	01Y41Y41M(31M41Y41L31Y41L32S)61M61Y41L32S	41	229.02	N5H6F0S2	N,0;	717	B5MCY1	708	722	0
32299	141.01	1378.92	1379.25	3	1379.26	-4.96832	4133.76	C161H274N25O90S1Ct8	DDLSWAEAGVALLENECEK	D1dEN15GlcNAcC17CamK19dE	5	01Y41Y41M(31M21M21M)61M(31M21M)61M21M	39	228.98	N2H9F0S0	N,1;	860	Q8N2E2	846	864	1	04AI4,
27973	124.39	1373.91	1373.91	3	1373.92	-8.54881	4117.74	C162H270N27O92Ct4	SDSSPVNYTVIQESPEEGVR	S1dEN7GlcNAc	5	01Y41Y41M(31M21M21M31G)61M(31M21M)61M	30	228.96	N2H9F0S0	N,2;	296	Q3SXY7	290	309	0
30865	136.5	1148.29	1148.28	4	1148.27	5.26081	4588.07	C190H312N35O94	HESEVNVTIRIGNVNDNSPLFEK	H1dEN6GlcNAcK23dE	6	01Y41Y41M(31M21M21M)61M(31M21M)61M21M	34	228.92	N2H9F0S0	N,1;	563	Q8TDW7	558	580	2	03AI4,04AI4,
26772	119.12	1341.23	1340.93	3	1340.92	8.2887	4018.74	C170H269N26O82S1	WTQFVNVTFQMEPTITR	W1dEN6GlcNAc	5	01Y41Y41M(31M21M21M)61M(31M21M)61M21M	31	228.88	N2H9F0S0	N,0;	666	Q8IZU8	661	677	1	04AI4,
27576	121.1	946.45	946.445	4	946.459	-15.003	3781.81	C145H270N25O77S1Ct12	IVNVSPTKTVTSHMEQK	I1dEN3GlcNAcK8dEK17dE	5	01Y41Y41M(31M21M21M)61M(31M21M)61M	33	228.86	N2H8F0S0	N,0;	190	Q5JVX7	188	204	0
36312	156.71	1566.35	1565.68	3	1565.69	-5.29891	4693.05	C193H319N28O104	LLVTVTAVTDIPTYNR	L1dEN15GlcNAc	5	01Y41Y41M(31M41Y41L32S)61M(21Y41L32S)61Y41L32S	55	228.77	N5H6F0S3	N,2;	291	Q8NB59	277	292	2	YI5,YII5,YIII5,YI6,YII6,YIII6,
27488	121.13	1264.27	1263.93	3	1263.93	0.714059	3787.78	C150H268N25O77S1Ct8	MNTSAPPAVSPNITVLAPGK	M1dEN2GlcNAcK20dE	5	01Y41Y41M(31M21M21M)61M(31M21M)61M	35	228.39	N2H8F0S0	N,2;	2	P11229	1	20	0
23507	103.46	1146.5	1146.5	3	1146.5	5.23059	3436.47	C136H223N22O73Ct8	IFPGNWDNHSHK	I1dEN8GlcNAcK12dE	5	01Y41Y41M(31M21M21M31G)61M(31M21M)61M	44	228.16	N2H9F0S0	N,1;	350	Q08431	343	354	0
23507	103.46	1146.5	1146.5	3	1146.51	-3.61896	3436.5	C138H235N20O79	VNETDGVEAERLK	V1dEN2GlcNAcK13dE	5	01Y41Y41M(31M21M21M)61M(31M21M)61M21M	43	228.14	N2H9F0S0	N,2;	398	O94818	397	409	2	02AI3,04AI4,
31618	138.31	1029.19	1029.69	4	1029.69	2.98561	4113.72	C154H266N29O93Ct8	QSDGQTGSPQNSNSSFSSSVK	Q1dEN13GlcNAcK21dE	6	01Y41Y41M(31M21M21M31G)61M(31M21M)61M	47	227.9	N2H9F0S0	N,1;	229	Q76L83	217	237	0
36861	160.14	1593.66	1594.18	4	1594.17	3.30514	6370.66	C259H418N43O136S2	IHTGEKPYECNACGKAFNR	I1dEK6dEC10CamC13CamK15dEN18GlcNAc	8	01Y41Y41M(31M(21Y41L31Y41V)41Y41L31Y41V)(41Y)61M(21Y41L32S)61Y41L32S	62	227.84	N11H7F0S2	N,1;	247	P0CG24	230	248	12	15XIII5,15XIV5,ZI4,ZII4,YI4,YII4,35XIII5,35XIV5,15XI5,15XII5,24XIII5,24XIV5,34XIII5,34XIV5,YI5,YII5,25XIII7,25XIV7,YI6,YII6,ZI4,ZII4,25XIII5,25XIV5,YI4,YII4,
26038	114.27	919.744	919.744	3	919.744	-0.157355	2756.21	C105H187N14O63Ct8	EANFTEGSLK	E1dEN3GlcNAcK10dE	5	01Y41Y41M(31M21M21M)61M(31M)61M	34	227.79	N2H7F0S0	N,0;	97	Q9Y6X0	95	104	5	BI2,BIII3,CI2,CIII3,BI2,BIII3,YI3,YIII3,YI3,YIII3,
27483	121.1	946.448	946.448	4	946.446	1.48334	3781.76	C148H262N23O79Ct12	FENASEETKISIFQQK	F1dEN3GlcNAcK9dEK16dE	5	01Y41Y41M(31M21M21M31G)61M(31M)61M	35	227.55	N2H8F0S0	N,2;	1735	Q2WGJ9	1733	1748	3	12AIII4,12AIII4,25AIII2,
36853	158.27	1478.66	1478.66	3	1478.66	3.53435	4431.95	C179H296N27O94Ct8	VYLFDFPEGKNASVR	V1dEK10dEN11GlcNAc	5	01Y41Y41M(31M41Y41L31Y41L32S)61M61Y41L32S	41	227.38	N5H6F0S2	N,0;	105	O75326	95	109	0
36540	156.91	1202.88	1202.88	3	1202.87	2.83599	3605.6	C143H242N27O76Ct4	LRNATASLWSGPGLEDR	L1dEN3GlcNAc	5	01Y41Y41M(31M21M21M)61M(31M21M)61M	40	227.24	N2H8F0S0	N,0;	604	Q13751	602	618	0
30871	134.76	1346.11	1346.37	4	1346.37	0.407445	5379.44	C233H361N42O102	GNDSILVYQGKEQSVYEGGLQPFTEYLYR	G1dEN2GlcNAcK11dE	6	01Y41Y41M(31M41Y41L)61M61Y41L32S	39	226.89	N4H5F0S1	N,1;	1903	O75445	1902	1930	4	03AI5,03AI5,CII3,35AI5,
17713	79.08	964.102	964.1	3	964.102	-1.21785	2889.29	C110H198N15O66Ct8	NFTQSSALAK	N1GlcNAc@dEK10dE	5	01Y41Y41M(31M21M21M)61M(31M21M)61M	38	226.54	N2H8F0S0	N,0;	514	Q147U1	514	523	0
25697	112.75	1274.9	1273.89	3	1273.89	-2.53643	3818.66	C143H257N26O84S1Ct8	NSVLAQGPGATSSAANTCK	N1dEN16GlcNAcC18CamK19dE	5	01Y41Y41M(31M21M21M)61M(31M21M)61M21M	35	226.03	N2H9F0S0	N,0;	688	Q5VYS8	673	691	1	04AI4,
25697	112.75	1274.9	1274.22	3	1274.22	-0.00210914	3818.63	C157H253N24O84	SVLPDHFSPENANDTAK	S1dEN13GlcNAcK17dE	8	01Y41Y41M(31M21M21M)61M(31M21M)61M21M	33	225.76	N2H9F0S0	N,0;	270	Q7Z3J2	258	274	1	04AI4,
36312	156.71	1566.35	1565.68	3	1565.69	-5.38641	4693.05	C182H315N34O104Ct4	SRQSVVTLQGSAVVANR	S1dEN16GlcNAc	5	01Y41Y41M(31M41Y41L32S)61M(21Y41L32S)61Y41L32S	55	225.66	N5H6F0S3	N,1;	614	Q8TE77	599	615	2	YI5,YII5,YIII5,YI6,YII6,YIII6,
19852	89.9	1230.18	1229.85	3	1229.85	-5.85304	3686.54	C142H245N22O84S1Ct4	SPSPPLPLSCSNSTR	S1dEC10CamN12GlcNAc	5	01Y41Y41M(31M21M21M31G)61M(31M21M)61M21M	34	225.58	N2H10F0S0	N,0;	61	Q96HJ3	50	64	0
27869	122.76	1446.93	1447.6	3	1447.6	-2.23412	4338.79	C175H281N30O94S1	MIHGVSRYYNTSER	M1dEN10GlcNAc	5	01Y41Y41M(31M41Y41L31Y41L32S)61M61Y41L32S	44	225.41	N5H6F0S2	N,0;	277	Q96JB1	268	281	0
32061	141.34	1379.91	1379.25	3	1379.24	10.9916	4133.69	C155H266N31O93S1Ct4	NRCNISIETDGVAESDTDGR	N1dEC3CamN4GlcNAc	5	01Y41Y41M(31M21M21M31G)61M(31M21M)61M	34	225.33	N2H9F0S0	N,0;	324	Q9HB14	321	340	0
34553	149.88	1123.26	1123.51	4	1123.5	2.52839	4488.99	C182H303N34O88S2Ct4	LASHCLAYANSCLNPLVYALASR	L1dEC5CamN10GlcNAcC12Cam	5	01Y41Y41M(31M21M21M31G)61M(31M21M)61M	41	225.18	N2H9F0S0	N,0;	283	O60755	274	296	0
30865	136.5	1148.29	1148.28	4	1148.29	-8.14789	4588.13	C193H320N33O93	HDNSSILELDGKEVSVFTPSKPR	H1dEN3GlcNAcK12dEK21dE	5	01Y41Y41M(31M21M21M31G)61M(31M21M)61M	36	224.53	N2H9F0S0	N,0;	966	Q9BZ72	964	986	0
27498	120.74	1349.61	1349.95	3	1349.95	3.58312	4045.82	C160H278N25O85S1Ct8	KGTEICNYSYSNTILAVK	K1dEC6CamN7GlcNAcK18dE	6	01Y41Y41M(31M21M21M)61M(31M21M)61M21M	34	224.38	N2H9F0S0	N,1;	112	Q9Y4P8	106	123	0
32025	139.47	1036.7	1036.95	4	1036.96	-9.22977	4142.8	C155H277N28O87S2Ct12	CEECGKAFTQSSNLTTHK	C1dE@CamC4CamK6dEN13GlcNAcK18dE	6	01Y41Y41M(31M21M21M)61M(31M21M)61M21M	41	224.2	N2H9F0S0	N,0;	580	P17038	568	585	3	03AI4,45AI3,04AI4,
36100	157.12	1203.22	1202.88	3	1202.87	2.81884	3605.6	C150H242N27O74	AFNHSAQLAVHEKTHT	A1dEN3GlcNAcK13dE	5	01Y41Y41M(31M21M21M)61M(31M21M)61M	43	223.61	N2H8F0S0	N,0;	502	Q8IW36	500	515	0
27794	123.58	1447.93	1447.93	3	1447.94	-4.83581	4339.8	C179H280N29O94	WLSTHDPNITWSTR	W1dEN8GlcNAc	5	01Y41Y41M(31M41Y41L31Y41L32S)61M61Y41L32S	42	223.51	N5H6F0S2	N,0;	455	Q86TG7	448	461	0
27491	121.14	1208.55	1207.54	3	1207.54	3.28994	3619.6	C140H244N27O79Ct4	IDNESDVRAIRPGPR	I1dEN3GlcNAc	6	01Y41Y41M(31M21M21M)61M(31M21M)61M21M	39	223.22	N2H9F0S0	N,1;	168	Q15398	166	180	3	45AI3,04AI4,35XI3,
28139	123.54	1447.93	1447.93	3	1447.94	-5.34165	4339.8	C179H280N29O94	HIATDFETGLGPWNR	H1dEN14GlcNAc	6	01Y41Y41M(31M41Y41L31Y41L32S)61M61Y41L32S	44	223.05	N5H6F0S2	N,1;	281	Q6UXC1	268	282	0
38121	164.09	1197.55	1197.55	3	1197.55	1.14721	3589.62	C150H250N23O74S1	MEGNKTWITDITLPR	M1dEN4GlcNAcK5dE	5	01Y41Y41M(31M21M21M)61M(31M21M)61M	36	223.03	N2H8F0S0	N,0;	4	Q96R47	1	15	0
26606	116.83	1331.25	1331.25	3	1331.25	-3.44261	3989.74	C159H270N25O86S1Ct4	DVMLENYSNLVSLDLPSR	D1dEN6GlcNAc	5	01Y41Y41M(31M21M21M)61M(31M21M)61M21M	34	222.87	N2H9F0S0	N,1;	38	Q8TAQ5	33	50	1	04AI4,
34511	149.71	1498.01	1497.68	3	1497.65	17.4842	4488.94	C182H291N36O91Ct4	VYGQNINNETWSRIAFTEHER	V1dEN8GlcNAc	6	01Y41Y41M(31M21M21M)61M(31M21M)61M21M	34	222.39	N2H9F0S0	N,3;	112	Q9H8M5	105	125	1	04AI4,
38084	163.94	1197.88	1197.55	3	1197.55	1.66459	3589.62	C145H250N25O76S1	LMQDLDNNSITVKQR	L1dEN7GlcNAcK13dE	6	01Y41Y41M(31M21M21M)61M(31M21M)61M	35	222.36	N2H8F0S0	N,1;	1695	Q15154	1689	1703	0
25997	114.48	922.414	921.416	3	921.412	3.86951	2761.22	C103H186N21O62Ct4	ISGQNSSVRGR	I1dEN5GlcNAc	6	01Y41Y41M(31M21M)61M(31M21M)61M	37	222.29	N2H7F0S0	N,0;	385	Q96JY0	381	391	6	BI2,BI2,YI3,ZI3,YI3,YI3,
26078	115.96	1032.46	1032.46	3	1032.46	4.86675	3094.35	C123H209N24O65S1	HQVSINNTAVMQR	H1dEN6GlcNAc	5	01Y41Y41M(31M21M)61M(31M21M)61M	28	222.16	N2H7F0S0	N,1;	555	P25391	550	562	4	BI2,YI3,ZI3,YI3,
22374	99.05	1045.11	1045.12	3	1045.12	-1.3797	3132.35	C116H211N16O75Ct8	DANLTGLSDNK	D1dEN3GlcNAcK11dE	5	01Y41Y41M(31M21M21M31G)61M(31M21M)61M	44	222.16	N2H9F0S0	N,1;	321	Q99574	319	329	1	45XI3,
31619	139.57	1275.32	1275.56	4	1275.56	-6.23008	5097.23	C207H335N46O100S1	AGAGSGSSPGGQSPASGNVTGNSNSTFISSGQVMNFK	A1dEN24GlcNAcK37dE	8	01Y41Y41M(31M)61M(31M21M)61M21M	26	222.01	N2H7F0S0	N,0;	530	Q9Y6Q6	507	543	5	45AI3,04AI4,ZI3,YI3,YI3,
24165	105.94	1119.49	1119.49	3	1119.5	-1.34961	3355.47	C141H228N19O73	IPFQNNNSLGFK	I1dEN6GlcNAcK12dE	5	01Y41Y41M(31M21M21M)61M(31M21M)61M21M	39	222	N2H9F0S0	N,1;	344	Q7Z443	339	350	3	45AI3,02AI3,04AI4,
31601	139.49	1368.91	1368.91	3	1368.9	13.3642	4102.66	C154H261N30O95Ct4	ASSNPNATSSSSQDPESLQDR	A1dEN6GlcNAc	6	01Y41Y41M(31M21M21M)61M(31M21M)61M21M	31	221.96	N2H9F0S0	N,2;	25	P05155	20	40	1	04AI4,
36838	158.88	1499.65	1500.16	4	1500.17	-5.79317	5994.63	C244H394N51O117S1Ct4	LNASDRDEGANGAISYSFNSLVAAMVIDHFSIDR	L1dEN2GlcNAc	8	01Y41Y41M(31M41Y41L)61M61Y41L31Y41L32S	36	221.94	N5H6F0S1	N,1;	265	Q9UN73	264	297	0
25697	112.75	1274.9	1273.89	3	1273.89	2.84394	3818.64	C150H249N30O81Ct4	ISGQRQHNNTGYIYSR	I1dEN8GlcNAc	5	01Y41Y41M(31M21M21M)61M(31M21M)61M21M	35	221.8	N2H9F0S0	N,0;	165	Q5TCS8	158	173	1	04AI4,
32449	141.61	1127.49	1127.24	4	1127.25	-7.49783	4503.98	C181H300N35O91S1Ct4	TNHSNIMDDPFIREHIEELLR	T1dEN2GlcNAc	5	01Y41Y41M(31M21M21M)61M(31M21M)61M21M	36	221.54	N2H9F0S0	N,1;	333	P61201	332	352	3	03AI4,45AI3,04AI4,
24407	108.39	1111.55	1111.2	3	1111.2	3.49325	3330.58	C136H237N24O65S1Ct4	SLPAVLLPGGPEVMELNR	S1dEN17GlcNAc	7	01Y41Y41M(31M21M)61M(31M)61M	26	221.5	N2H6F0S0	N,2;	1554	Q8N1W1	1538	1555	4	BI2,YI3,ZI3,YI3,
29340	128.61	1149.52	1149.78	4	1149.78	2.29075	4594.09	C192H310N43O82S2	TFNASGVKPQRNICNLSSICNDSAFFR	T1dEN3GlcNAcK8dEC14CamC20Cam	6	01Y41Y41M(31M)61M(31M21M)61M	27	221.45	N2H6F0S0	N,1;	99	Q8IZP9	97	123	5	BI2,BI2,BI2,YI3,YI3,
17731	79.17	963.77	964.099	3	964.093	5.8665	2889.26	C115H198N17O67	NQTLREGEK	N1GlcNAc@dEK9dE	5	01Y41Y41M(31M21M)61M(31M21M)61M21M	38	221.34	N2H8F0S0	N,0;	570	P38435	570	578	4	04AI4,YI3,YI3,YI3,
26606	116.83	1331.25	1331.25	3	1331.25	0.187054	3989.72	C159H266N29O88	LSNNLNVEGGSSENNHSIK	L1dEN15GlcNAcK19dE	7	01Y41Y41M(31M21M21M)61M(31M21M)61M21M	34	221.26	N2H9F0S0	N,3;	2146	P51587	2132	2150	1	04AI4,
25697	112.75	1274.9	1273.89	3	1273.89	2.84394	3818.64	C150H249N30O81Ct4	ANFSTNNSNPGARPPPPR	A1dEN6GlcNAc	6	01Y41Y41M(31M21M21M)61M(31M21M)61M21M	35	221.26	N2H9F0S0	N,0;	926	Q07912	921	938	1	04AI4,
24209	107.49	931.947	931.951	4	931.94	11.2481	3723.73	C156H264N23O79	EAINYSQQLAKANLK	E1dEN4GlcNAcK11dEK15dE	5	01Y41Y41M(31M21M21M31G)61M(31M21M)61M	36	221.17	N2H9F0S0	N,3;	728	O15078	725	739	0
38326	164.19	1197.88	1197.54	3	1197.55	-6.50706	3589.63	C148H254N21O77S1	TLSPGKENVSALDMEK	T1dEK6dEN8GlcNAcK16dE	5	01Y41Y41M(31M21M21M)61M(31M21M)61M	35	220.94	N2H8F0S0	N,1;	448	Q9H307	441	456	0
36434	156.46	1563.67	1563.67	3	1563.67	1.89886	4686.99	C182H309N28O106Ct8	LPSAQTPNGTDYVASGK	L1dEN8GlcNAcK17dE	6	01Y41Y41M(31M41Y41L32S)61M(21Y41L32S)61Y41L32S	42	220.66	N5H6F0S3	N,1;	1967	Q9Y520	1960	1976	2	YI5,YII5,YIII5,YI6,YII6,YIII6,
26348	117.21	1331.9	1331.24	3	1331.25	-11.1996	3989.74	C164H262N33O81	SFQYSHNLSRHTVVHTR	S1dEN7GlcNAc	5	01Y41Y41M(31M21M21M)61M(31M21M)61M21M	35	220.51	N2H9F0S0	N,1;	376	B2RXF5	370	386	1	04AI4,
23543	104.59	1269.91	1269.58	3	1269.56	19.5	3804.65	C155H255N28O79S1	CQNIYLTTGYAGSKNGSR	C1dE@CamK14dEN15GlcNAc	6	01Y41Y41M(31M21M21M31G)61M(31M)61M	28	220.42	N2H8F0S0	N,2;	260	O15226	246	263	0
23737	104.47	1269.9	1269.9	3	1269.91	-6.59391	3805.71	C150H258N27O77S1Ct8	WAMNISEANQFKSTLSR	W1dEN4GlcNAcK12dE	5	01Y41Y41M(31M21M21M31G)61M(31M)61M	34	220.3	N2H8F0S0	N,2;	96	O15466	93	109	0
37569	161.72	1576.7	1576.69	4	1576.69	-5.20813	6300.75	C250H416N51O125S2Ct8	VRSEGTNSTLTLSPVSFENEHSYLCTVTCGHK	V1dEN7GlcNAcC25CamC29CamK32dE	7	01Y41Y41M(31M41Y41L31Y41L32S)61M61Y41L32S	42	219.87	N5H6F0S2	N,2;	365	P19320	359	390	0
26038	114.27	919.744	919.744	3	919.743	1.07777	2756.21	C108H187N20O62	AQAGSNQSRGK	A1dEN6GlcNAcK11dE	5	01Y41Y41M(31M21M21M)61M(31M)61M	34	219.85	N2H7F0S0	N,0;	88	Q96PY0	83	93	5	BI2,BIII3,CI2,CIII3,BI2,BIII3,YI3,YIII3,YI3,YIII3,
25697	112.75	1274.9	1273.89	3	1273.89	2.15707	3818.64	C150H253N30O84	NSELIANGSSHRIQSER	N1dEN7GlcNAc	6	01Y41Y41M(31M21M21M)61M(31M21M)61M21M	35	219.79	N2H9F0S0	N,1;	721	Q5TBA9	715	731	1	04AI4,
26023	114.6	922.128	921.082	3	921.076	7.18868	2760.21	C112H187N18O61	AFNQLSNLTR	A1dEN7GlcNAc	5	01Y41Y41M(31M21M)61M(31M21M)61M	32	219.75	N2H7F0S0	N,0;	347	Q03924	341	350	5	BI2,YI3,ZI3,YI3,YI3,
24165	105.94	1119.49	1119.49	3	1119.49	6.14845	3355.45	C139H224N21O73	GSIFRNEWQNK	G1dEN10GlcNAcK11dE	6	01Y41Y41M(31M21M21M)61M(31M21M)61M21M	41	219.71	N2H9F0S0	N,1;	124	Q8NDQ6	115	125	3	45AI3,02AI3,04AI4,
37878	164.41	1197.54	1197.54	3	1197.55	-1.03812	3589.62	C146H246N29O72S1	NGLCHPLNHSRTLAGK	N1dEC4CamN8GlcNAcK16dE	6	01Y41Y41M(31M21M21M)61M(31M21M)61M	35	219.64	N2H8F0S0	N,0;	706	Q86XL3	699	714	0
30830	135.09	1379.22	1379.23	3	1379.23	-6.36232	4133.68	C157H266N33O93S1	DSTISNESSQSCSSGRQNIR	D1dEN6GlcNAcC12Cam	5	01Y41Y41M(31M21M21M31G)61M(31M21M)61M	35	219.61	N2H9F0S0	N,1;	705	Q2NKQ1	700	719	0
36430	158.52	1479	1478.66	3	1478.65	3.55969	4431.94	C169H296N31O98Ct8	EINSLNLTESHNSRK	E1dEN6GlcNAcK15dE	5	01Y41Y41M(31M41Y41L31Y41L32S)61M61Y41L32S	42	219.58	N5H6F0S2	N,1;	930	P23229	925	939	0
26023	114.6	922.128	921.082	3	921.085	-3.35765	2760.24	C104H191N16O60S1Ct8	HIQNMSEIK	H1dEN4GlcNAcK9dE	5	01Y41Y41M(31M)61M(31M21M)61M21M	32	219.26	N2H7F0S0	N,0;	855	Q6ZUT9	852	860	4	YI3,ZI3,YI3,YI3,
26889	118.11	1197.26	1196.59	3	1196.59	-6.61622	3586.76	C152H261N26O71	IARPPKQGLNNSPPVK	I1dEK6dEN10GlcNAcK16dE	5	01Y41Y41M(31M21M)61M(31M21M)61M21M	26	219.09	N2H8F0S0	N,1;	958	P49815	949	964	3	04AI4,YI3,YI3,
23360	103.78	1200.85	1200.52	3	1200.52	-5.70341	3598.55	C144H241N20O81Ct4	TLSLFYGVNVENR	T1dEN12GlcNAc	6	01Y41Y41M(31M21M21M31G)61M(31M21M)61M21M	35	218.91	N2H10F0S0	N,1;	362	Q86VD1	351	363	1	35AI3,
24165	105.94	1119.49	1119.49	3	1119.49	5.15156	3355.45	C136H228N21O73S1	TNLTWSCRVNK	T1dEN2GlcNAcC7CamK11dE	5	01Y41Y41M(31M21M21M)61M(31M21M)61M21M	42	218.84	N2H9F0S0	N,1;	167	Q9NYW3	166	176	3	45AI3,02AI3,04AI4,
26078	115.96	1032.46	1032.46	3	1032.45	6.12686	3094.35	C122H209N20O66S1Ct4	VSENTMLPFVSNR	V1dEN12GlcNAc	5	01Y41Y41M(31M21M)61M(31M21M)61M	28	218.81	N2H7F0S0	N,1;	86	Q9BXF9	75	87	4	BI2,YI3,ZI3,YI3,
16233	72.09	1182.51	1182.51	3	1182.49	9.96951	3544.46	C134H231N22O84Ct4	VDNSSLTGESEPQTR	V1dEN3GlcNAc	5	01Y41Y41M(31M21M21M)61M(31M21M)61M21M	34	218.8	N2H9F0S0	N,2;	226	P20648	224	238	1	04AI4,
24154	105.9	1156.87	1156.87	3	1156.86	13.1855	3467.56	C129H236N21O77Ct12	SPEKVSSFSNSSSNK	S1dEK4dEN10GlcNAcK15dE	5	01Y41Y41M(31M21M21M31G)61M(31M)61M	31	218.76	N2H8F0S0	N,1;	1019	Q5VUA4	1010	1024	2	12AIII4,25AIII2,
19428	87.09	967.415	967.415	3	967.413	2.4894	2899.22	C111H192N19O64S1Ct4	YNCSIRAPR	Y1dEN2GlcNAcC3Cam	5	01Y41Y41M(31M21M21M)61M(31M21M)61M	34	218.73	N2H8F0S0	N,1;	686	Q02809	685	693	0
34764	150.73	1131.27	1131.51	4	1131.52	-3.26835	4521.04	C193H311N30O90S1	FKPEMFAELLQAANTTDDYRK	F1dEK2dEN14GlcNAcK21dE	5	01Y41Y41M(31M21M21M31G)61M(31M21M)61M	43	218.7	N2H9F0S0	N,0;	216	Q70EK8	203	223	0
24426	108.48	1166.55	1166.89	3	1166.88	5.48075	3497.63	C136H242N25O73Ct8	LRPDDSKNFSIQVR	L1dEK7dEN8GlcNAc	5	01Y41Y41M(31M21M21M)61M(31M21M)61M	34	218.37	N2H8F0S0	N,0;	125	P05106	118	131	0
38121	164.09	1197.55	1197.55	3	1197.54	5.39509	3589.61	C146H250N23O77S1	HLDLTSCVSITNSSLK	H1dEC7CamN12GlcNAcK16dE	5	01Y41Y41M(31M21M21M)61M(31M21M)61M	36	218.35	N2H8F0S0	N,0;	145	Q9UKC9	134	149	0
31346	138.47	1029.95	1029.44	4	1029.45	-15.5144	4112.78	C162H271N32O80S2Ct8	IFCARQNCSHDWGIHVK	I1dEC3CamN7GlcNAcC8CamK17dE	5	01Y41Y41M(31M21M21M31G)61M(31M21M)61M	36	218.32	N2H9F0S0	N,1;	868	O95786	862	878	0
23449	104.17	1114.81	1114.47	3	1114.47	-0.631728	3340.38	C129H219N22O79	QSPNSSSAAASVASR	Q1dEN4GlcNAc	7	01Y41Y41M(31M21M21M31G)61M(31M21M)61M	36	218.27	N2H9F0S0	N,1;	217	Q9H1B7	214	228	0
23449	104.17	1114.81	1114.47	3	1114.47	-4.4111	3340.39	C133H215N22O73Ct4	WGHNITEFQQR	W1dEN4GlcNAc	11	01Y41Y41M(31M21M21M31G)61M(31M21M)61M	37	218.05	N2H9F0S0	N,2;	280	Q96HE7	277	287	0
27951	122.73	1217.57	1217.22	3	1217.22	0.16574	3648.65	C142H251N22O80Ct8	GELNTSIFSSRPIDK	G1dEN4GlcNAcK15dE	11	01Y41Y41M(31M21M21M)61M(31M21M)61M21M	38	217.9	N2H9F0S0	N,2;	353	Q9UHG3	350	364	1	04AI4,
26430	117.59	1251.23	1250.89	3	1250.89	5.26398	3749.64	C150H254N25O84	SNSSSEAVLGQEELSAQAK	S1dEN2GlcNAcK19dE	5	01Y41Y41M(31M21M21M)61M(31M21M)61M	34	217.89	N2H8F0S0	N,0;	394	Q9BXF6	393	411	0
25997	114.48	922.414	921.416	3	921.411	5.27714	2761.21	C102H186N17O63Ct8	SHSSNSSPIGK	S1dEN5GlcNAcK11dE	5	01Y41Y41M(31M21M)61M(31M21M)61M	36	217.7	N2H7F0S0	N,0;	2232	Q5UIP0	2228	2238	6	BI2,BI2,YI3,ZI3,YI3,YI3,
31468	137.19	1155.55	1155.8	4	1155.79	3.62818	4618.15	C188H318N43O88S1	QEMLQRRPPARPGPLSTANHTALR	Q1dEN19GlcNAc	7	01Y41Y41M(31M21M21M)61M(31M21M)61M21M	37	217.7	N2H9F0S0	N,0;	385	O60512	367	390	2	03AI4,04AI4,
26606	116.83	1331.25	1331.25	3	1331.25	-2.78534	3989.74	C159H266N25O83S1Ct8	VFDEVFPLAHVCNDTNK	V1dEC12CamN13GlcNAcK17dE	5	01Y41Y41M(31M21M21M)61M(31M21M)61M21M	34	217.54	N2H9F0S0	N,3;	900	Q502W6	888	904	1	04AI4,
31232	136.27	1232.84	1232.85	3	1232.84	5.29882	3695.51	C142H240N23O84S1Ct4	SNECLVSDSPEGSPALSPS	S1dEN2GlcNAcC4Cam	6	01Y41Y41M(31M21M21M)61M(31M21M)61M	40	217.5	N2H8F0S0	N,3;	429	Q59EK9	428	446	0
27259	121.27	1207.21	1207.21	3	1207.21	0.189324	3618.62	C151H249N22O78	SKGLLGIDGFTNYTR	S1dEK2dEN12GlcNAc	5	01Y41Y41M(31M21M21M)61M(31M21M)61M21M	38	217.33	N2H9F0S0	N,1;	307	O75038	296	310	1	45AI3,
26023	114.6	922.128	921.082	3	921.084	-1.92782	2760.23	C114H191N16O61	NPNSSNYKK	N1dEN3GlcNAcK8dEK9dE	5	01Y41Y41M(31M)61M(31M21M)61M21M	32	217.2	N2H7F0S0	N,0;	1390	A2PYH4	1388	1396	4	YI3,ZI3,YI3,YI3,
24874	109.12	1228.56	1228.57	3	1228.55	10.6102	3682.65	C151H253N24O80	TSPNQSTLWISKSTR	T1dEN4GlcNAcK12dE	6	01Y41Y41M(31M21M21M)61M(31M21M)61M21M	29	217	N2H9F0S0	N,2;	255	Q9H9P2	252	266	2	45AI3,04AI4,
27947	122.72	955.213	955.713	4	955.709	4.31902	3817.81	C155H270N25O75S1Ct8	FNTTERVLQTLLGPMFK	F1dEN2GlcNAcK17dE	5	01Y41Y41M(31M21M21M)61M(31M21M)61M	35	216.87	N2H8F0S0	N,3;	12570	Q8WXI7	12569	12585	0
27623	121.71	1384.23	1384.55	3	1384.56	-7.83608	4149.66	C156H266N29O93S2Ct4	TDCPELAVENASLNCSSSDR	T1dEC3CamN14GlcNAcC15Cam	5	01Y41Y41M(31M21M21M31G)61M(31M21M)61M	36	216.79	N2H9F0S0	N,0;	1226	Q13219	1213	1232	0
24619	108.33	1166.89	1166.88	3	1166.88	6.26747	3497.61	C139H242N25O74Ct4	HVLVLPNNSITLDGSR	H1dEN7GlcNAc	5	01Y41Y41M(31M21M21M)61M(31M21M)61M	35	216.43	N2H8F0S0	N,1;	733	Q5VV43	727	742	0
34553	149.88	1123.26	1123.26	4	1123.26	1.68051	4488	C172H304N33O95S1Ct8	EENEQLSNASSSIGLCVDPLKGR	E1dEN8GlcNAcC16CamK21dE	5	01Y41Y41M(31M21M21M)61M(31M21M)61M21M	36	216.42	N2H9F0S0	N,0;	230	Q8IYR2	223	245	2	03AI4,45AI3,
36337	156.81	1202.88	1202.88	3	1202.89	-7.27847	3605.64	C133H250N23O78S1Ct12	TNLAPKSTAMNESSSGK	T1dEK6dEN11GlcNAcK17dE	6	01Y41Y41M(31M21M21M31G)61M(31M)61M	39	216.27	N2H8F0S0	N,0;	250	Q9BY42	240	256	2	12AIII4,25AIII2,
28232	124.35	1320.9	1320.22	3	1320.23	-5.58677	3956.67	C157H255N30O84Ct4	GDSPVTSPFQNYSSIHSQSR	G1dEN11GlcNAc	6	01Y41Y41M(31M21M21M)61M(31M21M)61M	31	216.24	N2H8F0S0	N,1;	321	Q9H1A4	311	330	0
38084	163.94	1197.88	1197.55	3	1197.55	-0.334499	3589.63	C139H246N23O78Ct8	TSLAKEVFGDTLNESR	T1dEK5dEN13GlcNAc	8	01Y41Y41M(31M21M)61M(31M21M)61M21M	36	216.2	N2H8F0S0	N,1;	254	Q96CX2	242	257	4	35AI3,04AI4,YI3,YI3,
28417	124.75	1377.27	1377.93	3	1377.92	4.70515	4129.75	C163H274N29O86S2Ct4	AVCMLSNTTAIAEAWAR	A1dEC3CamN7GlcNAc	6	01Y41Y41M(31M41Y41L32S)61M61Y41L32S	42	216.08	N4H5F0S2	N,1;	380	P68366	374	390	0
32655	141.89	1226.38	1226.57	5	1226.58	-4.37066	6125.85	C261H419N40O116Ct12	TYTWTPVNGTDYSLALVLPTYSFYYIKAK	T1dEN8GlcNAcK27dEK29dE	6	01Y41Y41M(31M41Y41L31Y41L32S)61M61Y41L32S	36	216.05	N5H6F0S2	N,2;	613	P54289	606	634	0
26870	118.03	1197.25	1196.59	3	1196.57	12.832	3586.7	C148H257N24O76	TKGVDEVTIVNILTNR	T1dEK2dEN15GlcNAc	5	01Y41Y41M(31M21M21M)61M(31M21M)61M	30	215.94	N2H8F0S0	N,0;	62	P07355	48	63	0
36110	157.16	1172.5	1173.01	4	1173.01	1.08425	4687.01	C193H313N28O104	TKPPLDHNASATDYK	T1dEK2dEN8GlcNAcK15dE	5	01Y41Y41M(31M41Y41L32S)61M(21Y41L32S)61Y41L32S	49	215.89	N5H6F0S3	N,1;	903	O95425	896	910	2	YI5,YII5,YIII5,YI6,YII6,YIII6,
36167	156.1	1466.64	1466.64	3	1466.63	5.44311	4395.88	C172H292N31O95S1Ct4	LSQRIQYLNCSLDR	L1dEN9GlcNAcC10Cam	5	01Y41Y41M(31M41Y41L31Y41L32S)61M61Y41L32S	40	215.87	N5H6F0S2	N,0;	1191	Q9P1Z9	1183	1196	0
24855	109.38	1210.87	1210.53	3	1210.53	5.13216	3628.57	C144H239N28O74S1Ct4	FYHCLGVDTRNITNR	F1dEC4CamN14GlcNAc	5	01Y41Y41M(31M21M21M)61M(31M21M)61M	28	215.38	N2H8F0S0	N,0;	1345	Q9P0X4	1332	1346	0
26023	114.6	922.128	921.082	3	921.08	1.90898	2760.22	C97H191N16O60S2Ct12	GNKTCATCK	G1dEN2GlcNAcK3dEC5CamC8CamK9dE	5	01Y41Y41M(31M21M)61M(31M21M)61M	31	215.31	N2H7F0S0	N,1;	212	Q9Y2M2	211	219	4	BI2,YI3,YI3,YI3,
28224	123.91	1501.64	1500.98	3	1500.99	-7.21697	4498.95	C180H301N26O96S1Ct8	ENSSLLDSIFWMAAPK	E1dEN2GlcNAcK16dE	5	01Y41Y41M(31M41Y41L31Y41L32S)61M61Y41L32S	40	215.02	N5H6F0S2	N,2;	68	Q9BYC8	67	82	4	03AI5,03AII5,35AI5,35AII5,BII5,YII4,
28224	123.91	1501.64	1500.98	3	1500.98	-1.40947	4498.92	C170H301N30O98S2Ct8	IIATEQNTCAMEKSGR	I1dEN7GlcNAcC9CamK13dE	5	01Y41Y41M(31M41Y41L31Y41L32S)61M61Y41L32S	42	215.02	N5H6F0S2	N,1;	880	O15050	874	889	4	03AI5,03AII5,35AI5,35AII5,BII5,YII4,
27762	123.46	955.217	955.713	4	955.7	13.886	3817.77	C158H262N29O75Ct4	QILLRPNEIPNWTAFSR	Q1dEN11GlcNAc	5	01Y41Y41M(31M21M21M)61M(31M21M)61M	32	214.82	N2H8F0S0	N,0;	2817	Q68DQ2	2807	2823	0
23360	103.78	1200.85	1200.52	3	1200.53	-10.6695	3598.57	C148H245N20O81	FTSPLTHNVSGTAK	F1dEN8GlcNAcK14dE	5	01Y41Y41M(31M21M21M31G)61M(31M21M)61M21M	34	214.73	N2H10F0S0	N,0;	297	Q96A29	290	303	1	35AI3,
27270	121.32	1207.55	1207.21	3	1207.22	-8.02161	3618.64	C149H249N26O76	APGAKQLTNHSPPAPR	A1dEK5dEN9GlcNAc	5	01Y41Y41M(31M21M21M31G)61M(31M21M)61M	35	214.7	N2H9F0S0	N,1;	446	Q86UR5	438	453	0
38121	164.09	1197.55	1197.55	3	1197.55	-4.90346	3589.64	C140H250N23O75S1Ct8	DFVTLLTANTCDIRK	D1dEN9GlcNAcC11CamK15dE	5	01Y41Y41M(31M21M21M)61M(31M21M)61M	36	214.33	N2H8F0S0	N,0;	1389	Q96QE3	1381	1395	0
26078	115.96	1032.46	1032.46	3	1032.45	8.28775	3094.34	C117H205N22O65S1Ct8	THTGERPYACNK	T1dEC10CamN11GlcNAcK12dE	5	01Y41Y41M(31M21M)61M(31M21M)61M	28	214.31	N2H7F0S0	N,0;	622	Q96GC6	612	623	4	BI2,YI3,ZI3,YI3,
19515	87.5	914.487	913.728	3	913.735	-7.90356	2738.19	C101H185N14O65Ct8	NLTEENTEK	N1GlcNAc@dEK9dE	5	01Y41Y41M(31M21M)61M(31M21M)61M	25	214.08	N2H7F0S0	N,0;	555	Q9Y6F6	555	563	3	BI2,YI3,YI3,
24165	105.94	1119.49	1119.49	3	1119.5	-3.27815	3355.48	C127H228N19O77Ct8	TASLTNHSPLDSK	T1dEN6GlcNAcK13dE	7	01Y41Y41M(31M21M21M31G)61M(31M21M)61M	37	213.89	N2H9F0S0	N,0;	1395	Q2M3C7	1390	1402	0
37859	162.22	1425.62	1426.11	4	1426.12	-5.77503	5698.45	C230H378N41O124	STHRSTLTSHTSNLSWISIR	S1dEN13GlcNAc	5	01Y41Y41M(31M(21Y41L)41Y41L)(41Y)61M(21Y(31F)41L31Y41L32S)61Y41L	43	213.84	N8H8F1S1	N,0;	399	Q9UHM6	387	406	0
31732	138.76	1243.25	1243.26	3	1243.24	10.4065	3726.71	C140H257N24O81Ct12	LNDTHNELNDIKQK	L1dEN2GlcNAcK12dEK14dE	5	01Y41Y41M(31M21M21M31G)61M(31M21M)61M	33	213.83	N2H9F0S0	N,2;	376	Q9BZW7	375	388	0
26023	114.6	922.128	921.082	3	921.087	-5.74178	2760.24	C105H191N14O63Ct8	DPNLTPESVK	D1dEN3GlcNAcK10dE	5	01Y41Y41M(31M21M)61M(31M21M)61M	31	213.82	N2H7F0S0	N,1;	444	Q6NXR4	442	451	4	BI2,YI3,YI3,YI3,
25841	114.87	921.791	921.083	3	921.088	-5.58304	2760.24	C113H191N18O60	AFNKGSNLTR	A1dEK4dEN7GlcNAc	5	01Y41Y41M(31M21M)61M(31M21M)61M	33	213.71	N2H7F0S0	N,0;	394	Q3KNS6	388	397	6	BI2,BI2,YI3,ZI3,YI3,YI3,
28103	123.79	1595.98	1596.67	3	1596.68	-5.2169	4786.02	C190H318N35O102S2	ANATGGGGHVQMVQRAMK	A1dEN2GlcNAcK18dE	5	01Y41Y41M(31M41Y41L32S)61M(21Y41L32S)61Y41L32S	49	213.71	N5H6F0S3	N,1;	426	P09917	425	442	2	YI5,YII5,YIII5,YI6,YII6,YIII6,
34764	150.73	1131.27	1131.51	4	1131.52	-6.33236	4521.05	C188H311N32O94	TAVNISPPSEPSDPVTILAENVPPR	T1dEN4GlcNAc	7	01Y41Y41M(31M21M21M31G)61M(31M21M)61M	41	213.71	N2H9F0S0	N,1;	20200	Q8WZ42	20197	20221	0
31278	136.45	1337.57	1336.9	3	1336.9	-0.904821	4006.68	C171H261N26O81S1	LFCDPTFLPENDSLFYNR	L1dEC3CamN11GlcNAc	5	01Y41Y41M(31M21M)61M(31M21M)61M21M	40	213.61	N2H8F0S0	N,1;	36	Q9Y6Q1	26	43	4	CI3,04AI4,YI3,YI3,
31228	136.25	1148.03	1148.28	4	1148.27	9.15969	4588.07	C174H312N33O96S1Ct12	RSISGTSTSEKPNSMDTANTSPFK	R1dEK11dEN19GlcNAcK24dE	5	01Y41Y41M(31M21M21M)61M(31M21M)61M21M	39	213.56	N2H9F0S0	N,1;	33	Q9UJF2	15	38	2	03AI4,04AI4,
25526	113.43	1432.26	1432.26	3	1432.27	-2.63472	4292.78	C172H279N34O88S2	GSCAEPTFTDTGMVAHINNSR	G1dEC3CamN18GlcNAc	5	01Y41Y41M(31M41Y41L)61M(21Y41L)61Y31F	26	213.55	N5H5F1S0	N,1;	43	Q9UMQ6	26	46	0
36861	160.14	1593.66	1594.18	4	1594.17	6.18815	6370.64	C258H414N43O139S1	HYNETSNMSIYDILRPGTPR	H1dEN7GlcNAc	5	01Y41Y41M(31M(21Y41L31Y41V)41Y41L31Y41V)(41Y)61M(21Y41L32S)61Y41L32S	66	212.96	N11H7F0S2	N,0;	268	Q8NEV8	262	281	13	15XIII5,15XIV5,YI4,YII4,35XIII5,35XIV5,15XI5,15XII5,24XIII5,24XIV5,34XIII5,34XIV5,15XI6,15XII6,ZI6,ZII6,25XIII7,25XIV7,03XIII7,03XIV7,YI6,YII6,ZI4,ZII4,25XIII5,25XIV5,YI4,YII4,
28182	124.13	1499.64	1499.64	3	1499.64	1.19275	4494.9	C172H297N32O100S1Ct4	TTNLTTCGRPVETASTR	T1dEN3GlcNAcC7Cam	6	01Y41Y41M(31M41Y41L31Y41L32S)61M61Y41L32S	39	212.95	N5H6F0S2	N,0;	411	O95498	409	425	0
28184	124.14	1319.89	1319.89	3	1319.89	-3.21622	3955.66	C158H260N29O85S1	TLFVDQNLSMSVQDNESNR	T1dEN15GlcNAc	7	01Y41Y41M(31M21M21M)61M(31M21M)61M	32	212.83	N2H8F0S0	N,0;	685	Q6Q759	671	689	0
27585	121.14	1206.88	1207.21	3	1207.22	-7.72648	3618.64	C136H249N24O81Ct8	GTLSSIIQNNSDTRK	G1dEN9GlcNAcK15dE	5	01Y41Y41M(31M21M21M31G)61M(31M21M)61M	38	212.81	N2H9F0S0	N,1;	1110	Q8TEP8	1102	1116	0
35026	151.1	1131.27	1131.27	4	1131.26	11.9135	4520	C183H304N39O88S2	NRVDLQHLCGYVTMLNASSQLADR	N1dEC9CamN16GlcNAc	7	01Y41Y41M(31M21M)61M(31M21M)61M21M	34	212.77	N2H8F0S0	N,0;	660	Q658Y4	645	668	5	03AI4,45AI3,04AI4,YI3,YI3,
36057	156.94	1566.68	1566.01	3	1566.01	5.27312	4693.99	C187H310N29O105Ct4	SGPFNVTDVLTEPQLR	S1dEN5GlcNAc	5	01Y41Y41M(31M41Y41L32S)61M(21Y41L32S)61Y41L32S	44	212.72	N5H6F0S3	N,1;	113	P11678	109	124	18	02AI2,02AII2,02AIII2,BI1,BII1,BIII1,CI1,CII1,CIII1,35AI4,35AIII4,15AI2,15AII2,15AIII2,BI2,BII2,BIII2,CI2,CII2,CIII2,35AI3,35AII3,35AIII3,BI3,BII3,BIII3,35AI4,35AIII4,BIII4,YI2,YI4,YII4,YIII4,YI5,YII5,YIII5,YI6,YII6,YIII6,YI3,YI4,YII4,YIII4,YI1,
26606	116.83	1331.25	1331.25	3	1331.26	-7.0437	3989.75	C151H270N27O87S1Ct8	KSPLIESTANMDNNQSQK	K1dEN14GlcNAcK18dE	5	01Y41Y41M(31M21M21M)61M(31M21M)61M21M	33	212.66	N2H9F0S0	N,2;	311	O14974	298	315	1	04AI4,
26634	117.38	1305.24	1305.24	3	1305.25	-11.3259	3911.74	C168H264N25O80	ANSLEPEPWFFKNLSR	A1dEK12dEN13GlcNAc	5	01Y41Y41M(31M21M21M)61M(31M21M)61M21M	31	212.65	N2H9F0S0	N,0;	131	P06239	119	134	2	45AI3,04AI4,
27951	122.73	1217.57	1217.22	3	1217.22	0.334156	3648.65	C149H255N22O81	SDHNTSTSTKSLLPK	S1dEN4GlcNAcK10dEK15dE	6	01Y41Y41M(31M21M21M)61M(31M21M)61M21M	38	212.58	N2H9F0S0	N,0;	1166	Q9ULU4	1163	1177	1	04AI4,
31278	136.45	1337.57	1336.9	3	1336.89	5.60355	4006.66	C157H257N30O85S1Ct4	QLMHSSNFSSSNGSTEDLFR	Q1dEN7GlcNAc	6	01Y41Y41M(31M21M21M)61M(31M21M)61M	38	212.5	N2H8F0S0	N,2;	317	Q86YS3	311	330	0
26430	117.59	1251.23	1250.89	3	1250.88	6.6598	3749.63	C139H250N27O77S2Ct12	SHTGEKPYECNTCRK	S1dEK6dEC10CamN11GlcNAcC13CamK15dE	5	01Y41Y41M(31M21M21M)61M(31M21M)61M	34	212.42	N2H8F0S0	N,0;	751	Q06730	741	755	0
31347	138.47	1318.23	1318.23	3	1318.24	-3.74574	3950.7	C169H265N20O86	GPEFYLENISLSWEK	G1dEN8GlcNAcK15dE	5	01Y41Y41M(31M21M21M31G31G)61M(31M21M)61M	38	212.41	N2H10F0S0	N,1;	38	Q9BXU3	31	45	0
38620	165.43	1569.43	1569.43	4	1569.42	6.14891	6271.65	C263H397N52O119S1Ct4	RYYEVWDTEPSFNVSYALHLWNHMNQEGR	R1dEN13GlcNAc	7	01Y41Y41M(31M41Y41L31Y41L32S)61M61Y41L32S	37	212.36	N5H6F0S2	N,0;	282	Q9UNA3	270	298	3	03AI5,03AII5,35AI5,35AII5,YII4,
30830	135.09	1379.22	1379.23	3	1379.24	-7.35344	4133.69	C162H266N31O91S1	TPMDNYSQTTDELGGSQRGR	T1dEN5GlcNAc	5	01Y41Y41M(31M21M21M)61M(31M21M)61M21M	35	212.31	N2H9F0S0	N,2;	3950	Q9P2P6	3946	3965	1	04AI4,
38326	164.19	1197.88	1197.54	3	1197.54	0.175751	3589.61	C143H242N27O75Ct4	NNSLRTFTPQPPGLER	N1GlcNAc@dE	5	01Y41Y41M(31M21M)61M(31M21M)61M21M	36	212.25	N2H8F0S0	N,0;	515	P35858	515	530	3	04AI4,YI3,YI3,
25829	113.35	1100.48	1100.15	3	1100.15	-4.49598	3297.43	C135H226N19O72S1	NCLVYSIPTNSSK	N1dEC2CamN10GlcNAcK13dE	6	01Y41Y41M(31M21M)61M(31M21M)61M21M	30	212.2	N2H8F0S0	N,2;	354	O43264	345	357	3	04AI4,YI3,YI3,
36167	156.1	1466.64	1466.64	3	1466.64	3.70443	4395.89	C185H292N27O94	QKDGYLNGSQFSWK	Q1dEK2dEN7GlcNAcK14dE	5	01Y41Y41M(31M41Y41L31Y41L32S)61M61Y41L32S	41	212.07	N5H6F0S2	N,1;	991	Q9UL68	985	998	0
20398	91.46	1038.11	1038.11	3	1038.11	-0.0217793	3111.32	C118H212N21O65S3Ct4	TGVNSGVMLMNMTR	T1dEN11GlcNAc	8	01Y41Y41M(31M21M)61M(31M21M)61M	34	211.74	N2H7F0S0	N,1;	278	Q4G148	268	281	4	BI2,YI3,ZI3,YI3,
28790	126.75	1458.28	1458.28	3	1458.28	-1.13053	4370.82	C163H285N28O102Ct8	ESSQENKTVSEAESR	E1dEN6GlcNAcK7dE	5	01Y41Y41M(31M41Y41L31Y41L32S)61M61Y41L32S	42	211.69	N5H6F0S2	N,1;	116	Q9NYZ1	111	125	0
20398	91.46	1038.11	1038.11	3	1038.11	3.43161	3111.31	C119H204N23O67S1Ct4	ELNHTQQLPDCR	E1dEN3GlcNAcC11Cam	5	01Y41Y41M(31M21M)61M(31M21M)61M	34	211.61	N2H7F0S0	N,0;	257	Q8NAC3	255	266	4	BI2,YI3,ZI3,YI3,
28224	123.91	1501.64	1500.98	3	1500.99	-4.85453	4498.94	C181H297N34O97	LQNQTEPRAQPGSPPPR	L1dEN3GlcNAc	6	01Y41Y41M(31M41Y41L31Y41L32S)61M61Y41L32S	43	211.5	N5H6F0S2	N,2;	129	Q8N413	127	143	0
19453	87.21	913.396	913.395	3	913.388	8.10233	2737.14	C110H182N15O64	TNTNYSQEK	T1dEN4GlcNAcK9dE	5	01Y41Y41M(31M21M)61M(31M21M)61M	26	211.24	N2H7F0S0	N,1;	587	P55199	584	592	3	BI2,YI3,YI3,
31394	136.9	1148.53	1148.28	4	1148.27	9.9257	4588.06	C192H316N33O90S2	AVCVGNACLLSVFQVITISPSEFR	A1dEC3CamN6GlcNAcC8Cam	5	01Y41Y41M(31M21M21M31G)61M(31M21M)61M	38	211.24	N2H9F0S0	N,1;	98	Q9BXE9	93	116	0
27809	122.12	1310.55	1310.54	3	1310.56	-9.34677	3927.65	C155H260N25O91	EDSNSTESKSSSEEDGQLK	E1dEN4GlcNAcK9dEK19dE	7	01Y41Y41M(31M21M21M)61M(31M21M)61M	30	211.23	N2H8F0S0	N,1;	467	Q13316	464	482	0
36378	156.99	1202.87	1202.88	3	1202.89	-3.77715	3605.64	C147H254N23O77S1	QDTCSIVAISLNITQK	Q1dEC4CamN12GlcNAcK16dE	5	01Y41Y41M(31M21M21M)61M(31M21M)61M	37	211.08	N2H8F0S0	N,0;	246	Q10570	235	250	0
28244	124.41	1326.22	1326.22	3	1326.22	2.00421	3974.64	C151H261N28O87S2Ct4	LCEGVGSVNVCVSSSR	L1dEC2CamN9GlcNAcC11Cam	5	01Y41Y41M(31M41Y41L32S)61M61Y41L32S	41	210.66	N4H5F0S2	N,0;	442	P78386	434	449	0
36430	158.52	1479	1478.66	3	1478.67	-6.29043	4431.98	C168H300N29O97Ct12	TYKPNQSTDAKTATR	T1dEK3dEN5GlcNAcK11dE	5	01Y41Y41M(31M41Y41L32S)61M(21Y41L32S)61Y41L	40	210.64	N5H6F0S2	N,1;	1020	Q9ULE4	1016	1030	0
32044	141.28	1378.58	1378.92	3	1378.93	-4.66495	4132.76	C155H271N28O94Ct8	AVAEEDNGSIGEETDSSPGRK	A1dEN7GlcNAcK21dE	5	01Y41Y41M(31M21M21M)61M(31M21M)61M21M	29	210.6	N2H9F0S0	N,1;	658	Q13586	652	672	1	04AI4,
36454	156.55	1174.52	1174.51	4	1174.51	4.51735	4693	C189H311N32O104	INRTQATFPISSLGDR	I1dEN2GlcNAc	6	01Y41Y41M(31M41Y41L32S)61M(21Y41L32S)61Y41L32S	46	210.57	N5H6F0S3	N,0;	73	P16452	72	87	2	YI5,YII5,YIII5,YI6,YII6,YIII6,
25632	113.92	1322.24	1321.92	3	1321.91	5.46486	3961.71	C158H262N29O82S1Ct4	NCSAAPQPEPAAGLASYPELR	N1GlcNAc@dEC2Cam	25	01Y41Y41M(31M21M21M31G)61M(31M)61M	22	210.41	N2H8F0S0	N,0;	87	O75718	87	107	1	25AIII2,
34764	150.73	1131.27	1131.51	4	1131.5	9.83719	4520.98	C175H307N34O95S2Ct4	SLMASLTNMSRSSPSELSLNDSLR	S1dEN20GlcNAc	9	01Y41Y41M(31M21M21M31G)61M(31M21M)61M	41	210.41	N2H9F0S0	N,1;	473	Q9ULS6	454	477	0
34798	150.87	1237.59	1237.93	3	1237.91	14.8124	3710.71	C138H261N22O81S1Ct12	STVNCSDSLLSKLNK	S1dEC5CamK12dEN14GlcNAcK15dE	6	01Y41Y41M(31M21M21M)61M(31M21M)61M21M	41	210.36	N2H9F0S0	N,0;	205	Q86WS4	192	206	1	04AI4,
27567	121.06	1207.21	1207.21	3	1207.2	6.82585	3618.58	C135H245N24O80S1Ct8	LVDGNNSCSGRVEVK	L1dEN6GlcNAcC8CamK15dE	5	01Y41Y41M(31M21M21M31G)61M(31M21M)61M	32	210.23	N2H9F0S0	N,0;	162	Q9NR16	157	171	0
26058	114.76	1294.91	1294.89	3	1294.88	9.2855	3880.62	C150H255N26O86S1Ct4	SAPSPTSNSTYLTMNAASR	S1dEN8GlcNAc	6	01Y41Y41M(31M21M21M)61M(31M21M)61M21M	28	210.22	N2H9F0S0	N,2;	299	Q96JM2	292	310	1	04AI4,
34392	150.5	1169.53	1169.19	3	1169.18	2.0689	3504.54	C134H235N22O78Ct8	STVEDFEANTSPTKR	S1dEN9GlcNAcK14dE	7	01Y41Y41M(31M21M21M31G)61M(31M)61M	35	210.18	N2H8F0S0	N,0;	792	Q6P995	784	798	1	12AIII4,
25697	112.75	1274.9	1274.22	3	1274.22	-1.97587	3818.63	C148H253N28O82S1Ct4	SSYLNQTSPQPTMRQR	S1dEN5GlcNAc	6	01Y41Y41M(31M21M21M)61M(31M21M)61M21M	33	210	N2H9F0S0	N,0;	274	Q9P286	270	285	1	04AI4,
27774	123.51	1544.96	1545.3	3	1545.3	-2.39117	4631.89	C180H296N29O102S1Ct8	YFYNNQTKQCER	Y1dEN5GlcNAcK8dEC10Cam	5	01Y41Y41M(31M41Y41L32S)61M(21Y41L32S)61Y41L32S	51	209.91	N5H6F0S3	N,1;	145	P10646	141	152	1	YI6,YII6,YIII6,
27703	123.2	1217.55	1217.22	3	1217.23	-11.2752	3648.68	C151H259N20O81	LINSSTAEPVKEEAK	L1dEN3GlcNAcK11dEK15dE	5	01Y41Y41M(31M21M21M)61M(31M21M)61M21M	39	209.68	N2H9F0S0	N,0;	36	P18433	34	48	1	04AI4,
23352	103.74	1146.84	1146.84	3	1146.84	-5.07239	3437.51	C135H230N25O74Ct4	FIRGIGGHDNISAR	F1dEN10GlcNAc	5	01Y41Y41M(31M21M21M)61M(31M21M)61M21M	30	209.63	N2H9F0S0	N,4;	590	Q96DM3	581	594	1	04AI4,
34487	150.9	1132	1131.51	4	1131.52	-6.25307	4521.05	C185H311N38O87S2	NCTLSIHPVHLNDSGQLGLRMESK	N1dEC2CamN12GlcNAcK24dE	5	01Y41Y41M(31M21M)61M(31M21M)61M21M	39	209.62	N2H8F0S0	N,0;	112	P20273	101	124	5	03AI4,45AI3,04AI4,YI3,YI3,
19393	86.8	1183.17	1182.84	3	1182.84	-4.83388	3545.51	C138H234N29O76S1	NASVMDQGPAGNRTVNR	N1dEN12GlcNAc	7	01Y41Y41M(31M21M)61M(31M21M)61M21M	26	209.56	N2H8F0S0	N,0;	285	Q14953	274	290	2	YI3,YI3,
37139	159.37	1648.47	1649.46	4	1649.45	10.5183	6591.76	C271H421N54O133S1	HPPLYSDHSPLCADSLGQEPGAASFQNDSPPQVR	H1dEC12CamN27GlcNAc	7	01Y41Y41M(31M41Y41L32S)61M(21Y41L32S)61Y41L32S	59	209.54	N5H6F0S3	N,3;	454	Q13796	428	461	1	YI6,YII6,YIII6,
27491	121.14	1208.55	1207.54	3	1207.53	8.35234	3619.59	C136H248N23O78S2Ct8	RGDLNINMTSPMGTK	R1dEN7GlcNAcK15dE	5	01Y41Y41M(31M21M21M)61M(31M21M)61M21M	33	209.53	N2H9F0S0	N,0;	524	P16519	518	532	3	45AI3,04AI4,35XI3,
32449	141.61	1127.49	1127.24	4	1127.25	-8.56679	4503.98	C190H296N37O88	KFDHDFAISTSFHGIHNIVQNR	K1dEN21GlcNAc	8	01Y41Y41M(31M21M21M)61M(31M21M)61M21M	35	209.31	N2H9F0S0	N,3;	56	Q9NY37	36	57	3	03AI4,45AI3,04AI4,
24165	105.94	1119.49	1119.49	3	1119.5	-4.3045	3355.48	C139H232N17O76	SPQNETLYSVLK	S1dEN4GlcNAcK12dE	5	01Y41Y41M(31M21M21M31G)61M(31M21M)61M	37	209.26	N2H9F0S0	N,2;	294	Q9UKJ1	291	302	0
17726	79.14	1018.78	1018.45	3	1018.44	8.19622	3052.3	C119H207N20O69S1	TLCARAVANR	T1dEC3CamN9GlcNAc	6	01Y41Y41M(31M21M21M)61M(31M21M)61M21M	33	209.25	N2H9F0S0	N,0;	231	P35998	223	232	0
27939	124.24	1498.97	1499.64	3	1499.65	-5.906	4494.93	C173H297N32O96S1Ct8	CGKNFSSASALQIHER	C1dE@CamK3dEN4GlcNAc	5	01Y41Y41M(31M41Y41L31Y41L32S)61M61Y41L32S	36	209.17	N5H6F0S2	N,1;	878	Q9UJQ4	875	890	0
36434	156.46	1563.67	1564.01	3	1564	5.76277	4687.98	C176H308N31O108Ct8	AAEIASSDSANVSSRGGK	A1dEN11GlcNAcK18dE	5	01Y41Y41M(31M41Y41L32S)61M(21Y41L32S)61Y41L32S	42	209.16	N5H6F0S3	N,1;	525	P42338	515	532	20	02AI2,02AII2,02AIII2,BI1,BII1,BIII1,CI1,CII1,CIII1,35AI4,35AIII4,BI2,BII2,BIII2,CI2,CII2,CIII2,35AI3,35AII3,35AIII3,BI3,BII3,BIII3,35AI4,35AIII4,BIII4,02XI1,ZI1,YI1,ZI2,YI2,YI4,YII4,YIII4,YI5,YII5,YIII5,YI6,YII6,YIII6,YI3,YI1,
29148	127.81	1257.84	1257.18	3	1257.17	3.04154	3768.5	C149H243N20O91	TQNISDYR	T1dEN3GlcNAc	5	01Y(61F)41Y41M(31M41Y41L31Y41L32S)61M61Y41L32S	40	209.13	N5H6F1S2	N,1;	860	Q9NQW1	858	865	0
38084	163.94	1197.88	1197.55	3	1197.54	4.42525	3589.61	C147H246N27O73S1	GMRVDNIINSSAWVIR	G1dEN9GlcNAc	5	01Y41Y41M(31M21M21M)61M(31M21M)61M	34	209.07	N2H8F0S0	N,0;	210	Q5QGZ9	202	217	0
23360	103.78	1200.85	1200.52	3	1200.52	-2.55146	3598.54	C141H241N24O83	TEIENVRNGTQVR	T1dEN8GlcNAc	5	01Y41Y41M(31M21M21M31G)61M(31M21M)61M21M	35	209.01	N2H10F0S0	N,1;	229	P48547	222	234	1	35AI3,
26078	115.96	1032.46	1032.46	3	1032.47	-5.58496	3094.38	C119H209N20O67Ct8	TFNQSSTRTTYK	T1dEN3GlcNAcK12dE	6	01Y41Y41M(31M21M)61M(31M21M)61M	27	208.97	N2H7F0S0	N,3;	183	Q5JVG8	181	192	4	BI2,YI3,ZI3,YI3,
35026	151.1	1131.27	1131.27	4	1131.26	8.61622	4520.01	C194H304N33O87S1	IHESAGLPFFEIFVDAPLNICESR	I1dEN19GlcNAcC21Cam	6	01Y41Y41M(31M21M)61M(31M21M)61M21M	38	208.89	N2H8F0S0	N,0;	153	O95340	135	158	5	03AI4,45AI3,04AI4,YI3,YI3,
27498	120.74	1349.61	1349.95	3	1349.94	7.18699	4045.8	C164H278N29O85S1	ALSALLPCAVSGNEVNISPGR	A1dEC8CamN16GlcNAc	6	01Y41Y41M(31M21M21M)61M(31M21M)61M21M	36	208.83	N2H9F0S0	N,3;	922	O95714	907	927	0
29630	129.8	1148.78	1148.77	4	1148.78	-3.92268	4590.08	C183H310N41O89S1Ct4	SASITNLSLDRSGSPMVPSYETSVSPQANR	S1dEN29GlcNAc	6	01Y41Y41M(31M)61M(31M21M)61M	25	208.29	N2H6F0S0	N,3;	333	Q9Y2I7	305	334	5	BI2,BI2,BI2,YI3,YI3,
27650	121.83	1364.23	1364.56	3	1364.55	5.38267	4089.64	C160H258N31O85S2Ct4	NEDQTGRFNMCFNYNVR	N1dEN9GlcNAcC11Cam	5	01Y41Y41M(31M21M21M31G)61M(31M21M)61M	38	208.21	N2H9F0S0	N,1;	1867	Q9HC84	1859	1875	0
34553	149.88	1123.26	1123.26	4	1123.25	3.67917	4487.99	C182H296N33O90Ct8	SHESYAKNYSVVFPHDEPLAGR	S1dEK7dEN8GlcNAc	5	01Y41Y41M(31M21M21M)61M(31M21M)61M21M	36	208.16	N2H9F0S0	N,1;	467	Q9UL12	460	481	2	03AI4,45AI3,
26634	117.38	1305.24	1305.24	3	1305.24	-3.62092	3911.71	C161H268N25O81S2	THTGEKPFSCNECKK	T1dEK6dEC10CamN11GlcNAcC13CamK14dEK15dE	5	01Y41Y41M(31M21M21M)61M(31M21M)61M21M	34	208.03	N2H9F0S0	N,1;	364	A6NDX5	354	368	2	45AI3,04AI4,
36434	156.46	1563.67	1564.01	3	1564	4.6221	4687.99	C182H304N33O102Ct8	INHANHTGSNHTYLK	I1dEN10GlcNAcK15dE	6	01Y41Y41M(31M41Y41L32S)61M(21Y41L32S)61Y41L32S	41	208.01	N5H6F0S3	N,1;	433	Q9Y2U8	424	438	2	YI5,YII5,YIII5,YI6,YII6,YIII6,
32449	141.61	1127.49	1127.49	4	1127.5	-7.62698	4504.96	C184H299N34O95	SLDRHLYTTTGGETDFTNVTSLR	S1dEN18GlcNAc	5	01Y41Y41M(31M21M21M)61M(31M21M)61M21M	34	207.99	N2H9F0S0	N,1;	406	Q99523	389	411	3	03AI4,45AI3,04AI4,
27272	121.32	1153.2	1153.19	3	1153.19	-1.34865	3456.56	C137H239N24O72S1Ct4	DLHSLNLSINPLAMR	D1dEN6GlcNAc	5	01Y41Y41M(31M21M21M)61M(31M21M)61M	32	207.86	N2H8F0S0	N,0;	2618	Q6ZS30	2613	2627	0
23449	104.17	1114.81	1114.47	3	1114.47	-0.680181	3340.38	C122H223N18O77S2Ct8	NVTSESTCCVAK	N1GlcNAc@dEC8CamC9CamK12dE	5	01Y41Y41M(31M21M21M31G)61M(31M21M)61M	37	207.81	N2H9F0S0	N,0;	76	P01215	76	87	0
28244	124.41	1326.22	1326.22	3	1326.22	6.3278	3974.63	C155H257N32O84S2	ESGAHCPLCRGNVTR	E1dEC6CamC9CamN12GlcNAc	5	01Y41Y41M(31M41Y41L32S)61M61Y41L32S	40	207.61	N4H5F0S2	N,1;	60	Q8WVD3	49	63	0
29148	127.81	1257.84	1257.18	3	1257.17	3.04154	3768.5	C149H243N20O91	SDANASYLR	S1dEN4GlcNAc	7	01Y(61F)41Y41M(31M41Y41L31Y41L32S)61M61Y41L32S	40	207.5	N5H6F1S2	N,2;	42	Q12955	39	47	0
30934	136.78	1337.56	1336.9	3	1336.89	9.58243	4006.64	C157H253N34O87	SGEVENNSDNSGRYQGLEHR	S1dEN6GlcNAc	5	01Y41Y41M(31M21M21M)61M(31M21M)61M	36	207.43	N2H8F0S0	N,0;	128	O14836	123	142	0
36057	156.94	1566.68	1566.01	3	1566.02	-1.7179	4694.03	C180H314N31O103S1Ct8	LGVIEDHSNRTCLAK	L1dEN9GlcNAcC12CamK15dE	5	01Y41Y41M(31M41Y41L32S)61M(21Y41L32S)61Y41L32S	48	207.42	N5H6F0S3	N,1;	159	Q58FF3	151	165	22	02AI2,02AII2,02AIII2,BI1,BII1,BIII1,CI1,CII1,CIII1,35AI4,35AIII4,15AI2,15AII2,15AIII2,BI2,BII2,BIII2,CI2,CII2,CIII2,35AI3,35AII3,35AIII3,BI3,BII3,BIII3,35AI4,35AIII4,BIII4,02XI1,ZI1,YI1,ZI2,YI2,YI4,YII4,YIII4,YI5,YII5,YIII5,YI6,YII6,YIII6,YI3,YI4,YII4,YIII4,YI1,
17743	80.05	1085.49	1085.16	3	1085.15	1.97865	3252.44	C127H219N24O70Ct4	VVNSTTGPGEHLR	V1dEN3GlcNAc	9	01Y41Y41M(31M41Y41L31Y41L)61M61Y	35	207.41	N5H5F0S0	N,1;	1067	P07996	1065	1077	0
31228	136.25	1148.03	1148.28	4	1148.29	-2.81303	4588.12	C187H320N37O92S1	TAAALAPASLTSARMAPALSGANLTSPR	T1dEN23GlcNAc	7	01Y41Y41M(31M21M21M)61M(31M21M)61M21M	41	207.35	N2H9F0S0	N,1;	2379	Q9UQ35	2357	2384	2	03AI4,04AI4,
26348	117.21	1331.9	1331.24	3	1331.25	-6.40042	3989.72	C159H262N29O85Ct4	ANGIWQDGLSTAVQTFSNR	A1dEN18GlcNAc	5	01Y41Y41M(31M21M21M)61M(31M21M)61M21M	33	207.21	N2H9F0S0	N,2;	78	Q96JW4	61	79	1	04AI4,
31086	137.41	1175.19	1174.52	3	1174.52	4.39419	3520.54	C140H235N24O76Ct4	LINYNNSITNSVYSR	L1dEN5GlcNAc	8	01Y41Y41M(31M21M)61M(31M21M)61M21M	30	207.13	N2H8F0S0	N,2;	285	Q5T2Q4	281	295	3	04AI4,YI3,YI3,
23449	104.17	1114.81	1114.47	3	1114.47	-7.41161	3340.4	C135H223N20O74S1	MGNNFSSIPSLPR	M1dEN4GlcNAc	5	01Y41Y41M(31M21M21M31G)61M(31M21M)61M	36	206.83	N2H9F0S0	N,1;	4	O76050	1	13	0
19412	86.89	1021.43	1021.77	3	1021.76	3.09702	3062.27	C112H201N20O74Ct4	STTQSNRTSR	S1dEN6GlcNAc	5	01Y41Y41M(31M21M21M31G)61M(31M21M)61M	36	206.73	N2H9F0S0	N,1;	627	P30291	622	631	0
36337	156.81	1202.88	1202.88	3	1202.87	9.02828	3605.58	C145H246N23O81	ATNSTEEEKVDGNVNK	A1dEN3GlcNAcK9dEK16dE	5	01Y41Y41M(31M21M21M)61M(31M21M)61M	36	206.71	N2H8F0S0	N,1;	471	Q52LW3	469	484	0
31060	136.06	1148.29	1148.28	4	1148.28	4.90892	4588.07	C180H308N35O90S1Ct12	CGLSQSQGNLSHVDWFSVHKEK	C1dE@CamN9GlcNAcK20dEK22dE	5	01Y41Y41M(31M21M21M31G)61M(31M21M)61M	39	206.32	N2H9F0S0	N,0;	56	P43121	48	69	0
27774	123.51	1544.96	1545.3	3	1545.3	1.60611	4631.87	C187H300N29O101S2	KTCCWINETYLAR	K1dEC3CamC4CamN7GlcNAc	5	01Y41Y41M(31M41Y41L32S)61M(21Y41L32S)61Y41L32S	49	206.13	N5H6F0S3	N,2;	779	P40145	773	785	1	YI6,YII6,YIII6,
26430	117.59	1251.23	1250.89	3	1250.88	6.85167	3749.63	C142H250N27O80S1Ct8	TNSLNGTILYSNGNNCGK	T1dEN14GlcNAcC16CamK18dE	7	01Y41Y41M(31M21M21M)61M(31M21M)61M	34	205.93	N2H8F0S0	N,3;	2194	Q5T1H1	2181	2198	0
32485	141.27	1378.58	1379.25	3	1379.24	11.8357	4133.69	C163H270N31O86S3	CNECGKSFSQVSSLTCHR	C1dE@CamN2GlcNAcC4CamK6dEC16Cam	6	01Y41Y41M(31M21M21M31G)61M(31M21M)61M	31	205.93	N2H9F0S0	N,0;	221	Q6ZNG1	220	237	0
24165	105.94	1119.49	1119.49	3	1119.5	-0.323255	3355.47	C129H224N21O74Ct8	AFNQSSHLTTHK	A1dEN3GlcNAcK12dE	5	01Y41Y41M(31M21M21M31G)61M(31M21M)61M	38	205.88	N2H9F0S0	N,3;	266	Q8TD23	264	275	0
34644	149.56	1498.33	1497.66	3	1497.65	11.9828	4488.92	C185H291N36O92	DDLHYKDEGFSNQSSHLQVHR	D1dEK6dEN12GlcNAc	6	01Y41Y41M(31M21M21M)61M(31M21M)61M21M	28	205.55	N2H9F0S0	N,1;	147	Q02386	136	156	1	04AI4,
36008	156.73	1563.67	1564.01	3	1564.02	-0.961347	4688.03	C183H312N33O104Ct4	TGRNASIHTLLDALER	T1dEN4GlcNAc	5	01Y41Y41M(31M41Y41L32S)61M(21Y41L32S)61Y41L32S	43	205.5	N5H6F0S3	N,0;	422	O00220	419	434	19	02AI2,02AII2,02AIII2,BI1,BII1,BIII1,CI1,CII1,CIII1,35AI4,35AIII4,BI2,BII2,BIII2,CI2,CII2,CIII2,35AI3,35AII3,35AIII3,BI3,BII3,BIII3,35AI4,35AIII4,BIII4,ZI1,YI1,YI2,YI4,YII4,YIII4,14XI5,14XII5,14XIII5,YI5,YII5,YIII5,YI6,YII6,YIII6,YI3,YI1,
36167	156.1	1466.64	1466.64	3	1466.64	-0.302013	4395.91	C170H292N29O97Ct8	AIQLTSDESNKTWGR	A1dEN10GlcNAcK11dE	5	01Y41Y41M(31M41Y41L31Y41L32S)61M61Y41L32S	43	205.48	N5H6F0S2	N,1;	565	Q5TCX8	556	570	0
17149	76.48	1006.09	1006.43	3	1006.43	-2.98604	3016.28	C115H199N20O69Ct4	QHHILNSSR	Q1dEN6GlcNAc	5	01Y41Y41M(31M21M21M)61M(31M21M)61M21M	32	205.47	N2H9F0S0	N,1;	87	O60336	82	90	1	04AI4,
28056	123.57	1446.93	1447.93	3	1447.93	2.91819	4339.77	C170H280N31O97S1	NSPNNMSLSNQPGTPR	N1dEN5GlcNAc	5	01Y41Y41M(31M41Y41L31Y41L32S)61M61Y41L32S	45	205.46	N5H6F0S2	N,0;	324	P81877	320	335	0
36337	156.81	1202.88	1202.88	3	1202.88	-3.43273	3605.63	C145H246N25O76Ct4	GNLFEPVINALLDNGTR	G1dEN14GlcNAc	5	01Y41Y41M(31M21M21M31G)61M(31M)61M	38	205.12	N2H8F0S0	N,0;	625	Q5MIZ7	612	628	2	12AIII4,25AIII2,
31086	137.41	1175.19	1174.52	3	1174.53	-6.85203	3520.58	C134H239N24O77Ct8	SIHEQDTNVNNSVLK	S1dEN10GlcNAcK15dE	5	01Y41Y41M(31M21M)61M(31M21M)61M21M	31	205.06	N2H8F0S0	N,0;	299	Q9UPP5	290	304	3	04AI4,YI3,YI3,
36188	156.19	1371.62	1371.62	3	1371.62	1.26517	4110.83	C169H277N28O85Ct4	TNASGLEVPLFHLFAR	T1dEN2GlcNAc	5	01Y41Y41M(31M(21Y41L)41Y41L)61M61Y41L32S	43	205.06	N5H6F0S1	N,0;	26	Q99678	25	40	0
31251	136.35	1148.54	1148.29	4	1148.27	12.8012	4588.06	C191H312N33O95	GDGFIHNLSLDPSGVLDDKNGEQK	G1dEN7GlcNAcK19dEK24dE	5	01Y41Y41M(31M21M21M)61M(31M21M)61M21M	35	204.97	N2H9F0S0	N,2;	840	Q7Z333	834	857	2	03AI4,04AI4,
24619	108.33	1166.89	1166.88	3	1166.87	10.3931	3497.59	C147H242N23O73	SFFEAKVQAINVSSR	S1dEK6dEN11GlcNAc	6	01Y41Y41M(31M21M21M)61M(31M21M)61M	31	204.8	N2H8F0S0	N,0;	202	Q96C19	192	206	0
26295	115.83	1032.46	1032.46	3	1032.47	-7.9496	3094.38	C119H209N20O67Ct8	IHNGSSEALSQYK	I1dEN3GlcNAcK13dE	6	01Y41Y41M(31M21M)61M(31M21M)61M	27	204.74	N2H7F0S0	N,1;	175	Q96PB1	173	185	4	BI2,YI3,ZI3,YI3,
30920	136.73	1147.53	1148.28	4	1148.28	2.88509	4588.07	C195H312N33O92	YLINSYDFVNDTLSLKHTSAGPR	Y1dEN10GlcNAcK16dE	5	01Y41Y41M(31M21M21M)61M(31M21M)61M21M	43	204.58	N2H9F0S0	N,0;	59	Q9BYG0	50	72	2	03AI4,04AI4,
32025	139.47	1036.7	1036.95	4	1036.96	-12.7998	4142.81	C162H277N28O87S1Ct8	SFMESGGTVLSTNWSDVGKR	S1dEN13GlcNAcK19dE	5	01Y41Y41M(31M21M21M)61M(31M21M)61M21M	40	204.43	N2H9F0S0	N,1;	343	Q9Y2Z0	331	350	3	03AI4,45AI3,04AI4,
37878	164.41	1197.54	1197.54	3	1197.54	2.24276	3589.61	C154H246N21O75	KPAPVPAEPFDNTTYK	K1dEN12GlcNAcK16dE	6	01Y41Y41M(31M21M21M)61M(31M21M)61M	34	204.38	N2H8F0S0	N,0;	68	P56181	57	72	0
26588	116.75	1330.6	1331.25	3	1331.26	-10.8036	3989.76	C151H266N33O82S1Ct8	HTGAGVHMENNVSDRRPK	H1dEN11GlcNAcK18dE	6	01Y41Y41M(31M21M21M)61M(31M21M)61M21M	33	204.12	N2H9F0S0	N,1;	821	Q14C87	811	828	1	04AI4,
17019	75.87	953.75	954.085	3	954.087	-2.81869	2859.24	C109H192N19O65Ct4	QSNLTQHLR	Q1dEN3GlcNAc	5	01Y41Y41M(31M21M)61M(31M21M)61M21M	34	203.67	N2H8F0S0	N,1;	64	Q96CX3	62	70	3	YI3,YI3,YI3,
18948	84.84	1172.83	1172.83	3	1172.84	-7.47772	3515.49	C140H228N29O75	RGQDPQANWVNQTSR	R1dEN11GlcNAc	5	01Y41Y41M(31M21M21M)61M(31M21M)61M	31	203.55	N2H8F0S0	N,1;	620	Q9HD43	610	624	0
19412	86.89	1021.43	1021.77	3	1021.76	5.42438	3062.26	C118H201N16O73Ct4	FVSNVTEADR	F1dEN4GlcNAc	5	01Y41Y41M(31M21M21M31G31G)61M(31M)61M	33	203.46	N2H9F0S0	N,1;	492	P14616	489	498	0
25829	113.35	1100.48	1100.48	3	1100.48	-1.81101	3298.44	C121H221N24O72S1Ct8	IGECQNAQGNKTR	I1dEC4CamN10GlcNAcK11dE	5	01Y41Y41M(31M21M)61M(31M21M)61M21M	28	203.34	N2H8F0S0	N,0;	309	Q05D60	300	312	3	04AI4,YI3,YI3,
16579	73.81	941.056	941.393	3	941.391	1.36627	2821.16	C105H186N19O62S2Ct4	NQSVPLSCCR	N1GlcNAc@dEC8CamC9Cam	8	01Y41Y41M(31M21M21M)61M(31M)61M	29	203.32	N2H7F0S0	N,0;	167	O60637	167	176	5	BI2,BIII3,CI2,CIII3,BI2,BIII3,YI3,YIII3,YI3,YIII3,
22909	100.65	1306.54	1306.05	4	1306.04	9.12666	5219.14	C210H333N36O111S1Ct4	TFMPIAWAAAYGNNSDGIENR	T1dEN13GlcNAc	5	01Y41Y41M(31M41Y41L32S)61M(21Y41L32S)61Y41L32S	46	203.16	N5H6F0S3	N,0;	366	P17010	354	374	2	YI6,YII6,YIII6,YI6,YII6,YIII6,
28823	128.05	1336.57	1336.57	3	1336.56	7.07349	4005.66	C157H262N25O89S1Ct4	SMDELDLNYSIDAVR	S1dEN8GlcNAc	5	01Y41Y41M(31M41Y41L32S)61M61Y41L32S	39	203.11	N4H5F0S2	N,1;	120	Q8IUA7	113	127	0
31734	138.29	1029.69	1029.69	4	1029.7	-6.32616	4113.75	C154H270N31O89S1Ct8	GAVPTDKACESASHDNQSVR	G1dEK7dEC9CamN16GlcNAc	5	01Y41Y41M(31M21M21M)61M(31M21M)61M21M	46	203.08	N2H9F0S0	N,1;	292	Q8TBZ6	277	296	2	03AI4,04AI4,
25697	112.75	1274.9	1273.89	3	1273.88	8.02184	3818.62	C152H253N26O86	HINNNLSSSLGDAQDEK	H1dEN5GlcNAcK17dE	5	01Y41Y41M(31M21M21M)61M(31M21M)61M21M	33	203.07	N2H9F0S0	N,1;	500	Q6P995	496	512	1	04AI4,
26295	115.83	1032.46	1032.46	3	1032.46	3.58205	3094.35	C126H205N24O65	NWSLSQVNVSHAR	N1dEN8GlcNAc	5	01Y41Y41M(31M21M)61M(31M21M)61M	28	202.98	N2H7F0S0	N,1;	538	P55291	531	543	3	BI2,YI3,YI3,
27467	121.03	1207.21	1207.21	3	1207.2	5.9565	3618.59	C134H245N26O79S1Ct8	VANNSISCNRQSGVK	V1dEN3GlcNAcC8CamK15dE	5	01Y41Y41M(31M21M21M)61M(31M21M)61M21M	38	202.84	N2H9F0S0	N,2;	773	Q9UK96	771	785	2	45AI3,04AI4,
36057	156.94	1566.68	1566.01	3	1566.01	-0.0799901	4694.02	C193H318N27O103S1	NYSLLIDQPDKCAK	N1GlcNAc@dEK11dEC12CamK14dE	5	01Y41Y41M(31M41Y41L32S)61M(21Y41L32S)61Y41L32S	46	202.66	N5H6F0S3	N,0;	127	Q9NY97	127	140	20	02AI2,02AII2,02AIII2,BI1,BII1,BIII1,CI1,CII1,CIII1,35AI4,35AIII4,15AI2,15AII2,15AIII2,BI2,BII2,BIII2,CI2,CII2,CIII2,35AI3,35AII3,35AIII3,BI3,BII3,BIII3,35AI4,35AIII4,BIII4,ZI1,YI1,YI2,YI4,YII4,YIII4,YI5,YII5,YIII5,YI6,YII6,YIII6,YI3,YI4,YII4,YIII4,YI1,
26188	114.93	1241.21	1240.88	3	1240.88	0.89053	3719.61	C151H244N27O77Ct4	FIDFQFQDSNSSLRPR	F1dEN10GlcNAc	5	01Y41Y41M(31M21M21M)61M(31M21M)61M	30	202.49	N2H8F0S0	N,0;	15	Q99677	6	21	0
36126	155.93	1100.24	1100.24	4	1100.23	7.22195	4395.9	C175H296N27O96S1Ct4	ALITNICEDYLVSVR	A1dEN5GlcNAcC7Cam	6	01Y41Y41M(31M41Y41L)61M(21Y41L32S)61Y41L32S	41	202.45	N5H6F0S2	N,0;	1591	O60522	1587	1601	0
37938	164.66	1198.21	1197.54	3	1197.55	-5.9752	3589.63	C146H250N23O79	DEKNQSIIVSGESGAGK	D1dEK3dEN4GlcNAcK17dE	5	01Y41Y41M(31M21M21M)61M(31M21M)61M	35	202.39	N2H8F0S0	N,1;	156	Q9ULV0	153	169	0
28370	126.1	1154.16	1154.15	3	1154.16	-2.09224	3459.45	C134H228N23O76S1Ct4	NMSFVNDLTVTQDGR	N1GlcNAc@dE	19	01Y41Y41M(31M21M)61M(31M21M)61M21M	28	202.31	N2H8F0S0	N,0;	196	Q9HDC9	196	210	2	04AI4,YI3,
32449	141.61	1127.49	1127.49	4	1127.5	-9.52674	4504.97	C183H295N36O91Ct4	RFYQNVSITQGEGGFEINLDHR	R1dEN5GlcNAc	5	01Y41Y41M(31M21M21M)61M(31M21M)61M21M	33	202.31	N2H9F0S0	N,0;	52	Q8N5M1	48	69	3	03AI4,45AI3,04AI4,
36686	158.31	1575.68	1575.7	3	1575.69	7.03439	4723.05	C180H317N28O104S1Ct12	LEKNFSCNVNTDIK	L1dEK3dEN4GlcNAcC7CamK14dE	5	01Y41Y41M(31M41Y41L32S)61M(21Y41L32S)61Y41L32S	58	202.22	N5H6F0S3	N,1;	251	Q8TCQ1	248	261	2	YI5,YII5,YIII5,YI6,YII6,YIII6,
17750	79.13	964.101	964.1	3	964.09	10.9831	2889.25	C109H194N15O67Ct8	SNLSFENQK	S1dEN2GlcNAcK9dE	5	01Y41Y41M(31M21M)61M(31M21M)61M21M	31	202.18	N2H8F0S0	N,2;	140	Q8N8J6	139	147	3	YI3,YI3,YI3,
26447	116.53	931.099	931.098	6	931.098	-0.297116	5578.54	C225H378N55O104S2	TCGEVIVKGATSAEPGSSNHTNMGNLAVLSQGNTSSSR	T1dEC2CamK8dEN33GlcNAc	9	01Y(61F)41Y41M(31M41Y)61M(21Y)61Y	22	202.04	N5H3F1S0	N,0;	398	Q9Y2X9	366	403	0
28224	123.91	1501.64	1500.98	3	1500.98	-0.0150475	4498.91	C176H293N30O98Ct8	DNSTRNIFIYHEDGK	D1dEN2GlcNAcK15dE	5	01Y41Y41M(31M41Y41L31Y41L32S)61M61Y41L32S	42	202.01	N5H6F0S2	N,2;	203	O75689	202	216	4	03AI5,03AII5,35AI5,35AII5,BII5,YII4,
31086	137.41	1175.19	1174.52	3	1174.53	-3.90875	3520.57	C136H243N22O73S2Ct8	IPLMLNDSGSAHSMPK	I1dEN6GlcNAcK16dE	5	01Y41Y41M(31M21M)61M(31M21M)61M21M	31	201.97	N2H8F0S0	N,1;	214	Q00613	209	224	3	04AI4,YI3,YI3,
38326	164.19	1197.88	1197.54	3	1197.56	-11.827	3589.65	C138H250N21O75S1Ct12	WETSIMVKEPTNGSK	W1dEK8dEN12GlcNAcK15dE	6	01Y41Y41M(31M21M21M)61M(31M21M)61M	32	201.96	N2H8F0S0	N,2;	241	Q96MR6	230	244	0
37143	159.38	1575.94	1577.19	4	1577.17	11.6573	6302.66	C246H406N51O136Ct4	DLIYINDEDPSSSIESSDPSLSSSATSNRNQTSR	D1dEN30GlcNAc	9	01Y41Y41M(31M41Y41L31Y41L32S)61M61Y41L32S	49	201.82	N5H6F0S2	N,5;	324	P32519	295	328	0
34644	149.56	1498.33	1497.66	3	1497.65	11.1174	4488.92	C183H295N30O88S2Ct8	ELPMNQTLFGEMFFGYNNHSK	E1dEN18GlcNAcK21dE	7	01Y41Y41M(31M21M21M)61M(31M21M)61M21M	29	201.69	N2H9F0S0	N,4;	742	O14525	725	745	1	04AI4,
30920	136.73	1147.53	1148.28	4	1148.28	-3.29198	4588.1	C194H320N31O92S1	KMIITEDSLPSLEAILNYSIFNR	K1dEN17GlcNAc	5	01Y41Y41M(31M21M21M)61M(31M21M)61M21M	43	201.4	N2H9F0S0	N,1;	193	Q8TE76	177	199	2	03AI4,04AI4,
16358	72.67	1326.87	1326.53	3	1326.53	4.05043	3975.56	C156H256N21O95S1	NSSTMLYSR	N1GlcNAc@dE	5	01Y41Y41M(31M41Y41L32S)61M(21Y41L32S)61Y41L32S	48	201.16	N5H6F0S3	N,0;	729	Q96DR7	729	737	1	YI5,YII5,YIII5,
16358	72.67	1326.87	1326.53	3	1326.53	0.118354	3975.57	C149H252N27O92S1Ct4	NRCPGASHR	N1GlcNAc@dEC3Cam	5	01Y41Y41M(31M41Y41L32S)61M(21Y41L32S)61Y41L32S	47	201.16	N5H6F0S3	N,0;	135	Q8N448	135	143	1	YI5,YII5,YIII5,
36057	156.94	1566.68	1566.01	3	1566.02	-4.97073	4694.04	C184H314N31O100S1Ct8	HNLSLNDCFVKIPR	H1dEN6GlcNAcC8CamK11dE	5	01Y41Y41M(31M41Y41L32S)61M(21Y41L32S)61Y41L32S	47	201.02	N5H6F0S3	N,0;	163	Q5VV16	158	171	21	02AI2,02AII2,02AIII2,BI1,BII1,BIII1,CI1,CII1,CIII1,35AI4,35AIII4,15AI2,15AII2,15AIII2,BI2,BII2,BIII2,CI2,CII2,CIII2,35AI3,35AII3,35AIII3,BI3,BII3,BIII3,35AI4,35AIII4,BIII4,02XI1,ZI1,YI1,YI2,YI4,YII4,YIII4,YI5,YII5,YIII5,YI6,YII6,YIII6,YI3,YI4,YII4,YIII4,YI1,
36057	156.94	1566.68	1566.01	3	1566.02	-4.97073	4694.04	C184H314N31O100S1Ct8	HNLSLNECFVKVPR	H1dEN2GlcNAcC8CamK11dE	5	01Y41Y41M(31M41Y41L32S)61M(21Y41L32S)61Y41L32S	47	201.02	N5H6F0S3	N,1;	129	Q12948	128	141	21	02AI2,02AII2,02AIII2,BI1,BII1,BIII1,CI1,CII1,CIII1,35AI4,35AIII4,15AI2,15AII2,15AIII2,BI2,BII2,BIII2,CI2,CII2,CIII2,35AI3,35AII3,35AIII3,BI3,BII3,BIII3,35AI4,35AIII4,BIII4,02XI1,ZI1,YI1,YI2,YI4,YII4,YIII4,YI5,YII5,YIII5,YI6,YII6,YIII6,YI3,YI4,YII4,YIII4,YI1,
36497	156.73	1468.31	1468.31	3	1468.31	0.694389	4400.91	C178H299N26O100	ENKSLEQETSQLEK	E1dEN2GlcNAcK3dEK14dE	6	01Y41Y41M(31M41Y41L31Y41L32S)61M61Y41L32S	34	200.8	N5H6F0S2	N,1;	817	Q3V6T2	816	829	0
28232	124.35	1320.9	1320.22	3	1320.23	-5.58677	3956.67	C157H255N30O84Ct4	QYNQTFETHNSTTPLQER	Q1dEN3GlcNAc	5	01Y41Y41M(31M21M21M)61M(31M21M)61M	31	200.79	N2H8F0S0	N,2;	210	Q96H22	208	225	0
37171	161.37	1412.63	1412.64	4	1412.63	3.84432	5644.49	C222H376N47O111S2Ct8	ALNPGESTACQSSVAGMEGSVHLITGDSSINYTEK	A1dEC10CamN31GlcNAcK35dE	8	01Y41Y41M(31M41Y41L)61M61Y41L32S	41	200.33	N4H5F0S1	N,3;	360	P13056	330	364	3	03AI5,03AI5,35AI5,
37342	160.09	1431.39	1431.65	4	1431.64	8.43876	5720.53	C244H372N43O107Ct8	NTTDSLWFNWSPASGDFDFYELILYNPNGTK	N1dEN9GlcNAcK31dE	6	01Y41Y41M(31M41Y41L31Y41L)61M61Y41L	29	200.24	N5H6F0S0	N,0;	1193	P23467	1185	1215	0
34644	149.56	1498.33	1497.66	3	1497.65	11.5628	4488.92	C181H299N32O96S1	ETVEILETNHTELMEHEASLSR	E1dEN9GlcNAc	5	01Y41Y41M(31M21M21M)61M(31M21M)61M21M	29	200.14	N2H9F0S0	N,1;	319	Q9BV73	311	332	1	04AI4,
24934	109.38	1210.86	1210.86	3	1210.87	-5.04788	3629.59	C142H242N31O78	RQSLTSPDSQSARPANR	R1dEN16GlcNAc	10	01Y41Y41M(31M21M)61M(31M21M)61M21M	33	200.06	N2H8F0S0	N,3;	2733	Q15751	2718	2734	4	45AI3,04AI4,YI3,YI3,
26622	117.33	1305.56	1305.24	3	1305.24	2.05588	3911.7	C149H264N27O82S2Ct8	NYDVTIQGCKIQNMSR	N1dEC9CamK10dEN13GlcNAc	5	01Y41Y41M(31M21M21M)61M(31M21M)61M21M	34	199.87	N2H9F0S0	N,0;	1678	Q96L96	1666	1681	1	04AI4,
26093	114.91	1241.22	1240.88	3	1240.88	4.71803	3719.61	C146H248N29O82	GAPVNISSSDLTGRQDTSR	G1dEN5GlcNAc	5	01Y41Y41M(31M21M21M)61M(31M21M)61M	34	199.86	N2H8F0S0	N,0;	380	P48730	376	394	0
23360	103.78	1200.85	1200.52	3	1200.53	-12.6545	3598.57	C142H245N24O82	KPSSSSLRNSSPIR	K1dEN9GlcNAc	5	01Y41Y41M(31M21M21M31G)61M(31M21M)61M21M	31	199.85	N2H10F0S0	N,0;	1575	Q13029	1567	1580	1	35AI3,
16358	72.67	1326.87	1326.53	3	1326.53	1.23932	3975.57	C155H256N23O94S1	NPDGNLCIR	N1dEN5GlcNAcC7Cam	6	01Y41Y41M(31M41Y41L32S)61M(21Y41L32S)61Y41L32S	48	199.67	N5H6F0S3	N,1;	122	P40394	118	126	1	YI5,YII5,YIII5,
16358	72.67	1326.87	1326.2	3	1326.2	1.63005	3975.57	C151H252N23O96Ct4	VENDTSPHR	V1dEN3GlcNAc	6	01Y41Y41M(31M41Y41L32S)61M(21Y41L32S)61Y41L32S	47	199.67	N5H6F0S3	N,1;	64	Q9BQ51	62	70	1	YI5,YII5,YIII5,
34244	149.94	1123	1123.5	4	1123.51	-9.71655	4489	C192H299N34O88	DLQRLIGNESFALPYWNFATGR	D1dEN8GlcNAc	5	01Y41Y41M(31M21M21M)61M(31M21M)61M21M	33	199.62	N2H9F0S0	N,0;	237	P40126	230	251	2	45AI3,04AI4,
20832	93.38	993.777	993.438	3	993.433	4.51895	2977.28	C113H202N21O63S2Ct4	KMSVCTDNVTDLR	K1dEC5CamN8GlcNAc	7	01Y41Y41M(31M)61M(31M21M)61M	29	199.59	N2H6F0S0	N,0;	717	Q6UXG2	710	722	4	BI2,YI3,ZI3,YI3,
29269	128.8	1148.75	1149.27	4	1149.29	-12.3501	4592.11	C191H308N35O82S1Ct12	NSNYTYPIKPAIENWGSDFLCTEWK	N1dEN3GlcNAcK9dEC21CamK25dE	6	01Y41Y41M(31M21M)61M(31M)61M	25	199.44	N2H6F0S0	N,1;	1055	Q6P1J6	1053	1077	4	BI2,BI2,YI3,YI3,
20329	91.27	1092.46	1092.13	3	1092.12	10.4794	3273.34	C131H218N19O72S2	EQSYKCNECGK	E1dEK5dEC6CamN7GlcNAcC9CamK11dE	8	01Y41Y41M(31M21M)61M(31M21M)61M21M	30	199.26	N2H8F0S0	N,1;	245	Q5MCW4	239	249	2	YI3,YI3,
32025	139.47	1036.7	1036.95	4	1036.96	-14.2993	4142.82	C170H281N26O91	SVSNGTAKPATSENFDEDLK	S1dEN4GlcNAcK8dEK20dE	7	01Y41Y41M(31M21M21M)61M(31M21M)61M21M	34	199.2	N2H9F0S0	N,1;	497	Q96K49	494	513	3	03AI4,45AI3,04AI4,
19358	86.76	1183.17	1182.84	3	1182.85	-10.2652	3545.53	C143H234N27O76	ASPVNASASVQNWSVNR	A1dEN16GlcNAc	5	01Y41Y41M(31M21M)61M(31M21M)61M21M	26	199.1	N2H8F0S0	N,1;	508	Q9H9J4	493	509	4	45AI3,04AI4,YI3,YI3,
20329	91.27	1092.46	1092.13	3	1092.13	5.90298	3273.36	C127H214N25O72S1	GLNSTHIGEDRCR	G1dEN3GlcNAcC12Cam	5	01Y41Y41M(31M21M)61M(31M21M)61M21M	36	198.67	N2H8F0S0	N,1;	313	Q6P1Q0	311	323	3	YI3,ZI3,YI3,
29021	127.75	1336.57	1336.57	3	1336.57	3.83782	4005.67	C164H262N25O89	LQEELNTTDLYSYR	L1dEN6GlcNAc	5	01Y41Y41M(31M41Y41L32S)61M61Y41L32S	36	198.6	N4H5F0S2	N,0;	127	Q6YHU6	122	135	3	BI4,BII4,35AI5,YI3,YII3,
16358	72.67	1326.87	1326.53	3	1326.53	0.988293	3975.57	C163H252N21O92	GYNVTYWR	G1dEN3GlcNAc	5	01Y41Y41M(31M41Y41L32S)61M(21Y41L32S)61Y41L32S	48	198.41	N5H6F0S3	N,1;	849	P32004	847	854	1	YI5,YII5,YIII5,
16358	72.67	1326.87	1326.53	3	1326.52	4.8269	3975.55	C159H252N21O95	DTFFSNATR	D1dEN6GlcNAc	5	01Y41Y41M(31M41Y41L32S)61M(21Y41L32S)61Y41L32S	48	198.35	N5H6F0S3	N,1;	302	Q9BYT9	297	305	1	YI5,YII5,YIII5,
16358	72.67	1326.87	1326.53	3	1326.53	-0.795307	3975.58	C157H252N25O93	LHNGSNNFR	L1dEN3GlcNAc	6	01Y41Y41M(31M41Y41L32S)61M(21Y41L32S)61Y41L32S	48	198.35	N5H6F0S3	N,1;	153	P21453	151	159	1	YI5,YII5,YIII5,
16358	72.67	1326.87	1326.2	3	1326.2	1.63005	3975.57	C151H252N23O96Ct4	TVYNNNSSR	T1dEN5GlcNAc	5	01Y41Y41M(31M41Y41L32S)61M(21Y41L32S)61Y41L32S	47	198.35	N5H6F0S3	N,0;	216	Q9HD67	212	220	1	YI5,YII5,YIII5,
16358	72.67	1326.87	1326.53	3	1326.53	1.23932	3975.57	C155H256N23O94S1	MPANGTSPQR	M1dEN4GlcNAc	6	01Y41Y41M(31M41Y41L32S)61M(21Y41L32S)61Y41L32S	48	198.31	N5H6F0S3	N,1;	4	P51786	1	10	1	YI5,YII5,YIII5,
27973	123.21	1465.23	1465.57	3	1465.57	2.00537	4392.68	C163H279N20O114Ct4	SSSNSSR	S1dEN4GlcNAc	6	01Y(61F)41Y41M(31M(21Y41L31Y41L32S)41Y41L31Y41L32S)(41Y)61M(31M)61M	44	198.28	N7H9F1S2	N,1;	302	Q15287	299	305	0
18166	81.18	1065.13	1065.47	3	1065.47	1.51932	3193.38	C134H214N19O69	VWSDVTPLNFTR	V1dEN9GlcNAc	5	01Y41Y41M(31M21M)61M(31M21M)61M21M	33	198.23	N2H8F0S0	N,2;	152	P45452	144	155	4	CI3,45AI3,YI3,YI3,
31059	137.3	1174.52	1174.53	3	1174.53	0.0641349	3520.56	C134H239N24O75S1Ct8	AQALRDNSTTGYMAAK	A1dEN7GlcNAcK16dE	5	01Y41Y41M(31M21M)61M(31M21M)61M21M	36	198.22	N2H8F0S0	N,0;	310	Q58FG1	304	319	3	04AI4,YI3,YI3,
28103	123.79	1595.98	1596.67	3	1596.66	4.71125	4785.97	C186H310N33O106S1Ct4	GNNLTQSCPNATSVFVR	G1dEC8CamN10GlcNAc	5	01Y41Y41M(31M41Y41L32S)61M(21Y41L32S)61Y41L32S	49	198.1	N5H6F0S3	N,0;	422	Q86W28	413	429	2	YI5,YII5,YIII5,YI6,YII6,YIII6,
18861	84.31	1075.82	1075.48	3	1075.48	-5.53114	3223.43	C123H220N19O65S2Ct12	CNGCGKAFIWK	C1dE@CamN2GlcNAcC4CamK6dEK11dE	5	01Y41Y41M(31M21M)61M(31M21M)61M21M	42	198.07	N2H8F0S0	N,1;	596	P51814	595	605	6	45AI3,04AI4,YI3,45XI3,04XI3,YI3,
34392	150.5	1169.53	1169.19	3	1169.19	-2.47442	3504.55	C146H235N26O72	GGPGQFNLSYATGRHK	G1dEN7GlcNAcK16dE	7	01Y41Y41M(31M21M21M31G)61M(31M)61M	37	197.95	N2H8F0S0	N,1;	59	Q8WU49	53	68	1	12AIII4,
20419	91.69	1038.45	1038.11	3	1038.1	7.92761	3111.29	C123H208N23O63S3	MAPNASCLCVHVR	M1dEN4GlcNAcC7CamC9Cam	5	01Y41Y41M(31M21M)61M(31M21M)61M	31	197.91	N2H7F0S0	N,1;	4	O15205	1	13	3	BI2,YI3,YI3,
27690	123.15	1465.91	1465.9	3	1465.9	3.1884	4393.68	C167H278N19O112Ct4	NFSDSR	N1GlcNAc@dE	5	01Y(61F)41Y41M(31M(21Y41L31Y41L32S)41Y41L31Y41L32S)(41Y)61M(31M)61M	53	197.82	N7H9F1S2	N,0;	822	Q9NWH9	822	827	0
25829	113.35	1100.48	1100.48	3	1100.49	-2.82419	3298.44	C129H221N22O73Ct4	TSPNSLVAYINNSR	T1dEN11GlcNAc	6	01Y41Y41M(31M21M)61M(31M21M)61M21M	28	197.78	N2H8F0S0	N,1;	261	P10070	251	264	3	04AI4,YI3,YI3,
20405	91.62	1038.11	1038.11	3	1038.11	0.330986	3111.32	C129H208N19O66S1	DTELFIFNSCLR	D1dEN8GlcNAcC10Cam	6	01Y41Y41M(31M21M)61M(31M21M)61M	33	197.69	N2H7F0S0	N,1;	1103	Q13023	1096	1107	4	BI2,YI3,ZI3,YI3,
27785	122.41	1453.26	1453.27	3	1453.26	7.95587	4355.75	C175H280N29O94S2	LGQCGADACFFTINR	L1dEC4CamC9CamN14GlcNAc	6	01Y41Y41M(31M41Y41L31Y41L32S)61M61Y41L32S	40	197.57	N5H6F0S2	N,2;	110	Q6P4F1	97	111	0
27785	122.41	1453.26	1453.27	3	1453.26	7.95587	4355.75	C175H280N29O94S2	MFNSVNLGNFCSPSR	M1dEN9GlcNAcC11Cam	6	01Y41Y41M(31M41Y41L31Y41L32S)61M61Y41L32S	40	197.57	N5H6F0S2	N,1;	9	O43248	1	15	0
19412	86.89	1021.43	1021.77	3	1021.76	1.77088	3062.28	C117H201N18O72Ct4	HINDSAPEVR	H1dEN3GlcNAc	5	01Y41Y41M(31M21M21M31G)61M(31M21M)61M	35	197.52	N2H9F0S0	N,1;	449	Q14008	447	456	0
38158	164.25	1197.54	1197.88	3	1197.88	-5.76876	3590.64	C142H245N24O75Ct8	NYKNPNLTISFTAER	N1dEK3dEN6GlcNAc	5	01Y41Y41M(31M21M)61M(31M21M)61M21M	39	197.44	N2H8F0S0	N,0;	598	O15118	593	607	4	45AI3,04AI4,YI3,YI3,
24467	107.65	933.45	932.945	4	932.957	-12.6585	3726.8	C160H269N24O75	GGNKHLSNLTILWLK	G1dEK4dEN8GlcNAcK15dE	5	01Y41Y41M(31M21M21M31G)61M(31M21M)61M	40	197.37	N2H9F0S0	N,0;	2073	Q86VV8	2066	2080	0
24444	107.55	1187.58	1187.91	3	1187.9	11.7017	3560.68	C153H251N24O71	EFLNKTTHQLLFVR	E1dEN4GlcNAcK5dE	5	01Y41Y41M(31M21M)61M(31M21M)61M21M	32	197.29	N2H8F0S0	N,1;	215	Q7Z392	212	225	6	25AI3,35AI3,04AI4,YI3,ZI3,YI3,
36497	156.73	1468.31	1468.64	3	1468.65	-3.75133	4401.93	C186H298N25O95	TPPIINASYGPFSVEK	T1dEN6GlcNAcK16dE	5	01Y41Y41M(31M41Y41L31Y41L32S)61M61Y41L32S	41	197.29	N5H6F0S2	N,0;	85	Q14DG7	80	95	0
27650	121.43	1151.18	1151.19	3	1151.19	-1.18216	3450.56	C143H241N22O72S1	AIINPLLYTVNMSSR	A1dEN11GlcNAc	7	01Y41Y41M(31M21M21M31G)61M(31M)61M	26	197.23	N2H8F0S0	N,0;	135	Q8NH69	125	139	1	12AIII4,
36182	156.16	1467.98	1468.65	3	1468.64	3.44245	4401.91	C178H290N31O93Ct4	TFANGSLAFRVQAFSR	T1dEN4GlcNAc	5	01Y41Y41M(31M41Y41L31Y41L32S)61M61Y41L32S	44	197.03	N5H6F0S2	N,0;	187	Q8WWB7	184	199	0
36540	156.91	1202.88	1203.21	3	1203.21	3.60702	3606.6	C146H249N22O81	TNIQDNESTLEVTSLK	T1dEN6GlcNAcK16dE	6	01Y41Y41M(31M21M21M)61M(31M21M)61M	36	196.99	N2H8F0S0	N,0;	905	Q9BX63	900	915	0
38681	165.69	1577.19	1577.19	4	1577.19	0.902875	6302.74	C267H418N45O126S1	LFLSDGNTSEFTDIYQKDEDSAGCHLFVVEK	L1dEN7GlcNAcK17dEC24CamK31dE	6	01Y41Y41M(31M41Y41L)61M(21Y41L32S)61Y41L32S	39	196.87	N5H6F0S2	N,2;	598	Q9P2D0	592	622	1	CIII3,
17726	79.14	1018.78	1018.45	3	1018.44	6.90208	3052.31	C120H203N18O69Ct4	YHLNLSPQR	Y1dEN4GlcNAc	5	01Y41Y41M(31M21M21M)61M(31M21M)61M21M	35	196.83	N2H9F0S0	N,1;	29	O00587	26	34	0
25031	110.15	1197.25	1197.25	3	1197.26	-5.51351	3588.76	C133H259N22O76Ct16	LKPLSNKTATDDTGGK	L1dEK2dEN6GlcNAcK7dEK16dE	6	01Y41Y41M(31M21M)61M(31M21M)61M21M	34	196.77	N2H8F0S0	N,0;	521	Q8N7P1	516	531	5	45AI3,35AI3,04AI4,YI3,YI3,
20419	91.69	1038.45	1038.11	3	1038.1	9.41206	3111.29	C125H208N19O67S2	CQLSYELNCSGK	C1dE@CamN8GlcNAcC9CamK12dE	5	01Y41Y41M(31M)61M(31M21M)61M21M	30	196.65	N2H7F0S0	N,1;	561	Q5T0N1	554	565	5	45AI3,04AI4,YI3,ZI3,YI3,
31654	139.72	1274.81	1275.56	4	1275.57	-4.20619	5097.24	C207H339N42O98S2Ct4	GTAPPYVGVRPCSASPSSEMVTLEEFLEESNR	G1dEC12CamN31GlcNAc	7	01Y41Y41M(31M21M21M)61M(31M)61M	36	196.55	N2H7F0S0	N,1;	1680	Q9P219	1650	1681	7	BI2,BIII3,CI2,CIII3,CI2,CIII3,BI2,BIII3,ZI3,ZIII3,YI3,YIII3,YI3,YIII3,
20240	91.71	1038.11	1038.12	3	1038.11	6.46809	3111.31	C126H204N23O65S1	AQIMNVSWSADHR	A1dEN5GlcNAc	6	01Y41Y41M(31M21M)61M(31M21M)61M	33	196.52	N2H7F0S0	N,0;	445	P11182	441	453	4	BI2,YI3,ZI3,YI3,
25895	115.11	1241.55	1240.88	3	1240.88	3.25586	3719.62	C138H248N27O76S2Ct12	THTGEKPYRCNECGK	T1dEK6dEC10CamN11GlcNAcC13CamK15dE	5	01Y41Y41M(31M21M21M)61M(31M21M)61M	34	196.2	N2H8F0S0	N,1;	708	Q9HCG1	698	712	0
26188	114.93	1241.21	1241.21	3	1241.21	-0.649315	3719.62	C152H252N27O75S2	IHTGEKPYKCNECGR	I1dEK6dEK9dEC10CamN11GlcNAcC13Cam	5	01Y41Y41M(31M21M21M)61M(31M21M)61M	30	196.14	N2H8F0S0	N,0;	319	B4DU55	309	323	0
31086	137.41	1175.19	1174.52	3	1174.52	3.44316	3520.54	C137H239N24O76S1Ct4	KEHISAENMSLETLR	K1dEN8GlcNAc	6	01Y41Y41M(31M21M)61M(31M21M)61M21M	30	196.04	N2H8F0S0	N,2;	318	Q13426	311	325	3	04AI4,YI3,YI3,
28646	125.66	1389.95	1389.28	3	1389.28	4.74614	4163.81	C156H276N31O85S2Ct12	THTGERPYACNKCGK	T1dEC10CamN11GlcNAcK12dEC13CamK15dE	5	01Y41Y41M(31M41Y41L32S)61M61Y41L32S	38	195.99	N4H5F0S2	N,0;	622	Q96GC6	612	626	0
33231	144.19	1379.65	1379.66	3	1379.65	3.44684	4134.93	C168H285N32O78S1Ct8	HFKNCTSISGDLHILPVAFR	H1dEK3dEN4GlcNAcC5Cam	12	01Y41Y41M(31M21M)61M(31M21M)61M21M	34	195.85	N2H8F0S0	N,2;	361	P00533	358	377	3	04AI4,YI3,YI3,
27794	123.58	1447.93	1448.27	3	1448.26	3.3249	4340.77	C175H275N28O95Ct4	GFFDPNTHENLTYR	G1dEN10GlcNAc	5	01Y41Y41M(31M41Y41L31Y41L32S)61M61Y41L32S	50	195.8	N5H6F0S2	N,1;	3657	Q15149	3648	3661	6	03AI5,03AII5,35AI5,35AII5,BII5,03XII4,14XII4,YII4,14XII5,
30934	136.78	1337.56	1336.9	3	1336.91	-4.0058	4006.7	C166H261N28O85	AAEYQLNDSASYYLNQLER	A1dEN7GlcNAc	5	01Y41Y41M(31M21M21M)61M(31M21M)61M	33	195.72	N2H8F0S0	N,0;	149	P19087	143	161	0
19393	86.8	1183.17	1182.84	3	1182.84	-2.78881	3545.5	C140H230N25O77Ct4	ATGFYQNNTLNTAPDR	A1dEN7GlcNAc	5	01Y41Y41M(31M21M)61M(31M21M)61M21M	26	195.7	N2H8F0S0	N,0;	99	H3BRN8	93	108	2	YI3,YI3,
29269	128.8	1148.75	1149.27	4	1149.28	-10.0321	4592.1	C192H304N43O83Ct4	RFQEVTWTHLQNIASNYNVSYNVDVR	R1dEN18GlcNAc	5	01Y41Y41M(31M21M)61M(31M)61M	25	195.62	N2H6F0S0	N,1;	67	Q96A99	50	75	4	BI2,BI2,YI3,YI3,
19393	86.8	1183.17	1182.84	3	1182.85	-8.74223	3545.52	C137H234N25O79Ct4	GAEAANVTGPDGVPVEGSR	G1dEN6GlcNAc	6	01Y41Y41M(31M21M)61M(31M21M)61M21M	26	195.39	N2H8F0S0	N,0;	156	P16989	151	169	2	YI3,YI3,
27869	122.76	1446.93	1447.6	3	1447.59	4.68839	4338.76	C164H281N30O97S2Ct4	SLSCQMAALQGNGSER	S1dEC4CamN12GlcNAc	5	01Y41Y41M(31M41Y41L31Y41L32S)61M61Y41L32S	41	195.26	N5H6F0S2	N,0;	147	P07306	136	151	0
17796	79.46	1171.97	1172.15	3	1172.14	1.8208	3513.41	C137H222N21O76S1Ct8	NWEQSFEYNECGK	N1dEN9GlcNAcC11CamK13dE	6	01Y41Y41M(31M21M)61M(31M21M)61M21M	29	195.19	N2H8F0S0	N,1;	149	P17032	141	153	2	04AI4,YI3,
20398	91.46	1038.11	1038.11	3	1038.11	-1.02552	3111.33	C118H204N19O70Ct8	DTDNGTPFNSPASK	D1dEN4GlcNAcK14dE	6	01Y41Y41M(31M21M)61M(31M21M)61M	36	195.16	N2H7F0S0	N,0;	539	Q9BWT3	536	549	4	BI2,YI3,ZI3,YI3,
31748	138.34	1211.22	1210.21	3	1210.22	-4.69372	3627.63	C146H248N27O78	VVDRGNGSRPSSPEEVK	V1dEN6GlcNAcK17dE	5	01Y41Y41M(31M21M21M)61M(31M21M)61M	41	195.04	N2H8F0S0	N,0;	137	Q05707	132	148	0
32003	139.38	1368.91	1368.91	3	1368.91	-1.0186	4102.71	C164H269N28O90S1	LLHGDPGEEDGAELDLNMTR	L1dEN17GlcNAc	6	01Y41Y41M(31M21M21M31G)61M(31M21M)61M	33	194.97	N2H9F0S0	N,1;	63	P01127	47	66	0
36008	156.73	1563.67	1564.01	3	1564	7.75219	4687.99	C188H312N29O107	LDVGNAEVKLEEENR	L1dEK9dEN14GlcNAc	5	01Y41Y41M(31M41Y41L32S)61M(21Y41L32S)61Y41L32S	43	194.89	N5H6F0S3	N,3;	181	P51572	168	182	19	02AI2,02AII2,02AIII2,BI1,BII1,BIII1,CI1,CII1,CIII1,35AI4,35AIII4,BI2,BII2,BIII2,CI2,CII2,CIII2,35AI3,35AII3,35AIII3,BI3,BII3,BIII3,35AI4,35AIII4,BIII4,YI1,ZI2,YI2,YI4,YII4,YIII4,14XI5,14XII5,14XIII5,YI5,YII5,YIII5,YI6,YII6,YIII6,YI3,YI1,
36126	155.93	1100.24	1100.24	4	1100.24	2.14755	4395.92	C177H300N31O92S2	QKGMMRPNASQPGGAK	Q1dEK2dEN8GlcNAcK16dE	5	01Y41Y41M(31M41Y41L)61M(21Y41L32S)61Y41L32S	41	194.84	N5H6F0S2	N,1;	1105	Q5JU85	1098	1113	0
31344	138.46	1210.54	1209.88	3	1209.87	6.38403	3626.59	C137H245N24O79S1Ct8	TMVHSLNSTADESGLNK	T1dEN7GlcNAcK17dE	5	01Y41Y41M(31M21M21M)61M(31M21M)61M	35	194.78	N2H8F0S0	N,1;	761	O60673	755	771	0
20826	93.54	1047.78	1047.45	3	1047.46	-2.62835	3139.35	C120H208N25O66S1Ct4	NMANGQPHSVNITR	N1dEN11GlcNAc	7	01Y41Y41M(31M21M)61M(31M21M)61M	29	194.63	N2H7F0S0	N,0;	1116	Q9UHC6	1106	1119	4	BI2,YI3,ZI3,YI3,
26721	117.36	1251.56	1250.89	3	1250.88	13.2482	3749.61	C142H250N27O78S2Ct8	CEECGKAFNQLSNLTR	C1dE@CamC4CamK6dEN13GlcNAc	5	01Y41Y41M(31M21M21M)61M(31M21M)61M	28	194.43	N2H8F0S0	N,0;	347	Q03924	335	350	0
25955	114.3	921.083	921.084	3	921.087	-3.24277	2760.24	C105H191N20O59S1Ct4	QTVINICRR	Q1dEN5GlcNAcC7Cam	5	01Y41Y41M(31M)61M(31M21M)61M21M	32	194.38	N2H7F0S0	N,1;	1440	Q86X10	1436	1444	4	YI3,ZI3,YI3,YI3,
29042	127.84	1335.57	1336.57	3	1336.56	4.51643	4005.67	C168H262N25O84S1	EMSKEWFLFNDSR	E1dEK4dEN10GlcNAc	5	01Y41Y41M(31M41Y41L32S)61M61Y41L32S	40	194.34	N4H5F0S2	N,0;	917	Q8NB14	908	920	0
29289	130	1150.03	1149.77	4	1149.78	-2.4178	4594.07	C178H310N43O84S3Ct8	CPGGVLSCIPDNNQQPKGIPACEQNVSR	C1dE@CamC8CamK17dEC22CamN25GlcNAc	7	01Y41Y41M(31M21M)61M(31M)61M	24	194.32	N2H6F0S0	N,1;	566	Q02040	542	569	4	BI2,BI2,YI3,YI3,
32935	143.56	1222.56	1221.88	3	1221.88	-1.28571	3662.63	C147H249N26O75S1Ct4	NCTSISGDLHILPVAFR	N1GlcNAc@dEC2Cam	13	01Y41Y41M(31M21M21M)61M(31M21M)61M	33	194.23	N2H8F0S0	N,0;	361	P00533	361	377	0
36640	159.35	1648.97	1649.96	4	1649.95	9.72715	6593.75	C264H427N50O129S4Ct8	VHYGLYNQSDPCPGEFLCSVNGLCVPACDGVK	V1dEN7GlcNAcC12CamC18CamC24CamC28CamK32dE	7	01Y41Y41M(31M41Y41L32S)61M(21Y41L32S)61Y41L32S	52	194.21	N5H6F0S3	N,1;	453	Q8IU80	447	478	22	02AI2,02AII2,02AIII2,02AI4,02AIII4,BI1,BII1,BIII1,CI1,CII1,CIII1,35AI4,35AIII4,03AI4,03AIII4,14AIII4,14AI2,14AII2,14AIII2,15AI2,15AII2,15AIII2,BI2,BII2,BIII2,CI2,CII2,CIII2,35AI3,35AII3,35AIII3,BI3,BII3,BIII3,35AI4,35AIII4,BIII4,35XI1,YI2,01XI3,01XIII3,ZI3,YI3,ZI4,ZII4,ZIII4,YI4,YII4,YIII4,14XI5,14XII5,14XIII5,
26772	117.99	1251.94	1251.27	3	1251.28	-6.6321	3749.81	C156H274N23O80	ANSTITQLTANITKIK	A1dEN2GlcNAcK14dEK16dE	5	01Y41Y41M(31M21M21M31G)61M(31M21M)61M	28	194.16	N2H9F0S0	N,3;	1587	A4D0S4	1586	1601	0
34392	150.5	1169.53	1169.19	3	1169.18	3.75042	3504.53	C141H235N28O72S1	EHLCTPHNRGLNNK	E1dEC4CamN13GlcNAcK14dE	5	01Y41Y41M(31M21M21M31G)61M(31M)61M	31	193.83	N2H8F0S0	N,1;	302	Q8NBI3	290	303	1	12AIII4,
26093	114.91	1241.22	1240.88	3	1240.88	4.89936	3719.61	C138H248N25O85Ct8	TSNRSEIETQTEGSTEK	T1dEN3GlcNAcK17dE	5	01Y41Y41M(31M21M21M)61M(31M21M)61M	34	193.82	N2H8F0S0	N,2;	270	Q96CV9	268	284	0
26078	115.96	1032.46	1032.79	3	1032.79	0.0741769	3095.36	C121H208N21O68Ct4	EDNISERVYTIR	E1dEN3GlcNAc	5	01Y41Y41M(31M21M)61M(31M21M)61M	27	193.59	N2H7F0S0	N,1;	42	Q8NFP4	40	51	3	BI2,YI3,YI3,
26430	117.59	1251.23	1251.23	3	1251.23	-3.61832	3749.67	C158H254N25O78	FGYALSNGTVGVYDKTSR	F1dEN7GlcNAcK15dE	5	01Y41Y41M(31M21M)61M(31M21M)61M21M	34	193.45	N2H8F0S0	N,1;	223	Q9BXC9	217	234	3	04AI4,YI3,YI3,
36702	158.38	1479.66	1479	3	1478.99	8.30988	4432.95	C173H299N26O94S1Ct12	NFSNTKNYLPPEMK	N1GlcNAc@dEK6dEK14dE	5	01Y41Y41M(31M41Y41L31Y41L32S)61M61Y41L32S	40	193.32	N5H6F0S2	N,0;	1104	Q9NTI5	1104	1117	2	35AI5,35AII5,YII4,
25790	114.65	1112.49	1111.83	3	1111.83	-4.24504	3332.47	C136H227N24O69S1	RPASMLNWTTLQR	R1dEN7GlcNAc	5	01Y41Y41M(31M21M21M31G)61M(31M)61M	33	193.29	N2H8F0S0	N,0;	301	Q8WTR4	295	307	0
36607	157.98	1478.66	1478.65	3	1478.66	-6.07082	4431.97	C179H300N33O95	LVPAIQNAHKNSTGSGR	L1dEK10dEN11GlcNAc	6	01Y41Y41M(31M41Y41L31Y41L32S)61M61Y41L32S	40	193.29	N5H6F0S2	N,0;	229	Q6ZUI0	219	235	1	35AI5,35AII5,
31940	139.61	1382.6	1382.59	3	1382.6	-6.27724	4143.79	C164H276N29O88S1Ct4	EVTMLSTFHNDTVIEVNNR	E1dEN10GlcNAc	5	01Y41Y41M(31M21M21M)61M(31M21M)61M21M	35	193.07	N2H9F0S0	N,1;	401	Q96DM1	392	410	1	04AI4,
31394	136.9	1148.53	1148.28	4	1148.28	-0.863543	4588.11	C180H320N31O96S1Ct8	SVNGTTSDCLVSLVTSVTNVDLPPK	S1dEN3GlcNAcC9CamK25dE	6	01Y41Y41M(31M21M21M31G)61M(31M21M)61M	40	193.01	N2H9F0S0	N,2;	486	Q13705	484	508	0
26732	117.41	1251.22	1251.22	3	1251.22	1.40673	3749.64	C155H250N29O75S1	HDWHTLCKDLPNATAR	H1dEC7CamK8dEN12GlcNAc	7	01Y41Y41M(31M21M21M)61M(31M21M)61M	30	192.75	N2H8F0S0	N,0;	318	Q8NFR9	307	322	0
24934	109.38	1210.86	1210.86	3	1210.86	-0.165442	3629.57	C131H242N27O76S2Ct12	SSTGERPHKCNECGK	S1dEK9dEC10CamN11GlcNAcC13CamK15dE	5	01Y41Y41M(31M21M21M)61M(31M21M)61M	31	192.62	N2H8F0S0	N,1;	552	Q9Y2L8	542	556	0
36182	156.16	1467.98	1468.65	3	1468.64	3.13536	4401.91	C177H298N27O100	SATDGNTSTTPPTSAKK	S1dEN6GlcNAcK16dEK17dE	5	01Y41Y41M(31M41Y41L31Y41L32S)61M61Y41L32S	44	192.48	N5H6F0S2	N,1;	45	Q13620	40	56	0
25790	114.65	1112.49	1111.83	3	1111.83	-2.82576	3332.47	C123H227N22O74S1Ct8	TGLSRSVSCDNVSK	T1dEC9CamN11GlcNAcK14dE	5	01Y41Y41M(31M21M21M31G)61M(31M)61M	34	192.45	N2H8F0S0	N,1;	381	Q96CB8	371	384	0
36017	156.77	1099.73	1100.24	4	1100.23	3.60922	4395.9	C168H296N27O98S1Ct8	KENLLLSSNGCDEVK	K1dEN9GlcNAcC11CamK15dE	7	01Y41Y41M(31M41Y41L31Y41L32S)61M61Y41L32S	50	192.36	N5H6F0S2	N,0;	41	Q6ZP01	33	47	4	03AI5,03AII5,03AI5,03AII5,35AI5,35AII5,YII4,
31086	137.41	1175.19	1174.52	3	1174.54	-10.2968	3520.59	C149H243N24O70S1	NWIALIPKGNCTYR	N1dEK8dEN10GlcNAcC11Cam	5	01Y41Y41M(31M21M)61M(31M21M)61M21M	28	192.3	N2H8F0S0	N,1;	125	Q9ULK6	116	129	3	04AI4,YI3,YI3,
25829	113.35	1100.48	1100.48	3	1100.49	-4.0073	3298.44	C130H221N26O72	VISAGGNDSRSAHLR	V1dEN7GlcNAc	5	01Y41Y41M(31M21M)61M(31M21M)61M21M	26	192.3	N2H8F0S0	N,2;	577	Q58EX2	571	585	3	04AI4,YI3,YI3,
25771	114.56	1381.62	1381.12	2	1381.12	2.21558	2760.22	C108H187N14O61Ct8	YSLNSTTWK	Y1dEN4GlcNAcK9dE	6	01Y41Y41M(31M21M)61M(31M21M)61M	34	192.25	N2H7F0S0	N,0;	194	P51679	191	199	5	BI2,BI2,ZI3,YI3,YI3,
31060	136.06	1148.29	1148.28	4	1148.29	-5.33509	4588.12	C183H312N37O91Ct8	AILKNHLDQNPQLQWNTTEPSR	A1dEK4dEN16GlcNAc	5	01Y41Y41M(31M21M21M31G)61M(31M21M)61M	40	192.19	N2H9F0S0	N,1;	867	O75899	852	873	0
25771	114.56	1381.62	1381.12	2	1381.12	2.2793	2760.22	C104H187N20O62Ct4	RLLNQSEGSR	R1dEN4GlcNAc	6	01Y41Y41M(31M21M)61M(31M21M)61M	34	192.15	N2H7F0S0	N,0;	296	Q6ZU80	293	302	5	BI2,BI2,ZI3,YI3,YI3,
28072	124.82	1508.99	1508.99	3	1508.98	5.16137	4522.92	C182H301N30O99S1	LIASNVTETMGINGSAYR	L1dEN13GlcNAc	5	01Y41Y41M(31M41Y41L31Y41L32S)61M61Y41L32S	41	192.09	N5H6F0S2	N,1;	1072	O15118	1060	1077	0
24934	109.38	1210.86	1210.86	3	1210.87	-7.05551	3629.6	C140H242N29O78Ct4	ENNSPALHIRSVSATDR	E1dEN2GlcNAc	6	01Y41Y41M(31M21M)61M(31M21M)61M21M	32	191.8	N2H8F0S0	N,2;	463	Q9Y5F0	462	478	4	45AI3,04AI4,YI3,YI3,
37912	164.55	1197.21	1197.54	3	1197.54	1.04544	3589.61	C139H246N23O76S1Ct8	KSPDFNLTGSQSNMLK	K1dEN6GlcNAcK16dE	5	01Y41Y41M(31M21M21M)61M(31M21M)61M	38	191.74	N2H8F0S0	N,1;	886	Q12879	881	896	0
28163	124.04	1373.91	1374.24	3	1374.23	11.2195	4118.67	C160H261N32O93	AYSGSDLPSSSSGGANGTAGGGGGAR	A1dEN16GlcNAc	7	01Y41Y41M(31M21M21M31G)61M(31M21M)61M	35	191.73	N2H9F0S0	N,1;	32	Q8NHG8	17	42	0
26338	115.61	1034.47	1034.47	3	1034.47	-4.17948	3100.39	C125H215N20O69	ILSNNNTSENTLK	I1dEN6GlcNAcK13dE	8	01Y41Y41M(31M21M)61M(31M21M)61M	31	191.71	N2H7F0S0	N,1;	1466	Q96QT4	1461	1473	4	BI2,YI3,ZI3,YI3,
24855	109.38	1210.87	1210.87	3	1210.86	7.59653	3628.55	C155H243N22O72S2	YFTDEMKVNWCHK	Y1dEK7dEN9GlcNAcC11CamK13dE	5	01Y41Y41M(31M21M)61M(31M21M)61M21M	31	191.64	N2H8F0S0	N,2;	1263	P54296	1255	1267	4	45AI3,04AI4,YI3,YI3,
34392	150.5	1169.53	1169.19	3	1169.2	-9.42019	3504.58	C136H239N26O76Ct4	ALEQLLENNTTRSPR	A1dEN9GlcNAc	5	01Y41Y41M(31M21M21M31G)61M(31M)61M	36	191.46	N2H8F0S0	N,0;	385	Q9HBF4	377	391	1	12AIII4,
23547	103.64	1146.84	1146.84	3	1146.83	11.2972	3437.47	C135H230N23O79	VQGLVPAGGSSSNSTR	V1dEN13GlcNAc	5	01Y41Y41M(31M21M21M)61M(31M21M)61M21M	36	191.44	N2H9F0S0	N,0;	147	O14511	135	150	2	02AI3,04AI4,
37139	159.37	1648.47	1649.46	4	1649.47	-2.82976	6591.84	C277H429N54O128S1	NSPDYNQTQLFYNEVSHWLAAELGMAPPGLRR	N1dEN6GlcNAc	8	01Y41Y41M(31M41Y41L32S)61M(21Y41L32S)61Y41L32S	62	191.44	N5H6F0S3	N,3;	918	A7MBM2	913	944	0
19434	87.96	975.424	974.749	3	974.752	-3.41181	2921.24	C121H194N19O61S1	TPNFSTLLCYDR	T1dEN3GlcNAcC9Cam	5	01Y41Y41M(31M)61M(31M21M)61M	27	191.32	N2H6F0S0	N,0;	1010	Q8NI27	1008	1019	4	BI2,YI3,ZI3,YI3,
37912	164.55	1197.21	1197.54	3	1197.55	-6.15176	3589.63	C149H250N25O73S1	NKNNACGIANLASFPK	N1dEK2dEN4GlcNAcC6CamK16dE	5	01Y41Y41M(31M21M21M)61M(31M21M)61M	38	191.24	N2H8F0S0	N,1;	316	P43235	313	328	0
25919	113.75	1185.54	1185.53	3	1185.54	-6.47577	3552.58	C146H247N24O72S2	TDLLNVCMDAKHHK	T1dEN5GlcNAcC7CamK11dEK14dE	5	01Y41Y41M(31M21M21M)61M(31M21M)61M	28	191.23	N2H8F0S0	N,2;	29	P14207	25	38	0
19690	89.14	1252.88	1252.88	3	1252.88	2.45546	3754.61	C145H249N26O77S2Ct8	CNAYNISDVCYKR	C1dE@CamN5GlcNAcC10CamK12dE	5	01Y(61F)41Y41M(31M41Y41L)61M(21Y41L)61Y	28	191.21	N5H5F1S0	N,1;	1290	P20929	1286	1298	0
20419	91.69	1038.45	1038.11	3	1038.12	-5.60178	3111.34	C124H208N21O70	KAVDEDPENQTLR	K1dEN9GlcNAc	5	01Y41Y41M(31M21M)61M(31M21M)61M	31	190.94	N2H7F0S0	N,1;	254	Q92845	246	258	4	BI2,YI3,ZI3,YI3,
25790	114.65	1112.49	1111.83	3	1111.83	-2.24024	3332.46	C131H223N26O68S1Ct4	GINASSMAWARLHR	G1dEN3GlcNAc	5	01Y41Y41M(31M21M21M31G)61M(31M)61M	34	190.91	N2H8F0S0	N,2;	2196	O15230	2194	2207	0
26188	114.93	1241.21	1240.88	3	1240.87	3.19536	3719.61	C152H248N25O81	ADESHFLIENSTKEER	A1dEN10GlcNAcK13dE	6	01Y41Y41M(31M21M21M)61M(31M21M)61M	29	190.84	N2H8F0S0	N,1;	740	Q92547	731	746	0
26188	114.93	1241.21	1240.88	3	1240.87	6.56558	3719.59	C154H240N27O75Ct4	KAFDNPDYWNHSLPPR	K1dEN10GlcNAc	5	01Y41Y41M(31M21M21M)61M(31M21M)61M	29	190.84	N2H8F0S0	N,0;	1244	Q15303	1235	1250	0
31506	137.35	1175.53	1174.52	3	1174.51	6.38624	3520.53	C137H231N28O75Ct4	NVSVSWRPRAEEDGR	N1GlcNAc@dE	8	01Y41Y41M(31M21M)61M(31M21M)61M21M	30	190.84	N2H8F0S0	N,0;	129	Q96EK9	129	143	3	04AI4,YI3,YI3,
28646	125.66	1389.95	1389.28	3	1389.27	5.74955	4163.8	C169H276N31O89	GPPPEADLPRSPGNLTER	G1dEN14GlcNAc	5	01Y41Y41M(31M41Y41L32S)61M61Y41L32S	38	190.68	N4H5F0S2	N,0;	168	Q9H0F6	155	172	0
26078	115.96	1032.46	1032.46	3	1032.45	11.7233	3094.33	C122H201N24O65Ct4	SNVSRSFYHGPSR	S1dEN2GlcNAc	5	01Y41Y41M(31M21M)61M(31M21M)61M	22	190.61	N2H7F0S0	N,0;	573	Q6UVM3	572	584	3	BI2,YI3,YI3,
24973	109.56	1197.92	1197.59	3	1197.58	5.23854	3589.72	C143H254N21O73Ct12	FLNLTENDIQKFPK	F1dEN3GlcNAcK11dEK14dE	5	01Y41Y41M(31M21M)61M(31M21M)61M21M	31	190.58	N2H8F0S0	N,2;	48	Q13094	46	59	3	04AI4,YI3,YI3,
28818	126.38	1034.67	1034.42	4	1034.41	8.1047	4132.62	C155H263N22O103Ct4	TGNHTSR	T1dEN3GlcNAc	9	01Y41Y41M(31M41Y41L31Y41L32S)61M(21Y41L31Y41L32S)61Y41L	41	190.48	N7H8F0S2	N,1;	664	Q6PKG0	662	668	0
26634	117.38	1305.24	1305.24	3	1305.23	3.72564	3911.68	C147H260N29O82S2Ct8	HTLHMGSNATGSRDPSMK	H1dEN8GlcNAcK18dE	5	01Y41Y41M(31M21M21M)61M(31M21M)61M21M	35	190.45	N2H9F0S0	N,1;	230	P59535	223	240	2	45AI3,04AI4,
36702	158.38	1479.66	1479	3	1479	4.25711	4432.97	C173H299N26O96Ct12	ALDQFVNFSEQKEK	A1dEN7GlcNAcK12dEK14dE	5	01Y41Y41M(31M41Y41L31Y41L32S)61M61Y41L32S	40	190.35	N5H6F0S2	N,1;	992	Q9UQE7	986	999	2	35AI5,35AII5,YII4,
31344	138.46	1210.54	1209.88	3	1209.87	6.92129	3626.59	C145H241N28O73S1Ct4	FVMRNGSGNWLADQIR	F1dEN5GlcNAc	5	01Y41Y41M(31M21M21M)61M(31M21M)61M	33	190.24	N2H8F0S0	N,1;	336	Q9UL01	332	347	0
28546	126.85	1545.31	1545.3	3	1545.32	-7.14602	4631.92	C191H300N37O89S3	VNYTRWLCYCHVPQSCDSLPR	V1dEN2GlcNAcC8CamC10CamC16Cam	5	01Y41Y41M(31M21M21M)61M(31M21M)61M21M	26	190.17	N2H9F0S0	N,0;	291	Q92830	290	310	1	04AI4,
26788	119.19	1340.93	1340.93	3	1340.92	11.7717	4018.73	C151H265N32O90Ct4	LTSTSTSDTQNINNSAQRR	L1dEN13GlcNAc	5	01Y41Y41M(31M21M21M31G)61M(31M21M)61M	29	190.08	N2H9F0S0	N,1;	337	Q8WU20	325	343	0
34392	150.5	1169.53	1169.19	3	1169.2	-9.62546	3504.58	C133H239N26O73S1Ct8	TGNNGCLVSPHIREK	T1dEN4GlcNAcC6CamK15dE	5	01Y41Y41M(31M21M21M31G)61M(31M)61M	36	189.98	N2H8F0S0	N,1;	172	Q08AN1	169	183	1	12AIII4,
19877	89.03	1252.54	1252.88	3	1252.88	-2.83565	3754.62	C148H253N22O78S2Ct8	LLNCSDFAFTDMTK	L1dEN3GlcNAcC4CamK14dE	6	01Y41Y41M(31M41Y(31F)41L31Y41L)61M61Y	28	189.89	N5H5F1S0	N,1;	545	Q9H267	543	556	0
34392	150.5	1169.53	1169.19	3	1169.18	2.95927	3504.53	C145H239N22O74S1	SSPLMFVNVSGSHEAK	S1dEN8GlcNAcK16dE	5	01Y41Y41M(31M21M21M31G)61M(31M)61M	32	189.86	N2H8F0S0	N,1;	85	Q13535	78	93	1	12AIII4,
25919	113.75	1185.54	1185.19	3	1185.2	-6.58126	3552.57	C146H243N22O78	SEYNITITITDLGTPR	S1dEN4GlcNAc	7	01Y41Y41M(31M21M21M)61M(31M21M)61M	29	189.8	N2H8F0S0	N,0;	418	Q9Y5E6	415	430	0
38084	163.94	1197.88	1197.55	3	1197.56	-7.53165	3589.65	C149H250N25O75	NLSFEEGNVKLLAANR	N1GlcNAc@dEK10dE	5	01Y41Y41M(31M21M21M)61M(31M21M)61M	32	189.72	N2H8F0S0	N,0;	295	Q68CP9	295	310	0
29615	129.74	1149.27	1148.78	4	1148.77	7.1842	4590.04	C193H306N41O83S2	TASEPYHVDNFQDKTCHLTNHCIQK	T1dEK14dEC16CamN20GlcNAcC22CamK25dE	6	01Y41Y41M(31M)61M(31M21M)61M	23	189.7	N2H6F0S0	N,0;	242	Q8NG68	223	247	6	BI2,BI2,BI2,BI2,YI3,YI3,
32050	139.57	1381.93	1382.27	3	1382.25	12.8558	4142.73	C162H273N30O92S1	MTASSQLNGSAEQNEESGLLR	M1dEN8GlcNAc	6	01Y41Y41M(31M21M21M)61M(31M21M)61M21M	28	189.65	N2H9F0S0	N,0;	598	A6NKB5	591	611	1	04AI4,
25977	114.4	919.746	921.082	3	921.087	-4.63432	2760.24	C105H191N20O59S1Ct4	GLLNACLRSR	G1dEN4GlcNAcC6Cam	5	01Y41Y41M(31M21M)61M(31M21M)61M	35	189.6	N2H7F0S0	N,1;	1140	O15360	1137	1146	4	BI2,YI3,YI3,YI3,
31692	138.12	1029.2	1029.7	4	1029.69	11.0447	4113.73	C167H274N27O87S2	SFMPEDGQVNISIGEMVPSR	S1dEN10GlcNAc	5	01Y41Y41M(31M21M21M)61M(31M21M)61M21M	38	189.56	N2H9F0S0	N,0;	707	Q8N653	698	717	2	03AI4,04AI4,
30755	134.78	1326.89	1326.54	3	1326.55	-1.31472	3975.62	C153H256N35O81S3	ATAREANECVACNCNLHAR	A1dEN7GlcNAcC9CamC12CamC14Cam	5	01Y41Y41M(31M21M21M)61M(31M21M)61M	36	189.54	N2H8F0S0	N,2;	336	O95631	330	348	1	04AI3,
19434	87.96	975.424	974.749	3	974.753	-4.76291	2921.24	C111H194N19O60S2Ct8	CLTCEPGWNGTK	C1dE@CamC4CamN9GlcNAcK12dE	5	01Y41Y41M(31M)61M(31M21M)61M	26	189.48	N2H6F0S0	N,1;	310	Q96GP6	302	313	4	BI2,YI3,ZI3,YI3,
37747	162.49	1576.45	1576.94	4	1576.94	-0.125535	6301.73	C256H411N58O116S3Ct4	EPVTLPCGHNFCLACLGALWPHRGASGAGGPGGAAR	E1dEC7CamN10GlcNAcC12CamC15Cam	7	01Y41Y41M(31M41Y41L31Y41L32S)61M61Y41L32S	42	189.4	N5H6F0S2	N,2;	27	Q96LD4	18	53	0
32449	141.61	1127.49	1127.49	4	1127.51	-14.7905	4504.99	C180H303N36O96	ENLLEEQGSIALRQEQIDNQTR	E1dEN19GlcNAc	5	01Y41Y41M(31M21M21M)61M(31M21M)61M21M	33	189.29	N2H9F0S0	N,1;	1051	Q13813	1033	1054	3	03AI4,45AI3,04AI4,
36540	156.91	1202.88	1203.21	3	1203.22	-7.72677	3606.65	C141H249N26O78Ct4	TVPAAVTDLRITENSTR	T1dEN14GlcNAc	5	01Y41Y41M(31M21M21M)61M(31M21M)61M	33	189.27	N2H8F0S0	N,0;	1096	P23467	1083	1099	0
31618	138.31	1029.19	1029.69	4	1029.69	2.06689	4113.73	C159H270N33O90S1	SRAAGSAQGNNQACNSTSEVK	S1dEC14CamN15GlcNAcK21dE	5	01Y41Y41M(31M21M21M)61M(31M21M)61M21M	41	189.14	N2H9F0S0	N,1;	604	Q0VF96	590	610	2	03AI4,04AI4,
26732	117.41	1251.22	1251.22	3	1251.21	6.54335	3749.62	C154H254N25O77S2	NHTGEKPYECKDCGK	N1GlcNAc@dEK6dEC10CamK11dEC13CamK15dE	6	01Y41Y41M(31M21M21M)61M(31M21M)61M	29	189.01	N2H8F0S0	N,0;	443	Q96JL9	443	457	0
19992	90.55	1131.14	1130.81	3	1130.82	-7.6181	3389.44	C135H226N21O78	GSLGHPTAANSSDAK	G1dEN10GlcNAcK15dE	7	01Y41Y41M(31M21M21M)61M(31M21M)61M21M	28	188.94	N2H9F0S0	N,2;	276	Q7L5A3	267	281	2	45AI3,04AI4,
36378	156.99	1202.87	1203.21	3	1203.2	8.07162	3605.58	C146H250N23O76S2	HLDLASCTSITNMSLK	H1dEC7CamN12GlcNAcK16dE	5	01Y41Y41M(31M21M21M)61M(31M21M)61M	30	188.9	N2H8F0S0	N,0;	158	Q96IG2	147	162	0
26078	115.96	1032.46	1032.46	3	1032.45	12.1001	3094.33	C125H209N20O67S1	METLSNASGTFAIR	M1dEN6GlcNAc	6	01Y41Y41M(31M21M)61M(31M21M)61M	22	188.77	N2H7F0S0	N,1;	6	P50453	1	14	3	BI2,YI3,YI3,
34511	149.71	1498.01	1497.68	3	1497.67	5.23899	4488.99	C188H299N30O86S1Ct8	FLQPYNASHLYVCGTYAFQPK	F1dEN6GlcNAcC13CamK21dE	5	01Y41Y41M(31M21M21M31G31G)61M(31M)61M	28	188.77	N2H9F0S0	N,1;	121	Q9C0C4	116	136	0
26019	114.19	921.081	921.083	3	921.087	-3.3753	2760.24	C105H191N20O59S1Ct4	LANMNATIRR	L1dEN5GlcNAc	5	01Y41Y41M(31M21M21M)61M(31M)61M	33	188.73	N2H7F0S0	N,0;	174	Q9NP59	170	179	4	BI2,BIII3,BI2,BIII3,YI3,YIII3,YI3,YIII3,
31585	138.17	1209.88	1209.87	3	1209.88	-7.99964	3626.63	C137H253N22O73S3Ct12	AEYNLTACKCLLCK	A1dEN4GlcNAcC8CamK9dEC10CamC13CamK14dE	5	01Y41Y41M(31M21M21M)61M(31M21M)61M	37	188.69	N2H8F0S0	N,0;	355	Q2TB10	352	365	0
27617	121.28	1208.54	1207.54	3	1207.55	-5.80937	3619.63	C139H248N19O80Ct12	SNDTAASEYKYVVK	S1dEN2GlcNAcK10dEK14dE	5	01Y41Y41M(31M21M21M)61M(31M21M)61M21M	38	188.68	N2H9F0S0	N,1;	142	Q12913	141	154	2	45AI3,04AI4,
19473	87.3	913.728	914.062	3	914.063	-1.80567	2739.17	C109H184N17O63	STSPINSSPPR	S1dEN6GlcNAc	5	01Y41Y41M(31M21M)61M(31M21M)61M	34	188.5	N2H7F0S0	N,0;	1122	O60673	1117	1127	3	BI2,YI3,YI3,
28816	126.37	1546.64	1546.32	3	1546.32	-0.0296975	4634.94	C186H301N38O94S2	NDITAWQECVNNSMAQLEHQAVR	N1dEC9CamN11GlcNAc	5	01Y41Y41M(31M21M21M)61M(31M21M)61M21M	28	188.47	N2H9F0S0	N,0;	108	O75934	98	120	1	04AI4,
36853	158.27	1478.66	1478.66	3	1478.65	9.34915	4431.92	C184H296N29O95	HTNVSILYADIVGFTR	H1dEN3GlcNAc	6	01Y41Y41M(31M41Y41L31Y41L32S)61M61Y41L32S	33	188.42	N5H6F0S2	N,2;	288	Q08462	286	301	0
32003	139.38	1368.91	1368.91	3	1368.9	7.03824	4102.67	C152H261N28O95Ct8	TDNVSDFSESSDSENSNKR	T1dEN3GlcNAcK18dE	5	01Y41Y41M(31M21M21M31G)61M(31M21M)61M	35	188	N2H9F0S0	N,0;	371	Q15652	369	387	0
24606	108.27	1111.21	1111.2	3	1111.2	0.605635	3330.59	C131H233N26O66Ct8	TSGNATVDHLSKYLAVR	T1dEN4GlcNAcK12dE	5	01Y41Y41M(31M21M)61M(31M)61M	28	187.97	N2H6F0S0	N,1;	253	Q99496	250	266	4	BI2,YI3,ZI3,YI3,
27491	121.14	1208.55	1207.54	3	1207.53	9.63099	3619.58	C138H248N19O82S1Ct8	NLTEEMAGLDETIAK	N1GlcNAc@dEK15dE	5	01Y41Y41M(31M21M21M)61M(31M21M)61M21M	31	187.95	N2H9F0S0	N,0;	983	Q9UKX2	983	997	3	45AI3,04AI4,35XI3,
22611	100.73	1305.8	1306.06	4	1306.05	6.94778	5219.18	C207H341N36O118	QELVAELDQDEKDQQNTSR	Q1dEK12dEN16GlcNAc	5	01Y41Y41M(31M41Y41L32S)61M(21Y41L32S)61Y41L32S	46	187.94	N5H6F0S3	N,1;	563	O43318	548	566	22	02AI2,02AII2,02AIII2,02AI4,02AIII4,BI1,BII1,BIII1,CI1,CII1,CIII1,45AI4,35AI4,35AIII4,25AI2,25AII2,25AIII2,15AIII4,BI2,BII2,BIII2,CI2,CII2,CIII2,35AI3,35AII3,35AIII3,BI3,BII3,BIII3,BIII4,YI1,YI2,02XI1,YI6,YII6,YIII6,YI3,YI1,YI2,YI4,YII4,YIII4,YI6,YII6,YIII6,
27785	122.41	1453.26	1453.59	3	1453.6	-8.84047	4356.79	C162H283N28O100S1Ct8	RMQNDTAENETTEK	R1dEN4GlcNAcK14dE	6	01Y41Y41M(31M41Y41L31Y41L32S)61M61Y41L32S	52	187.88	N5H6F0S2	N,2;	139	Q05682	136	149	6	35AI5,35AII5,BII5,35XII4,03XII4,14XII4,YII4,14XII5,
38084	163.94	1197.88	1197.87	3	1197.88	-5.5811	3590.62	C131H245N24O80Ct12	EKASQLQEQSSNSSGK	E1dEK2dEN12GlcNAcK16dE	5	01Y41Y41M(31M21M21M)61M(31M21M)61M	34	187.86	N2H8F0S0	N,3;	262	Q5VV43	251	266	0
25842	114.88	1379.62	1379.61	2	1379.61	-1.90806	2757.22	C103H186N17O62Ct8	NISQHDGPTK	N1GlcNAc@dEK10dE	5	01Y41Y41M(31M21M)61M(31M21M)61M	29	187.59	N2H7F0S0	N,0;	489	Q92845	489	498	4	BI2,BI2,YI3,YI3,
23737	104.47	1269.9	1269.57	3	1269.58	-5.36979	3805.72	C148H262N25O80S1Ct8	DKLVEEGTNVTICYVSR	D1dEK2dEN9GlcNAcC13Cam	5	01Y41Y41M(31M21M21M31G)61M(31M)61M	28	187.54	N2H8F0S0	N,0;	163	Q99650	155	171	0
19515	87.5	914.487	913.728	3	913.729	-1.61619	2738.17	C105H181N18O62Ct4	AFNQSSNLTR	A1dEN7GlcNAc	5	01Y41Y41M(31M21M)61M(31M21M)61M	29	187.51	N2H7F0S0	N,1;	468	Q03923	462	471	3	BI2,YI3,YI3,
23449	104.17	1114.81	1114.47	3	1114.46	4.71884	3340.36	C125H215N22O79Ct4	AHSDSNLSASAAER	A1dEN6GlcNAc	5	01Y41Y41M(31M21M21M31G)61M(31M21M)61M	32	187.33	N2H9F0S0	N,1;	319	Q6PEV8	314	327	0
29042	127.84	1335.57	1336.57	3	1336.56	4.85761	4005.67	C159H262N27O91	LLSTAGTPENGSEPESR	L1dEN10GlcNAc	6	01Y41Y41M(31M41Y41L32S)61M61Y41L32S	40	187.18	N4H5F0S2	N,1;	621	P98161	612	628	0
27182	120.92	1283.27	1282.94	3	1282.92	14.9146	3844.75	C162H267N24O81	IFPSLELNITDLLEDTPR	I1dEN8GlcNAc	5	01Y41Y41M(31M21M21M31G)61M(31M)61M	27	187.15	N2H8F0S0	N,1;	776	Q9NQC7	769	786	1	12AIII4,
26521	116.44	886.244	886.239	6	886.238	1.18212	5309.38	C224H355N46O92S3Ct4	TDNLSSYNEAFFTSGFICISGLCLAVLSHIFCAR	T1dEN3GlcNAcC18CamC23CamC32Cam	7	01Y41Y41M(31M)61M(31M21M)61M	27	187.14	N2H6F0S0	N,3;	5901	Q8WXG9	5899	5932	3	BI2,BI2,YI3,
31332	137.16	1175.19	1174.52	3	1174.52	1.35399	3520.55	C145H239N22O77	SENESLWKEVSELR	S1dEN3GlcNAcK8dE	5	01Y41Y41M(31M21M)61M(31M21M)61M21M	39	187.04	N2H8F0S0	N,0;	154	Q03933	152	165	4	04AI4,45AI4,YI3,YI3,
28816	126.37	1546.64	1546.32	3	1546.31	4.51337	4634.92	C185H293N38O94S1Ct4	MHQAGHYSWPSPAVNSSSEQEPQR	M1dEN15GlcNAc	5	01Y41Y41M(31M21M21M)61M(31M21M)61M21M	29	186.95	N2H9F0S0	N,1;	15	A0A1B0GW64	1	24	1	04AI4,
24246	107.66	891.434	891.437	4	891.438	-1.52389	3561.73	C142H254N21O72Ct12	NYAIIKPIGFNETAK	N1dEK6dEN11GlcNAcK15dE	5	01Y41Y41M(31M21M21M31G)61M(31M)61M	34	186.68	N2H8F0S0	N,1;	456	P26012	446	460	2	12AIII4,25AIII2,
28184	124.14	1319.89	1320.22	3	1320.22	0.340378	3956.65	C159H255N26O86Ct4	ASEYQLNDSAGYYLSDLER	A1dEN7GlcNAc	5	01Y41Y41M(31M21M21M)61M(31M21M)61M	31	186.6	N2H8F0S0	N,0;	145	P11488	139	157	0
26207	115.42	1132.84	1132.51	3	1132.5	6.50823	3394.48	C144H225N24O69	FNVTGTPEQYVPYSTTR	F1dEN2GlcNAc	5	01Y41Y41M(31M21M)61M(31M)61M	27	186.46	N2H6F0S0	N,1;	116	Q9UI09	115	131	4	BI2,BI2,YI3,YI3,
28818	126.38	1034.67	1034.42	4	1034.41	8.13177	4132.62	C159H267N22O101S1	KNNMNR	K1dEN5GlcNAc	5	01Y41Y41M(31M41Y41L31Y41L32S)61M(21Y41L31Y41L32S)61Y41L	41	186.41	N7H8F0S2	N,0;	194	Q8TDW0	190	195	0
36188	156.19	1371.62	1371.62	3	1371.61	6.82214	4110.81	C160H281N26O86S2Ct8	LFSCIAAIQMQNSTK	L1dEC4CamN12GlcNAcK15dE	5	01Y41Y41M(31M(21Y41L)41Y41L)61M61Y41L32S	40	186.35	N5H6F0S1	N,1;	746	O60347	735	749	0
32003	139.38	1368.91	1368.91	3	1368.9	5.09506	4102.68	C158H261N30O92Ct4	TSSLPNHSEPDHDTDAGLER	T1dEN6GlcNAc	5	01Y41Y41M(31M21M21M31G)61M(31M21M)61M	35	186.21	N2H9F0S0	N,0;	582	Q69YN4	577	596	0
26338	115.61	1034.47	1034.47	3	1034.46	1.13726	3100.38	C126H211N24O63S1	NGCRVILFPNGTR	N1dEC3CamN10GlcNAc	5	01Y41Y41M(31M21M)61M(31M21M)61M	32	186.11	N2H7F0S0	N,0;	1175	Q9HC77	1166	1178	4	BI2,YI3,ZI3,YI3,
18865	84.32	1093.79	1092.8	3	1092.79	6.65333	3275.35	C126H212N25O75	EAINGSGNAENRER	E1dEN4GlcNAc	6	01Y41Y41M(31M21M)61M(31M21M)61M21M	28	186.09	N2H8F0S0	N,1;	249	Q5TCQ9	246	259	3	04AI4,YI3,YI3,
28274	124.13	1319.56	1319.89	3	1319.89	-4.26515	3955.66	C146H256N31O86S1Ct8	LKDGIQDDHESCGSNSTNR	L1dEK2dEC12CamN18GlcNAc	5	01Y41Y41M(31M21M21M)61M(31M21M)61M	31	186.09	N2H8F0S0	N,1;	109	Q7Z7G8	92	110	0
31394	136.9	1148.53	1148.28	4	1148.29	-4.19023	4588.13	C184H320N31O93S1Ct8	VVELLASALMDLVQGVYHENSTSK	V1dEN20GlcNAcK24dE	5	01Y41Y41M(31M21M21M)61M(31M21M)61M21M	40	186.09	N2H9F0S0	N,2;	230	Q86YH6	211	234	3	03AI4,45AI3,04AI4,
31093	137.43	1174.85	1174.53	3	1174.53	-3.8688	3520.57	C145H239N24O70S1Ct4	FRSNFCEFIGVLIR	F1dEN4GlcNAcC6Cam	6	01Y41Y41M(31M21M21M)61M(31M21M)61M	34	186.06	N2H8F0S0	N,1;	177	Q8WVM7	174	187	0
26207	115.42	1132.84	1132.51	3	1132.5	8.44025	3394.48	C132H229N28O65S3Ct4	MGITEYNNQCRAIVMR	M1dEN8GlcNAcC10Cam	5	01Y41Y41M(31M21M)61M(31M)61M	26	186.04	N2H6F0S0	N,1;	118	P41252	111	126	4	BI2,BI2,YI3,YI3,
31748	138.34	1211.22	1210.54	3	1210.55	-3.36379	3627.62	C148H252N25O74S2	DHTGEKPNACKVCGK	D1dEK6dEN8GlcNAcC10CamK11dEC13CamK15dE	5	01Y41Y41M(31M21M21M)61M(31M21M)61M	40	186	N2H8F0S0	N,1;	172	Q8IYI8	165	179	0
17936	79.99	1031.47	1031.14	3	1031.13	5.49248	3090.37	C124H209N24O66	VVNSTTGTGEHLR	V1dEN3GlcNAc	6	01Y41Y41M(31M41Y41L31Y)61M61Y	31	185.81	N5H4F0S0	N,0;	1069	P35442	1067	1079	0
26721	117.36	1251.56	1250.89	3	1250.88	12.5526	3749.62	C153H250N25O82	HLLENTTFNSSSEAEQK	H1dEN9GlcNAcK17dE	7	01Y41Y41M(31M21M21M)61M(31M21M)61M	31	185.79	N2H8F0S0	N,1;	211	P0DPD6	203	219	0
26430	117.59	1251.23	1251.23	3	1251.23	-3.95398	3749.67	C159H250N29O74	FTIHNYSHSRERPYK	F1dEN5GlcNAcK15dE	6	01Y41Y41M(31M21M)61M(31M21M)61M21M	33	185.7	N2H8F0S0	N,1;	23	Q9UM63	19	33	3	04AI4,YI3,YI3,
26504	117.94	1070.3	1070.7	5	1070.7	-0.547947	5346.47	C212H366N45O97S3Ct12	WASFSNNNLTKMEGLESCINLEELTLDGNCISK	W1dEN8GlcNAcK11dEC18CamC30CamK33dE	7	01Y41Y41M(31M21M)61M(31M)61M	25	185.6	N2H6F0S0	N,1;	920	Q6ZRR7	913	945	3	BI2,YI3,YI3,
19877	89.03	1252.54	1252.88	3	1252.87	6.6298	3754.59	C151H245N26O78S1Ct4	GTSNMTYGTFNFLGGR	G1dEN4GlcNAc	5	01Y(61F)41Y41M(31M41Y41L)61M(21Y41L)61Y	27	185.6	N5H5F1S0	N,0;	441	Q6ZN44	438	453	0
16579	73.81	941.056	941.393	3	941.385	7.75899	2821.14	C108H178N23O64	HSNGSQSQHSR	H1dEN3GlcNAc	6	01Y41Y41M(31M21M21M)61M(31M)61M	29	185.47	N2H7F0S0	N,1;	225	P01880	223	233	5	BI2,BIII3,CI2,CIII3,BI2,BIII3,YI3,YIII3,YI3,YIII3,
38084	163.94	1197.88	1197.87	3	1197.88	-1.39288	3590.61	C146H249N22O80	KVTELENDSLTNGDLK	K1dEN7GlcNAcK16dE	6	01Y41Y41M(31M21M)61M(31M21M)61M21M	33	185.46	N2H8F0S0	N,2;	356	Q86YS3	350	365	3	35AI3,04AI4,YI3,
31344	138.46	1210.54	1209.88	3	1209.88	-6.75532	3626.64	C152H249N24O76	VNGSLAVSRALGDFDYK	V1dEN2GlcNAcK17dE	5	01Y41Y41M(31M21M21M)61M(31M21M)61M	36	185.14	N2H8F0S0	N,1;	188	P35813	187	203	0
24855	109.38	1210.87	1210.53	3	1210.53	1.4825	3628.58	C150H243N24O78	LNYSYPGSDSSLLINAR	L1dEN2GlcNAc	5	01Y41Y41M(31M21M21M)61M(31M21M)61M	26	185.13	N2H8F0S0	N,1;	406	Q17RY0	405	421	0
28496	126.62	1034.16	1034.42	4	1034.41	3.7683	4132.62	C160H267N20O104	ENGTISR	E1dEN2GlcNAc	8	01Y41Y41M(31M41Y41L31Y41L32S)61M(21Y41L31Y41L32S)61Y41L	38	185.01	N7H8F0S2	N,1;	103	P02763	102	108	0
28460	124.92	1325.22	1325.89	3	1325.89	1.80149	3973.64	C162H258N27O85S1	SYITDNCSLLSFHR	S1dEN6GlcNAcC7Cam	5	01Y41Y41M(31M41Y41L32S)61M61Y41L32S	41	185	N4H5F0S2	N,0;	1437	Q96JP2	1432	1445	0
19473	87.3	913.728	914.062	3	914.067	-5.88851	2739.18	C108H184N19O62	TEHQRNSSK	T1dEN6GlcNAcK9dE	5	01Y41Y41M(31M21M)61M(31M21M)61M	30	184.99	N2H7F0S0	N,1;	331	Q9Y2G3	326	334	3	BI2,YI3,YI3,
23366	102.5	1045.46	1045.12	3	1045.13	-5.32797	3132.37	C122H207N24O67Ct4	ANESRLEEADQLYR	A1dEN2GlcNAc	11	01Y41Y41M(31M21M)61M(31M)61M	27	184.89	N2H6F0S0	N,3;	541	Q6ZXV5	540	553	4	BI2,YI3,ZI3,YI3,
36540	156.91	1202.88	1203.21	3	1203.21	1.95726	3606.61	C145H241N24O74Ct8	FSWSKGTEWLVNSSR	F1dEK5dEN12GlcNAc	7	01Y41Y41M(31M21M21M)61M(31M21M)61M	36	184.76	N2H8F0S0	N,2;	457	Q12860	446	460	0
18859	84.43	1075.48	1075.48	3	1075.49	-8.21623	3223.44	C128H220N21O70Ct4	LQAEGNATGAFLIR	L1dEN6GlcNAc	5	01Y41Y41M(31M21M)61M(31M21M)61M21M	39	184.7	N2H8F0S0	N,2;	97	Q13882	92	105	4	45AI3,04AI4,YI3,YI3,
17622	79.48	1280.52	1281.52	3	1281.52	-1.73556	3841.54	C146H246N25O88S1Ct4	STWESASRENMSDVR	S1dEN10GlcNAc	7	01Y41Y41M(31M21M21M31G)61M(31M21M)61M21M	40	184.69	N2H10F0S0	N,1;	2684	Q6ZS81	2675	2689	0
26188	114.93	1241.21	1240.88	3	1240.87	9.05982	3719.58	C147H248N27O81S1	NVCGRAPSPTSSAGEEGTK	N1GlcNAc@dEC3CamK19dE	6	01Y41Y41M(31M21M21M)61M(31M21M)61M	29	184.68	N2H8F0S0	N,0;	1296	O94964	1296	1314	0
26430	117.59	1251.23	1251.23	3	1251.21	10.8884	3749.61	C139H250N27O75S3Ct12	MHTGERPYKCNECGK	M1dEK9dEC10CamN11GlcNAcC13CamK15dE	5	01Y41Y41M(31M21M)61M(31M21M)61M21M	30	184.65	N2H8F0S0	N,1;	497	O60765	487	501	3	04AI4,YI3,YI3,
25807	114.72	922.129	921.083	3	921.075	7.82404	2760.21	C104H187N14O64Ct8	TDSNFTSSLK	T1dEN4GlcNAcK10dE	5	01Y41Y41M(31M21M)61M(31M21M)61M	28	184.52	N2H7F0S0	N,1;	472	Q86XM0	469	478	5	BI2,YI3,ZI3,YI3,YI3,
25919	113.75	1185.54	1185.19	3	1185.19	-3.55983	3552.56	C136H239N26O79Ct4	NDNSLGISVTGGVNTSVR	N1dEN14GlcNAc	5	01Y41Y41M(31M21M21M)61M(31M21M)61M	29	184.28	N2H8F0S0	N,1;	1387	Q12923	1374	1391	0
38326	164.19	1197.88	1197.88	3	1197.89	-6.29361	3590.64	C139H249N24O75S1Ct8	SLAINLTNCKYESVR	S1dEN5GlcNAcC9CamK10dE	5	01Y41Y41M(31M21M21M)61M(31M21M)61M	32	184.16	N2H8F0S0	N,0;	91	A6NNM8	87	101	0
27650	121.43	1151.18	1151.19	3	1151.19	5.17302	3450.54	C134H237N24O74S1Ct4	KSLELNPNNSTAMLR	K1dEN9GlcNAc	5	01Y41Y41M(31M21M21M31G)61M(31M)61M	32	184.02	N2H8F0S0	N,1;	78	Q9Y2Z0	70	84	1	12AIII4,
29191	127.98	1142.52	1142.27	4	1142.27	-4.58917	4564.06	C196H300N45O78S1	TLQHNLAGRGFHHDAFFSPSNSCLLFR	T1dEN21GlcNAcC23Cam	8	01Y41Y41M(31M21M)61M(31M)61M	25	183.74	N2H6F0S0	N,2;	190	Q9BS91	170	196	5	BI2,BI2,YI3,ZI3,YI3,
31093	137.43	1174.85	1174.53	3	1174.53	-2.32095	3520.57	C135H239N22O78Ct8	EKASEYNITVTATDR	E1dEK2dEN7GlcNAc	6	01Y41Y41M(31M21M21M)61M(31M21M)61M	32	183.68	N2H8F0S0	N,1;	419	Q9Y5G4	413	427	0
26711	118.86	1044.48	1044.48	3	1044.48	5.23962	3130.41	C121H217N18O67S1Ct8	TLNGSEMASATLFK	T1dEN3GlcNAcK14dE	5	01Y41Y41M(31M21M)61M(31M21M)61M	27	183.67	N2H7F0S0	N,0;	150	Q9UQR0	148	161	3	BI2,YI3,YI3,
20329	91.27	1092.46	1092.13	3	1092.13	-1.78477	3273.38	C129H218N23O72S1	NNSPMAANQTPTLR	N1dEN8GlcNAc	5	01Y41Y41M(31M21M)61M(31M21M)61M21M	35	183.64	N2H8F0S0	N,0;	2384	Q9Y4A5	2377	2390	3	YI3,ZI3,YI3,
36399	157.07	1148.86	1148.86	3	1148.86	3.81405	3443.56	C147H236N23O70	NISLHNFTSLTWISTL	N1dEN6GlcNAc	6	01Y41Y41M(31M21M21M)61M(31M)61M	32	183.54	N2H7F0S0	N,0;	1847	O43451	1842	1857	4	BI2,BIII3,BI2,BIII3,YI3,YIII3,YI3,YIII3,
31585	138.17	1209.88	1209.87	3	1209.87	2.99236	3626.59	C146H241N26O76Ct4	SYNSPLHFGNGTRLTVT	S1dEN10GlcNAc	7	01Y41Y41M(31M21M21M)61M(31M21M)61M	35	183.49	N2H8F0S0	N,1;	10	A0A0J9YWX3	1	17	0
37518	162.89	1412.89	1412.88	4	1412.89	-2.08475	5645.52	C233H379N48O103S3Ct4	TVVPADNSCLFTSVYYVVEGGVLNPACAPEMRR	T1dEN7GlcNAcC9CamC27Cam	7	01Y41Y41M(31M41Y41L)61M61Y41L32S	32	183.38	N4H5F0S1	N,1;	158	Q5VVQ6	152	184	4	03AI5,01AII3,CII3,35AI5,
28816	126.37	1546.64	1546.32	3	1546.3	13.3254	4634.88	C190H293N34O97S1	NDSWFSSLHENQESCGIDYQNK	N1dEC15CamN21GlcNAcK22dE	5	01Y41Y41M(31M21M21M)61M(31M21M)61M21M	29	183.36	N2H9F0S0	N,1;	149	Q32M78	129	150	1	04AI4,
26338	115.61	1034.47	1034.47	3	1034.46	1.54907	3100.38	C125H215N20O67S1	ELGQMNLTEREK	E1dEN6GlcNAcK12dE	7	01Y41Y41M(31M21M)61M(31M21M)61M	32	183.29	N2H7F0S0	N,4;	185	Q8IYA2	180	191	4	BI2,YI3,ZI3,YI3,
29243	128.69	1149.52	1149.27	4	1149.27	-0.597885	4592.06	C193H312N35O90S1	MNESPDPTDLAGVIIELGPNDSPQTSEFK	M1dEN2GlcNAcK29dE	6	01Y41Y41M(31M)61M(31M21M)61M	25	183.24	N2H6F0S0	N,1;	2	P56180	1	29	5	BI2,BI2,BI2,YI3,YI3,
38415	164.57	1143.86	1143.52	3	1143.53	-5.05908	3427.57	C139H240N25O71S1	ADLNGSNMETVIGRGLK	A1dEN4GlcNAcK17dE	5	01Y41Y41M(31M21M)61M(31M21M)61M	30	183.19	N2H7F0S0	N,1;	1415	O75096	1412	1428	3	BI2,YI3,YI3,
28979	127.57	1383.26	1383.26	3	1383.25	7.54318	4145.72	C173H258N39O77S1	NVTCQWQQQDHASSQGFFYHSR	N1GlcNAc@dEC4Cam	5	01Y41Y41M(31M)61M(31M21M)61M	23	183.07	N2H6F0S0	N,0;	298	P40238	298	319	4	BI2,ZI3,YI3,YI3,
36100	157.12	1203.22	1202.88	3	1202.87	8.901	3605.58	C141H238N29O76Ct4	NAENASYIHVQRDAVR	N1dEN4GlcNAc	6	01Y41Y41M(31M21M21M)61M(31M21M)61M	32	183.04	N2H8F0S0	N,1;	331	Q8NA57	328	343	0
34764	150.73	1131.27	1131.76	4	1131.77	-2.05133	4522.04	C189H314N31O90S2	NSTTLVMHMKVYDESIQLDHK	N1GlcNAc@dEK10dEK21dE	6	01Y41Y41M(31M21M21M31G)61M(31M21M)61M	41	182.98	N2H9F0S0	N,0;	1825	Q07954	1825	1845	0
18675	84.41	1092.8	1092.8	3	1092.8	2.74295	3275.39	C130H220N21O73S1	IPTSNPQTSNNCK	I1dEN10GlcNAcC12CamK13dE	7	01Y41Y41M(31M21M)61M(31M21M)61M21M	25	182.96	N2H8F0S0	N,1;	980	Q8IVF6	971	983	3	04AI4,YI3,YI3,
24855	109.38	1210.87	1211.2	3	1211.2	0.300452	3629.57	C153H242N25O73S1	IPHGEREFWELCNK	I1dEC12CamN13GlcNAcK14dE	5	01Y41Y41M(31M21M21M)61M(31M21M)61M	27	182.65	N2H8F0S0	N,0;	93	Q8IVQ6	81	94	0
31748	138.34	1211.22	1210.21	3	1210.21	-2.72466	3627.62	C152H248N23O77	EIYSDLRDNLTAFQK	E1dEN9GlcNAcK15dE	5	01Y41Y41M(31M21M21M)61M(31M21M)61M	40	182.62	N2H8F0S0	N,1;	286	Q9NYU1	278	292	0
37369	160.18	1213.93	1214.32	5	1214.31	6.3548	6064.53	C237H396N39O139Ct4	HQSLDSQSENATIDLNSVLER	H1dEN10GlcNAc	7	01Y(61F)41Y41M(31M(21Y(31F)41L32S)41Y(31F)41L32S)61M(21Y41L32S)61Y31F	47	182.57	N6H6F4S3	N,0;	1665	Q8IVF5	1656	1676	0
26188	114.93	1241.21	1240.88	3	1240.87	3.19536	3719.61	C152H248N25O81	SLLEGQEDHYNNLSASK	S1dEN12GlcNAcK17dE	6	01Y41Y41M(31M21M21M)61M(31M21M)61M	29	182.45	N2H8F0S0	N,2;	393	P08727	382	398	0
25790	114.65	1112.49	1111.83	3	1111.81	10.0568	3332.42	C132H219N22O73Ct4	FVGVNASDINYSAGR	F1dEN10GlcNAc	6	01Y41Y41M(31M21M21M31G)61M(31M)61M	28	182.38	N2H8F0S0	N,1;	80	Q8N4Q0	71	85	0
22909	100.65	1306.54	1306.05	4	1306.05	2.94307	5219.17	C210H341N38O110S2	GQAGLAGPGEPRQFICNECGK	G1dEC16CamN17GlcNAcC19CamK21dE	5	01Y41Y41M(31M41Y41L32S)61M(21Y41L32S)61Y41L32S	47	182.22	N5H6F0S3	N,2;	449	Q96BV0	433	453	2	YI6,YII6,YIII6,YI6,YII6,YIII6,
26207	115.42	1132.84	1132.51	3	1132.5	7.70294	3394.48	C139H225N26O71	EKEIDEQEANASTFHR	E1dEK2dEN10GlcNAc	5	01Y41Y41M(31M21M)61M(31M)61M	26	182.11	N2H6F0S0	N,1;	977	O95714	968	983	4	BI2,BI2,YI3,YI3,
22909	100.65	1306.54	1306.05	4	1306.05	1.58095	5219.18	C204H341N42O111S2	RGCNVNSTSSAGNTALHVAVMR	R1dEC3CamN6GlcNAc	6	01Y41Y41M(31M41Y41L32S)61M(21Y41L32S)61Y41L32S	47	182.08	N5H6F0S3	N,3;	311	O60733	306	327	2	YI6,YII6,YIII6,YI6,YII6,YIII6,
37878	164.41	1197.54	1197.89	3	1197.87	10.4362	3590.6	C133H245N20O82Ct12	TSEEEKNGSEELVEK	T1dEK6dEN7GlcNAcK15dE	6	01Y41Y41M(31M21M)61M(31M21M)61M21M	36	181.92	N2H8F0S0	N,1;	87	Q9H0C8	81	95	3	04AI4,YI3,YI3,
18056	80.67	1158.49	1158.82	3	1158.83	-7.35854	3473.47	C135H230N23O76S1Ct4	SNLTSFGADQVMDLGR	S1dEN2GlcNAc	5	01Y41Y41M(31M21M)61M(31M21M)61M21M	28	181.9	N2H8F0S0	N,0;	178	Q8IY34	177	192	3	04AI4,YI3,YI3,
31479	137.75	1297.21	1297.2	3	1297.21	-0.989224	3887.6	C155H252N25O89	TAVPPLSEGDGYSSENTSR	T1dEN16GlcNAc	5	01Y41Y41M(31M21M21M)61M(31M21M)61M21M	34	181.78	N2H9F0S0	N,0;	1847	Q9BYW2	1832	1850	1	04AI4,
38084	163.94	1197.88	1197.87	3	1197.89	-11.8763	3590.65	C148H249N26O75	RLSYSGIPLNLTLDNR	R1dEN10GlcNAc	5	01Y41Y41M(31M21M)61M(31M21M)61M21M	33	181.78	N2H8F0S0	N,0;	105	P18505	96	111	3	35AI3,04AI4,YI3,
36791	158	1478.32	1478.66	3	1478.66	3.13314	4431.96	C178H300N35O92S1	NLVHGNVCGRNILLAR	N1dEN6GlcNAcC8Cam	5	01Y41Y41M(31M41Y41L31Y41L32S)61M61Y41L32S	43	181.73	N5H6F0S2	N,1;	734	P29597	729	744	2	03AI5,03AII5,35AI5,35AII5,
22716	100.24	1305.55	1306.05	4	1306.05	3.31111	5219.16	C211H341N36O111S2	LFENFLVDMARVCNTTTDR	L1dEC13CamN14GlcNAc	5	01Y41Y41M(31M41Y41L32S)61M(21Y41L32S)61Y41L32S	48	181.45	N5H6F0S3	N,1;	1463	Q14571	1450	1468	2	YI6,YII6,YIII6,YI6,YII6,YIII6,
17917	79.9	1085.15	1085.16	3	1085.16	-1.70633	3252.45	C133H219N26O67	LHDVGRFNGSLR	L1dEN8GlcNAc	5	01Y41Y41M(31M41Y)61M(21Y41L)61Y41L	34	181.44	N5H5F0S0	N,1;	475	Q7RTX0	468	479	0
31698	138.14	1210.55	1209.87	3	1209.87	-0.639874	3626.59	C146H241N26O76Ct4	KPQYDIWGNTVNVSSR	K1dEN12GlcNAc	6	01Y41Y41M(31M21M21M)61M(31M21M)61M	33	181.24	N2H8F0S0	N,1;	1112	O43306	1101	1116	0
20411	91.53	1299.05	1299.05	2	1299.04	3.66698	2596.08	C101H175N12O65	NLSVSR	N1GlcNAc@dE	7	01Y41Y41M(31M21M21M31G)61M(31M21M)61M	34	181.2	N2H9F0S0	N,0;	486	Q9H611	486	491	0
37173	160.1	1581.93	1582.66	4	1582.66	-1.39173	6324.6	C252H408N43O143	GAEAANVTGPDGVPVEGSRYAADR	G1dEN6GlcNAc	7	01Y41Y41M(31M(21Y41L31Y)41Y)(41Y)61M(21Y41L31Y41L32S)61Y41L31Y41L32S	66	181.17	N10H8F0S2	N,3;	156	P16989	151	174	0
26098	114.54	918.115	919.746	3	919.744	2.36436	2756.21	C105H187N14O63Ct8	YVEENVSQK	Y1dEN5GlcNAcK9dE	5	01Y41Y41M(31M21M)61M(31M21M)61M	30	181.16	N2H7F0S0	N,1;	350	Q9UBY0	346	354	4	BI2,YI3,ZI3,YI3,
26345	115.64	1032.45	1032.46	3	1032.45	9.09043	3094.34	C127H205N22O66	NFSAAHGVAEPELR	N1GlcNAc@dE	6	01Y41Y41M(31M21M)61M(31M21M)61M	29	181.12	N2H7F0S0	N,0;	78	Q9HB15	78	91	3	BI2,YI3,YI3,
38415	164.57	1143.86	1143.52	3	1143.53	-4.29304	3427.56	C139H236N25O68S1Ct4	SRLAMAYGLNVSFLER	S1dEN10GlcNAc	6	01Y41Y41M(31M21M)61M(31M21M)61M	30	181.12	N2H7F0S0	N,1;	934	Q9BXT6	925	940	3	BI2,YI3,YI3,
23752	104.17	1114.47	1114.47	3	1114.47	3.84385	3340.38	C118H219N18O79S1Ct12	NEDCEKGNDSK	N1dEC4CamK6dEN8GlcNAcK11dE	5	01Y41Y41M(31M21M21M31G)61M(31M21M)61M	44	181.06	N2H9F0S0	N,0;	153	Q9UMY1	146	156	0
28046	124.71	1325.22	1325.89	3	1325.89	0.260969	3973.64	C155H258N27O87S1Ct4	LCNATTQTEELWSR	L1dEC2CamN3GlcNAc	5	01Y41Y41M(31M41Y41L32S)61M61Y41L32S	38	181.05	N4H5F0S2	N,0;	207	Q9P2Z0	205	218	0
17957	80.09	1248.53	1248.87	3	1248.86	9.60197	3742.55	C146H241N26O76S2Ct8	EGSWWHCNSCSLK	E1dEC7CamN8GlcNAcC10CamK13dE	6	01Y(61F)41Y41M(31M41Y)61M(21Y41L)61Y41L	29	180.93	N5H5F1S0	N,2;	1359	P49792	1352	1364	0
26188	114.93	1241.21	1240.88	3	1240.87	9.24115	3719.58	C139H248N23O84S1Ct8	NATDLQNSSMSEEELTK	N1GlcNAc@dEK17dE	5	01Y41Y41M(31M21M21M)61M(31M21M)61M	29	180.89	N2H8F0S0	N,0;	139	P40855	139	155	0
36702	158.38	1479.66	1479	3	1479.01	-0.939652	4432.99	C179H299N34O91Ct4	LAPAWNRTGHLLIQGR	L1dEN6GlcNAc	5	01Y41Y41M(31M41Y41L31Y41L32S)61M61Y41L32S	37	180.75	N5H6F0S2	N,0;	119	Q68DL7	114	129	1	35AI5,35AII5,
28061	123.59	1597	1596.67	3	1596.67	2.52084	4785.98	C194H310N31O107	ELSYPKNESFNNQSR	E1dEK6dEN12GlcNAc	5	01Y41Y41M(31M41Y41L32S)61M(21Y41L32S)61Y41L32S	51	180.72	N5H6F0S3	N,0;	79	Q8N5U6	68	82	1	YI6,YII6,YIII6,
27809	122.12	1310.55	1310.88	3	1310.88	0.454835	3928.62	C153H259N28O86S2	TASEQINCTQTSMEVSDLR	T1dEN7GlcNAcC8Cam	5	01Y41Y41M(31M21M21M31G)61M(31M)61M	30	180.66	N2H8F0S0	N,0;	1372	P15822	1366	1384	1	12AIII4,
26711	118.86	1044.48	1044.48	3	1044.47	9.7041	3130.4	C118H213N22O66S1Ct8	GYTGANQSRMAVSK	G1dEN6GlcNAcK14dE	6	01Y41Y41M(31M21M)61M(31M21M)61M	28	180.55	N2H7F0S0	N,1;	85	Q5VTH9	80	93	4	BI2,YI3,35XI3,YI3,
28816	126.37	1546.64	1546.32	3	1546.31	6.63585	4634.91	C185H301N32O102S1	NSLENNETLESIMNTLESEEDFR	N1dEN6GlcNAc	6	01Y41Y41M(31M21M21M)61M(31M21M)61M21M	29	180.43	N2H9F0S0	N,2;	283	Q15858	278	300	1	04AI4,
36603	157.96	1108.75	1109.25	4	1109.24	3.98651	4431.95	C178H304N29O97S1	NLSCTNVLQSNSTKK	N1dEC4CamN11GlcNAcK14dEK15dE	8	01Y41Y41M(31M41Y41L31Y41L32S)61M61Y41L32S	45	180.41	N5H6F0S2	N,0;	247	Q6ZU52	237	251	0
26109	116.11	1035.13	1034.47	3	1034.47	-3.23546	3100.39	C125H215N20O69	TESENTSDKPKR	T1dEN5GlcNAcK9dEK11dE	5	01Y41Y41M(31M)61M(31M21M)61M21M	32	180.14	N2H7F0S0	N,1;	119	P15514	115	126	4	04AI4,YI3,ZI3,YI3,
27575	121.09	1153.19	1153.19	3	1153.2	-8.39963	3456.59	C132H243N22O74S1Ct8	SENLNLSIKMDLTR	S1dEN5GlcNAcK9dE	5	01Y41Y41M(31M21M21M)61M(31M21M)61M	27	180.11	N2H8F0S0	N,1;	1256	Q14667	1252	1265	0
25919	113.75	1185.54	1185.19	3	1185.19	-3.92095	3552.56	C137H235N30O75Ct4	ADNHTAHRIADQTALR	A1dEN3GlcNAc	5	01Y41Y41M(31M21M21M)61M(31M21M)61M	29	180.01	N2H8F0S0	N,1;	45	Q96M34	43	58	0
27929	124.19	1402.62	1402.61	3	1402.62	-2.74041	4203.83	C168H280N27O87S1Ct8	ANFTTGYHLGIPEPCK	A1dEN2GlcNAcC15CamK16dE	5	01Y41Y41M(31M41Y41L)61M61Y41L31Y41L32S	34	180	N5H6F0S1	N,1;	630	P98073	629	644	0
26038	114.27	919.744	919.744	3	919.751	-8.05188	2756.23	C110H191N18O62	GNLSNSEVKR	G1dEN2GlcNAcK9dE	5	01Y41Y41M(31M21M21M)61M(31M)61M	28	179.96	N2H7F0S0	N,0;	621	Q03169	620	629	5	BI2,BIII3,CI2,CIII3,BI2,BIII3,YI3,YIII3,YI3,YIII3,
38415	164.57	1143.86	1143.52	3	1143.53	-3.31711	3427.56	C142H232N25O68Ct4	NSSLQARVEPFFIYR	N1GlcNAc@dE	5	01Y41Y41M(31M21M)61M(31M21M)61M	30	179.93	N2H7F0S0	N,0;	63	Q14DG7	63	77	3	BI2,YI3,YI3,
23449	104.17	1114.81	1114.47	3	1114.48	-12.7288	3340.42	C135H223N20O76	TFNQSSNLSTHK	T1dEN7GlcNAcK12dE	5	01Y41Y41M(31M21M21M31G)61M(31M21M)61M	31	179.72	N2H9F0S0	N,0;	551	A6NNF4	545	556	0
22716	100.24	1305.55	1306.31	4	1306.3	7.22342	5219.15	C218H337N36O106S2	LFGLWHFCTTTNQTICFR	L1dEC8CamN12GlcNAcC16Cam	6	01Y41Y41M(31M41Y41L32S)61M(21Y41L32S)61Y41L32S	48	179.67	N5H6F0S3	N,3;	68	Q8WXS4	57	74	2	YI6,YII6,YIII6,YI6,YII6,YIII6,
20150	90.44	1129.8	1129.47	3	1129.47	-0.522569	3385.39	C136H222N19O79	EASIVGENETYPR	E1dEN8GlcNAc	20	01Y41Y41M(31M21M21M)61M(31M21M)61M21M	31	179.66	N2H9F0S0	N,5;	608	Q9UBV2	601	613	2	45AI3,04AI4,
20826	93.54	1047.78	1047.45	3	1047.45	4.49942	3139.33	C122H208N21O68S1Ct4	DLGSLNGTFVNDMR	D1dEN6GlcNAc	5	01Y41Y41M(31M21M)61M(31M21M)61M	32	179.65	N2H7F0S0	N,0;	64	Q9Y4F5	59	72	4	BI2,YI3,ZI3,YI3,
23716	104.37	1254.54	1254.03	4	1254.02	4.61767	5011.06	C203H325N36O105S2	TSMVNMSHANPGLADYFGANR	T1dEN5GlcNAc	7	01Y(61F)41Y41M(31M41Y41L31Y41L)(41Y)61M61Y41L31Y41L	30	179.58	N7H7F1S0	N,2;	458	Q03112	454	474	0
34672	149.67	1123	1123.5	4	1123.49	7.50013	4488.93	C178H295N36O97	EASLGTQEQNQSPPLGNAPQASTSR	E1dEN10GlcNAc	5	01Y41Y41M(31M21M21M)61M(31M21M)61M21M	27	179.5	N2H9F0S0	N,0;	107	Q5T7N3	98	122	2	03AI4,04AI4,
18053	80.66	1132.24	1131.72	4	1131.73	-7.67929	4521.9	C182H298N29O102	SLGAKHSVYDTTNR	S1dEK5dEN13GlcNAc	5	01Y41Y41M(31M41Y41L32S)61M(21Y41L32S)61Y41L32S	40	179.41	N5H6F0S3	N,2;	6765	Q03001	6753	6766	2	YI5,YII5,YIII5,YI6,YII6,YIII6,
30755	134.78	1326.89	1326.54	3	1326.56	-9.60837	3975.65	C164H256N29O82S1	YFDQEMLNVHNLNYSSSR	Y1dEN13GlcNAc	5	01Y41Y41M(31M21M21M)61M(31M21M)61M	34	179.37	N2H8F0S0	N,2;	96	Q9BVK2	84	101	1	04AI3,
20411	91.53	1299.05	1299.05	2	1299.04	3.66698	2596.08	C101H175N12O65	NLSSVR	N1GlcNAc@dE	6	01Y41Y41M(31M21M21M31G)61M(31M21M)61M	34	179.17	N2H9F0S0	N,0;	470	Q9UBE8	470	475	0
36310	156.7	1172.51	1173.01	4	1173	11.5011	4686.96	C186H305N32O101S1Ct4	RPSLQMNTSIWYNR	R1dEN13GlcNAc	5	01Y41Y41M(31M41Y41L32S)61M(21Y41L32S)61Y41L32S	50	179.14	N5H6F0S3	N,1;	532	P54802	520	533	1	YI6,YII6,YIII6,
31271	138.16	1155.8	1155.79	4	1155.8	-4.07316	4618.16	C198H322N33O91	EAGIDHLVSYPTIPPGITVYNRTK	E1dEN21GlcNAcK24dE	5	01Y41Y41M(31M21M21M)61M(31M21M)61M21M	35	179.09	N2H9F0S0	N,1;	316	O43529	296	319	2	03AI4,04AI4,
27785	122.41	1453.26	1453.27	3	1453.26	6.50464	4355.75	C165H284N29O96S3Ct4	CAEAGANMTVSGSAIMR	C1dE@CamN7GlcNAc	5	01Y41Y41M(31M41Y41L31Y41L32S)61M61Y41L32S	40	179.07	N5H6F0S2	N,0;	192	Q2QD12	186	202	0
24855	109.38	1210.87	1210.87	3	1210.86	1.98479	3629.57	C137H246N23O78S2Ct8	IEEEPKDNATITMCR	I1dEK6dEN8GlcNAcC14Cam	5	01Y41Y41M(31M21M21M)61M(31M21M)61M	28	178.99	N2H8F0S0	N,0;	766	Q6ZR08	759	773	0
38415	164.57	1143.86	1143.52	3	1143.53	-4.08229	3427.56	C142H236N25O71	HPDSVNASLRSTTVYK	H1dEN6GlcNAcK16dE	5	01Y41Y41M(31M21M)61M(31M21M)61M	30	178.93	N2H7F0S0	N,0;	939	Q6P4F7	934	949	3	BI2,YI3,YI3,
27845	122.28	1453.94	1453.59	3	1453.6	-8.3599	4356.79	C178H287N26O94S2	ANCSKDDFLFNCK	A1dEN2GlcNAcC3CamK5dEC12CamK13dE	5	01Y41Y41M(31M41Y41L31Y41L32S)61M61Y41L32S	42	178.85	N5H6F0S2	N,1;	489	Q8IXT1	488	500	0
27794	123.58	1447.93	1448.27	3	1448.28	-5.56708	4340.81	C161H283N30O98S1Ct8	NSTGCDSGLNVNKER	N1GlcNAc@dEC5CamK13dE	5	01Y41Y41M(31M41Y41L31Y41L32S)61M61Y41L32S	46	178.74	N5H6F0S2	N,0;	456	Q6NUN7	456	470	6	03AI5,03AII5,35AI5,35AII5,BII5,03XII4,14XII4,YII4,14XII5,
31709	138.19	1209.87	1210.21	3	1210.21	-5.52267	3626.62	C149H253N24O74S2	NLTFISCSNLTVLVMR	N1dEC7CamN9GlcNAc	5	01Y41Y41M(31M21M21M)61M(31M21M)61M	34	178.71	N2H8F0S0	N,1;	272	Q9HBX9	264	279	0
28401	125.09	1512.01	1511.33	3	1511.31	8.19861	4529.92	C180H298N31O97S1Ct4	LGYNANTSVLSFQAVCR	L1dEN6GlcNAcC16Cam	6	01Y41Y41M(31M41Y41L31Y41L32S)61M61Y41L32S	38	178.68	N5H6F0S2	N,2;	557	Q92496	552	568	0
19434	87.96	975.424	974.749	3	974.758	-9.64205	2921.26	C110H190N25O63Ct4	TTNSSHANGAAQAPR	T1dEN3GlcNAc	5	01Y41Y41M(31M)61M(31M21M)61M	26	178.46	N2H6F0S0	N,0;	1700	O95071	1698	1712	4	BI2,YI3,ZI3,YI3,
28577	126.98	1308.58	1308.91	3	1308.92	-1.29005	3922.73	C155H261N30O83Ct4	TFVEVDENGTQAAAATGAVVSER	T1dEN8GlcNAc	6	01Y41Y41M(31M21M)61M(31M21M)61M	33	178.45	N2H7F0S0	N,0;	355	Q96P63	348	370	3	BI2,YI3,YI3,
29294	128.41	1379.62	1379.63	3	1379.61	11.7022	4134.81	C167H277N36O73S4Ct4	YLQSAQSQIHNTCWAMMGLMAVR	Y1dEN11GlcNAcC13Cam	5	01Y41Y41M(31M)61M(31M21M)61M	22	178.43	N2H6F0S0	N,0;	651	P48449	641	663	5	BI2,BI2,BI2,YI3,YI3,
20826	93.54	1047.78	1047.45	3	1047.46	-6.01463	3139.36	C115H212N23O66S2Ct8	CRNMSQEQVAQK	C1dE@CamN3GlcNAcK12dE	6	01Y41Y41M(31M21M)61M(31M21M)61M	27	178.41	N2H7F0S0	N,1;	169	Q5JPH6	167	178	3	BI2,YI3,YI3,
24790	109.09	1229.57	1228.57	3	1228.55	14.6892	3682.63	C150H257N20O82S1	NNVTEDIKMSLEEK	N1dEN2GlcNAcK8dEK14dE	5	01Y41Y41M(31M21M21M)61M(31M21M)61M21M	31	178.4	N2H9F0S0	N,0;	906	Q8WXH0	905	918	2	45AI3,04AI4,
36711	158.41	1381.97	1381.63	3	1381.64	-6.37739	4140.88	C171H287N28O88	EINNSHIQEVVQVIK	E1dEN3GlcNAcK15dE	6	01Y41Y41M(31M(21Y41L)41Y41L)61M61Y41L32S	41	178.39	N5H6F0S1	N,2;	1076	Q00722	1074	1088	0
26101	114.55	922.412	921.416	3	921.416	-0.178585	2761.23	C106H186N17O60Ct8	IFSHNSPGNK	I1dEN9GlcNAcK10dE	5	01Y41Y41M(31M21M21M)61M(31M)61M	33	178.27	N2H7F0S0	N,0;	619	O75762	611	620	4	BI2,BIII3,BI2,BIII3,YI3,YIII3,YI3,YIII3,
31748	138.34	1211.22	1210.54	3	1210.55	-8.73735	3627.64	C153H248N23O71S1Ct4	GWFPILFELSCIINR	G1dEC11CamN14GlcNAc	5	01Y41Y41M(31M21M21M)61M(31M21M)61M	40	178.23	N2H8F0S0	N,3;	1394	Q9Y6D6	1381	1395	0
35164	152.2	1518.37	1518.03	3	1518.03	3.56444	4550.06	C190H306N37O85S1Ct4	FVAHPNCQQQLLTIWYENLSGLR	F1dEC7CamN18GlcNAc	8	01Y41Y41M(31M21M)61M(31M21M)61M21M	31	178.11	N2H8F0S0	N,1;	325	Q13507	308	330	2	04AI4,YI3,
27785	122.41	1453.26	1453.59	3	1453.59	-2.37243	4356.76	C171H279N24O97S1Ct8	DGTFNYSPDVYCTK	D1dEN5GlcNAcC12CamK14dE	7	01Y41Y41M(31M41Y41L31Y41L32S)61M61Y41L32S	51	177.98	N5H6F0S2	N,3;	83	Q9C0B0	79	92	6	35AI5,35AII5,BII5,35XII4,03XII4,14XII4,YII4,14XII5,
28739	127.68	1335.57	1336.57	3	1336.57	3.57799	4005.67	C149H262N27O90S1Ct8	NVSCSSLSNSNSEPAK	N1GlcNAc@dEC4CamK16dE	5	01Y41Y41M(31M41Y41L32S)61M61Y41L32S	40	177.97	N4H5F0S2	N,0;	744	Q9NR48	744	759	0
26038	114.27	919.744	919.744	3	919.751	-8.05188	2756.23	C110H191N18O62	LNPTSNKSSR	L1dEN6GlcNAcK7dE	5	01Y41Y41M(31M21M21M)61M(31M)61M	28	177.77	N2H7F0S0	N,0;	833	Q9UDY2	828	837	5	BI2,BIII3,CI2,CIII3,BI2,BIII3,YI3,YIII3,YI3,YIII3,
31607	138.26	1210.55	1209.88	3	1209.87	6.22864	3626.59	C141H241N28O78Ct4	DRSVPNLTEGSLHEPGR	D1dEN6GlcNAc	5	01Y41Y41M(31M21M21M)61M(31M21M)61M	29	177.72	N2H8F0S0	N,0;	965	Q96NW4	960	976	0
23571	104.71	1254.29	1253.79	4	1253.79	6.46525	5010.11	C196H330N39O102S3Ct4	CGPCRLGFLGNQSQGCLPAR	C1dE@CamC4CamN11GlcNAcC16Cam	5	01Y(61F)41Y41M(31M41Y41L31Y)61M(21Y41L31Y41L)61Y41L	31	177.55	N7H7F1S0	N,1;	407	P49746	397	416	0
19473	87.3	913.728	913.732	3	913.726	6.2813	2738.16	C103H181N16O60S1Ct8	MHADNNFTK	M1dEN6GlcNAcK9dE	5	01Y41Y41M(31M21M)61M(31M21M)61M	35	177.46	N2H7F0S0	N,0;	1354	Q6ZP82	1349	1357	3	BI2,YI3,YI3,
20411	91.53	1299.05	1299.05	2	1299.04	3.66698	2596.08	C101H175N12O65	VNSSLR	V1dEN2GlcNAc	7	01Y41Y41M(31M21M21M31G)61M(31M21M)61M	34	177.22	N2H9F0S0	N,2;	1001	Q7RTR2	1000	1005	0
25396	112.84	1274.22	1274.23	3	1274.23	-2.55998	3819.67	C154H252N25O79Ct8	EASWAKPHYEFNLSR	E1dEK6dEN12GlcNAc	5	01Y41Y41M(31M21M21M)61M(31M21M)61M21M	29	176.97	N2H9F0S0	N,0;	203	Q96JN0	192	206	1	04AI4,
26109	116.11	1035.13	1034.47	3	1034.46	2.11705	3100.38	C122H207N24O65Ct4	AFNQSSALIQHQR	A1dEN3GlcNAc	5	01Y41Y41M(31M)61M(31M21M)61M21M	33	176.78	N2H7F0S0	N,3;	494	B4DU55	492	504	4	04AI4,YI3,ZI3,YI3,
26338	115.61	1034.47	1034.47	3	1034.47	0.275943	3100.38	C115H215N20O66S2Ct8	TNTSTGLKMAMER	T1dEN2GlcNAcK8dE	5	01Y41Y41M(31M21M)61M(31M21M)61M	31	176.53	N2H7F0S0	N,0;	2083	A4UGR9	2082	2094	4	BI2,YI3,ZI3,YI3,
36649	158.15	1381.3	1381.62	3	1381.62	1.07751	4140.85	C170H283N28O89	VNLSFTNRIAETADAK	V1dEN2GlcNAcK16dE	5	01Y41Y41M(31M(21Y41L)41Y41L)61M61Y41L32S	38	176.42	N5H6F0S1	N,1;	344	Q9BXF9	343	358	0
27494	121.15	1205.2	1205.54	3	1205.53	11.383	3613.57	C143H246N23O83	LEIQATGNTTTSTISR	L1dEN8GlcNAc	5	01Y41Y41M(31M21M21M31G)61M(31M21M)61M	27	176.38	N2H9F0S0	N,2;	432	Q7Z442	425	440	0
32935	143.56	1222.56	1221.88	3	1221.88	1.61719	3662.62	C152H245N28O75	LYANHTSLPASAREAFR	L1dEN4GlcNAc	9	01Y41Y41M(31M21M21M)61M(31M21M)61M	33	176.38	N2H8F0S0	N,2;	280	Q9NRB3	277	293	0
27575	121.09	1153.19	1153.53	3	1153.52	5.4683	3457.55	C126H234N23O77Ct12	NGKSDTNNSGPEINK	N1dEK3dEN7GlcNAcK15dE	5	01Y41Y41M(31M21M)61M(31M21M)61M21M	29	176.3	N2H8F0S0	N,0;	1285	P42694	1279	1293	3	YI3,ZI3,YI3,
15457	68.46	1048.16	1048.16	3	1048.16	2.40553	3141.46	C126H218N19O65Ct8	WKVFIDQINR	W1dEK2dEN9GlcNAc	5	01Y41Y41M(31M21M)61M(31M21M)61M21M	28	176.21	N2H8F0S0	N,1;	40	Q8NBL1	32	41	3	04AI4,YI3,YI3,
34461	150.79	1131.01	1131.27	4	1131.26	4.29677	4520.02	C184H304N37O93	GGAADAPGLLGVPSNASVNASSADEPIAPR	G1dEN19GlcNAc	10	01Y41Y41M(31M21M)61M(31M21M)61M21M	30	176.05	N2H8F0S0	N,0;	38	Q8WZ71	20	49	4	03AI4,04AI4,YI3,YI3,
36167	156.1	1466.64	1466.64	3	1466.63	8.10433	4395.87	C176H292N29O99	ENVSDLTLGPGNSPITR	E1dEN2GlcNAc	7	01Y41Y41M(31M41Y41L)61M(21Y41L32S)61Y41L32S	34	176.05	N5H6F0S2	N,3;	63	Q6DCA0	62	78	0
22089	98.98	1299.04	1298.55	4	1298.55	3.84274	5189.15	C204H335N40O108S2Ct4	HHCPGLSGRITYTPENLCR	H1dEC3CamN16GlcNAcC18Cam	6	01Y41Y41M(31M41Y41L32S)61M(21Y41L32S)61Y41L32S	46	175.88	N5H6F0S3	N,2;	394	Q8IYM2	379	397	22	02AI2,02AII2,02AIII2,02AI4,02AIII4,BI1,BII1,BIII1,CI1,CII1,CIII1,35AI4,35AIII4,25AI2,25AII2,25AIII2,15AIII4,BI2,BII2,BIII2,CI2,CII2,CIII2,35AI3,35AII3,35AIII3,BI3,BII3,BIII3,BIII4,YI1,YI2,02XI1,YI6,YII6,YIII6,YI3,ZI1,YI1,YI2,YI4,YII4,YIII4,YI6,YII6,YIII6,
15843	71.16	1058.52	1058.18	3	1058.18	-3.28823	3171.52	C119H228N17O70Ct12	LLNESETKVQK	L1dEN3GlcNAcK8dEK11dE	5	01Y41Y41M(31M21M21M)61M(31M21M)61M	27	175.86	N2H8F0S0	N,1;	454	Q8NA03	452	462	0
26711	118.86	1044.48	1044.48	3	1044.48	1.85898	3130.42	C127H221N20O67S1	AVQCLNTSSKEGK	A1dEC4CamN6GlcNAcK10dEK13dE	5	01Y41Y41M(31M21M)61M(31M21M)61M	27	175.69	N2H7F0S0	N,2;	2556	Q5T4S7	2551	2563	3	BI2,YI3,YI3,
36184	157.48	1148.86	1148.86	3	1148.86	0.9836	3443.55	C134H232N27O68S1Ct8	NKNISHVHTMDFSPR	N1dEK2dEN3GlcNAc	5	01Y41Y41M(31M21M21M)61M(31M)61M	30	175.68	N2H7F0S0	N,0;	520	Q9Y5J1	518	532	4	BI2,BIII3,BI2,BIII3,YI3,YIII3,YI3,YIII3,
29340	128.61	1149.52	1150.03	4	1150.02	9.70651	4595.04	C185H305N40O89S1Ct4	EEVRNLSGSLAAIQEEMGAYGYEDLQQR	E1dEN5GlcNAc	8	01Y41Y41M(31M)61M(31M21M)61M	25	175.6	N2H6F0S0	N,1;	155	O95897	151	178	5	BI2,BI2,BI2,YI3,YI3,
27785	122.41	1453.26	1453.59	3	1453.59	-1.59298	4356.76	C174H279N30O96S1	NCSFQPERYSVSTR	N1GlcNAc@dEC2Cam	6	01Y41Y41M(31M41Y41L31Y41L32S)61M61Y41L32S	51	175.56	N5H6F0S2	N,0;	844	O15031	844	857	6	35AI5,35AII5,BII5,35XII4,03XII4,14XII4,YII4,14XII5,
22374	99.05	1045.11	1045.12	3	1045.1	14.6015	3132.3	C120H207N14O72S1Ct8	SNFTLCYDK	S1dEN2GlcNAcC6CamK9dE	6	01Y41Y41M(31M21M21M)61M(31M21M)61M21M	42	175.43	N2H9F0S0	N,2;	166	Q8IYL9	165	173	2	45AI3,04AI4,
20411	91.53	1299.05	1299.05	2	1299.04	3.66698	2596.08	C101H175N12O65	SVNLSR	S1dEN3GlcNAc	6	01Y41Y41M(31M21M21M31G)61M(31M21M)61M	34	175.37	N2H9F0S0	N,1;	509	O94851	507	512	0
19473	87.3	913.728	913.732	3	913.733	-1.68935	2738.18	C108H181N14O60Ct8	YFYNNQTK	Y1dEN5GlcNAcK8dE	7	01Y41Y41M(31M21M)61M(31M21M)61M	28	175.34	N2H7F0S0	N,0;	145	P10646	141	148	3	BI2,YI3,YI3,
26711	118.86	1044.48	1044.48	3	1044.48	2.73214	3130.42	C123H213N20O66Ct8	GRDIYTFDGALNK	G1dEN12GlcNAcK13dE	7	01Y41Y41M(31M21M)61M(31M21M)61M	27	175.27	N2H7F0S0	N,1;	73	Q08722	62	74	3	BI2,YI3,YI3,
29215	128.57	1380.3	1379.61	3	1379.62	-3.36027	4134.83	C157H281N36O77S4Ct8	MKNSCIVCNMGHSNTEIDVASLR	M1dEK2dEN3GlcNAcC5CamC8Cam	5	01Y41Y41M(31M21M)61M(31M)61M	23	175.22	N2H6F0S0	N,1;	471	Q96HN2	469	491	4	BI2,BI2,YI3,YI3,
36163	156.08	1175.01	1174.51	4	1174.5	9.53256	4692.98	C192H307N32O102	DHNLTREQFIALYR	D1dEN3GlcNAc	5	01Y41Y41M(31M41Y41L32S)61M(21Y41L32S)61Y41L32S	50	175.11	N5H6F0S3	N,0;	19	Q96P65	17	30	2	YI5,YII5,YIII5,YI6,YII6,YIII6,
26338	115.61	1034.47	1034.47	3	1034.47	0.240175	3100.38	C130H215N18O65S1	GNGSLTKTYCYK	G1dEN2GlcNAcK7dEC10CamK12dE	6	01Y41Y41M(31M21M)61M(31M21M)61M	31	175.07	N2H7F0S0	N,1;	784	Q9Y5I4	783	794	4	BI2,YI3,ZI3,YI3,
24855	109.38	1210.87	1210.87	3	1210.87	-1.22284	3629.58	C136H238N29O78Ct8	SVSHGSNHTQKPDEQR	S1dEN7GlcNAcK11dE	5	01Y41Y41M(31M21M21M)61M(31M21M)61M	27	175.05	N2H8F0S0	N,1;	930	Q9Y520	924	939	0
17721	79.12	1009.93	1009.68	4	1009.68	-3.0559	4033.7	C157H266N29O85S2Ct4	VCGLNVSDRCDFIR	V1dEC2CamN5GlcNAcC10Cam	5	01Y41Y41M(31M41Y)61M61Y(31F)41L31Y41L32S	33	175.04	N5H5F1S1	N,2;	60	Q6J4K2	56	69	0
27514	121.24	1154.2	1153.19	3	1153.18	9.16647	3456.53	C139H235N24O76	SELVANNVTLPAGEQR	S1dEN7GlcNAc	5	01Y41Y41M(31M21M)61M(31M21M)61M21M	27	174.88	N2H8F0S0	N,0;	24	P42166	18	33	4	45AI3,YI3,ZI3,YI3,
36913	160.32	1581.93	1582.67	4	1582.66	2.18873	6324.63	C260H408N43O137	VVFPNNSIFHQDWEEVSRR	V1dEN5GlcNAc	6	01Y41Y41M(31M(21Y41L31Y)41Y)(41Y)61M(21Y41L31Y41L32S)61Y41L31Y41L32S	65	174.8	N10H8F0S2	N,0;	51	O94823	47	65	0
20331	92.14	1192.86	1192.86	3	1192.86	-2.27693	3575.56	C138H240N21O80Ct8	TVLVGDQDEYTAAENK	T1dEN15GlcNAcK16dE	9	01Y41Y41M(31M21M)61M(31M21M)61M21M	28	174.7	N2H8F0S0	N,2;	36	Q5VT28	22	37	3	04AI4,YI3,YI3,
36184	157.48	1148.86	1148.86	3	1148.85	5.38017	3443.54	C134H236N27O69S2Ct4	LSLHQVNQAMMSNLTR	L1dEN13GlcNAc	5	01Y41Y41M(31M21M21M)61M(31M)61M	29	174.68	N2H7F0S0	N,0;	476	Q8IUC6	464	479	4	BI2,BIII3,BI2,BIII3,YI3,YIII3,YI3,YIII3,
28565	125.78	1389.95	1389.28	3	1389.28	5.70316	4163.81	C166H280N31O89S1	IQESKNQCTQVVQER	I1dEK5dEN6GlcNAcC8Cam	5	01Y41Y41M(31M41Y41L32S)61M61Y41L32S	39	174.62	N4H5F0S2	N,0;	1803	P15924	1798	1812	0
19939	89.45	1092.13	1092.13	3	1092.13	-1.53125	3273.38	C124H214N25O71S1Ct4	NGTHHCAGSLLTSR	N1GlcNAc@dEC6Cam	5	01Y41Y41M(31M21M)61M(31M21M)61M21M	29	174.58	N2H8F0S0	N,0;	70	Q9GZN4	70	83	3	04AI4,YI3,YI3,
28355	124.48	1378.27	1378.27	3	1378.26	0.571008	4130.77	C160H273N28O88S1Ct8	KSIDEMNNAWENLNK	K1dEN14GlcNAcK15dE	7	01Y41Y41M(31M41Y41L32S)61M61Y41L32S	34	174.56	N4H5F0S2	N,1;	6098	Q9UPN3	6085	6099	0
25780	114.6	1381.12	1381.12	2	1381.12	-0.603874	2760.23	C110H187N22O59	RAVNPNHSLR	R1dEN6GlcNAc	5	01Y41Y41M(31M21M)61M(31M21M)61M	34	174.5	N2H7F0S0	N,0;	48	Q96P26	43	52	5	BI2,BI2,ZI3,YI3,YI3,
20832	93.38	993.777	993.438	3	993.434	4.33172	2977.28	C117H198N25O62S1	VGSHGTQDRQCNK	V1dEC11CamN12GlcNAcK13dE	8	01Y41Y41M(31M)61M(31M21M)61M	29	174.35	N2H6F0S0	N,3;	300	O96014	289	301	4	BI2,YI3,ZI3,YI3,
16571	73.77	1381.11	1381.11	2	1381.11	1.9522	2760.21	C111H191N14O65	NATLAEQAK	N1GlcNAc@dEK9dE	12	01Y41Y41M(31M21M21M)61M(31M21M)61M	28	174.23	N2H8F0S0	N,0;	869	Q9Y4L1	869	877	0
36114	155.19	1193.54	1193.53	3	1193.53	4.99634	3577.56	C135H238N25O79Ct8	DEERHVGDLGNVTADK	D1dEN11GlcNAcK16dE	5	01Y41Y41M(31M21M21M)61M(31M21M)61M	36	174.07	N2H8F0S0	N,0;	87	P00441	77	92	0
31346	138.47	1029.95	1029.69	4	1029.69	-1.21739	4113.74	C170H270N27O89	SNVSFDREQQSSYTFDVK	S1dEN2GlcNAcK18dE	5	01Y41Y41M(31M21M21M31G)61M(31M21M)61M	42	174.01	N2H9F0S0	N,2;	630	Q9HC56	629	646	0
36008	156.73	1563.67	1564.01	3	1564.02	-3.25927	4688.04	C193H316N29O103	IAAKIAGLYNDSEPPR	I1dEK4dEN10GlcNAc	5	01Y41Y41M(31M41Y41L32S)61M(21Y41L32S)61Y41L32S	40	174.01	N5H6F0S3	N,0;	105	Q96ES7	96	111	16	02AI2,02AII2,02AIII2,BI1,BII1,BIII1,CI1,CII1,CIII1,35AI4,35AIII4,BI2,BII2,BIII2,CI2,CII2,CIII2,35AI3,35AII3,35AIII3,BI3,BII3,BIII3,35AI4,35AIII4,BIII4,YI1,YI4,YII4,YIII4,14XI5,14XII5,14XIII5,YI5,YII5,YIII5,YI6,YII6,YIII6,YI1,
20509	92.11	1192.85	1192.85	3	1192.85	1.36836	3575.54	C133H240N23O80S1Ct8	ITDSEDKALMNGSESR	I1dEK7dEN11GlcNAc	5	01Y41Y41M(31M21M)61M(31M21M)61M21M	28	174.01	N2H8F0S0	N,0;	268	P35613	258	273	5	45AI3,04AI4,YI3,45XI3,YI3,
19552	87.54	859.378	859.376	3	859.384	-9.2411	2575.13	C110H176N13O56	AFEIFTDNK	A1dEN8GlcNAcK9dE	7	01Y41Y41M(31M)61M(31M21M)61M	23	173.96	N2H6F0S0	N,2;	794	Q14D04	787	795	3	BI2,YI3,YI3,
26188	114.93	1241.21	1241.21	3	1241.2	10.2305	3719.58	C146H248N29O78S2	INGCAIQCRVTTEDPAR	I1dEN2GlcNAcC4CamC8Cam	5	01Y41Y41M(31M21M21M)61M(31M21M)61M	28	173.9	N2H8F0S0	N,0;	370	P11498	369	385	0
19600	87.76	974.412	974.752	3	974.748	4.1271	2921.22	C118H190N23O60S1	DSNNLCLHFNPR	D1dEN4GlcNAcC6Cam	5	01Y41Y41M(31M21M)61M(31M)61M	27	173.74	N2H6F0S0	N,0;	41	P09382	38	49	4	BI2,BI2,YI3,YI3,
23752	104.17	1114.47	1114.47	3	1114.48	-7.45295	3340.42	C135H219N20O73Ct4	IFQFQNFTNTR	I1dEN6GlcNAc	7	01Y41Y41M(31M21M21M)61M(31M21M)61M21M	36	173.69	N2H9F0S0	N,2;	532	Q2NL82	527	537	3	45AI3,04AI4,45AI4,
19552	87.54	859.378	859.376	3	859.382	-7.6644	2575.13	C105H176N15O58	TYNSSQSIGK	T1dEN3GlcNAcK10dE	6	01Y41Y41M(31M)61M(31M21M)61M	26	173.66	N2H6F0S0	N,0;	1110	O60281	1108	1117	3	BI2,YI3,YI3,
20411	91.53	1299.05	1299.05	2	1299.04	3.66698	2596.08	C101H175N12O65	SNVTVR	S1dEN2GlcNAc	5	01Y41Y41M(31M21M21M31G)61M(31M21M)61M	34	173.64	N2H9F0S0	N,1;	288	Q9Y252	287	292	0
26207	115.42	1132.84	1132.51	3	1132.5	9.63762	3394.47	C138H225N28O68S1	ALMNGSESRFFVSSSQGR	A1dEN4GlcNAc	5	01Y41Y41M(31M21M)61M(31M)61M	26	173.62	N2H6F0S0	N,0;	268	P35613	265	282	4	BI2,BI2,YI3,YI3,
35658	155.33	1193.53	1193.53	3	1193.54	-7.25973	3577.6	C147H246N25O74S1	HPSELMNVPLQQQNK	H1dEN14GlcNAcK15dE	5	01Y41Y41M(31M21M21M)61M(31M21M)61M	34	173.61	N2H8F0S0	N,0;	236	Q9UL49	223	237	0
28319	125.89	1463.61	1463.95	3	1463.94	5.07862	4387.79	C173H280N33O98	QNGTQVNNNNNIFER	Q1dEN2GlcNAc	6	01Y41Y41M(31M41Y41L31Y41L32S)61M61Y41L32S	47	173.6	N5H6F0S2	N,2;	824	Q9ULJ8	823	837	6	35AI5,35AII5,BII5,35XII4,03XII4,14XII4,YII4,14XII5,
27347	121.66	1097.17	1097.17	3	1097.16	3.89319	3288.47	C137H223N26O64S1	TFMNATFLRGHIQR	T1dEN4GlcNAc	6	01Y41Y41M(31M21M)61M(31M21M)61M	25	173.58	N2H7F0S0	N,1;	177	Q8IYY4	174	187	3	BI2,YI3,YI3,
28816	126.37	1546.64	1546.64	3	1546.64	5.44142	4635.89	C185H296N37O96S2	LCLDNECADFRLHEAPDNSEGPR	L1dEC2CamN5GlcNAcC7Cam	8	01Y41Y41M(31M21M21M)61M(31M21M)61M21M	29	173.54	N2H9F0S0	N,0;	449	O94964	445	467	1	04AI4,
36167	156.1	1466.64	1466.98	3	1466.98	2.36519	4396.91	C174H295N28O98Ct4	KVTSSGVLLLDNYSDR	K1dEN12GlcNAc	7	01Y41Y41M(31M41Y41L)61M(21Y41L32S)61Y41L32S	39	173.41	N5H6F0S2	N,2;	604	Q08499	593	608	1	CIII3,
34745	150.65	1131.51	1131.51	4	1131.52	-9.39427	4521.05	C189H303N42O83S1	HNRPGWQNSIRHNLSLNECFVK	H1dEN17GlcNAcC19CamK22dE	5	01Y41Y41M(31M21M)61M(31M21M)61M21M	37	173.21	N2H8F0S0	N,1;	73	O43638	57	78	4	03AI4,45AI3,04AI4,YI3,
31748	138.34	1211.22	1210.21	3	1210.21	1.47957	3627.6	C148H248N23O80	TDEVHLLNDTLASEQK	T1dEN8GlcNAcK16dE	5	01Y41Y41M(31M21M21M)61M(31M21M)61M	41	173.11	N2H8F0S0	N,1;	3207	Q99996	3200	3215	0
22716	100.24	1305.55	1306.05	4	1306.05	1.91299	5219.17	C205H337N34O113S1Ct8	AGVNYTMQVYPDEGHNVSEK	A1dEN4GlcNAcK20dE	5	01Y41Y41M(31M41Y41L32S)61M(21Y41L32S)61Y41L32S	48	173.04	N5H6F0S3	N,3;	748	Q8N608	745	764	2	YI6,YII6,YIII6,YI6,YII6,YIII6,
34764	150.73	1131.27	1131.76	4	1131.77	-0.650871	4522.03	C173H306N39O89S2Ct8	HNTTSQNVSKRPMQQMQPTAPR	H1dEN7GlcNAcK10dE	7	01Y41Y41M(31M21M21M31G)61M(31M21M)61M	42	172.97	N2H9F0S0	N,0;	689	Q96EV2	683	704	0
28460	124.92	1325.22	1325.89	3	1325.9	-5.53845	3973.67	C161H258N29O86	GNQPNTSGSSFYNKR	G1dEN5GlcNAcK14dE	5	01Y41Y41M(31M41Y41L32S)61M61Y41L32S	39	172.79	N4H5F0S2	N,0;	358	Q6YI46	354	368	0
30065	133.11	1263.58	1263.24	3	1263.24	0.107362	3786.71	C153H257N28O78Ct4	HLNASNPTEPATIIFTAAR	H1dEN3GlcNAc	15	01Y41Y41M(31M21M21M)61M(31M21M)61M	32	172.73	N2H8F0S0	N,3;	286	Q8NFQ8	284	302	0
19939	89.45	1092.13	1092.13	3	1092.13	3.89577	3273.36	C135H210N23O70	ANSDRYAVYWNR	A1dEN11GlcNAc	5	01Y41Y41M(31M21M)61M(31M21M)61M21M	29	172.68	N2H8F0S0	N,0;	42	O43921	32	43	3	04AI4,YI3,YI3,
26207	115.42	1132.84	1132.51	3	1132.52	-6.30493	3394.53	C139H229N28O69	SNNGTDVNAGQIPQLLYR	S1dEN3GlcNAc	6	01Y41Y41M(31M21M)61M(31M)61M	24	172.67	N2H6F0S0	N,1;	1370	O75592	1368	1385	4	BI2,BI2,YI3,YI3,
25810	114.73	1166.18	1165.84	3	1165.84	2.06271	3494.5	C133H233N20O80Ct8	DFTAQNQTENLTK	D1dEN6GlcNAcK13dE	5	01Y41Y41M(31M21M21M31G)61M(31M21M)61M	31	172.56	N2H9F0S0	N,1;	1991	Q6Q759	1986	1998	0
26101	114.55	922.412	921.416	3	921.41	6.51333	2761.21	C109H186N17O61Ct4	KWDESLLNR	K1dEN8GlcNAc	5	01Y41Y41M(31M21M21M)61M(31M)61M	33	172.55	N2H7F0S0	N,1;	68	Q8WTQ1	61	69	4	BI2,BIII3,BI2,BIII3,YI3,YIII3,YI3,YIII3,
32932	143.55	1534.7	1534.45	4	1534.47	-13.4305	6131.86	C247H421N54O121Ct4	LNSSSVSNLAAVGDLLHSSQASLTAALGLRPAPAGR	L1dEN2GlcNAc	7	01Y41Y41M(31M41Y41L)61M(21Y41L32S)61Y41L32S	38	172.54	N5H6F0S2	N,1;	856	Q96PV0	855	890	2	01AIII3,CIII3,
25794	114.66	922.416	921.414	3	921.41	5.14944	2761.21	C113H190N17O59S1	NIMRADFNK	N1dEN8GlcNAcK9dE	5	01Y41Y41M(31M)61M(31M21M)61M21M	29	172.51	N2H7F0S0	N,1;	956	Q8NB25	949	957	4	YI3,ZI3,YI3,YI3,
26101	114.55	922.412	921.416	3	921.41	6.51333	2761.21	C109H186N17O61Ct4	GIDSWINLSR	G1dEN7GlcNAc	5	01Y41Y41M(31M21M21M)61M(31M)61M	33	172.5	N2H7F0S0	N,1;	106	O95294	100	109	4	BI2,BIII3,BI2,BIII3,YI3,YIII3,YI3,YIII3,
26101	114.55	922.412	921.416	3	921.416	0.0417284	2761.23	C113H190N17O61	FVTAGSNVTLR	F1dEN7GlcNAc	5	01Y41Y41M(31M21M21M)61M(31M)61M	33	172.45	N2H7F0S0	N,1;	423	Q86VR7	417	427	4	BI2,BIII3,BI2,BIII3,YI3,YIII3,YI3,YIII3,
22909	100.65	1306.54	1306.05	4	1306.06	-4.80468	5219.21	C212H341N36O109S1Ct4	NFTMTYHLSPGNYVVVAQTR	N1GlcNAc@dE	5	01Y41Y41M(31M41Y41L32S)61M(21Y41L32S)61Y41L32S	46	172.45	N5H6F0S3	N,0;	444	Q6MZZ7	444	463	2	YI6,YII6,YIII6,YI6,YII6,YIII6,
26164	114.83	919.744	919.744	3	919.747	-3.52975	2756.22	C111H191N16O63	ENITIVDISR	E1dEN2GlcNAc	5	01Y41Y41M(31M21M21M)61M(31M)61M	28	172.42	N2H7F0S0	N,1;	11	Q9H061	10	19	4	BI2,BIII3,BI2,BIII3,YI3,YIII3,YI3,YIII3,
33231	144.19	1379.65	1379.66	3	1379.64	11.5352	4134.9	C167H281N26O83Ct12	YITGDNLVKGSYGFEAEFNK	Y1dEK9dEN19GlcNAcK20dE	6	01Y41Y41M(31M21M)61M(31M21M)61M21M	31	172.34	N2H8F0S0	N,2;	87	A0A0B4J244	69	88	3	04AI4,YI3,YI3,
30755	134.78	1326.89	1326.54	3	1326.56	-9.26387	3975.65	C155H256N31O89	SSSNVTSTSGHSSGSSSGAITYR	S1dEN4GlcNAc	8	01Y41Y41M(31M21M21M)61M(31M21M)61M	32	172.3	N2H8F0S0	N,2;	1005	Q9H2X6	1002	1024	1	04AI3,
27636	121.37	1099.51	1099.18	3	1099.18	-2.05975	3294.51	C136H229N22O65S1Ct4	KEPPPLPPNMTFGIR	K1dEN9GlcNAc	5	01Y41Y41M(31M21M)61M(31M21M)61M	29	172.3	N2H7F0S0	N,2;	203	Q6ZQR2	195	209	4	BI2,YI3,ZI3,YI3,
23752	104.17	1114.47	1114.47	3	1114.46	4.99419	3340.38	C132H223N18O78S1	LSQSPDSNLCDK	L1dEN8GlcNAcC10CamK12dE	6	01Y41Y41M(31M21M21M31G)61M(31M21M)61M	39	172.25	N2H9F0S0	N,2;	659	Q8IUR7	652	663	0
36020	156.78	1572.93	1573.19	4	1573.18	1.37552	6286.7	C265H414N47O123S2	LYCVQEPSLDIFYDLPQGNGFCLGQLNSDNK	L1dEC3CamC22CamN30GlcNAcK31dE	7	01Y41Y41M(31M41Y41L31Y41L32S)61M61Y41L32S	38	172.24	N5H6F0S2	N,1;	305	O15105	276	306	0
31607	138.26	1210.55	1210.21	3	1210.22	-4.68252	3627.63	C141H248N25O75S1Ct8	EKNCSHEVTVVLFSR	E1dEK2dEN3GlcNAcC4Cam	6	01Y41Y41M(31M21M21M31G)61M(31M)61M	34	172.11	N2H8F0S0	N,3;	211	O75140	209	223	1	12AIII4,
19552	87.54	859.378	859.376	3	859.384	-9.2411	2575.13	C110H176N13O56	YELAEAFNK	Y1dEN8GlcNAcK9dE	7	01Y41Y41M(31M)61M(31M21M)61M	23	171.84	N2H6F0S0	N,2;	722	Q8IWV7	715	723	3	BI2,YI3,YI3,
36068	156.98	1173.01	1173.26	4	1173.26	1.1415	4688	C185H308N29O103Ct8	VADTLNNWSIHPDPK	V1dEN7GlcNAcK15dE	5	01Y41Y41M(31M41Y41L32S)61M(21Y41L32S)61Y41L32S	41	171.83	N5H6F0S3	N,1;	979	Q6ZRK6	973	987	1	YI5,YII5,YIII5,
26024	114.21	1164.17	1164.17	3	1164.17	0.258479	3489.5	C140H230N27O75	HFTNSSNLTVHRR	H1dEN7GlcNAc	5	01Y41Y41M(31M21M21M31G31G)61M(31M)61M	31	171.83	N2H9F0S0	N,0;	400	Q8WUU4	394	406	0
31607	138.26	1210.55	1210.21	3	1210.21	-1.39716	3627.62	C145H248N23O79Ct4	IEVLSNGSLYISEVEGR	I1dEN6GlcNAc	5	01Y41Y41M(31M21M21M31G)61M(31M)61M	34	171.78	N2H8F0S0	N,1;	90	Q2VWP7	85	101	1	12AIII4,
37968	164.79	1143.87	1143.53	3	1143.53	-2.88915	3427.58	C143H240N25O68S1	RMAAGNHSTVTEFILK	R1dEN6GlcNAcK16dE	5	01Y41Y41M(31M21M21M)61M(31M)61M	31	171.76	N2H7F0S0	N,1;	22	Q8NGG7	17	32	5	BI2,BIII3,12AIII3,BI2,BIII3,YI3,YIII3,YI3,YIII3,
31709	138.19	1209.87	1209.88	3	1209.87	5.80824	3626.6	C144H245N24O79Ct4	GEEIVQQLIENSTTFR	G1dEN11GlcNAc	5	01Y41Y41M(31M21M21M)61M(31M21M)61M	34	171.73	N2H8F0S0	N,1;	131	Q9UJA5	121	136	0
24934	109.38	1210.86	1211.2	3	1211.19	7.29905	3629.55	C148H242N27O73S2	LNQSQEIMRMFFNGR	L1dEN2GlcNAc	6	01Y41Y41M(31M21M21M)61M(31M21M)61M	30	171.69	N2H8F0S0	N,1;	438	Q9Y487	437	451	0
27494	121.15	1205.2	1205.54	3	1205.55	-1.09534	3613.62	C136H250N21O76S2Ct12	NGKILYECNICGK	N1dEK3dEC8CamN9GlcNAcC11CamK13dE	5	01Y41Y41M(31M21M21M)61M(31M21M)61M21M	31	171.63	N2H9F0S0	N,1;	325	Q8IZ20	317	329	2	45AI3,04AI4,
31086	137.41	1175.19	1174.85	3	1174.86	-8.81295	3521.58	C145H238N23O73Ct4	ITPYLLHFSNDSVPR	I1dEN10GlcNAc	5	01Y41Y41M(31M21M)61M(31M21M)61M21M	30	171.57	N2H8F0S0	N,1;	427	Q99570	418	432	2	04AI4,YI3,
17596	79.36	1009.43	1009.68	4	1009.68	1.6649	4033.68	C164H270N23O88S2	TYSMICLAIDDDNK	T1dEC6CamN13GlcNAcK14dE	5	01Y(61F)41Y41M(31M41Y)61M61Y41L31Y41L32S	30	171.46	N5H5F1S1	N,1;	523	A8MT19	511	524	0
27995	122.92	1351.91	1351.24	3	1351.23	5.17855	4049.67	C156H266N25O85S3Ct8	LWNLCPDNMEACK	L1dEN3GlcNAcC5CamC12CamK13dE	5	01Y41Y41M(31M41Y41L31Y41L)61M61Y41L32S	38	171.18	N5H6F0S1	N,0;	443	Q96FV9	441	453	1	YII4,
36538	156.9	1100.24	1100.24	4	1100.23	9.78156	4395.87	C177H288N33O95	LPGNHSTSQEIFRQR	L1dEN4GlcNAc	5	01Y41Y41M(31M41Y41L31Y41L32S)61M61Y41L32S	45	170.95	N5H6F0S2	N,1;	43	Q9UNY5	40	54	0
31607	138.26	1210.55	1210.21	3	1210.22	-4.68252	3627.63	C141H248N25O75S1Ct8	SHYLLNESNRAELMK	S1dEN6GlcNAcK15dE	5	01Y41Y41M(31M21M21M31G)61M(31M)61M	34	170.61	N2H8F0S0	N,2;	894	Q9BZ95	889	903	1	12AIII4,
32438	142.9	1286.38	1286.19	5	1286.18	4.46076	6423.87	C254H429N52O132Ct8	IQIPNDSRPENPGPLGPISGVGGGGLGSGSDDNALK	I1dEN5GlcNAcK36dE	7	01Y41Y41M(31M41Y41L32S)61M(21Y41L32S)61Y41L32S	47	170.59	N5H6F0S3	N,0;	1572	Q562E7	1568	1603	22	02AI2,02AII2,02AIII2,02AI4,02AIII4,BI1,BII1,BIII1,CI1,CII1,CIII1,35AI4,35AIII4,14AI2,14AII2,14AIII2,BI2,BII2,BIII2,CI2,CII2,CIII2,35AI3,35AII3,35AIII3,BI3,BII3,BIII3,35AI4,35AIII4,BIII4,YI1,02XI1,YI6,YII6,YIII6,ZI1,YI1,YI2,YI4,YII4,YIII4,14XI5,14XII5,14XIII5,YI3,YI1,
28352	124.47	1508.65	1508.98	3	1508.98	1.32185	4522.92	C188H297N26O97Ct4	EFYLLFTVFDENLSR	E1dEN12GlcNAc	6	01Y41Y41M(31M41Y41L31Y41L32S)61M61Y41L32S	39	170.52	N5H6F0S2	N,1;	589	Q6MZM0	578	592	0
28061	123.59	1597	1597.01	3	1597.01	-1.22919	4787.02	C194H309N38O101	THKHVHNGHVFNGSSR	T1dEK3dEN12GlcNAc	5	01Y41Y41M(31M41Y41L32S)61M(21Y41L32S)61Y41L32S	50	170.49	N5H6F0S3	N,0;	226	Q92833	215	230	1	YI6,YII6,YIII6,
32993	143.26	1385.13	1385.64	4	1385.63	5.88441	5536.48	C243H372N45O95S3	YNGTVTWTPPANYKSSCTIDVTFFPFDLQNCSMK	Y1dEN2GlcNAcK14dEC17CamC31CamK34dE	7	01Y41Y41M(31M21M)61M(31M)61M	24	170.4	N2H6F0S0	N,1;	155	P30532	154	187	4	BI2,BI2,YI3,YI3,
37369	160.18	1213.93	1214.32	5	1214.32	3.40579	6064.54	C241H400N39O139	NSSDGLTSLNQSNSTLVALPEGR	N1dEN13GlcNAc	6	01Y(61F)41Y41M(31M(21Y(31F)41L32S)41Y(31F)41L32S)61M(21Y41L32S)61Y31F	47	170.32	N6H6F4S3	N,0;	561	Q8TCN5	549	571	0
28374	124.97	1508.66	1508.98	3	1508.98	4.81831	4522.91	C180H297N32O101	KPRYSESSGTQGNNSTK	K1dEN14GlcNAcK17dE	5	01Y41Y41M(31M41Y41L31Y41L32S)61M61Y41L32S	38	170.15	N5H6F0S2	N,0;	343	Q9UBK2	330	346	0
21508	96.11	1020.15	1020.15	3	1020.15	0.826224	3057.44	C126H222N19O64S1	ILGKLLNVCGR	I1dEK4dEN7GlcNAcC9Cam	5	01Y41Y41M(31M21M)61M(31M21M)61M21M	42	170.04	N2H8F0S0	N,1;	308	Q8NH64	302	312	3	45AI3,YI3,YI3,
24425	107.1	931.704	931.948	4	931.938	10.4708	3723.73	C143H260N21O81Ct12	YLKEAPLASSANGTEK	Y1dEK3dEN12GlcNAcK16dE	5	01Y41Y41M(31M21M21M31G)61M(31M21M)61M	33	170.02	N2H9F0S0	N,2;	224	Q9BSK2	213	228	0
26188	114.93	1241.21	1241.21	3	1241.22	-3.0945	3719.63	C162H244N27O72	SNWHKGWNWTSGFNK	S1dEK5dEN14GlcNAcK15dE	7	01Y41Y41M(31M21M21M)61M(31M21M)61M	28	169.98	N2H8F0S0	N,0;	167	P15328	154	168	0
27785	122.41	1453.26	1453.59	3	1453.6	-6.55101	4356.78	C168H283N30O95S2Ct4	VYCQRMQEENITR	V1dEC3CamN10GlcNAc	5	01Y41Y41M(31M41Y41L31Y41L32S)61M61Y41L32S	52	169.96	N5H6F0S2	N,1;	98	P19388	89	101	6	35AI5,35AII5,BII5,35XII4,03XII4,14XII4,YII4,14XII5,
19617	87.84	975.418	974.752	3	974.743	9.29386	2921.21	C119H186N21O58S1Ct4	EWNGTYHCIFR	E1dEN3GlcNAcC8Cam	6	01Y41Y41M(31M)61M(31M21M)61M	25	169.95	N2H6F0S0	N,1;	540	Q8IZF2	538	548	3	BI2,YI3,YI3,
27746	122.23	1446.93	1447.6	3	1447.59	1.22931	4338.76	C166H277N32O96S1Ct4	EQRPGQNCSNYTVR	E1dEC8CamN10GlcNAc	5	01Y41Y41M(31M41Y41L31Y41L32S)61M61Y41L32S	45	169.88	N5H6F0S2	N,0;	132	O75339	123	136	0
19434	87.96	975.424	974.749	3	974.745	3.66078	2921.22	C113H186N25O59S1Ct4	HYGNYTCRAANR	H1dEN4GlcNAcC7Cam	5	01Y41Y41M(31M21M)61M(31M)61M	30	169.85	N2H6F0S0	N,2;	288	A6NGN9	285	296	5	BI2,CI2,BI2,YI3,YI3,
27494	121.15	1205.2	1205.54	3	1205.53	11.2138	3613.57	C136H242N23O82Ct8	SNVDIPRSNGTEDPK	S1dEN9GlcNAcK15dE	5	01Y41Y41M(31M21M21M31G)61M(31M21M)61M	29	169.81	N2H9F0S0	N,1;	652	Q9BZ72	644	658	0
19552	87.54	859.378	859.376	3	859.384	-9.2411	2575.13	C110H176N13O56	FGIYDIDNK	F1dEN8GlcNAcK9dE	6	01Y41Y41M(31M)61M(31M21M)61M	23	169.8	N2H6F0S0	N,2;	83	Q99829	76	84	3	BI2,YI3,YI3,
27494	121.15	1205.2	1205.54	3	1205.55	-1.94557	3613.62	C136H246N25O80Ct8	TSPKTGAPVATNNQSR	T1dEK4dEN13GlcNAc	7	01Y41Y41M(31M21M21M31G31G)61M(31M)61M	28	169.74	N2H9F0S0	N,0;	78	A6NMB1	66	81	0
29294	128.41	1379.62	1379.63	3	1379.61	11.1832	4134.81	C166H277N36O81S2	LCLGSTSVGGQYGAISALSINNDCSR	L1dEC2CamN22GlcNAcC24Cam	6	01Y41Y41M(31M)61M(31M21M)61M	23	169.71	N2H6F0S0	N,0;	209	Q8N3P4	188	213	5	BI2,BI2,BI2,YI3,YI3,
20022	90.69	1183.85	1182.85	3	1182.84	9.37158	3545.5	C140H234N25O80	NDTLDSTRTLYSSASR	N1GlcNAc@dE	5	01Y41Y41M(31M21M)61M(31M21M)61M21M	32	169.63	N2H8F0S0	N,0;	15	Q7Z2W7	15	30	4	45AI3,04AI4,45XI3,YI3,
18569	83.07	913.445	912.773	3	912.775	-2.6993	2735.31	C103H196N17O60Ct8	IRVSGNVTTK	I1dEN6GlcNAcK10dE	5	01Y41Y41M(31M21M)61M(31M21M)61M	32	169.58	N2H7F0S0	N,2;	860	Q9UQ52	855	864	3	BI2,YI3,YI3,
28352	124.47	1508.65	1508.98	3	1508.99	-2.57282	4522.94	C173H297N28O100Ct12	AAGKGYENEDNYSNIK	A1dEK4dEN11GlcNAcK16dE	6	01Y41Y41M(31M41Y41L31Y41L32S)61M61Y41L32S	39	169.49	N5H6F0S2	N,2;	262	Q9Y216	252	267	3	03AI5,03AII5,35AI5,35AII5,YII4,
16645	74.12	984.755	983.756	3	983.758	-1.97332	2948.26	C113H195N24O59S2Ct4	EFNICGRCQVAR	E1dEN3GlcNAcC5CamC8Cam	6	01Y41Y41M(31M)61M(31M21M)61M	26	169.38	N2H6F0S0	N,1;	185	Q96E35	183	194	3	BI2,YI3,YI3,
29194	128.48	1379.29	1379.62	3	1379.61	4.80335	4134.82	C160H273N34O83S1Ct8	TVTISDHGTVTYNGSICGDDQNGPK	T1dEN13GlcNAcC17CamK25dE	5	01Y41Y41M(31M21M)61M(31M)61M	23	169.35	N2H6F0S0	N,0;	75	P13473	63	87	5	BI2,BI2,ZI3,YI3,YI3,
34764	150.73	1131.27	1131.76	4	1131.77	-2.92077	4522.04	C186H310N35O91S1	HDIKNSGIQQLCDALYLNSSLR	H1dEK4dEC12CamN18GlcNAc	7	01Y41Y41M(31M21M21M31G)61M(31M21M)61M	42	169.33	N2H9F0S0	N,1;	293	Q8IZ02	276	297	0
25634	113.93	1100.81	1100.47	3	1100.47	3.23838	3298.39	C133H221N20O73S1	SNSLLSSNCSTWK	S1dEN8GlcNAcC9CamK13dE	5	01Y41Y41M(31M21M)61M(31M21M)61M21M	27	169.29	N2H8F0S0	N,1;	223	Q6UXN8	216	228	4	45AI3,YI3,ZI3,YI3,
26060	115.88	1034.47	1034.47	3	1034.46	12.8289	3100.36	C126H215N18O68S1	GDVVTILEACENK	G1dEC10CamN12GlcNAcK13dE	5	01Y41Y41M(31M21M)61M(31M21M)61M	27	169.24	N2H7F0S0	N,1;	83	P42679	72	84	3	BI2,YI3,YI3,
20826	93.54	1047.78	1047.45	3	1047.45	0.277734	3139.35	C128H212N17O72	LEDLEDNSTPEPK	L1dEN7GlcNAcK13dE	5	01Y41Y41M(31M21M)61M(31M21M)61M	32	169.23	N2H7F0S0	N,2;	352	Q9HC44	346	358	4	BI2,YI3,ZI3,YI3,
26059	114.37	1111.83	1111.82	3	1111.82	5.14552	3332.44	C128H223N24O72S1Ct4	NLSEQGMSPPRPTR	N1GlcNAc@dE	5	01Y41Y41M(31M21M)61M(31M21M)61M21M	36	169.18	N2H8F0S0	N,0;	322	Q8IWT3	322	335	4	04AI4,YI3,ZI3,YI3,
23752	104.17	1114.47	1114.14	3	1114.14	-4.60383	3339.41	C136H224N19O74S1	LAGMWNNTAAADK	L1dEN6GlcNAcK13dE	6	01Y41Y41M(31M21M21M31G)61M(31M21M)61M	31	169.11	N2H9F0S0	N,2;	808	P23497	803	815	0
25657	114.04	1100.47	1100.48	3	1100.48	-3.44227	3298.42	C137H221N20O72	NISTAEQPYLFTR	N1GlcNAc@dE	5	01Y41Y41M(31M21M21M31G)61M(31M)61M	28	169.08	N2H8F0S0	N,0;	155	Q9Y2C2	155	167	1	25AIII2,
37968	164.79	1143.87	1143.53	3	1143.54	-9.04721	3427.6	C140H244N25O70S1	LSVQSNTSPQLRSVMK	L1dEN6GlcNAcK16dE	6	01Y41Y41M(31M21M21M)61M(31M)61M	24	169.06	N2H7F0S0	N,2;	130	A0A1B0GTU1	125	140	5	BI2,BIII3,12AIII3,BI2,BIII3,YI3,YIII3,YI3,YIII3,
20826	93.54	1047.78	1047.45	3	1047.45	0.93552	3139.34	C121H208N23O67S1Ct4	AYVCGIQNSVSANR	A1dEC4CamN13GlcNAc	5	01Y41Y41M(31M21M)61M(31M21M)61M	32	169.03	N2H7F0S0	N,1;	580	P06731	568	581	4	BI2,YI3,ZI3,YI3,
26415	117.52	1304.9	1305.24	3	1305.24	3.64292	3911.69	C153H260N25O83S1Ct8	TPEKYPNDGLISNYCR	T1dEK4dEN13GlcNAcC15Cam	6	01Y41Y41M(31M21M21M)61M(31M21M)61M21M	38	169	N2H9F0S0	N,2;	75	Q16609	63	78	2	45AI3,04AI4,
31935	139.59	1382.27	1382.6	3	1382.6	2.97996	4143.77	C175H272N27O87	TTTWLFETTPLHEFNETR	T1dEN15GlcNAc	6	01Y41Y41M(31M21M21M)61M(31M21M)61M21M	31	168.68	N2H9F0S0	N,1;	1363	A4UGR9	1349	1366	1	04AI4,
27613	121.27	1099.17	1099.17	3	1099.18	-3.95056	3294.51	C139H229N22O68	QELNKTIWEVPER	Q1dEN4GlcNAcK5dE	5	01Y41Y41M(31M21M)61M(31M21M)61M	27	168.67	N2H7F0S0	N,0;	14	Q16539	11	23	3	BI2,YI3,YI3,
36114	155.19	1193.54	1193.53	3	1193.52	7.93722	3577.55	C144H238N27O77	LQANFTIREDANPSSR	L1dEN4GlcNAc	6	01Y41Y41M(31M21M21M)61M(31M21M)61M	35	168.61	N2H8F0S0	N,0;	532	Q9NXH9	529	544	0
27785	122.41	1453.26	1453.59	3	1453.61	-10.6594	4356.8	C172H287N30O95S2	KNLCEININDNMPR	K1dEN2GlcNAcC4Cam	5	01Y41Y41M(31M41Y41L31Y41L32S)61M61Y41L32S	48	168.58	N5H6F0S2	N,1;	485	A4D1P6	484	497	6	35AI5,35AII5,BII5,35XII4,03XII4,14XII4,YII4,14XII5,
24547	107.66	931.95	931.698	4	931.689	10.0367	3722.73	C147H261N26O80Ct4	VLNASTLALALANLNGSR	V1dEN15GlcNAc	6	01Y41Y41M(31M21M21M31G)61M(31M21M)61M	32	168.57	N2H9F0S0	N,2;	104	O75462	90	107	0
36540	156.91	1202.88	1203.21	3	1203.21	3.25047	3606.61	C147H245N26O77	QANELISFKNQSQER	Q1dEK9dEN10GlcNAc	5	01Y41Y41M(31M21M21M)61M(31M21M)61M	35	168.54	N2H8F0S0	N,0;	1848	Q7Z2Y8	1839	1853	0
17420	77.73	1075.47	1075.14	3	1075.14	4.41789	3222.39	C120H213N26O72Ct4	SRTNSNASTVSGR	S1dEN6GlcNAc	7	01Y41Y41M(31M41Y41L)61M(21Y41L)61Y	33	168.41	N5H5F0S0	N,1;	316	O43524	311	323	0
37310	161.98	1405.12	1405.39	4	1405.38	7.08471	5615.48	C239H373N46O104S2	FYQTAEELNASTLMNYCAEIIASHWDDLRK	F1dEN9GlcNAcC17CamK30dE	7	01Y41Y41M(31M41Y41L)61M61Y41L32S	39	168.4	N4H5F0S1	N,2;	178	Q9P2R3	170	199	1	35AI5,
28569	125.8	1522.01	1521.34	3	1521.33	7.59571	4559.96	C183H308N29O101S1	NTSNVIKEESELVEMR	N1GlcNAc@dEK7dE	5	01Y41Y41M(31M41Y41L31Y41L32S)61M61Y41L32S	39	168.39	N5H6F0S2	N,0;	332	O14772	332	347	0
28122	123.87	1349.9	1350.57	3	1350.56	4.62476	4047.66	C158H264N27O87S2Ct4	NPDIFTEVANCCIR	N1dEN10GlcNAcC11CamC12Cam	5	01Y41Y41M(31M41Y41L31Y41L)61M61Y41L32S	39	168.33	N5H6F0S1	N,0;	1890	Q7Z6Z7	1881	1894	1	YII4,
27713	122.09	1309.89	1310.55	3	1310.55	-1.17269	3927.63	C160H248N33O81	AIEEQWSGNESFREHGHR	A1dEN9GlcNAc	5	01Y41Y41M(31M21M21M)61M(31M21M)61M	32	168.27	N2H8F0S0	N,1;	466	A6NHY2	458	475	1	45AI3,
37369	160.18	1213.93	1214.32	5	1214.32	3.40579	6064.54	C241H400N39O139	SGDETRLQLEAVNITDLSENR	S1dEN13GlcNAc	5	01Y(61F)41Y41M(31M(21Y(31F)41L32S)41Y(31F)41L32S)61M(21Y41L32S)61Y31F	47	168.04	N6H6F4S3	N,1;	109	P18510	97	117	0
25829	113.35	1100.48	1100.15	3	1100.15	-3.61974	3297.43	C127H218N25O72Ct4	GTPRNGSPPPGAPSSR	G1dEN5GlcNAc	6	01Y41Y41M(31M21M21M31G)61M(31M)61M	31	167.94	N2H8F0S0	N,0;	60	Q9Y3Q8	56	71	1	25AIII2,
28311	124.29	1510.99	1510.99	3	1510.98	4.07866	4528.93	C182H303N28O103	LLAGEEDALNQTSEQTK	L1dEN10GlcNAcK17dE	6	01Y41Y41M(31M41Y41L31Y41L32S)61M61Y41L32S	38	167.82	N5H6F0S2	N,0;	505	Q92681	496	512	0
36144	157.3	1580.18	1580.69	4	1580.71	-8.21521	6316.79	C267H412N59O115S1	MRPARLVPAVSHDWTFHGPGATGQAAANWTAGFGR	M1dEN28GlcNAc	7	01Y41Y41M(31M41Y41L32S)61M(21Y41L32S)61Y41L	32	167.77	N5H6F0S2	N,1;	241	Q9NS67	214	248	0
28334	124.8	1463.61	1463.61	3	1463.61	3.88666	4386.8	C170H285N28O99S1Ct4	MTSGANSSGSYLPSEIR	M1dEN6GlcNAc	5	01Y41Y41M(31M41Y41L31Y41L32S)61M61Y41L32S	42	167.71	N5H6F0S2	N,0;	6	A0A1B0GTZ2	1	17	4	03AI5,03AII5,35AI5,35AII5,YII4,15XII5,
29194	128.48	1379.29	1379.62	3	1379.62	-2.10727	4134.85	C166H277N36O85	KQAEDTISNASSQLSSPPTSPQSSPR	K1dEN9GlcNAc	5	01Y41Y41M(31M21M)61M(31M)61M	24	167.64	N2H6F0S0	N,0;	1109	Q9Y4G8	1101	1126	5	BI2,BI2,ZI3,YI3,YI3,
35658	155.33	1193.53	1193.53	3	1193.53	-1.16191	3577.58	C142H246N27O74S2	LQRLSCSVLNSSPAMR	L1dEC6CamN10GlcNAc	5	01Y41Y41M(31M21M21M)61M(31M21M)61M	35	167.63	N2H8F0S0	N,1;	54	Q8NDY4	45	60	1	25XI4,25XII4,
23449	104.17	1114.81	1114.14	3	1114.14	1.23692	3339.39	C125H220N25O72S2Ct4	TALNHCNLCRR	T1dEC6CamN7GlcNAcC9Cam	6	01Y41Y41M(31M21M21M31G)61M(31M21M)61M	26	167.47	N2H9F0S0	N,1;	854	O60313	848	858	0
22089	98.98	1299.04	1298.55	4	1298.54	6.10528	5189.14	C204H331N38O114Ct4	THLENASDTDRSEGLSPWPR	T1dEN5GlcNAc	5	01Y41Y41M(31M41Y41L32S)61M(21Y41L32S)61Y41L32S	46	167.37	N5H6F0S3	N,1;	792	Q68CR7	788	807	22	02AI2,02AII2,02AIII2,02AI4,02AIII4,BI1,BII1,BIII1,CI1,CII1,CIII1,35AI4,35AIII4,25AI2,25AII2,25AIII2,15AIII4,BI2,BII2,BIII2,CI2,CII2,CIII2,35AI3,35AII3,35AIII3,BI3,BII3,BIII3,BIII4,YI1,YI2,02XI1,YI6,YII6,YIII6,YI3,ZI1,YI1,YI2,YI4,YII4,YIII4,YI6,YII6,YIII6,
25780	114.6	1381.12	1381.12	2	1381.12	-3.24665	2760.24	C108H187N20O59Ct4	LRNVSWATGR	L1dEN3GlcNAc	5	01Y41Y41M(31M21M)61M(31M21M)61M	33	167.28	N2H7F0S0	N,0;	151	P08571	149	158	4	BI2,BI2,YI3,YI3,
28374	124.97	1508.66	1508.98	3	1508.99	-1.64898	4522.94	C187H301N28O99	QLDNTTENKDFGFQK	Q1dEN4GlcNAcK9dEK15dE	5	01Y41Y41M(31M41Y41L31Y41L32S)61M61Y41L32S	38	167.12	N5H6F0S2	N,1;	945	Q9HCM1	942	956	0
36184	157.48	1148.86	1148.86	3	1148.86	-2.29705	3443.56	C148H232N27O66	LYEHFNRTLWAQLR	L1dEN6GlcNAc	5	01Y41Y41M(31M21M21M)61M(31M)61M	30	167.11	N2H7F0S0	N,1;	287	Q9H3Q3	282	295	4	BI2,BIII3,BI2,BIII3,YI3,YIII3,YI3,YIII3,
28084	124.87	1377.93	1378.27	3	1378.27	-5.40397	4130.8	C163H277N30O87S1Ct4	QRLETILNLCAEYSR	Q1dEN8GlcNAcC10Cam	5	01Y41Y41M(31M41Y41L32S)61M61Y41L32S	32	167.03	N4H5F0S2	N,0;	619	Q86UU1	612	626	4	03AI5,BI4,BII4,35AI5,YI3,YII3,
26012	115.65	1132.51	1132.5	3	1132.52	-10.1943	3394.53	C144H229N26O67	EWPGDLYNNSVIVQAVR	E1dEN8GlcNAc	5	01Y41Y41M(31M21M)61M(31M)61M	25	166.99	N2H6F0S0	N,0;	489	P49754	482	498	4	BI2,BI2,YI3,YI3,
17897	79.93	1248.53	1248.53	3	1248.54	-4.64853	3742.59	C152H241N28O77Ct4	GYAFVHFQNQSAADR	G1dEN9GlcNAc	5	01Y(61F)41Y41M(31M41Y)61M(21Y41L)61Y41L	28	166.98	N5H5F1S0	N,1;	146	P0CB38	138	152	0
26188	114.93	1241.21	1240.88	3	1240.87	10.1413	3719.58	C142H244N23O84Ct8	DATTVAEDPESANNYTAK	D1dEN14GlcNAcK18dE	5	01Y41Y41M(31M21M21M)61M(31M21M)61M	29	166.88	N2H8F0S0	N,1;	192	Q7Z570	179	196	0
22089	98.98	1299.04	1298.55	4	1298.54	6.10913	5189.14	C208H335N38O112S1	YCSHPLLGQNVENISQQER	Y1dEC2CamN13GlcNAc	5	01Y41Y41M(31M41Y41L32S)61M(21Y41L32S)61Y41L32S	46	166.82	N5H6F0S3	N,1;	624	Q8TF40	612	630	22	02AI2,02AII2,02AIII2,02AI4,02AIII4,BI1,BII1,BIII1,CI1,CII1,CIII1,35AI4,35AIII4,25AI2,25AII2,25AIII2,15AIII4,BI2,BII2,BIII2,CI2,CII2,CIII2,35AI3,35AII3,35AIII3,BI3,BII3,BIII3,BIII4,YI1,YI2,02XI1,YI6,YII6,YIII6,YI3,ZI1,YI1,YI2,YI4,YII4,YIII4,YI6,YII6,YIII6,
30732	134.17	1143.54	1143.54	3	1143.54	3.15526	3427.6	C136H240N25O72Ct4	RPPLAELAALNLSGSR	R1dEN11GlcNAc	7	01Y41Y41M(31M21M21M31G)61M(31M)61M	34	166.82	N2H8F0S0	N,1;	124	Q13641	114	129	1	12AIII4,
36114	155.19	1193.54	1193.53	3	1193.54	-1.33447	3577.59	C141H242N23O74S1Ct8	NPEFNKMVLNETYR	N1dEK6dEN10GlcNAc	5	01Y41Y41M(31M21M21M)61M(31M21M)61M	34	166.76	N2H8F0S0	N,1;	1167	A5YKK6	1158	1171	0
34660	149.62	1497	1497.32	3	1497.33	-8.35633	4487.97	C189H304N27O96	WDSSSKTIIDFEPNETTDLEK	W1dEK6dEN14GlcNAcK21dE	5	01Y41Y41M(31M21M21M31G31G)61M(31M)61M	28	166.74	N2H9F0S0	N,0;	419	P42694	406	426	0
29278	128.84	1149.77	1149.53	4	1149.54	-4.58582	4593.11	C194H319N36O86S2	YMLASPDVTSILLTYNLSNTNSCNVSPK	Y1dEC23CamN24GlcNAcK28dE	7	01Y41Y41M(31M)61M(31M21M)61M	20	166.73	N2H6F0S0	N,1;	240	P53794	217	244	5	BI2,BI2,15AI2,YI3,YI3,
22909	100.65	1306.54	1306.3	4	1306.31	-5.7485	5220.19	C215H340N35O113	GVEGSDYINASFLDGYRQQK	G1dEN9GlcNAcK20dE	8	01Y41Y41M(31M41Y41L32S)61M(21Y41L32S)61Y41L32S	53	166.71	N5H6F0S3	N,3;	1696	P10586	1688	1707	23	02AI2,02AII2,02AIII2,02AI4,02AIII4,BI1,BII1,BIII1,CI1,CII1,CIII1,35AI4,35AIII4,25AI2,25AII2,25AIII2,15AIII4,BI2,BII2,BIII2,CI2,CII2,CIII2,35AI3,35AII3,35AIII3,BI3,BII3,BIII3,35AI4,35AIII4,BIII4,YI1,14XI5,14XII5,14XIII5,02XI1,YI6,YII6,YIII6,YI3,YI1,YI2,03XI4,03XIII4,14XII4,14XIII4,YI4,YII4,YIII4,YI6,YII6,YIII6,
22909	100.65	1306.54	1306.3	4	1306.31	-5.7485	5220.19	C215H340N35O113	GVEGSDYINASFIDGYRQQK	G1dEN9GlcNAcK20dE	8	01Y41Y41M(31M41Y41L32S)61M(21Y41L32S)61Y41L32S	53	166.71	N5H6F0S3	N,3;	1737	Q13332	1729	1748	23	02AI2,02AII2,02AIII2,02AI4,02AIII4,BI1,BII1,BIII1,CI1,CII1,CIII1,35AI4,35AIII4,25AI2,25AII2,25AIII2,15AIII4,BI2,BII2,BIII2,CI2,CII2,CIII2,35AI3,35AII3,35AIII3,BI3,BII3,BIII3,35AI4,35AIII4,BIII4,YI1,14XI5,14XII5,14XIII5,02XI1,YI6,YII6,YIII6,YI3,YI1,YI2,03XI4,03XIII4,14XII4,14XIII4,YI4,YII4,YIII4,YI6,YII6,YIII6,
35164	152.2	1518.37	1518.03	3	1518.03	3.83321	4550.06	C185H306N33O91Ct8	NIYNPPESNASVIFDYSDDGRILK	N1dEN9GlcNAcK24dE	6	01Y41Y41M(31M21M)61M(31M21M)61M21M	32	166.63	N2H8F0S0	N,1;	1993	Q9NT68	1985	2008	2	04AI4,YI3,
36182	156.16	1467.98	1468.65	3	1468.64	6.90962	4401.89	C174H290N31O96Ct4	RFETANLDIPPANASR	R1dEN13GlcNAc	5	01Y41Y41M(31M41Y41L31Y41L32S)61M61Y41L32S	36	166.6	N5H6F0S2	N,0;	101	Q9NTZ6	89	104	0
28901	126.73	1383.93	1383.26	3	1383.25	3.47981	4145.73	C165H266N37O77S3Ct4	HSGQWYLPNATIQEDCNVCVCR	H1dEC16CamN17GlcNAcC19CamC21Cam	5	01Y41Y41M(31M21M)61M(31M)61M	26	166.6	N2H6F0S0	N,0;	995	A2VEC9	979	1000	4	BI2,BI2,YI3,YI3,
23752	104.17	1114.47	1114.47	3	1114.48	-4.88764	3340.41	C136H223N18O77	IETLNFTPVDDR	I1dEN5GlcNAc	5	01Y41Y41M(31M21M21M31G)61M(31M21M)61M	36	166.51	N2H9F0S0	N,1;	4155	P20929	4151	4162	0
16740	74.45	1137.91	1137.82	3	1137.82	-1.48869	3410.45	C129H225N24O78Ct4	EVISQGQTSNVTDNR	E1dEN10GlcNAc	5	01Y41Y41M(31M21M)61M(31M21M)61M21M	26	166.45	N2H8F0S0	N,1;	504	Q6ZRK6	495	509	3	04AI4,YI3,YI3,
27856	122.33	1326.21	1326.22	3	1326.23	-7.0072	3975.67	C149H260N25O92Ct8	ENSALTLTDSDNENK	E1dEN14GlcNAcK15dE	5	01Y41Y41M(31M41Y41L32S)61M61Y41L32S	43	166.36	N4H5F0S2	N,1;	161	Q9NT68	148	162	5	03AI5,BI4,BII4,35AI5,03XI3,14XII3,YI3,YII3,
35658	155.33	1193.53	1193.53	3	1193.53	-0.0651625	3577.57	C152H242N21O76	KFEFELNQSATSSFK	K1dEN7GlcNAcK15dE	5	01Y41Y41M(31M21M21M)61M(31M21M)61M	33	166.3	N2H8F0S0	N,1;	90	Q9UKT6	84	98	0
31346	138.47	1029.95	1029.69	4	1029.7	-6.65101	4113.77	C168H270N31O87	DGFYRQVNQISGAHNTSDK	D1dEN15GlcNAcK19dE	5	01Y41Y41M(31M21M21M31G)61M(31M21M)61M	40	166.04	N2H9F0S0	N,2;	190	Q9NZJ0	176	194	0
28603	125.94	1388.62	1389.28	3	1389.27	8.50579	4163.79	C171H280N29O85S2	IHTGEQPYKCNVCGK	I1dEK9dEC10CamN11GlcNAcC13CamK15dE	5	01Y41Y41M(31M41Y41L32S)61M61Y41L32S	38	165.98	N4H5F0S2	N,3;	557	Q6ZNA1	547	561	0
37486	160.63	1581.92	1582.66	4	1582.66	-2.50927	6324.63	C249H412N45O136S2Ct4	RAAYLNMTQDPNHPAMALNAR	R1dEN6GlcNAc	6	01Y41Y41M(31M(21Y41L31Y)41Y)(41Y)61M(21Y41L31Y41L32S)61Y41L31Y41L32S	61	165.93	N10H8F0S2	N,0;	1813	Q8TDI0	1808	1828	0
19077	85.44	922.784	922.786	3	922.779	8.13079	2765.32	C104H198N17O61Ct8	SLVIKNSTSR	S1dEK5dEN6GlcNAc	5	01Y41Y41M(31M21M)61M(31M21M)61M	32	165.88	N2H7F0S0	N,0;	666	O60934	661	670	5	BI2,04AI3,03AI3,YI3,YI3,
17750	79.13	964.101	964.433	3	964.431	2.1115	2890.27	C111H197N18O66Ct4	ANGTVQVVSPR	A1dEN2GlcNAc	5	01Y41Y41M(31M21M21M)61M(31M21M)61M	36	165.82	N2H8F0S0	N,0;	1516	P82987	1515	1525	0
26059	114.37	1111.83	1111.82	3	1111.82	6.14929	3332.43	C131H219N24O72Ct4	LGNFSRAVFSDSNR	L1dEN13GlcNAc	6	01Y41Y41M(31M21M)61M(31M21M)61M21M	36	165.66	N2H8F0S0	N,2;	23	Q86X19	11	24	4	04AI4,YI3,ZI3,YI3,
27815	123.68	1465.57	1465.91	3	1465.9	4.18768	4393.68	C167H278N19O112Ct4	GNYSER	G1dEN2GlcNAc	5	01Y(61F)41Y41M(31M(21Y41L31Y41L32S)41Y41L31Y41L32S)(41Y)61M(31M)61M	47	165.59	N7H9F1S2	N,0;	39	P04908	38	43	1	ZIII3,
29269	128.8	1148.75	1149.77	4	1149.77	4.62881	4594.05	C187H310N39O84S3Ct4	SFMPEDGQVNISIGEMVPSRQAFESMLR	S1dEN10GlcNAc	7	01Y41Y41M(31M21M)61M(31M)61M	27	165.58	N2H6F0S0	N,1;	707	Q8N653	698	725	6	BI2,BI2,YI3,ZI3,YI3,25XI4,25XII4,
36184	157.48	1148.86	1148.86	3	1148.86	-0.374271	3443.56	C141H240N21O76	DLNESISEEDKQLSK	D1dEN3GlcNAcK11dEK15dE	5	01Y41Y41M(31M21M21M)61M(31M)61M	31	165.36	N2H7F0S0	N,1;	704	Q8NEV8	702	716	4	BI2,BIII3,BI2,BIII3,YI3,YIII3,YI3,YIII3,
28408	126.25	1361.58	1361.25	3	1361.25	3.20032	4079.72	C154H272N25O90S2Ct8	KMVSNMSGPSGEEEAK	K1dEN5GlcNAcK16dE	5	01Y41Y41M(31M41Y41L31Y41L)61M61Y41L32S	36	165.34	N5H6F0S1	N,0;	333	Q8NA61	329	344	1	YII4,
17455	77.77	1076.21	1075.14	3	1075.15	-8.82408	3222.43	C133H217N24O67	GGFRFNSTLVSR	G1dEN6GlcNAc	5	01Y41Y41M(31M41Y41L31Y41L)61M61Y	24	165.24	N5H5F0S0	N,2;	378	Q9GZU2	373	384	0
32563	141.55	1126.9	1127.24	4	1127.25	-4.59223	4503.97	C179H300N33O89S2Ct8	ALSSFCFHPNLEMPERPANSSK	A1dEC6CamN19GlcNAcK22dE	5	01Y41Y41M(31M21M21M)61M(31M21M)61M21M	30	165.23	N2H9F0S0	N,1;	310	Q8NDZ0	292	313	3	03AI4,45AI3,04AI4,
31601	139.49	1368.91	1369.24	3	1369.24	-3.59345	4103.7	C159H264N29O92Ct4	QSNNDLFQVNSTSDDEIPR	Q1dEN10GlcNAc	6	01Y41Y41M(31M21M21M31G)61M(31M21M)61M	33	164.99	N2H9F0S0	N,1;	822	Q9UPP5	813	831	0
28569	125.8	1522.01	1521.34	3	1521.33	5.01506	4559.97	C175H304N31O99S1Ct8	NNNAVDSGIHLTIEMNK	N1dEN16GlcNAcK17dE	5	01Y41Y41M(31M41Y41L31Y41L32S)61M61Y41L32S	39	164.73	N5H6F0S2	N,2;	1201	P20020	1186	1202	4	03AI5,03AII5,35AI5,35AII5,BII5,YII4,
19600	87.76	974.412	974.752	3	974.757	-5.12038	2921.25	C108H194N17O68Ct8	LQEEEEESNTSK	L1dEN9GlcNAcK12dE	5	01Y41Y41M(31M21M)61M(31M)61M	25	164.7	N2H6F0S0	N,1;	513	Q9UPI3	505	516	4	BI2,BI2,YI3,YI3,
27995	122.92	1351.91	1351.24	3	1351.23	5.10454	4049.67	C163H262N29O87S1	FGIRTGTFNCSSDPR	F1dEN9GlcNAcC10Cam	5	01Y41Y41M(31M41Y41L31Y41L)61M61Y41L32S	38	164.69	N5H6F0S1	N,0;	155	O00237	147	161	1	YII4,
16717	75.26	862.4	862.4	3	862.398	1.85213	2584.18	C95H179N14O55S1Ct12	DQFKDMNK	D1dEK4dEN7GlcNAcK8dE	5	01Y41Y41M(31M21M)61M(31M)61M	26	164.66	N2H6F0S0	N,1;	151	Q9BX97	145	152	3	BI2,YI3,YI3,
25958	113.93	1109.49	1109.48	3	1109.49	-3.51016	3325.44	C135H226N21O72S1	ILYNTSQECLAVR	I1dEN4GlcNAcC9Cam	6	01Y41Y41M(31M21M21M)61M(31M21M)61M	29	164.63	N2H8F0S0	N,0;	300	Q9UPW5	297	309	0
28860	126.56	1308.57	1308.92	3	1308.92	-3.38094	3922.75	C161H265N34O74S2	HQRTHTGEKPYQCNICGK	H1dEK9dEC13CamN14GlcNAcC16CamK18dE	5	01Y41Y41M(31M21M)61M(31M21M)61M	31	164.53	N2H7F0S0	N,2;	465	O14978	452	469	3	BI2,YI3,YI3,
28057	123.18	1331.89	1331.55	3	1331.56	-2.91296	3990.65	C155H261N28O85S2Ct4	TPDRNYSDMLNLMR	T1dEN5GlcNAc	5	01Y41Y41M(31M41Y41L32S)61M61Y41L32S	39	164.5	N4H5F0S2	N,1;	375	Q9UL68	371	384	0
25771	114.56	1381.62	1381.12	2	1381.13	-4.4558	2760.24	C105H191N20O59S1Ct4	AMRNITAVAGR	A1dEN4GlcNAc	5	01Y41Y41M(31M21M)61M(31M21M)61M	32	164.47	N2H7F0S0	N,1;	513	Q8TD84	510	520	5	BI2,BI2,ZI3,YI3,YI3,
18472	82.49	1077.12	1077.46	3	1077.45	7.04573	3229.33	C119H210N17O78Ct8	TVPGDNESEEDSK	T1dEN6GlcNAcK13dE	10	01Y41Y41M(31M21M21M31G)61M(31M)61M	29	164.32	N2H8F0S0	N,1;	184	Q9H2U9	179	191	0
34764	150.73	1131.27	1131.76	4	1131.77	-2.63891	4522.04	C185H314N31O95S1	KIQQLESELQDLEMENQTLQK	K1dEN16GlcNAcK21dE	5	01Y41Y41M(31M21M21M31G)61M(31M21M)61M	42	164.31	N2H9F0S0	N,2;	793	Q3V6T2	778	798	0
20832	93.38	993.777	993.774	3	993.768	5.97998	2978.29	C114H197N24O62S1Ct4	HNELPSCNATIQR	H1dEC7CamN8GlcNAc	9	01Y41Y41M(31M21M)61M(31M)61M	32	164.3	N2H6F0S0	N,1;	201	Q6ZNX1	194	206	6	BI2,YI3,01XI4,01XII4,ZI3,YI3,01XI4,01XII4,
25787	113.16	1431.93	1432.26	3	1432.27	-5.86554	4292.8	C172H283N36O82S4	TCTICQMLLPNQCSYASHQR	T1dEC2CamC5CamN11GlcNAcC13Cam	5	01Y(61F)41Y41M(31M41Y41L)61M61Y41L	21	164.15	N4H5F1S0	N,0;	794	Q9HCE3	784	803	0
23380	102.56	1045.12	1045.13	3	1045.14	-5.55557	3132.39	C131H211N22O65	VFNFNSSSTSHSSLK	V1dEN5GlcNAcK15dE	6	01Y41Y41M(31M)61M(31M21M)61M	23	164.13	N2H6F0S0	N,2;	907	Q9Y4K1	903	917	4	BI2,YI3,ZI3,YI3,
26059	114.37	1111.83	1111.82	3	1111.82	4.14446	3332.44	C136H223N22O73	LGNTPNESYLNPVR	L1dEN6GlcNAc	6	01Y41Y41M(31M21M)61M(31M21M)61M21M	36	164	N2H8F0S0	N,2;	150	Q9HBY0	145	158	4	04AI4,YI3,ZI3,YI3,
26472	116.22	1243.26	1242.6	3	1242.59	8.01789	3724.74	C146H259N22O78Ct12	SNTTALAEFGKYIHK	S1dEN2GlcNAcK11dEK15dE	5	01Y41Y41M(31M21M21M31G)61M(31M21M)61M	37	164	N2H9F0S0	N,2;	72	Q6GTS8	71	85	0
23752	104.17	1114.47	1114.47	3	1114.46	10.3116	3340.36	C132H223N18O76S2	DINECLQSPCK	D1dEN3GlcNAcC5CamC10CamK11dE	5	01Y41Y41M(31M21M21M31G)61M(31M21M)61M	34	163.84	N2H9F0S0	N,0;	3902	Q6V0I7	3900	3910	0
35026	151.1	1131.27	1131.27	4	1131.25	14.6052	4519.98	C196H292N39O83	TWNALDAGLYDHFNATFWRHVAR	T1dEN14GlcNAc	7	01Y41Y41M(31M21M21M)61M(31M21M)61M	27	163.82	N2H8F0S0	N,0;	302	Q96A11	289	311	0
28860	126.56	1308.57	1308.92	3	1308.91	5.76328	3922.71	C157H261N34O72S3Ct4	YNVSCIMIMPQHQRQGFGR	Y1dEN2GlcNAcC5Cam	5	01Y41Y41M(31M21M)61M(31M21M)61M	32	163.69	N2H7F0S0	N,1;	854	Q8WYB5	853	871	3	BI2,YI3,YI3,
37369	160.18	1213.93	1214.32	5	1214.31	6.28397	6064.53	C234H396N39O136S1Ct8	GANNSNTTNPPPAPSKSPEEMR	G1dEN3GlcNAcK16dE	5	01Y(61F)41Y41M(31M(21Y(31F)41L32S)41Y(31F)41L32S)61M(21Y41L32S)61Y31F	47	163.69	N6H6F4S3	N,1;	394	P23415	392	413	0
32449	141.61	1127.49	1127.24	4	1127.26	-13.2498	4504	C187H300N37O90	NNGQAPDAYRPRDDSFHVILNK	N1dEN21GlcNAcK22dE	5	01Y41Y41M(31M21M21M)61M(31M21M)61M21M	31	163.65	N2H9F0S0	N,0;	385	Q8TBB1	365	386	3	03AI4,45AI3,04AI4,
28799	126.78	1492.97	1492.63	3	1492.62	4.83069	4473.84	C182H278N37O90Ct4	AGGSHQEQPPYPSYNSNYWNSTAR	A1dEN20GlcNAc	5	01Y41Y41M(31M21M21M)61M(31M21M)61M	29	163.64	N2H8F0S0	N,0;	104	O95429	85	108	0
38084	163.94	1197.88	1197.55	3	1197.53	11.5967	3589.58	C152H242N23O75	HQAGPKEEEFNASFK	H1dEK6dEN11GlcNAcK15dE	5	01Y41Y41M(31M21M21M)61M(31M21M)61M	27	163.63	N2H8F0S0	N,2;	894	O60290	884	898	0
28763	126.63	1034.16	1034.42	4	1034.41	5.42043	4132.62	C160H267N20O104	GNGSSTPR	G1dEN2GlcNAc	6	01Y41Y41M(31M(21Y41L31Y(31F)41L21F)41Y41L)61M61Y41L31Y41L32S	37	163.57	N7H8F2S1	N,1;	55	Q76I76	54	61	0
36405	158.41	1182.52	1182.02	4	1182.02	5.80865	4723.04	C197H313N28O100Ct4	IIPFYILNATNYFGR	I1dEN8GlcNAc	5	01Y41Y41M(31M41Y41L32S)61M(21Y41L32S)61Y41L32S	53	163.19	N5H6F0S3	N,0;	892	Q587J7	885	899	1	YI5,YII5,YIII5,
28311	124.29	1510.99	1510.99	3	1510.99	1.36453	4528.95	C171H299N30O98S1Ct12	NKSNEDQSMGNWQIK	N1GlcNAc@dEK2dEK15dE	5	01Y41Y41M(31M41Y41L31Y41L32S)61M61Y41L32S	39	163.11	N5H6F0S2	N,0;	456	P02545	456	470	0
28484	125.02	1609.02	1608.36	3	1608.36	2.39961	4821.05	C188H319N28O102S2Ct12	GFKGNCSMTFIDQFK	G1dEK3dEN5GlcNAcC6CamK15dE	7	01Y41Y41M(31M41Y41L32S)61M(21Y41L32S)61Y41L32S	42	163.09	N5H6F0S3	N,1;	2106	Q86TB3	2102	2116	20	02AI2,02AII2,02AIII2,BI1,BII1,BIII1,CI1,CII1,CIII1,35AI4,35AIII4,15AI2,15AII2,15AIII2,BI2,BII2,BIII2,CI2,CII2,CIII2,35AI3,35AII3,35AIII3,BI3,BII3,BIII3,35AI4,35AIII4,BIII4,02XI1,ZI1,YI1,ZI2,YI2,YI6,YII6,YIII6,YI3,YI4,YII4,YIII4,YI1,
28157	123.62	1402.61	1402.61	3	1402.61	-5.84677	4203.82	C173H280N29O90	FQETSVFNETLRIER	F1dEN8GlcNAc	5	01Y41Y41M(31M41Y41L)61M61Y41L31Y41L32S	31	162.83	N5H6F0S1	N,0;	90	Q8NFP4	83	97	0
27347	121.66	1097.17	1097.17	3	1097.17	-2.10134	3288.49	C129H227N22O72Ct4	IEITSVDLALGNETGR	I1dEN12GlcNAc	5	01Y41Y41M(31M21M)61M(31M21M)61M	26	162.75	N2H7F0S0	N,0;	693	Q7Z392	682	697	3	BI2,YI3,YI3,
28560	126.91	1399.97	1399.29	3	1399.3	-1.00462	4193.86	C175H282N31O86	TNSLSFPKQIAWNQSR	T1dEK8dEN13GlcNAc	5	01Y41Y41M(31M41Y41L32S)61M61Y41L32S	36	162.72	N4H5F0S2	N,0;	1108	A8MYU2	1096	1111	0
25634	113.93	1100.81	1100.47	3	1100.47	0.858488	3298.4	C135H217N22O72	HFISSASFVSNTSR	H1dEN11GlcNAc	6	01Y41Y41M(31M21M)61M(31M21M)61M21M	27	162.48	N2H8F0S0	N,1;	293	Q5TH74	283	296	4	45AI3,YI3,ZI3,YI3,
36607	157.98	1478.66	1478.65	3	1478.66	-2.65625	4431.95	C183H304N27O95S1	EILQALAALVYCNGSK	E1dEC12CamN13GlcNAcK16dE	5	01Y41Y41M(31M41Y41L)61M(21Y41L32S)61Y41L32S	39	162.47	N5H6F0S2	N,1;	150	Q6AI08	138	153	0
26102	114.95	919.743	920.072	3	920.075	-3.62523	2757.21	C104H186N15O63Ct8	SQFTDLNGSK	S1dEN7GlcNAcK10dE	6	01Y41Y41M(31M21M21M)61M(31M)61M	26	162.47	N2H7F0S0	N,1;	192	Q5VTT2	186	195	4	BI2,BIII3,BI2,BIII3,YI3,YIII3,YI3,YIII3,
23013	102.28	977.453	976.786	3	976.787	-0.900117	2927.34	C115H204N19O64Ct4	NITIVTGAPR	N1GlcNAc@dE	12	01Y41Y41M(31M41Y41L31Y)61M61Y41L	34	162.43	N5H5F0S0	N,0;	265	P26006	265	274	0
26633	117.37	1250.89	1250.89	3	1250.88	10.3263	3749.62	C143H250N25O81S1Ct8	ETNFSLASGLEAKDECR	E1dEN3GlcNAcK13dEC16Cam	5	01Y41Y41M(31M21M)61M(31M21M)61M21M	34	162.17	N2H8F0S0	N,1;	59	P56159	57	73	3	04AI4,YI3,YI3,
28319	125.89	1463.61	1463.95	3	1463.96	-6.51538	4387.85	C174H288N29O95S1Ct4	AANMSDVSDLRIFYR	A1dEN3GlcNAc	5	01Y41Y41M(31M41Y41L31Y41L32S)61M61Y41L32S	42	162.04	N5H6F0S2	N,2;	352	P08922	350	364	7	35AI5,35AII5,BII5,23XII3,35XII4,03XII4,14XII4,YII4,14XII5,
33158	143.92	1543.71	1543.37	3	1543.35	14.3108	4626.04	C189H314N35O93S2	KVVMNSSSASQEIGDHQYTIICSEK	K1dEN5GlcNAcC22CamK25dE	7	01Y41Y41M(31M21M)61M(31M21M)61M21M	33	162.03	N2H8F0S0	N,3;	936	Q9Y2K9	932	956	3	CI3,04AI4,YI3,
32935	143.56	1222.56	1221.88	3	1221.88	1.61719	3662.62	C152H245N28O75	AGYNLSLWASDGGRPLAR	A1dEN4GlcNAc	5	01Y41Y41M(31M21M21M)61M(31M21M)61M	33	161.99	N2H8F0S0	N,0;	996	Q9NYQ8	993	1010	0
29194	128.48	1379.29	1379.62	3	1379.62	-2.32762	4134.85	C168H285N36O75S4	TSPTPNSCPLPLPLCRMSGVLCSR	T1dEN6GlcNAcC8CamC15CamC22Cam	6	01Y41Y41M(31M)61M(31M21M)61M	23	161.95	N2H6F0S0	N,0;	57	A6NNL0	52	75	4	BI2,BI2,YI3,YI3,
28606	125.51	1522.02	1521.34	3	1521.33	4.61982	4559.97	C190H304N29O98	TVYLYPNQTGLPDPLSR	T1dEN7GlcNAc	5	01Y41Y41M(31M41Y41L31Y41L32S)61M61Y41L32S	40	161.94	N5H6F0S2	N,1;	658	P16112	652	668	4	03AI5,03AII5,35AI5,35AII5,BII5,YII4,
28078	123.67	1597.67	1597.01	3	1597.01	-3.89441	4787.02	C185H313N36O104S1Ct4	NLTQAAREVNCPHLSR	N1GlcNAc@dEC11Cam	5	01Y41Y41M(31M41Y41L32S)61M(21Y41L32S)61Y41L32S	43	161.92	N5H6F0S3	N,0;	158	Q5JRV8	158	173	1	YI6,YII6,YIII6,
20832	93.38	993.777	993.438	3	993.444	-6.3282	2977.31	C120H202N21O65	AATSSNHSVDEQLK	A1dEN6GlcNAcK14dE	6	01Y41Y41M(31M)61M(31M21M)61M	30	161.86	N2H6F0S0	N,2;	454	Q5HY92	449	462	4	BI2,YI3,ZI3,YI3,
36752	158.57	1580.69	1580.69	4	1580.69	-2.41943	6316.74	C260H416N51O127S1	NLSEVPQCVWRINVDIPEEANQNLSFGATER	N1dEC8CamN23GlcNAc	7	01Y(61F)41Y41M(31M(21Y41L32S)41Y41L32S)61M(31M)61M	32	161.69	N4H7F1S2	N,2;	69	Q9H9A6	47	77	0
28047	123.54	1499.64	1499.64	3	1499.63	8.80891	4494.87	C182H289N32O93S1Ct4	GWRLFNCSASLDWPR	G1dEN6GlcNAcC7Cam	5	01Y41Y41M(31M41Y41L31Y41L32S)61M61Y41L32S	35	161.62	N5H6F0S2	N,1;	455	Q9Y4W2	450	464	0
27845	122.28	1453.94	1453.59	3	1453.6	-5.68862	4356.78	C178H283N24O100	VNNTLVDDYYDESK	V1dEN2GlcNAcK14dE	5	01Y41Y41M(31M41Y41L31Y41L32S)61M61Y41L32S	41	161.56	N5H6F0S2	N,1;	266	Q9HB29	265	278	4	35AI5,35AII5,BII5,03XII4,14XII4,YII4,
29586	130.09	1150.27	1149.77	4	1149.77	3.4208	4594.05	C183H306N43O93	SANTSPESSSRLSSNGLLSASPSSSPSQSPPR	S1dEN3GlcNAc	11	01Y41Y41M(31M21M)61M(31M)61M	25	161.55	N2H6F0S0	N,0;	380	P20749	378	409	4	BI2,BI2,YI3,YI3,
40297	172.31	1405.38	1405.39	4	1405.39	-3.16767	5615.53	C247H377N40O107	KFEAHFELVHYAGVVPYNISGWLEK	K1dEN18GlcNAcK25dE	5	01Y41Y41M(31M41Y41L31Y41L32S)61M61Y41L32S	40	161.45	N5H6F0S2	N,2;	601	Q9Y2K3	584	608	0
28311	124.29	1510.99	1510.99	3	1510.99	2.07202	4528.94	C178H299N30O96S1Ct8	LSFPSTANKSMTFDHR	L1dEN8GlcNAcK9dE	5	01Y41Y41M(31M41Y41L31Y41L32S)61M61Y41L32S	38	161.35	N5H6F0S2	N,1;	126	A8MPY1	119	134	0
19992	90.55	1131.14	1130.81	3	1130.81	-1.43851	3389.42	C131H226N17O74S2Ct8	SQIMFYNDCVK	S1dEN7GlcNAcC9CamK11dE	7	01Y41Y41M(31M21M21M)61M(31M21M)61M21M	28	161.31	N2H9F0S0	N,1;	1024	Q0VDD8	1018	1028	2	45AI3,04AI4,
25930	114.19	1111.83	1111.5	3	1111.5	0.0693041	3331.47	C139H228N19O73	HEYELNSTPDKK	H1dEN6GlcNAcK11dEK12dE	6	01Y41Y41M(31M21M21M)61M(31M21M)61M	30	161.3	N2H8F0S0	N,1;	817	Q9UK61	812	823	0
19473	87.3	913.728	913.732	3	913.727	5.36307	2738.16	C99H181N16O65Ct8	SDHNTSTSTK	S1dEN4GlcNAcK10dE	6	01Y41Y41M(31M21M)61M(31M21M)61M	34	161.3	N2H7F0S0	N,1;	1166	Q9ULU4	1163	1172	3	BI2,YI3,YI3,
28763	126.63	1034.16	1034.42	4	1034.41	5.42043	4132.62	C160H267N20O104	QQNETR	Q1dEN3GlcNAc	5	01Y41Y41M(31M(21Y41L31Y(31F)41L21F)41Y41L)61M61Y41L31Y41L32S	37	161.21	N7H8F2S1	N,1;	80	Q8IWB1	78	83	0
28525	126.76	1004.14	1003.14	3	1003.14	1.0107	3006.39	C118H213N18O67Ct4	LLLSINVTNTR	L1dEN6GlcNAc	17	01Y41Y41M(31M21M21M31G)61M(31M)61M	32	161.18	N2H8F0S0	N,5;	656	P26006	651	661	1	12AIII4,
27929	124.19	1402.62	1402.93	3	1402.95	-10.9082	4204.83	C171H279N32O89	DFVEIREGNATGHLVGR	D1dEN9GlcNAc	5	01Y41Y41M(31M41Y41L)61M61Y41L31Y41L32S	35	161.16	N5H6F0S1	N,2;	1802	O60494	1794	1810	0
18865	84.32	1093.79	1093.13	3	1093.13	-1.66001	3276.37	C127H215N24O75	TSSSPASVNDSRGPR	T1dEN9GlcNAc	6	01Y41Y41M(31M21M)61M(31M21M)61M21M	28	161.15	N2H8F0S0	N,1;	400	Q76KD6	392	406	3	04AI4,YI3,YI3,
37008	158.88	1508.42	1508.17	4	1508.17	-2.45564	6026.65	C252H398N51O116S1	FHIYNGTRPCESVSSSVQLPEDELFARSPDPR	F1dEN5GlcNAcC10Cam	7	01Y41Y41M(31M(21Y41L)41Y41L)61M21Y(31F)41L21F	25	161.09	N5H6F2S0	N,0;	188	Q93008	184	215	0
17138	76.43	1008.1	1008.44	3	1008.44	-0.716831	3022.29	C118H201N14O69Ct8	VDAAFNWSK	V1dEN6GlcNAcK9dE	5	01Y41Y41M(31M21M21M31G31G)61M(31M)61M	33	161.05	N2H9F0S0	N,0;	573	P08253	568	576	0
28601	127.08	1302.59	1302.26	3	1302.25	5.04013	3902.74	C154H261N28O81Ct8	VDGNDVFAVYNATKEAR	V1dEN11GlcNAcK14dE	5	01Y41Y41M(31M41Y41L)61M61Y41L32S	34	161.02	N4H5F0S1	N,0;	308	P12694	298	314	2	03AI5,35AI5,
23607	103.91	1114.47	1114.47	3	1114.47	3.58014	3340.39	C125H219N24O75S1Ct4	RNASIHASMDSAR	R1dEN2GlcNAc	6	01Y41Y41M(31M21M21M31G)61M(31M21M)61M	34	160.94	N2H9F0S0	N,1;	432	Q7Z2D5	431	443	0
23366	102.5	1045.46	1045.12	3	1045.13	-3.00098	3132.36	C124H207N26O67	ENPDIVNQSQQAQAR	E1dEN7GlcNAc	7	01Y41Y41M(31M21M)61M(31M)61M	28	160.93	N2H6F0S0	N,1;	351	O95376	345	359	4	BI2,YI3,ZI3,YI3,
28763	126.63	1034.16	1034.42	4	1034.41	5.42043	4132.62	C160H267N20O104	NEANATR	N1dEN4GlcNAc	5	01Y41Y41M(31M(21Y41L31Y(31F)41L21F)41Y41L)61M61Y41L31Y41L32S	37	160.91	N7H8F2S1	N,0;	1559	P49792	1556	1562	0
28922	126.82	1254.57	1254.56	3	1254.57	-1.39013	3760.68	C154H255N28O79	GHLDEEEVIASGVENASGISEK	G1dEN15GlcNAcK22dE	8	01Y41Y41M(31M)61M(31M21M)61M	26	160.76	N2H6F0S0	N,1;	1351	Q8WUY3	1337	1358	3	BI2,YI3,YI3,
34999	150.98	1508.02	1508.02	3	1508	8.39992	4519.99	C174H300N35O96Ct8	AASQNSSLWAQLSSTQTSDSTDAAAAK	A1dEN5GlcNAcK27dE	8	01Y41Y41M(31M21M21M31G)61M(31M)61M	25	160.62	N2H8F0S0	N,1;	218	Q7L2K0	214	240	0
24406	107.37	1087.81	1087.48	3	1087.47	4.38321	3259.4	C125H216N23O73Ct4	DLEITNATLQSEEDSR	D1dEN6GlcNAc	25	01Y41Y41M(31M21M)61M(31M)61M	22	160.6	N2H6F0S0	N,4;	119	Q6P179	114	129	4	BI2,BI2,YI3,YI3,
28408	126.25	1361.58	1361.25	3	1361.26	-5.90599	4079.76	C159H272N29O88S1Ct4	SQNGSLGSSVMAPVGPPR	S1dEN3GlcNAc	6	01Y41Y41M(31M41Y41L31Y41L)61M61Y41L32S	35	160.55	N5H6F0S1	N,0;	43	O43166	41	58	1	YII4,
27554	121.4	1099.17	1099.18	3	1099.17	2.5008	3294.5	C141H225N24O65	KAFRPFTNYSIPTR	K1dEN8GlcNAc	5	01Y41Y41M(31M)61M(31M21M)61M21M	27	160.55	N2H7F0S0	N,1;	59	Q8WXA8	52	65	4	45AI3,YI3,ZI3,YI3,
32025	139.47	1036.7	1036.95	4	1036.95	0.44856	4142.76	C168H277N28O87S2	CEECGKAFNLSSDLNTHK	C1dE@CamC4CamK6dEN9GlcNAcK18dE	5	01Y41Y41M(31M21M21M)61M(31M21M)61M21M	37	160.54	N2H9F0S0	N,0;	575	Q03938	567	584	3	03AI4,45AI3,04AI4,
28932	127.37	1051.42	1051.67	4	1051.67	-2.75165	4201.66	C166H274N17O106	NETYIR	N1GlcNAc@dE	5	01Y(61F)41Y41M(31M(21Y41L31Y41L31L)41Y41L31Y41L31L)(41Y)61M(31M)61M	39	160.5	N7H11F1S0	N,0;	513	Q96FT7	513	518	0
28932	127.37	1051.42	1051.67	4	1051.67	-2.75165	4201.66	C166H274N17O106	NYTEIR	N1GlcNAc@dE	5	01Y(61F)41Y41M(31M(21Y41L31Y41L31L)41Y41L31Y41L31L)(41Y)61M(31M)61M	39	160.5	N7H11F1S0	N,0;	434	Q96PV7	434	439	0
20750	93.21	1101.48	1101.48	3	1101.47	2.94144	3301.4	C126H222N21O67S3Ct8	IRVNCCWPMDK	I1dEN4GlcNAcC5CamC6CamK11dE	5	01Y41Y41M(31M21M)61M(31M21M)61M21M	35	160.5	N2H8F0S0	N,1;	1387	Q02817	1384	1394	4	45AI3,04AI4,YI3,YI3,
39959	170.93	1873.51	1873.17	3	1873.19	-14.7824	5614.56	C234H382N45O112	TASSTVLNILYRFAETHNLSVALPAGSR	T1dEN18GlcNAc	6	01Y41Y41M(31M41Y41L31Y41L32S)61M61Y41L32S	33	160.43	N5H6F0S2	N,2;	79	Q9H3Q3	62	89	0
37626	161.96	1506.41	1506.14	4	1506.14	1.82774	6018.53	C239H382N53O116S2Ct8	VHTGERPWECNECGKFFSQTSHLNDHR	V1dEC10CamN11GlcNAcC13CamK15dE	6	01Y41Y41M(31M41Y41L)61M(21Y41L32S)61Y41L32S	41	160.41	N5H6F0S2	N,1;	270	Q3SY52	260	286	0
25803	114.7	918.446	919.745	3	919.75	-4.90967	2756.23	C106H191N14O60S1Ct8	MPNASFSTLK	M1dEN3GlcNAcK10dE	5	01Y41Y41M(31M21M)61M(31M21M)61M	32	160.15	N2H7F0S0	N,2;	90	P01733	88	97	4	BI2,YI3,YI3,YI3,
27604	121.23	1151.86	1153.2	3	1153.2	-1.02293	3456.57	C135H239N22O72S1Ct8	NITQLSYQSHMALK	N1GlcNAc@dEK14dE	5	01Y41Y41M(31M21M21M)61M(31M21M)61M	32	160.14	N2H8F0S0	N,0;	612	P32019	612	625	0
22716	100.24	1305.55	1306.31	4	1306.29	8.85093	5220.15	C208H332N33O114Ct8	YEDLYAFSYNPKQNDSER	Y1dEK12dEN14GlcNAc	5	01Y41Y41M(31M41Y41L32S)61M(21Y41L32S)61Y41L32S	50	160.11	N5H6F0S3	N,0;	117	Q9Y217	104	121	23	02AI2,02AII2,02AIII2,02AI4,02AIII4,BI1,BII1,BIII1,CI1,CII1,CIII1,35AI4,35AIII4,25AI2,25AII2,25AIII2,15AIII4,BI2,BII2,BIII2,CI2,CII2,CIII2,35AI3,35AII3,35AIII3,BI3,BII3,BIII3,35AI4,35AIII4,BIII4,YI1,YI2,14XI5,14XII5,14XIII5,YI6,YII6,YIII6,YI3,YI1,15XI2,YI2,YI4,YII4,YIII4,YI6,YII6,YIII6,
28860	126.56	1308.57	1308.92	3	1308.92	-0.430425	3922.73	C161H261N32O80	TGINQPPSLTPSNFPSPNQSSR	T1dEN18GlcNAc	6	01Y41Y41M(31M21M)61M(31M21M)61M	31	160.11	N2H7F0S0	N,1;	1091	Q8IZL2	1074	1095	3	BI2,YI3,YI3,
28221	125.47	1521.01	1521.01	3	1521	9.00599	4558.96	C178H301N32O96S1Ct8	NCKDNLSSWLEHLPR	N1dEC2CamK3dEN5GlcNAc	5	01Y41Y41M(31M41Y41L31Y41L32S)61M61Y41L32S	46	160.1	N5H6F0S2	N,0;	761	Q92817	757	771	0
16968	75.52	1335.21	1336.21	3	1336.21	-1.14523	4004.61	C156H259N24O96	NASGVVNSSPR	N1dEN7GlcNAc	5	01Y41Y41M(31M41Y41L32S)61M(21Y41L32S)61Y41L32S	37	160.09	N5H6F0S3	N,0;	330	Q8N5G2	324	334	2	YI5,YII5,YIII5,YI6,YII6,YIII6,
25930	114.19	1111.83	1111.5	3	1111.49	8.62271	3331.44	C129H224N23O72S1Ct4	GLALNDCHAEIISR	G1dEN5GlcNAcC7Cam	6	01Y41Y41M(31M21M)61M(31M21M)61M21M	28	160.02	N2H8F0S0	N,1;	391	P78563	387	400	3	04AI4,YI3,YI3,
23607	103.91	1114.47	1114.47	3	1114.47	0.56435	3340.4	C127H223N16O77S1Ct8	ELSEELFNCSK	E1dEN8GlcNAcC9CamK11dE	5	01Y41Y41M(31M21M21M31G)61M(31M21M)61M	35	160.01	N2H9F0S0	N,0;	198	O95045	191	201	0
20145	90.29	1182.84	1182.84	3	1182.84	-3.44179	3545.51	C150H234N21O76	GTYHNKSFFTDDDK	G1dEN5GlcNAcK6dEK14dE	5	01Y41Y41M(31M21M21M)61M(31M21M)61M	27	159.93	N2H8F0S0	N,0;	174	P52566	170	183	0
38326	164.19	1197.88	1197.88	3	1197.87	6.95064	3590.59	C139H245N22O77S1Ct8	DGNITLNPSQTSVMYK	D1dEN3GlcNAcK16dE	8	01Y41Y41M(31M21M21M)61M(31M21M)61M	25	159.82	N2H8F0S0	N,2;	87	Q6P5X7	85	100	0
37369	160.18	1213.93	1214.32	5	1214.31	6.15715	6064.53	C250H400N37O130S2	TPGNVTNCTVMHLHPYTAYK	T1dEN7GlcNAcC8CamK20dE	5	01Y(61F)41Y41M(31M(21Y(31F)41L32S)41Y(31F)41L32S)61M(21Y41L32S)61Y31F	46	159.78	N6H6F4S3	N,0;	2584	O75445	2578	2597	1	15XII4,
29294	128.41	1379.62	1379.95	3	1379.95	6.17751	4135.82	C167H272N33O84Ct4	EEEIEFLYNENTVRESPNITDR	E1dEN18GlcNAc	5	01Y41Y41M(31M21M)61M(31M)61M	23	159.76	N2H6F0S0	N,0;	690	P41252	673	694	5	BI2,BI2,ZI3,YI3,YI3,
31145	136.41	1233.51	1233.18	3	1233.17	4.35909	3696.5	C141H235N24O81S1Ct8	YQCYNQEQNDTEGPK	Y1dEC3CamN9GlcNAcK15dE	5	01Y41Y41M(31M21M)61M(31M21M)61M21M	31	159.75	N2H8F0S0	N,2;	2596	Q5VT06	2588	2602	3	04AI4,YI3,YI3,
20832	93.38	993.777	993.774	3	993.778	-4.71361	2978.32	C121H205N20O63S1	GCEVVPDVNVSGQK	G1dEC2CamN9GlcNAcK14dE	8	01Y41Y41M(31M)61M(31M21M)61M	28	159.75	N2H6F0S0	N,1;	414	Q86UX7	406	419	4	BI2,YI3,ZI3,YI3,
29271	129.92	1149.53	1149.02	4	1149.02	2.77789	4591.05	C188H309N38O86S2Ct4	GVSSSEMNVTWEPVQQDMNGILLGYEIR	G1dEN8GlcNAc	6	01Y41Y41M(31M21M)61M(31M)61M	23	159.67	N2H6F0S0	N,1;	830	Q02246	823	850	5	BI2,CI2,BI2,YI3,YI3,
37369	160.18	1213.93	1214.32	5	1214.31	6.3795	6064.53	C241H400N39O137S1	CNVEKVPSNSQLEIEGNSSGR	C1dE@CamK5dEN17GlcNAc	5	01Y(61F)41Y41M(31M(21Y(31F)41L32S)41Y(31F)41L32S)61M(21Y41L32S)61Y31F	46	159.59	N6H6F4S3	N,2;	1417	P51531	1401	1421	0
25760	113.04	1106.48	1106.48	4	1106.48	4.85821	4420.88	C183H283N38O88	GHAHLAALVNHESYNFSHR	G1dEN15GlcNAc	7	01Y41Y41M(31M)61M(21Y41L32S)61Y41L32S	27	159.57	N4H5F0S2	N,0;	212	Q96RQ1	198	216	3	BIII1,YI3,YI3,
32993	143.8	1543.7	1543.36	3	1543.35	1.57557	4626.04	C183H310N33O95S1Ct8	FLSVETPENDSQLSNISCSFQVSSK	F1dEN9GlcNAcC18CamK25dE	5	01Y41Y41M(31M21M21M)61M(31M21M)61M	29	159.51	N2H8F0S0	N,1;	79	Q13287	71	95	0
25634	113.93	1100.81	1100.47	3	1100.47	3.86357	3298.39	C137H213N24O69	RSQSPFWQNFSR	R1dEN9GlcNAc	5	01Y41Y41M(31M21M)61M(31M21M)61M21M	27	159.5	N2H8F0S0	N,2;	507	O43307	499	510	4	45AI3,YI3,ZI3,YI3,
27825	123.72	1596.67	1596.67	3	1596.68	-6.36941	4786.02	C182H318N31O105S2Ct8	HNITSVSQCCTISGLK	H1dEN2GlcNAcC9CamC10CamK16dE	5	01Y41Y41M(31M41Y41L32S)61M(21Y41L32S)61Y41L32S	40	159.48	N5H6F0S3	N,2;	81	Q96T91	80	95	1	YI6,YII6,YIII6,
28345	124.85	1605.35	1606.01	3	1606.02	-3.90743	4814.04	C190H314N37O101S1Ct4	IHQNITYQVCRHAPR	I1dEN4GlcNAcC10Cam	5	01Y41Y41M(31M41Y41L32S)61M(21Y41L32S)61Y41L32S	44	159.4	N5H6F0S3	N,0;	703	Q14112	700	714	1	YI6,YII6,YIII6,
25829	113.35	1100.48	1100.15	3	1100.14	5.16093	3297.4	C128H218N23O71S1Ct4	IQNACNPNTIFSR	I1dEN3GlcNAcC5Cam	7	01Y41Y41M(31M21M)61M(31M21M)61M21M	30	159.4	N2H8F0S0	N,3;	84	Q8WVZ7	82	94	3	04AI4,YI3,YI3,
17736	79.19	1277.2	1277.2	3	1277.2	-0.70806	3827.58	C149H244N27O80S1Ct8	WWRGNGCPEEDNK	W1dEN5GlcNAcC7CamK13dE	5	01Y(61F)41Y41M(31M41Y41L)61M61Y41L32S	28	159.27	N4H5F1S1	N,1;	817	P39086	813	825	0
35026	151.1	1131.27	1131.27	4	1131.27	0.767439	4520.05	C183H308N35O90S1Ct4	NSSVASDLHGEDMIVTPFAQVLASLR	N1GlcNAc@dE	5	01Y41Y41M(31M21M)61M(31M21M)61M21M	35	159.27	N2H8F0S0	N,0;	138	Q08493	138	163	5	03AI4,45AI3,04AI4,YI3,YI3,
34873	150.47	1131.02	1131.27	4	1131.27	-0.329084	4520.03	C176H312N35O93S2Ct4	GSGASTSNACTLSAISTIMISLTARSSL	G1dEN8GlcNAcC10Cam	6	01Y41Y41M(31M21M21M)61M(31M21M)61M	35	159.26	N2H8F0S0	N,0;	1006	Q8IWV2	999	1026	0
28078	124.85	1511.99	1511.32	3	1511.31	6.24453	4529.91	C174H298N29O100S1Ct8	LGNATANNTCIVDDSFK	L1dEN8GlcNAcC10CamK17dE	7	01Y41Y41M(31M41Y41L31Y41L32S)61M61Y41L32S	29	159.23	N5H6F0S2	N,0;	29	Q99677	22	38	2	35AI5,35AII5,YII4,
38158	164.25	1197.54	1197.88	3	1197.89	-12.0456	3590.66	C144H245N22O72Ct12	LTFYGNWSEKTHPK	L1dEN6GlcNAcK10dEK14dE	5	01Y41Y41M(31M21M)61M(31M21M)61M21M	32	159.19	N2H8F0S0	N,1;	214	Q9HCB6	209	222	3	45AI3,04AI4,YI3,
28860	126.56	1308.57	1308.92	3	1308.91	5.88781	3922.71	C160H261N34O75S2	SICSQGQWSTPKPHCQVNR	S1dEC3CamK12dEC15CamN18GlcNAc	6	01Y41Y41M(31M21M)61M(31M21M)61M	32	159.17	N2H7F0S0	N,2;	160	Q9UBS5	143	161	3	BI2,YI3,YI3,
26256	115.64	1070.89	1071.1	5	1071.08	12.8944	5348.37	C233H344N51O86S2Ct4	IFSWMQTNNSSHWTEFLWFIQMSQNQPYHR	I1dEN9GlcNAc	6	01Y41Y41M(31M)61M(21Y31F)61Y	16	159.15	N4H3F1S0	N,0;	491	Q6R2W3	483	512	3	CI2,YI3,ZI3,
18438	82.46	1077.45	1077.46	3	1077.45	4.4137	3229.34	C126H206N23O71Ct4	AFSSGSNFTQHQR	A1dEN7GlcNAc	7	01Y41Y41M(31M21M21M31G)61M(31M)61M	28	158.91	N2H8F0S0	N,1;	297	Q969W8	291	303	0
28820	126.39	1239.78	1239.19	3	1239.21	-13.109	3714.6	C148H249N28O79S1	CTLQDPDGQRNLSGK	C1dE@CamN11GlcNAcK15dE	5	01Y41Y41M(31M41Y41L)61M61Y41L32S	35	158.91	N4H5F0S1	N,0;	117	Q01151	107	121	3	03AI5,CII3,35AI5,
17596	79.36	1009.43	1009.43	4	1009.42	10.5807	4032.64	C159H255N34O85S1	NHCNHRDYQNISR	N1dEC3CamN10GlcNAc	5	01Y(61F)41Y41M(31M41Y)61M61Y41L31Y41L32S	24	158.81	N5H5F1S1	N,1;	336	P28039	327	339	0
20434	91.76	1299.05	1299.04	2	1299.04	-0.0917983	2596.08	C101H175N12O65	ATNLTR	A1dEN3GlcNAc	5	01Y41Y41M(31M21M21M31G)61M(31M21M)61M	32	158.78	N2H9F0S0	N,1;	1217	P50851	1215	1220	0
27182	120.92	1283.27	1282.6	3	1282.6	2.87417	3844.78	C150H267N22O82Ct12	ETEKIIAELNETWEEK	E1dEK4dEN10GlcNAcK16dE	5	01Y41Y41M(31M21M21M31G)61M(31M)61M	27	158.64	N2H8F0S0	N,1;	448	Q12756	439	454	2	12AIII4,23XIII3,
23039	102.39	1045.13	1045.12	3	1045.14	-13.1631	3132.39	C128H215N22O65S1	EISSSLGRLNDCYK	E1dEN10GlcNAcC12CamK14dE	5	01Y41Y41M(31M21M)61M(31M)61M	22	158.31	N2H6F0S0	N,0;	486	Q13023	477	490	4	BI2,BI2,YI3,YI3,
27735	122.19	1448.85	1448.27	3	1448.27	3.75524	4340.78	C177H283N26O96S1	QMPDVNVSWDGEGPK	Q1dEN6GlcNAcK15dE	6	01Y41Y41M(31M41Y41L31Y41L32S)61M61Y41L32S	42	158.31	N5H6F0S2	N,1;	347	O00330	342	356	3	35AI5,35AII5,BII5,YII4,
20832	93.38	993.777	993.438	3	993.434	4.27636	2977.28	C121H198N19O61S1Ct4	YLTYSLYSNVCR	Y1dEN9GlcNAcC11Cam	5	01Y41Y41M(31M)61M(31M21M)61M	29	158.26	N2H6F0S0	N,3;	3512	Q9P2D7	3504	3515	4	BI2,YI3,ZI3,YI3,
25755	113.39	1154.16	1154.16	3	1154.16	-5.1284	3459.47	C141H228N23O76	KQNNGAFNETLFR	K1dEN8GlcNAc	9	01Y41Y41M(31M21M21M31G)61M(31M21M)61M	30	158.18	N2H9F0S0	N,1;	727	P02786	720	732	0
36399	157.07	1148.86	1148.86	3	1148.87	-2.49305	3443.58	C137H236N23O71Ct8	ITIPPHLAYGENGTGDK	I1dEN12GlcNAcK17dE	6	01Y41Y41M(31M21M21M)61M(31M)61M	33	158.18	N2H7F0S0	N,2;	352	Q96AY3	341	357	4	BI2,BIII3,BI2,BIII3,YI3,YIII3,YI3,YIII3,
16528	73.58	1229.5	1229.16	3	1229.16	1.2724	3684.47	C136H239N18O89S1Ct8	DAENESMAK	D1dEN4GlcNAcK9dE	6	01Y41Y41M(31M41Y41L)61M(21Y41L32S)61Y41L32S	41	158.12	N5H6F0S2	N,1;	420	O95466	417	425	0
27494	121.15	1205.2	1205.54	3	1205.54	3.29854	3613.6	C150H250N19O81	FNQTEEVSVETLLK	F1dEN2GlcNAcK14dE	6	01Y41Y41M(31M21M21M)61M(31M21M)61M21M	27	158.05	N2H9F0S0	N,2;	1783	Q8IWT3	1782	1795	2	45AI3,04AI4,
23889	106.08	1171.85	1171.52	3	1171.52	-0.521499	3511.54	C146H236N23O75	FVGTPEVNQTTLYQR	F1dEN8GlcNAc	22	01Y41Y41M(31M21M21M31G)61M(31M)61M	28	158.04	N2H8F0S0	N,10;	53	P01033	46	60	2	12AIII4,25AIII2,
28157	123.62	1402.61	1402.61	3	1402.62	-6.8178	4203.83	C178H280N27O88	AGLEPFFDFIVSINGSR	A1dEN14GlcNAc	6	01Y41Y41M(31M41Y41L)61M61Y41L31Y41L32S	31	158	N5H6F0S1	N,1;	44	Q9H8Y8	31	47	0
34644	149.56	1498.33	1498	3	1498.01	-3.70259	4490	C170H302N31O90S2Ct16	THTGEKPYECNECGKAFTQK	T1dEK6dEC10CamN11GlcNAcC13CamK15dEK20dE	5	01Y41Y41M(31M21M21M31G31G)61M(31M)61M	25	157.96	N2H9F0S0	N,0;	321	P17025	311	330	0
20257	91.79	984.1	984.43	3	984.427	3.15053	2950.26	C110H193N22O62S1Ct8	CWNTERNQTDK	C1dE@CamN7GlcNAcK11dE	6	01Y41Y41M(31M)61M(31M21M)61M	28	157.91	N2H6F0S0	N,1;	20	Q70YC4	14	24	4	BI2,YI3,ZI3,YI3,
31450	138.89	1155.86	1155.86	3	1155.87	-11.4141	3464.6	C135H239N26O69S1Ct8	CTTGRPNVSLSSFHIK	C1dE@CamN7GlcNAcK16dE	5	01Y41Y41M(31M21M21M)61M(31M)61M	27	157.88	N2H7F0S0	N,0;	602	Q96PE1	596	611	4	BI2,BIII3,BI2,BIII3,YI3,YIII3,YI3,YIII3,
28813	126.84	1341.23	1342.24	3	1342.23	2.67911	4022.68	C155H257N28O88Ct8	TQSFNNYSPNSHSSK	T1dEN6GlcNAcK15dE	6	01Y41Y41M(31M41Y41L32S)61M61Y41L32S	43	157.87	N4H5F0S2	N,1;	246	Q7Z6W7	241	255	5	BI4,BII4,35AI5,23XII3,ZI3,ZII3,YI3,YII3,
17434	77.67	1122.71	1122.71	4	1122.71	2.38262	4485.81	C168H286N31O106Ct4	SNIAAANSGSNSSGATR	S1dEN11GlcNAc	7	01Y41Y41M(31M41Y41L32S)61M(21Y41L32S)61Y41L32S	46	157.86	N5H6F0S3	N,3;	232	Q5GH76	222	238	1	YI6,YII6,YIII6,
36644	159.37	1584.96	1586.18	4	1586.16	13.6356	6338.6	C249H410N43O146	HSSGSSNTSTANRSTHNELEK	H1dEN12GlcNAcK21dE	5	01Y(61F)41Y41M(31M(21Y(31F)41L31Y)41Y(31F)41L31Y)(41Y)61M(21Y41L32S)61Y41L32S	45	157.82	N9H7F3S2	N,0;	68	P50539	57	77	0
20331	92.14	1192.86	1192.86	3	1192.86	-1.53334	3575.56	C138H240N27O76S1Ct4	SVHNVTGAQVGLSCEVR	S1dEN4GlcNAcC14Cam	5	01Y41Y41M(31M21M)61M(31M21M)61M21M	28	157.77	N2H8F0S0	N,0;	166	Q8WX77	163	179	3	04AI4,YI3,YI3,
25396	112.84	1274.22	1275.23	3	1275.23	1.89274	3821.66	C151H258N29O82S1	TSQHLGSGQSAVRNGSMK	T1dEN14GlcNAcK18dE	5	01Y41Y41M(31M21M21M)61M(31M21M)61M21M	31	157.75	N2H9F0S0	N,0;	1549	Q9C0D5	1536	1553	1	04AI4,
27995	122.92	1351.91	1351.24	3	1351.24	-4.90629	4049.71	C165H262N27O86Ct4	DFLGTNWSSSAAWLR	D1dEN6GlcNAc	5	01Y41Y41M(31M41Y41L31Y41L)61M61Y41L32S	35	157.74	N5H6F0S1	N,0;	94	Q9BRQ3	89	103	1	YII4,
28860	126.56	1308.57	1308.92	3	1308.91	8.0484	3922.7	C157H261N32O81S1	HPSAVTACNLDLENLVTDSNR	H1dEC8CamN20GlcNAc	5	01Y41Y41M(31M21M)61M(31M21M)61M	31	157.71	N2H7F0S0	N,2;	337	Q9Y678	318	338	3	BI2,YI3,YI3,
36874	158.36	1575.68	1575.7	3	1575.69	11.3092	4723.04	C192H317N30O105	LNISSLSQLSPPNDHK	L1dEN2GlcNAcK16dE	5	01Y41Y41M(31M41Y41L32S)61M(21Y41L32S)61Y41L32S	52	157.67	N5H6F0S3	N,0;	834	Q68DA7	833	848	2	YI5,YII5,YIII5,YI6,YII6,YIII6,
16645	74.12	984.755	983.756	3	983.754	2.06325	2948.25	C117H195N22O63S1	MNSSPAGTPSPQPSR	M1dEN2GlcNAc	5	01Y41Y41M(31M)61M(31M21M)61M	26	157.64	N2H6F0S0	N,0;	62	Q9HBY8	61	75	3	BI2,YI3,YI3,
34185	149.71	1497.66	1498.02	3	1497.99	19.7847	4489.94	C179H294N35O94Ct4	TNGSLNGTSENATSPVIEFWERR	T1dEN11GlcNAc	6	01Y41Y41M(31M21M21M)61M(31M21M)61M21M	29	157.6	N2H9F0S0	N,0;	178	Q9NSD5	168	190	1	04AI4,
22578	99.49	1314.61	1315.11	2	1315.1	8.00254	2628.18	C103H179N14O57Ct8	NGTTYEGIFK	N1GlcNAc@dEK10dE	7	01Y41Y41M(31M21M)61M(31M)61M	30	157.47	N2H6F0S0	N,0;	141	Q8WWM7	141	150	4	BI2,ZI3,YI3,YI3,
20331	92.14	1192.86	1192.86	3	1192.86	-3.57129	3575.57	C136H240N25O76S1Ct8	GQKGDTISCNVTYPGR	G1dEK3dEC9CamN10GlcNAc	6	01Y41Y41M(31M21M)61M(31M21M)61M21M	28	157.32	N2H8F0S0	N,1;	669	P53420	660	675	3	04AI4,YI3,YI3,
25803	114.7	918.446	919.745	3	919.738	8.07874	2756.2	C109H183N18O60Ct4	WENHTLSLR	W1dEN3GlcNAc	6	01Y41Y41M(31M21M)61M(31M21M)61M	34	157.24	N2H7F0S0	N,2;	380	Q12879	378	386	5	BI2,YI3,03XI3,YI3,YI3,
31443	138.86	1156.2	1155.86	3	1155.86	0.135329	3464.56	C134H235N26O70S1Ct8	AVSKDPMSYALNHTNR	A1dEK4dEN12GlcNAc	5	01Y41Y41M(31M21M21M)61M(31M)61M	30	157.21	N2H7F0S0	N,1;	650	Q8NHU2	639	654	6	BI2,BIII3,CI2,CIII3,12AIII3,BI2,BIII3,YI3,YIII3,YI3,YIII3,
26188	114.93	1241.21	1241.21	3	1241.2	12.9585	3719.57	C155H244N25O77S1	QSTHSIYMFFNTSELR	Q1dEN11GlcNAc	5	01Y41Y41M(31M21M)61M(31M21M)61M21M	24	157.21	N2H8F0S0	N,1;	136	P01137	126	141	3	04AI4,YI3,YI3,
28133	123.52	1596.35	1596.67	3	1596.67	-1.59206	4786	C196H314N29O107	FLESEIGNNTEFEKR	F1dEN8GlcNAcK14dE	5	01Y41Y41M(31M41Y41L32S)61M(21Y41L32S)61Y41L32S	42	157.18	N5H6F0S3	N,1;	275	Q9UFE4	268	282	1	YI6,YII6,YIII6,
16810	74.78	970.435	970.767	3	970.766	0.71566	2909.28	C110H198N19O67Ct4	TTRTNSTPLR	T1dEN5GlcNAc	5	01Y41Y41M(31M21M21M)61M(31M21M)61M	25	157.17	N2H8F0S0	N,0;	116	Q9BSK4	112	121	0
17420	77.73	1075.47	1075.14	3	1075.14	-2.38866	3222.42	C129H217N24O70	GNGSGHIGSSVGGAK	G1dEN2GlcNAcK15dE	5	01Y41Y41M(31M41Y41L31Y41L)61M61Y	33	157.1	N5H5F0S0	N,0;	791	P61129	790	804	0
31443	138.86	1156.2	1155.86	3	1155.87	-4.81594	3464.58	C141H239N26O73	LEGVEGRDPVGGGNLTNK	L1dEN14GlcNAcK18dE	6	01Y41Y41M(31M21M21M)61M(31M)61M	31	157.09	N2H7F0S0	N,1;	57	O75678	44	61	6	BI2,BIII3,CI2,CIII3,12AIII3,BI2,BIII3,YI3,YIII3,YI3,YIII3,
28916	127.3	1458.28	1458.28	3	1458.28	4.10107	4370.81	C171H281N26O98Ct8	DVDNFLAENHSYEK	D1dEN9GlcNAcK14dE	5	01Y41Y41M(31M41Y41L31Y41L32S)61M61Y41L32S	39	157.08	N5H6F0S2	N,0;	516	Q8WXX0	508	521	0
28335	124.39	1609.04	1608.36	3	1608.36	-1.14169	4821.05	C185H323N28O102S3Ct12	LCPIDMLWDSNKCK	L1dEC2CamN11GlcNAcK12dEC13CamK14dE	7	01Y41Y41M(31M41Y41L32S)61M(21Y41L32S)61Y41L32S	39	156.88	N5H6F0S3	N,1;	231	O43915	221	234	1	YI6,YII6,YIII6,
16645	74.12	984.755	983.756	3	983.764	-7.84769	2948.27	C113H203N20O60S3Ct4	SCILNGTVMLDMR	S1dEC2CamN5GlcNAc	5	01Y41Y41M(31M)61M(31M21M)61M	22	156.8	N2H6F0S0	N,0;	171	Q9Y6M7	167	179	3	BI2,YI3,YI3,
25999	114.49	1379.61	1379.11	2	1379.12	-8.29426	2756.23	C110H187N18O59Ct4	FLSYNVTRR	F1dEN5GlcNAc	5	01Y41Y41M(31M21M)61M(31M21M)61M	32	156.77	N2H7F0S0	N,0;	373	Q8NBL1	369	377	5	BI2,BI2,ZI3,YI3,YI3,
34999	150.98	1508.02	1508.02	3	1508.01	5.46291	4520.01	C190H300N39O85S1	GNSELLYHNQTVFYRRPCHGEK	G1dEN9GlcNAcC18CamK22dE	5	01Y41Y41M(31M21M21M)61M(31M21M)61M	25	156.74	N2H8F0S0	N,0;	136	Q9H293	128	149	0
31443	138.86	1156.2	1155.86	3	1155.87	-8.25489	3464.59	C137H239N28O69S1Ct4	QLVSRVVTQNICQYR	Q1dEN10GlcNAcC12Cam	5	01Y41Y41M(31M21M21M)61M(31M)61M	31	156.71	N2H7F0S0	N,0;	752	Q8N163	743	757	6	BI2,BIII3,CI2,CIII3,12AIII3,BI2,BIII3,YI3,YIII3,YI3,YIII3,
31443	138.86	1156.2	1155.86	3	1155.87	-5.23121	3464.58	C135H239N26O67S2Ct8	EGLSLFGILNRCHCK	E1dEN10GlcNAcC12CamC14CamK15dE	5	01Y41Y41M(31M21M21M)61M(31M)61M	31	156.71	N2H7F0S0	N,0;	259	O43196	250	264	6	BI2,BIII3,CI2,CIII3,12AIII3,BI2,BIII3,YI3,YIII3,YI3,YIII3,
25904	115.15	919.743	919.745	3	919.744	1.36895	2756.21	C105H187N14O63Ct8	IENVSYQDK	I1dEN3GlcNAcK9dE	7	01Y41Y41M(31M21M21M)61M(31M)61M	29	156.7	N2H7F0S0	N,1;	299	O00533	297	305	4	BI2,BIII3,BI2,BIII3,YI3,YIII3,YI3,YIII3,
34488	150.91	1508.34	1508.02	3	1508.01	2.91058	4520.02	C176H304N33O96Ct8	SSDPALIGLSTSVSDSNFSSEEPSRK	S1dEN17GlcNAcK26dE	5	01Y41Y41M(31M21M21M)61M(31M21M)61M	28	156.69	N2H8F0S0	N,1;	159	Q8TEW0	143	168	0
28390	124.63	1608.02	1608.36	3	1608.35	6.9985	4821.02	C199H315N30O106	AGAAAASAAAYAAYGYNVSK	A1dEN17GlcNAcK20dE	6	01Y41Y41M(31M41Y41L32S)61M(21Y41L32S)61Y41L32S	41	156.68	N5H6F0S3	N,1;	1481	Q9ULG1	1465	1484	1	YI6,YII6,YIII6,
30504	133.74	1229.52	1229.2	3	1229.21	-5.06945	3684.6	C140H247N28O80S1Ct4	SEGSVRLVGGANLCQGR	S1dEN12GlcNAcC14Cam	5	01Y41Y41M(31M21M21M)61M(31M21M)61M21M	34	156.61	N2H9F0S0	N,1;	196	Q8WTU2	185	201	1	04AI4,
27825	123.72	1596.67	1596.67	3	1596.68	-5.70867	4786.02	C185H314N31O105S1Ct8	MEIDKHSLNIGDYNR	M1dEK5dEN14GlcNAc	5	01Y41Y41M(31M41Y41L32S)61M(21Y41L32S)61Y41L32S	40	156.59	N5H6F0S3	N,2;	1252	Q8NDV7	1239	1253	1	YI6,YII6,YIII6,
26397	117.43	1305.24	1305.24	3	1305.25	-7.69988	3911.73	C157H268N25O88	TVEELRTTVDSVEGNASK	T1dEN15GlcNAcK18dE	7	01Y41Y41M(31M21M21M)61M(31M21M)61M21M	31	156.58	N2H9F0S0	N,2;	489	Q3V6T2	475	492	1	04AI4,
36597	157.16	1149.2	1149.2	3	1149.19	10.9479	3444.54	C131H235N26O69S2Ct8	ICGTGGCLASAPLHQNK	I1dEC2CamC7CamN16GlcNAcK17dE	5	01Y41Y41M(31M21M21M)61M(31M)61M	25	156.49	N2H7F0S0	N,0;	63	Q5W111	48	64	3	BI2,BIII3,YI3,YIII3,YI3,YIII3,
20331	92.14	1192.86	1192.86	3	1192.85	5.66202	3575.53	C132H240N25O77S2Ct8	SENVDMNSNRCLSVK	S1dEN9GlcNAcC11CamK15dE	5	01Y41Y41M(31M21M21M)61M(31M21M)61M	26	156.42	N2H8F0S0	N,0;	35	O75159	27	41	0
28057	123.18	1331.89	1331.55	3	1331.56	-4.16112	3990.66	C160H253N30O84Ct4	VQFSNDSRTWWGSR	V1dEN5GlcNAc	5	01Y41Y41M(31M41Y41L32S)61M61Y41L32S	39	156.4	N4H5F0S2	N,1;	210	Q96SM3	206	219	0
26441	116.5	1064.89	1064.7	5	1064.68	12.4427	5316.37	C222H352N51O95S2	TMVNISDQTMHSIPTSPSHGSIAAYQGYSPQRTYR	T1dEN4GlcNAc	8	01Y41Y41M(31M21M)61M(31M)61M	20	156.39	N2H6F0S0	N,2;	532	Q9HAU0	529	563	4	BI2,BI2,YI3,YI3,
28874	128.27	1142.77	1142.27	4	1142.27	3.04791	4564.04	C197H304N37O84S1	SNDTNFVLGNAQIVDWPIVYSNDGFCK	S1dEN2GlcNAcC26CamK27dE	10	01Y41Y41M(31M21M)61M(31M)61M	21	156.1	N2H6F0S0	N,1;	26	O95259	25	51	5	BI2,BI2,YI3,ZI3,YI3,
32734	144.09	1543.68	1543.36	3	1543.35	2.20223	4626.04	C185H310N35O95S1Ct4	TAVEVCEFALNLTNGSAPEETVPTGTR	T1dEC6CamN14GlcNAc	6	01Y41Y41M(31M21M21M)61M(31M21M)61M	30	156.1	N2H8F0S0	N,0;	843	Q8IYW2	830	856	0
28311	124.29	1510.99	1510.99	3	1511	-5.5415	4528.98	C183H295N34O91Ct8	WNASFIQHQKWHTR	W1dEN2GlcNAcK10dE	5	01Y41Y41M(31M41Y41L31Y41L32S)61M61Y41L32S	37	156.1	N5H6F0S2	N,3;	452	Q8N2I2	451	464	0
36399	157.07	1148.86	1148.86	3	1148.87	-3.66029	3443.59	C142H240N27O68S1	LSLLHSHLSPENRCK	L1dEN12GlcNAcC14CamK15dE	6	01Y41Y41M(31M21M21M)61M(31M)61M	32	156.07	N2H7F0S0	N,2;	2410	Q9H799	2399	2413	4	BI2,BIII3,BI2,BIII3,YI3,YIII3,YI3,YIII3,
34553	149.88	1123.26	1123.75	4	1123.75	3.25813	4489.97	C182H298N37O93	LNGESNLRFNSSYLQGTNQITGR	L1dEN10GlcNAc	6	01Y41Y41M(31M21M21M)61M(31M21M)61M21M	33	155.93	N2H9F0S0	N,0;	1523	P04114	1514	1536	2	03AI4,45AI3,
25760	113.04	1106.48	1106.48	4	1106.49	-2.59424	4420.92	C170H295N32O99Ct4	TNISTASATVSAATSTESISTR	T1dEN2GlcNAc	6	01Y41Y41M(31M)61M(21Y41L32S)61Y41L32S	24	155.92	N4H5F0S2	N,0;	623	Q05209	622	643	3	BIII1,YI3,YI3,
35164	152.2	1518.37	1518.03	3	1518.03	2.98869	4550.06	C190H310N37O88S1	SERPPIFEIRMYDAQQQQVGTNK	S1dEN22GlcNAcK23dE	5	01Y41Y41M(31M21M)61M(31M21M)61M21M	31	155.91	N2H8F0S0	N,2;	805	Q07954	784	806	2	04AI4,YI3,
35026	151.1	1131.27	1131.27	4	1131.26	12.6931	4519.99	C193H300N33O90	AEDDFKEYVLRPSYNGSFVTPDR	A1dEK6dEN15GlcNAc	7	01Y41Y41M(31M21M21M)61M(31M21M)61M	27	155.87	N2H8F0S0	N,0;	168	Q9NS56	154	176	0
20853	93.67	994.11	993.436	3	993.443	-7.19405	2977.31	C108H198N23O66Ct8	GSTRSDHNTSTSTK	G1dEN8GlcNAcK14dE	6	01Y41Y41M(31M21M)61M(31M)61M	29	155.85	N2H6F0S0	N,2;	1166	Q9ULU4	1159	1172	4	BI2,YI3,ZI3,YI3,
30512	133.78	1457.94	1457.61	3	1457.6	2.02796	4368.79	C166H279N28O100Ct8	DGSIGAWASEGNESGNK	D1dEN12GlcNAcK17dE	5	01Y41Y41M(31M41Y41L31Y41L32S)61M61Y41L32S	43	155.81	N5H6F0S2	N,1;	964	P15918	953	969	5	03AI5,03AII5,35AI5,35AII5,BII5,35AII6,YII4,
25780	114.6	1381.12	1381.12	2	1381.12	-1.61682	2760.23	C114H191N16O61	NLTKYPTDR	N1GlcNAc@dEK4dE	6	01Y41Y41M(31M21M)61M(31M21M)61M	32	155.51	N2H7F0S0	N,0;	492	Q96HW7	492	500	5	BI2,BI2,ZI3,YI3,YI3,
19538	87.6	859.378	859.714	3	859.706	9.76306	2576.1	C99H171N18O55S1Ct4	NQSMNLFQR	N1GlcNAc@dE	5	01Y41Y41M(31M)61M(31M21M)61M	33	155.42	N2H6F0S0	N,0;	158	Q92805	158	166	3	BI2,YI3,YI3,
27845	122.28	1453.94	1453.59	3	1453.61	-12.4793	4356.81	C178H287N26O96S1	LAFASMFNSSEQSQK	L1dEN8GlcNAcK15dE	9	01Y41Y41M(31M41Y41L31Y41L32S)61M61Y41L32S	37	155.31	N5H6F0S2	N,6;	120	A6NGU5	113	127	4	35AI5,35AII5,BII5,03XII4,14XII4,YII4,
35326	152.2	1518.03	1517.71	3	1517.69	8.86389	4549.06	C190H311N38O85S2	TQHELDHNGLVPLPVKVCFTCNR	T1dEK16dEC18CamC21CamN22GlcNAc	7	01Y41Y41M(31M21M)61M(31M21M)61M21M	23	155.29	N2H8F0S0	N,1;	278	Q96QT6	257	279	2	04AI4,YI3,
32734	144.09	1543.68	1543.36	3	1543.35	2.77631	4626.03	C189H310N35O90S2Ct4	MYQIQYNSSADDILVYRMIPAESR	M1dEN7GlcNAc	5	01Y41Y41M(31M21M21M)61M(31M21M)61M	30	155.27	N2H8F0S0	N,0;	462	Q9BTN0	456	479	0
19538	87.6	859.378	859.714	3	859.712	2.86766	2576.12	C99H171N18O57Ct4	QSYNLTQQR	Q1dEN4GlcNAc	8	01Y41Y41M(31M)61M(31M21M)61M	32	155.25	N2H6F0S0	N,2;	41	O94823	38	46	4	BI2,YI3,YI3,02XI4,02XII4,
26102	114.95	919.743	919.749	3	919.752	-3.68538	2756.24	C115H191N16O60	SHVYVGNISK	S1dEN7GlcNAcK10dE	5	01Y41Y41M(31M21M21M)61M(31M)61M	21	155.24	N2H7F0S0	N,1;	1941	Q9Y2F5	1935	1944	4	BI2,BIII3,BI2,BIII3,YI3,YIII3,YI3,YIII3,
28484	125.02	1609.02	1608.36	3	1608.35	8.51646	4821.02	C199H315N30O106	YHNLSLYTEHSVQEK	Y1dEN3GlcNAcK15dE	6	01Y41Y41M(31M41Y41L32S)61M(21Y41L32S)61Y41L32S	41	155.19	N5H6F0S3	N,1;	472	Q16348	470	484	19	02AI2,02AII2,02AIII2,BI1,BII1,BIII1,CI1,CII1,CIII1,35AI4,35AIII4,15AI2,15AII2,15AIII2,BI2,BII2,BIII2,CI2,CII2,CIII2,35AI3,35AII3,35AIII3,BI3,BII3,BIII3,35AI4,35AIII4,BIII4,02XI1,ZI1,YI1,ZI2,YI2,YI6,YII6,YIII6,YI3,YI4,YII4,YIII4,
27468	120.61	1452.26	1453.27	3	1453.27	-3.30103	4355.79	C158H280N29O99S1Ct12	NKCSGHNNSDSEEK	N1GlcNAc@dEK2dEC3CamK14dE	5	01Y41Y41M(31M41Y41L31Y41L32S)61M61Y41L32S	46	155.18	N5H6F0S2	N,0;	297	Q86X95	297	310	0
16888	75.26	862.401	862.734	3	862.729	5.7388	2585.17	C104H182N15O59	SKTSENSSAK	S1dEK2dEN6GlcNAcK10dE	5	01Y41Y41M(31M21M)61M(31M)61M	28	155.15	N2H6F0S0	N,0;	19	Q96PP4	14	23	4	BI2,CI2,YI3,YI3,
25919	113.75	1185.54	1185.53	3	1185.52	4.85335	3553.55	C148H238N23O76	LPLTGFSSLTENWSSR	L1dEN12GlcNAc	5	01Y41Y41M(31M21M21M)61M(31M21M)61M	26	155.1	N2H8F0S0	N,1;	76	P60608	65	80	0
27929	124.19	1402.62	1402.93	3	1402.94	-0.482287	4204.79	C161H275N30O90S1Ct8	DCGETFNKSAALAEHR	D1dEC2CamN7GlcNAcK8dE	5	01Y41Y41M(31M41Y41L)61M61Y41L31Y41L32S	33	155.07	N5H6F0S1	N,2;	515	Q9GZU2	509	524	0
23039	102.39	1045.13	1045.12	3	1045.14	-15.2614	3132.4	C129H215N20O68	ATEKETFTDSNQSK	A1dEK4dEN11GlcNAcK14dE	5	01Y41Y41M(31M21M)61M(31M)61M	20	155.01	N2H6F0S0	N,1;	1300	Q12923	1290	1303	4	BI2,BI2,YI3,YI3,
36184	157.48	1148.86	1148.86	3	1148.87	-9.39793	3443.59	C142H240N27O68S1	SAFLASANACRRPELK	S1dEN8GlcNAcC10CamK16dE	6	01Y41Y41M(31M21M21M)61M(31M)61M	29	155	N2H7F0S0	N,1;	606	O95425	599	614	4	BI2,BIII3,BI2,BIII3,YI3,YIII3,YI3,YIII3,
28818	126.86	1308.58	1308.58	3	1308.58	6.00305	3922.71	C151H261N30O86Ct4	SATSGLTTEDLNLTENISQGDR	S1dEN16GlcNAc	6	01Y41Y41M(31M21M)61M(31M21M)61M	37	154.91	N2H7F0S0	N,1;	582	O15078	567	588	5	BI2,BI2,15AI2,YI3,YI3,
25726	113.26	1431.93	1432.26	3	1432.28	-11.1957	4292.82	C168H275N40O90	AQHNDSEQTQSPQQPGSRNR	A1dEN4GlcNAc	5	01Y41Y41M(31M41Y41L31Y41L)61M61Y31F	24	154.9	N5H5F1S0	N,1;	42	O60565	39	58	0
22909	100.65	1306.54	1306.3	4	1306.31	-5.93911	5220.19	C201H336N41O110S1Ct8	ANCIANHTGADIHRNGDFQK	A1dEC3CamN6GlcNAcK20dE	7	01Y41Y41M(31M41Y41L32S)61M(21Y41L32S)61Y41L32S	49	154.83	N5H6F0S3	N,2;	1047	Q9UQD0	1042	1061	22	02AI2,02AII2,02AIII2,02AI4,02AIII4,BI1,BII1,BIII1,CI1,CII1,CIII1,35AI4,35AIII4,25AI2,25AII2,25AIII2,15AIII4,BI2,BII2,BIII2,CI2,CII2,CIII2,35AI3,35AII3,35AIII3,BI3,BII3,BIII3,35AI4,35AIII4,BIII4,YI1,14XI5,14XII5,14XIII5,02XI1,YI6,YII6,YIII6,YI3,YI1,YI2,YI4,YII4,YIII4,YI6,YII6,YIII6,
28522	125.18	1388.95	1389.28	3	1389.28	-0.153609	4163.82	C157H280N29O91S1Ct8	NLSRTPSSCSSSLDSIK	N1GlcNAc@dEC9CamK17dE	5	01Y41Y41M(31M41Y41L32S)61M61Y41L32S	36	154.78	N4H5F0S2	N,0;	1839	Q8NG31	1839	1855	4	03AI5,BI4,BII4,35AI5,YI3,YII3,
28319	125.89	1463.61	1463.95	3	1463.94	1.59964	4387.81	C177H280N33O95	VNWSHNGSAIRYSDR	V1dEN6GlcNAc	5	01Y41Y41M(31M41Y41L31Y41L32S)61M61Y41L32S	46	154.68	N5H6F0S2	N,0;	1495	P52179	1490	1504	7	35AI5,35AII5,BII5,23XII3,35XII4,03XII4,14XII4,YII4,14XII5,
28078	124.85	1511.99	1511.32	3	1511.32	2.98973	4529.93	C181H298N29O100Ct4	AGYINEFVSISTNLTDR	A1dEN13GlcNAc	5	01Y41Y41M(31M41Y41L31Y41L32S)61M61Y41L32S	33	154.64	N5H6F0S2	N,0;	577	Q9NW08	565	581	2	35AI5,35AII5,YII4,
31443	138.86	1156.2	1155.86	3	1155.86	1.64676	3464.56	C143H239N22O75	GTPKSDAEPEPGNLSEK	G1dEK4dEN13GlcNAcK17dE	6	01Y41Y41M(31M21M21M)61M(31M)61M	30	154.63	N2H7F0S0	N,1;	973	Q96FS4	961	977	6	BI2,BIII3,CI2,CIII3,12AIII3,BI2,BIII3,YI3,YIII3,YI3,YIII3,
28917	126.8	1383.26	1383.25	3	1383.27	-9.13451	4145.78	C165H270N39O75S3Ct4	CVNLPGSFRCQCEPGFQLGPNNR	C1dE@CamC10CamC12CamN22GlcNAc	5	01Y41Y41M(31M)61M(31M21M)61M	24	154.56	N2H6F0S0	N,3;	198	O95967	177	199	3	BI2,YI3,YI3,
27469	122.18	1454.07	1453.59	3	1453.61	-11.1076	4356.8	C173H283N28O95S1Ct4	GENYCFSVQAVIPSR	G1dEN3GlcNAcC5Cam	6	01Y41Y41M(31M41Y41L32S)61M(21Y41L32S)61Y41L	39	154.54	N5H6F0S2	N,0;	216	P13726	214	228	1	45AI3,
25689	114.18	1101.14	1100.81	3	1100.81	-1.84852	3299.41	C125H216N21O74Ct8	ENSTHFSQPNSTK	E1dEN2GlcNAcK13dE	8	01Y41Y41M(31M21M21M31G)61M(31M)61M	29	154.52	N2H8F0S0	N,4;	361	Q06787	360	372	1	12AIII4,
32935	143.56	1222.56	1221.88	3	1221.89	-10.1449	3662.66	C147H253N22O75S1Ct8	LYNTCAVFGPDGTLLAK	L1dEN3GlcNAcC5CamK17dE	5	01Y41Y41M(31M21M)61M(31M21M)61M21M	33	154.51	N2H8F0S0	N,1;	95	Q9NQR4	93	109	2	04AI4,YI3,
37626	161.96	1506.41	1506.14	4	1506.14	3.91321	6018.52	C243H390N47O119S3Ct4	TLFANGSIYPPNEGFCPCLESGIQNVSTCR	T1dEC16CamC18CamN25GlcNAcC29Cam	7	01Y41Y41M(31M41Y41L)61M(21Y41L32S)61Y41L32S	41	154.51	N5H6F0S2	N,1;	330	Q8WTV0	306	335	0
25829	113.35	1100.48	1100.48	3	1100.48	-0.614261	3298.43	C131H221N24O73	EEHRNQTQLSNK	E1dEN5GlcNAcK12dE	8	01Y41Y41M(31M21M)61M(31M21M)61M21M	25	154.49	N2H8F0S0	N,1;	579	O94804	575	586	3	04AI4,YI3,YI3,
20331	92.14	1192.86	1192.86	3	1192.85	3.63577	3575.54	C141H240N27O77S1	SSSPIRLPEMSGGQTNR	S1dEN16GlcNAc	5	01Y41Y41M(31M21M21M)61M(31M21M)61M	26	154.45	N2H8F0S0	N,3;	1727	Q9Y2I7	1712	1728	0
26078	115.96	1032.46	1032.79	3	1032.79	6.7135	3095.34	C117H204N27O64S1Ct4	SSNLTQHQRMHR	S1dEN3GlcNAc	5	01Y41Y41M(31M21M)61M(31M21M)61M	25	154.43	N2H7F0S0	N,1;	176	Q6AZW8	174	185	3	BI2,YI3,YI3,
17138	76.43	1008.1	1008.44	3	1008.44	0.829127	3022.29	C120H205N16O72	LSINESVPSR	L1dEN4GlcNAc	5	01Y41Y41M(31M21M21M31G31G)61M(31M)61M	33	154.28	N2H9F0S0	N,1;	76	A0A577	73	82	0
28408	126.25	1361.58	1361.25	3	1361.25	0.0245523	4079.73	C165H264N29O86Ct4	FERNFIAQGPYENR	F1dEN13GlcNAc	7	01Y41Y41M(31M41Y41L31Y41L)61M61Y41L32S	36	154.24	N5H6F0S1	N,2;	470	P21281	458	471	1	YII4,
32081	141.43	1325.23	1325.23	3	1325.23	0.208277	3971.68	C158H260N29O88	DEHAQSNEIVVNDSGSDNVK	D1dEN12GlcNAcK20dE	5	01Y41Y41M(31M21M21M)61M(31M21M)61M	32	154.17	N2H8F0S0	N,0;	2802	Q12955	2791	2810	0
32993	143.8	1543.7	1543.36	3	1543.35	4.45114	4626.03	C188H306N41O91S1	GHDSPINAICVNSTHIFTAADDRTVR	G1dEC10CamN12GlcNAc	6	01Y41Y41M(31M21M21M)61M(31M21M)61M	30	154.05	N2H8F0S0	N,2;	1635	Q7Z4S6	1624	1649	0
25689	114.18	1101.14	1100.81	3	1100.81	-2.677	3299.41	C129H224N21O75S1	TLTSGSRESNMSSK	T1dEN10GlcNAcK14dE	5	01Y41Y41M(31M21M)61M(31M21M)61M21M	25	153.95	N2H8F0S0	N,0;	377	Q68DU8	368	381	3	YI3,ZI3,YI3,
17157	76.4	954.085	954.084	3	954.075	9.51027	2859.21	C108H188N19O66Ct4	GIGGHDNISAR	G1dEN7GlcNAc	5	01Y41Y41M(31M21M21M)61M(31M21M)61M	30	153.84	N2H8F0S0	N,1;	590	Q96DM3	584	594	0
36838	158.88	1499.65	1500.16	4	1500.16	-3.86473	5994.62	C256H398N43O118S1	AVDTTGAGDSFVGALAFYLAYYPNLSLEDMLNR	A1dEN32GlcNAc	7	01Y(61F)41Y41M(31M41Y41L31Y41L32S)61M(31M)61M	31	153.75	N4H7F1S1	N,2;	292	Q9H477	261	293	0
20750	93.21	1101.48	1101.48	3	1101.48	-5.44182	3301.43	C124H226N19O72S2Ct8	GDLNINMTSPMGTK	G1dEN6GlcNAcK14dE	6	01Y41Y41M(31M21M)61M(31M21M)61M21M	30	153.7	N2H8F0S0	N,1;	524	P16519	519	532	4	45AI3,04AI4,YI3,YI3,
19473	87.3	913.728	914.062	3	914.06	2.05513	2739.16	C103H180N15O63Ct8	TSAHYEENK	T1dEN8GlcNAcK9dE	5	01Y41Y41M(31M21M)61M(31M21M)61M	33	153.69	N2H7F0S0	N,0;	328	Q96F07	321	329	3	BI2,YI3,YI3,
39639	171.75	1332.61	1332.36	4	1332.35	6.53955	5324.38	C230H360N35O107	NPYYPATNFSTVYLEENILISDLEK	N1dEN8GlcNAcK25dE	5	01Y41Y41M(31M41Y41L)61M61Y41L31Y41L32S	38	153.62	N5H6F0S1	N,0;	1443	Q13018	1436	1460	1	35AI6,
19473	87.3	913.728	914.062	3	914.067	-5.64892	2739.18	C100H184N15O65Ct8	TDTLENGSNK	T1dEN6GlcNAcK10dE	5	01Y41Y41M(31M21M)61M(31M21M)61M	27	153.62	N2H7F0S0	N,0;	284	Q8IYA7	279	288	3	BI2,YI3,YI3,
36883	158.39	1653.96	1653.96	4	1653.96	3.70093	6609.8	C260H423N56O134S1Ct8	GAYGRPGSDFCHGTEGKDLPSEHNVSVEGVAQDR	G1dEC11CamK17dEN24GlcNAc	7	01Y41Y41M(31M41Y41L32S)61M(21Y41L32S)61Y41L32S	49	153.56	N5H6F0S3	N,1;	110	Q3KQV3	87	120	23	02AI2,02AII2,02AIII2,BI1,BII1,BIII1,CI1,CII1,CIII1,35AI4,35AIII4,14AI2,14AII2,14AIII2,15AI2,15AII2,15AIII2,BI2,BII2,BIII2,35AI3,35AII3,35AIII3,BI3,BII3,BIII3,CI3,CII3,CIII3,35AI4,35AIII4,BIII4,24XI1,ZI1,YI1,ZI2,03XI3,YI3,23XIII3,YI1,ZI4,ZII4,ZIII4,YI4,YII4,YIII4,14XI5,14XII5,14XIII5,
28335	124.39	1609.04	1608.36	3	1608.36	-3.46144	4821.06	C184H323N30O101S3Ct12	THGNKCAMCAELFLK	T1dEN4GlcNAcK5dEC6CamC9CamK15dE	5	01Y41Y41M(31M41Y41L32S)61M(21Y41L32S)61Y41L32S	39	153.36	N5H6F0S3	N,1;	192	Q9NQ38	189	203	1	YI6,YII6,YIII6,
40221	171.98	1339.87	1339.87	4	1339.87	1.32987	5354.44	C212H366N35O105S2Ct16	SKPTVSSSMEFKYDFNSSMLYSTAK	S1dEK2dEK12dEN16GlcNAcK25dE	5	01Y41Y41M(31M41Y41L)61M61Y41L31Y41L32S	35	153.25	N5H6F0S1	N,1;	3465	P04114	3450	3474	0
16645	74.12	984.755	983.756	3	983.748	8.36873	2948.23	C116H191N22O66	SNLTNYQESNTSR	S1dEN10GlcNAc	8	01Y41Y41M(31M21M)61M(31M)61M	25	153.24	N2H6F0S0	N,1;	111	Q9BXF9	102	114	4	BI2,BI2,YI3,YI3,
16888	75.26	862.401	862.734	3	862.726	9.34136	2585.16	C99H174N17O55Ct8	YQNFSKGSR	Y1dEN3GlcNAcK6dE	5	01Y41Y41M(31M21M)61M(31M)61M	28	153.23	N2H6F0S0	N,1;	97	Q9GZY6	95	103	4	BI2,CI2,YI3,YI3,
17138	76.43	1008.1	1008.44	3	1008.44	-0.716831	3022.29	C118H201N14O69Ct8	NSLFWENK	N1dEN7GlcNAcK8dE	5	01Y41Y41M(31M21M21M31G31G)61M(31M)61M	33	153.13	N2H9F0S0	N,1;	241	P60508	235	242	0
26012	115.65	1132.51	1132.5	3	1132.52	-11.3139	3394.54	C130H229N32O67S1Ct4	ISNCSQRAGARPGSLPER	I1dEN3GlcNAcC4Cam	6	01Y41Y41M(31M21M)61M(31M)61M	24	153.05	N2H6F0S0	N,2;	646	Q2M1P5	644	661	4	BI2,BI2,YI3,YI3,
35987	154.7	1572.69	1572.93	4	1572.94	-6.21412	6285.73	C261H411N54O122S1	SSSSTGQKNFSAPPAAPPVQCPPSTSWQPQSHPR	S1dEK8dEN9GlcNAcC21Cam	7	01Y41Y41M(31M41Y41L31Y41L32S)61M61Y41L32S	38	152.88	N5H6F0S2	N,1;	700	O43526	692	725	0
19780	89.56	1092.47	1092.13	3	1092.13	0.0921006	3273.38	C120H218N21O72S2Ct8	CQIDICDKENR	C1dE@CamC6CamK8dEN10GlcNAc	5	01Y41Y41M(31M21M)61M(31M21M)61M21M	29	152.76	N2H8F0S0	N,2;	100	Q5CZ79	91	101	4	04AI4,YI3,04XI3,YI3,
30732	134.17	1143.54	1142.55	3	1142.54	10.6861	3424.6	C142H243N22O73	SNLTSLKSSLQLYR	S1dEN2GlcNAcK7dE	5	01Y41Y41M(31M21M)61M(31M21M)61M21M	29	152.75	N2H8F0S0	N,1;	657	Q76N32	656	669	3	04AI4,YI3,YI3,
34644	149.56	1498.33	1498	3	1498	-0.187255	4489.98	C169H302N31O96S1Ct12	VNINDSGEYTCKAENSIGTASSK	V1dEN4GlcNAcC11CamK12dEK23dE	5	01Y41Y41M(31M21M21M31G31G)61M(31M)61M	26	152.72	N2H9F0S0	N,2;	7071	Q8WZ42	7068	7090	0
28801	126.3	1492.62	1492.63	3	1492.64	-4.17046	4473.89	C189H290N35O85S2	AHLTEPPNYCFHCSKSFSSFSR	A1dEN8GlcNAcC10CamC13CamK15dE	6	01Y41Y41M(31M21M)61M(31M21M)61M21M	30	152.71	N2H8F0S0	N,2;	328	Q9NU63	321	342	3	04AI4,YI3,YI3,
27592	121.17	1452.93	1453.27	3	1453.27	-3.4039	4355.79	C173H284N27O101	NPGESSQPNVSDLSDK	N1dEN9GlcNAcK16dE	7	01Y41Y41M(31M41Y41L31Y41L32S)61M61Y41L32S	38	152.63	N5H6F0S2	N,1;	140	Q6N021	132	147	0
28911	126.78	1302.93	1302.26	3	1302.26	2.46195	3902.76	C149H269N26O84S1Ct8	SLSNSSTATGTTVIECIK	S1dEN4GlcNAcC16CamK18dE	6	01Y41Y41M(31M41Y41L)61M61Y41L32S	33	152.61	N4H5F0S1	N,3;	965	Q6T4R5	962	979	2	03AI5,35AI5,
28911	126.78	1302.93	1302.26	3	1302.27	-3.52608	3902.78	C155H265N28O80Ct8	ENGFNIYVSDKISLNR	E1dEK11dEN15GlcNAc	6	01Y41Y41M(31M41Y41L)61M61Y41L32S	33	152.58	N4H5F0S1	N,2;	124	Q86SR1	110	125	2	03AI5,35AI5,
31479	137.75	1297.21	1297.2	3	1297.22	-13.2153	3887.64	C155H256N27O87	QSSEGYGLGDRAGSSPTNK	Q1dEN18GlcNAcK19dE	5	01Y41Y41M(31M21M21M)61M(31M21M)61M21M	26	152.55	N2H9F0S0	N,0;	576	Q9ULL0	559	577	1	04AI4,
36241	156.41	1100.98	1101.74	4	1101.73	12.2025	4401.88	C175H294N29O100	GQGTASSGNVSDLAQTVK	G1dEN9GlcNAcK18dE	6	01Y41Y41M(31M41Y41L)61M(21Y41L32S)61Y41L32S	37	152.52	N5H6F0S2	N,1;	613	O60503	605	622	1	CIII3,
23366	102.5	1045.46	1045.12	3	1045.13	-6.65985	3132.37	C131H211N22O63S1	VDFNTSLTLWCVSR	V1dEN4GlcNAcC11Cam	5	01Y41Y41M(31M)61M(31M21M)61M	28	152.4	N2H6F0S0	N,3;	245	Q2WEN9	242	255	4	BI2,35XI3,ZI3,YI3,
27612	122.81	1350.57	1350.56	3	1350.58	-9.8219	4047.71	C168H268N23O90	FLESEIGNNTEFEK	F1dEN8GlcNAcK14dE	6	01Y41Y41M(31M41Y41L31Y41L)61M61Y41L32S	39	152.39	N5H6F0S1	N,1;	275	Q9UFE4	268	281	1	YII4,
27604	121.23	1151.86	1153.2	3	1153.18	10.6396	3456.53	C144H235N22O74	EYVNVSQELHPGAAK	E1dEN4GlcNAcK15dE	5	01Y41Y41M(31M21M)61M(31M21M)61M21M	32	152.39	N2H8F0S0	N,2;	222	O43561	219	233	4	04AI4,YI3,ZI3,YI3,
18438	82.46	1077.45	1077.46	3	1077.45	5.84301	3229.33	C117H210N21O74S1Ct8	AGVNSDSPNNCSGK	A1dEN10GlcNAcC11CamK14dE	7	01Y41Y41M(31M21M21M31G)61M(31M)61M	28	152.27	N2H8F0S0	N,0;	466	Q9Y4C1	457	470	0
16541	73.52	941.393	941.391	3	941.383	9.08811	2821.13	C102H178N21O67Ct4	SQDDGGENRSR	S1dEN8GlcNAc	5	01Y41Y41M(31M21M)61M(31M21M)61M	19	152.22	N2H7F0S0	N,1;	29	P98175	22	32	3	BI2,YI3,YI3,
23380	102.56	1045.12	1045.13	3	1045.14	-6.62242	3132.39	C128H215N22O65S1	ANHEIDNNTLLEMK	A1dEN7GlcNAcK14dE	5	01Y41Y41M(31M)61M(31M21M)61M	22	152.21	N2H6F0S0	N,0;	28	Q9NVP4	22	35	4	BI2,YI3,ZI3,YI3,
25651	112.55	1275	1274.23	3	1274.23	4.29013	3819.66	C150H256N25O85Ct4	SESINVTLNVEQAAYTR	S1dEN5GlcNAc	5	01Y41Y41M(31M21M21M)61M(31M21M)61M21M	28	152.21	N2H9F0S0	N,1;	338	O00160	334	350	1	04AI4,
32993	143.8	1543.7	1543.36	3	1543.36	-0.142764	4626.05	C193H314N35O90S2	NNPSTNYTTLPDEIMNQKLSPFMR	N1dEN6GlcNAcK18dE	6	01Y41Y41M(31M21M21M)61M(31M21M)61M	29	151.91	N2H8F0S0	N,2;	238	P49888	233	256	0
17420	77.73	1075.47	1075.14	3	1075.14	4.55741	3222.39	C131H217N20O72	SLANDFSTNSTK	S1dEN9GlcNAcK12dE	5	01Y41Y41M(31M41Y41L31Y41L)61M61Y	32	151.87	N5H5F0S0	N,1;	54	Q03188	46	57	0
26342	116.04	1057.48	1057.49	5	1057.48	2.74815	5281.38	C203H359N36O114Ct12	ENHSQPTQSSLEDSVTPTKAVK	E1dEN2GlcNAcK19dEK22dE	5	01Y41Y41M(31M41Y41L)61M(21Y41L31Y41L)61Y41L31Y41L	36	151.81	N7H8F0S0	N,3;	91	Q9BXN2	90	111	0
27468	120.61	1452.26	1452.93	3	1452.93	1.01924	4354.76	C170H277N32O92S2Ct4	CPMAGISHTAWHSNR	C1dE@CamN14GlcNAc	9	01Y41Y41M(31M41Y41L31Y41L32S)61M61Y41L32S	40	151.67	N5H6F0S2	N,2;	289	Q9UMR5	276	290	0
34553	149.88	1123.26	1123.51	4	1123.51	-2.1783	4489.01	C175H303N34O92S1Ct8	ANTTQPGIVEGGQVLKCDWSSTR	A1dEN2GlcNAcK16dEC17Cam	6	01Y41Y41M(31M21M21M31G31G)61M(31M)61M	30	151.61	N2H9F0S0	N,1;	74	P06756	73	95	0
19473	87.3	913.728	914.062	3	914.062	-0.783855	2739.17	C105H180N23O61	NQSRPNRDR	N1GlcNAc@dE	5	01Y41Y41M(31M21M)61M(31M21M)61M	31	151.57	N2H7F0S0	N,0;	1127	P0DKV0	1127	1135	3	BI2,YI3,YI3,
28663	127.36	1382.59	1383.26	3	1383.25	6.06937	4145.72	C177H262N33O79S1	HAITAWYNETQFYDFDSLSCSR	H1dEN8GlcNAcC20Cam	5	01Y41Y41M(31M)61M(31M21M)61M	24	151.54	N2H6F0S0	N,0;	119	Q6UWM5	112	133	3	BI2,YI3,YI3,
33231	144.19	1379.65	1379.66	3	1379.64	9.98262	4134.9	C172H289N30O83S1	SLVPTLREMVAFLNVSVSEER	S1dEN14GlcNAc	5	01Y41Y41M(31M21M21M31G)61M(31M)61M	27	151.54	N2H8F0S0	N,0;	509	Q658N2	496	516	1	25AIII2,
16571	73.77	1381.11	1381.11	2	1381.11	-2.10178	2760.22	C110H191N16O64	NATLSQVLR	N1GlcNAc@dE	7	01Y41Y41M(31M21M21M)61M(31M21M)61M	28	151.49	N2H8F0S0	N,0;	205	Q9NRY5	205	213	0
27215	121.07	1281.93	1281.93	3	1281.92	11.9196	3841.73	C158H270N27O75S3	TMLQMILCNKSYQQLR	T1dEC8CamN9GlcNAcK10dE	5	01Y41Y41M(31M21M21M)61M(31M21M)61M	22	151.36	N2H8F0S0	N,0;	201	Q9UJ72	193	208	0
19428	87.09	967.415	968.756	3	968.753	3.79635	2903.24	C115H196N17O68	VLEAVNGTDAR	V1dEN6GlcNAc	5	01Y41Y41M(31M21M21M)61M(31M21M)61M	35	151.34	N2H8F0S0	N,0;	39	O60487	34	44	0
25930	114.19	1111.83	1111.5	3	1111.49	6.65057	3331.45	C130H224N21O75Ct4	DPLPSVPPTTTNSSR	D1dEN12GlcNAc	5	01Y41Y41M(31M21M)61M(31M21M)61M21M	30	151.32	N2H8F0S0	N,1;	616	Q8N307	605	619	3	04AI4,YI3,YI3,
25829	113.35	1100.48	1100.15	3	1100.14	3.13482	3297.41	C133H222N21O72S1	NQQPVPCENATPK	N1dEC7CamN9GlcNAcK13dE	6	01Y41Y41M(31M21M)61M(31M21M)61M21M	30	151.23	N2H8F0S0	N,2;	366	Q13023	358	370	3	04AI4,YI3,YI3,
31086	137.41	1175.19	1174.85	3	1174.86	-2.61821	3521.55	C140H238N25O73S1Ct4	ALAEQLPPNMSERFR	A1dEN9GlcNAc	5	01Y41Y41M(31M21M)61M(31M21M)61M21M	29	151.21	N2H8F0S0	N,0;	283	Q9UJ14	275	289	2	04AI4,YI3,
19114	85.49	1224.04	1224.03	2	1224.03	3.81417	2446.04	C97H169N12O57S1	SLMNNSK	S1dEN4GlcNAcK7dE	5	01Y41Y41M(31M21M)61M(31M21M)61M	27	151.21	N2H7F0S0	N,0;	703	Q5VYK3	700	706	4	BI2,BI2,YI3,YI3,
38224	164.53	1143.87	1143.86	3	1143.86	7.35234	3428.55	C132H235N24O71S1Ct8	VAELINASYCENTKR	V1dEN6GlcNAcC10CamK14dE	5	01Y41Y41M(31M21M21M)61M(31M)61M	25	151.18	N2H7F0S0	N,0;	272	A6NGE4	267	281	5	25AI2,BI2,BIII3,12AIII3,YI3,YIII3,YI3,YIII3,
28319	125.89	1463.61	1463.95	3	1463.96	-6.39789	4387.84	C177H288N29O98	FITNTETPLNNGSTPR	F1dEN11GlcNAc	5	01Y41Y41M(31M41Y41L31Y41L32S)61M61Y41L32S	40	151.16	N5H6F0S2	N,0;	372	Q96GX1	362	377	7	35AI5,35AII5,BII5,23XII3,35XII4,03XII4,14XII4,YII4,14XII5,
27465	122.16	1310.21	1310.55	3	1310.56	-8.76197	3927.66	C159H260N25O88	GTNESDSATTQFTTEIDAPK	G1dEN3GlcNAcK20dE	5	01Y41Y41M(31M21M21M)61M(31M21M)61M	23	151.13	N2H8F0S0	N,0;	581	Q92752	579	598	0
20394	91.57	1221.03	1221.03	2	1221.03	-4.8519	2440.06	C89H167N10O60Ct8	GEGLNK	G1dEN5GlcNAcK6dE	6	01Y41Y41M(31M21M)61M(31M21M)61M21M	32	151.03	N2H8F0S0	N,1;	112	O43739	108	113	4	04AI4,BI3,YI3,YI3,
36114	155.19	1193.54	1193.53	3	1193.52	8.82787	3577.55	C140H238N23O75S1Ct8	GNITEYQCHQYITK	G1dEN2GlcNAcC8CamK14dE	5	01Y41Y41M(31M21M21M)61M(31M21M)61M	33	150.99	N2H8F0S0	N,1;	210	Q92896	209	222	0
34985	150.92	928.948	928.944	4	928.943	0.408697	3710.74	C162H261N24O73	VANATFFGFHRLLLK	V1dEN3GlcNAcK15dE	6	01Y41Y41M(31M21M21M31G)61M(31M21M)61M	47	150.96	N2H9F0S0	N,0;	11	Q8N1M1	9	23	0
28582	125.85	1463.61	1463.95	3	1463.94	3.46868	4387.81	C174H284N33O95S1	SLENVCRWASQQQR	S1dEN4GlcNAcC6Cam	5	01Y41Y41M(31M41Y41L31Y41L32S)61M61Y41L32S	46	150.92	N5H6F0S2	N,2;	331	O15072	328	341	7	35AI5,35AII5,BII5,23XII3,35XII4,03XII4,14XII4,ZII4,14XII5,
28820	126.87	1301.93	1302.26	3	1302.25	5.94054	3902.74	C161H265N28O82	VIFEVDNLSQASPATVSR	V1dEN7GlcNAc	5	01Y41Y41M(31M41Y41L)61M61Y41L32S	35	150.91	N4H5F0S1	N,0;	1618	Q0VDD8	1612	1629	3	03AI5,CII3,35AI5,
36818	158.81	1579.67	1580.44	4	1580.45	-6.0445	6315.78	C259H417N50O120S2Ct8	GEGNETTNMVITWKPLRWMDWNAPQVQYR	G1dEN4GlcNAcK14dE	6	01Y(61F)41Y41M(31M(21Y41L32S)41Y41L32S)61M(31M)61M	30	150.91	N4H7F1S2	N,1;	726	P32004	723	751	0
34553	149.88	1123.26	1123.51	4	1123.51	-2.92863	4489.01	C179H303N38O94	IEQNLTSTASSGTNVHGSPRSAVVR	I1dEN4GlcNAc	5	01Y41Y41M(31M21M21M31G31G)61M(31M)61M	30	150.88	N2H9F0S0	N,2;	416	Q8IYT8	413	437	0
25930	114.19	1111.83	1111.5	3	1111.49	9.79413	3331.44	C128H224N19O73S1Ct8	SEENSTVFSHLMK	S1dEN4GlcNAcK13dE	5	01Y41Y41M(31M21M)61M(31M21M)61M21M	28	150.84	N2H8F0S0	N,1;	355	Q8TAT5	352	364	3	04AI4,YI3,YI3,
28078	124.85	1511.99	1511.32	3	1511.32	2.08985	4529.93	C186H298N27O98Ct4	LIFEDGLTPDFYLSNR	L1dEN15GlcNAc	5	01Y41Y41M(31M41Y41L31Y41L32S)61M61Y41L32S	33	150.71	N5H6F0S2	N,1;	54	Q9BTP7	40	55	0
20257	91.79	984.1	984.43	3	984.424	5.62203	2950.25	C112H193N24O62S1Ct4	QPGENGSIVTCGHR	Q1dEN5GlcNAcC11Cam	6	01Y41Y41M(31M)61M(31M21M)61M	28	150.64	N2H6F0S0	N,0;	138	P13612	134	147	4	BI2,YI3,ZI3,YI3,
36114	155.19	1193.54	1193.53	3	1193.52	8.86976	3577.55	C136H238N29O76S1Ct4	ANVTRLCQVTSTDHGR	A1dEN2GlcNAcC7Cam	5	01Y41Y41M(31M21M21M)61M(31M21M)61M	33	150.64	N2H8F0S0	N,1;	120	Q9Y3R4	119	134	0
23725	105.37	883.749	883.08	3	883.08	-0.528769	2646.22	C95H189N12O60S1Ct12	NTCKIK	N1GlcNAc@dEC3CamK4dEK6dE	5	01Y41Y41M(31M21M21M31G)61M(31M)61M	31	150.59	N2H8F0S0	N,0;	605	Q96K76	605	610	1	25AIII2,
31450	138.89	1155.86	1155.86	3	1155.86	1.31653	3464.55	C147H239N22O70S1	SYLCNNLTNLEPFVK	S1dEC4CamN6GlcNAcK15dE	6	01Y41Y41M(31M21M)61M(31M21M)61M	27	150.44	N2H7F0S0	N,1;	117	Q6UWN0	112	126	3	BI2,YI3,YI3,
22952	101.12	1405.25	1405.25	3	1405.25	0.904416	4211.73	C162H272N29O94S1Ct4	FNNSNLCSQSLAAR	F1dEN5GlcNAcC7Cam	7	01Y41Y41M(31M41Y41L31Y41L32S)61M61Y41L32S	37	150.44	N5H6F0S2	N,1;	348	P30203	344	357	0
20552	93.15	1101.14	1101.47	3	1101.47	-4.15885	3301.4	C132H222N21O73S1	SNVSITSTTCGIFR	S1dEN2GlcNAcC10Cam	5	01Y41Y41M(31M21M)61M(31M21M)61M21M	26	150.43	N2H8F0S0	N,1;	340	A6NF34	339	352	2	YI3,YI3,
19538	87.6	859.378	859.714	3	859.713	1.36018	2576.12	C100H171N22O56	RHSNVSQASR	R1dEN4GlcNAc	8	01Y41Y41M(31M)61M(31M21M)61M	29	150.39	N2H6F0S0	N,2;	624	Q99250	621	630	4	BI2,YI3,YI3,02XI4,02XII4,
27681	121.95	1244.23	1243.23	3	1243.23	3.2502	3726.67	C148H253N26O80Ct4	LNLSENYTLSISNAR	L1dEN2GlcNAc	15	01Y41Y41M(31M41Y41L31Y)61M61Y(31F)41L	28	150.31	N5H5F1S0	N,1;	91	Q13740	90	104	0
26048	114.32	1381.13	1381.12	2	1381.12	-0.291045	2760.23	C114H191N16O61	NFLLNGSSQK	N1dEN5GlcNAcK10dE	7	01Y41Y41M(31M)61M(31M21M)61M21M	31	150.31	N2H7F0S0	N,0;	986	Q14DG7	982	991	4	04AI4,ZI3,YI3,YI3,
25755	113.39	1154.16	1154.16	3	1154.16	-0.928816	3459.45	C134H228N23O76S1Ct4	SPYNVCSGERRPL	S1dEN4GlcNAcC6Cam	5	01Y41Y41M(31M21M21M31G)61M(31M21M)61M	30	150.27	N2H9F0S0	N,0;	145	Q6UW88	142	154	0
23752	104.17	1114.47	1114.47	3	1114.48	-9.20622	3340.42	C128H223N20O78Ct4	LNDTQLDSGSPLR	L1dEN2GlcNAc	5	01Y41Y41M(31M21M21M)61M(31M21M)61M21M	35	150.2	N2H9F0S0	N,2;	397	O94779	396	408	3	45AI3,04AI4,45AI4,
28408	126.25	1361.58	1361.25	3	1361.26	-4.3589	4079.75	C169H268N29O86	ITHNGTIEWGNFLSR	I1dEN4GlcNAc	6	01Y41Y41M(31M41Y41L31Y41L)61M61Y41L32S	36	150.12	N5H6F0S1	N,1;	598	Q93033	595	609	1	YII4,
22987	102.18	976.789	976.793	3	976.781	12.2234	2927.32	C118H204N19O65	TENQTIKR	T1dEN3GlcNAcK7dE	6	01Y41Y41M(31M41Y41L31Y41L)61M61Y	30	150.06	N5H5F0S0	N,2;	2047	Q01484	2045	2052	0
27754	121.89	1043.15	1043.15	3	1043.14	11.6515	3126.41	C121H217N20O63S2Ct8	MALCTNNITDFTVK	M1dEC4CamN7GlcNAcK14dE	5	01Y41Y41M(31M21M)61M(31M)61M	22	150	N2H6F0S0	N,1;	733	A8MWY0	727	740	4	BI2,CI2,YI3,YI3,
18251	81.46	1124.22	1124.46	4	1124.46	-1.85853	4492.82	C172H291N24O104S1Ct8	SYCTTSNSSITYK	S1dEC3CamN7GlcNAcK13dE	5	01Y41Y41M(31M41Y41L32S)61M(21Y41L32S)61Y41L32S	42	149.94	N5H6F0S3	N,2;	809	Q96JN2	803	815	1	YI6,YII6,YIII6,
27785	122.41	1453.26	1453.59	3	1453.61	-12.5216	4356.81	C170H279N32O96Ct4	QSTGSAPQGPAYHGVNR	Q1dEN16GlcNAc	6	01Y41Y41M(31M41Y41L31Y41L32S)61M61Y41L32S	45	149.91	N5H6F0S2	N,3;	1527	O14497	1512	1528	6	35AI5,35AII5,BII5,35XII4,03XII4,14XII4,YII4,14XII5,
20750	93.21	1101.48	1101.48	3	1101.46	12.1474	3301.37	C133H222N19O72S2	NMDGTFNVTSCLK	N1dEN7GlcNAcC11CamK13dE	5	01Y41Y41M(31M21M)61M(31M21M)61M21M	29	149.84	N2H8F0S0	N,1;	208	Q68D85	202	214	4	45AI3,04AI4,YI3,YI3,
25981	114.03	1109.83	1109.48	3	1109.49	-0.832501	3325.44	C128H222N21O71S1Ct8	NALNSCDPWVQAK	N1dEN4GlcNAcC6CamK13dE	5	01Y41Y41M(31M21M)61M(31M21M)61M21M	30	149.77	N2H8F0S0	N,2;	1894	Q9P2D3	1891	1903	3	04AI4,YI3,YI3,
26068	114.8	1121.51	1121.51	3	1121.51	1.78966	3361.51	C135H234N23O72S1	NPSSLKTLVNASCR	N1dEK6dEN10GlcNAcC13Cam	6	01Y41Y41M(31M21M21M31G)61M(31M)61M	32	149.68	N2H8F0S0	N,1;	947	P54756	938	951	2	12AIII4,25AIII2,
27026	119.1	1341.92	1341.92	3	1341.93	-3.76404	4021.75	C151H266N33O84S1Ct8	NAMAHRNSTHQNSLEAQK	N1dEN7GlcNAcK18dE	5	01Y41Y41M(31M21M21M31G)61M(31M21M)61M	31	149.66	N2H9F0S0	N,1;	991	P41180	985	1002	0
34764	150.73	1131.27	1131.76	4	1131.76	5.38663	4522	C180H306N31O98Ct4	TLIEYEVPQLLSSVAESSSNTSSR	T1dEN20GlcNAc	5	01Y41Y41M(31M21M21M)61M(31M21M)61M21M	40	149.66	N2H9F0S0	N,0;	721	Q7Z3Z4	702	725	3	03AI4,45AI3,04AI4,
26003	114.51	1110.15	1109.82	3	1109.81	5.16911	3326.42	C134H225N22O70S2	ANVCCVKFSPSSR	A1dEN2GlcNAcC4CamC5CamK7dE	5	01Y41Y41M(31M21M21M31G)61M(31M)61M	30	149.63	N2H8F0S0	N,0;	557	Q8NHY2	556	568	0
26078	115.96	1032.46	1032.79	3	1032.8	-9.09989	3095.39	C116H212N19O70Ct8	GIETDGSNLSGVSAK	G1dEN8GlcNAcK15dE	5	01Y41Y41M(31M21M)61M(31M21M)61M	25	149.44	N2H7F0S0	N,0;	265	Q9UMX1	258	272	3	BI2,YI3,YI3,
36883	158.39	1653.96	1653.7	4	1653.72	-10.2957	6608.83	C269H432N51O127S3Ct8	LPPYPTHEMDGHFMGATSRLPPNLSNPNMDYK	L1dEN23GlcNAcK32dE	7	01Y41Y41M(31M41Y41L32S)61M(21Y41L32S)61Y41L32S	40	149.44	N5H6F0S3	N,2;	1743	Q6N021	1721	1752	0
23607	103.91	1114.47	1114.47	3	1114.48	-2.60306	3340.41	C133H227N18O77S1	DLTSGLGENACVK	D1dEN9GlcNAcC11CamK13dE	5	01Y41Y41M(31M21M21M31G)61M(31M21M)61M	35	149.39	N2H9F0S0	N,2;	286	Q6ZT12	278	290	0
27031	118.73	1044.48	1044.48	3	1044.48	0.701847	3130.41	C129H217N22O64S1	LLPGHNNCNPLTK	L1dEN6GlcNAcC8CamK13dE	6	01Y41Y41M(31M21M)61M(31M21M)61M	29	149.35	N2H7F0S0	N,2;	86	Q8WV16	81	93	3	BI2,YI3,YI3,
36597	157.16	1149.2	1149.2	3	1149.19	6.00003	3444.56	C134H235N26O74Ct4	LGLVIPSSGSGSGNQSIDR	L1dEN14GlcNAc	5	01Y41Y41M(31M21M21M)61M(31M)61M	28	149.23	N2H7F0S0	N,0;	326	Q9ULJ3	313	331	3	BI2,BIII3,YI3,YIII3,YI3,YIII3,
36883	158.39	1653.96	1653.96	4	1653.97	-1.53559	6609.83	C263H431N52O140Ct4	DDDHGILDQFSRSVNVSLTQEELDSGLDELSVR	D1dEN15GlcNAc	7	01Y41Y41M(31M41Y41L32S)61M(21Y41L32S)61Y41L32S	47	149.22	N5H6F0S3	N,0;	463	Q9Y2D5	449	481	21	02AI2,02AII2,02AIII2,BI1,BII1,BIII1,CI1,CII1,CIII1,35AI4,35AIII4,14AI2,14AII2,14AIII2,15AI2,15AII2,15AIII2,BI2,BII2,BIII2,35AI3,35AII3,35AIII3,BI3,BII3,BIII3,CI3,CII3,CIII3,35AI4,35AIII4,BIII4,ZI1,YI1,ZI3,YI3,23XIII3,YI1,ZI4,ZII4,ZIII4,YI4,YII4,YIII4,14XI5,14XII5,14XIII5,
28879	127.14	1254.57	1254.57	3	1254.57	-3.21769	3760.69	C147H247N34O73Ct8	HADGEKEDQFNGSPPRPQPR	H1dEK6dEN11GlcNAc	6	01Y41Y41M(31M21M)61M(31M)61M	28	149.21	N2H6F0S0	N,0;	171	Q69YN4	161	180	5	BI2,CI2,BI2,YI3,YI3,
25298	110.98	1315.26	1315.59	3	1315.58	7.91394	3942.73	C149H265N28O85S1Ct8	AITHRVTQCDEENGTVK	A1dEC9CamN13GlcNAcK17dE	5	01Y41Y41M(31M21M21M31G31G)61M(31M)61M	23	149.1	N2H9F0S0	N,2;	155	Q8N9B8	143	159	0
28249	124.43	1510.99	1510.99	3	1511	-4.69604	4528.98	C182H299N30O95Ct8	WFSAGLASNSSWLREK	W1dEN9GlcNAcK16dE	5	01Y41Y41M(31M41Y41L31Y41L32S)61M61Y41L32S	35	149.09	N5H6F0S2	N,0;	51	P41222	43	58	0
19658	88.02	932.461	932.799	3	932.797	2.1979	2795.37	C104H204N15O61Ct12	LNDTVGVTKK	L1dEN2GlcNAcK9dEK10dE	9	01Y41Y41M(31M21M)61M(31M21M)61M	30	149.03	N2H7F0S0	N,2;	2751	Q16787	2750	2759	3	BI2,YI3,YI3,
23764	105.53	960.77	960.43	3	960.435	-4.72294	2878.29	C121H197N18O61	AGFYRQELNK	A1dEN9GlcNAcK10dE	6	01Y41Y41M(31M21M)61M(31M21M)61M	29	148.96	N2H7F0S0	N,2;	14	Q15759	6	15	4	BI2,45AI3,YI3,YI3,
28860	126.56	1308.57	1308.92	3	1308.9	10.8974	3922.69	C158H261N30O82S1	NSEFEGGKSTVNCSTTPVAER	N1dEK8dEN12GlcNAcC13Cam	6	01Y41Y41M(31M21M)61M(31M21M)61M	25	148.82	N2H7F0S0	N,1;	154	Q99567	143	163	3	BI2,YI3,YI3,
19114	85.49	1224.04	1224.03	2	1224.03	-3.45117	2446.06	C97H169N12O59	TNTTASAK	T1dEN2GlcNAcK8dE	7	01Y41Y41M(31M21M)61M(31M21M)61M	27	148.69	N2H7F0S0	N,1;	649	Q13428	648	655	4	BI2,BI2,YI3,YI3,
23520	103.52	1333.03	1332.55	4	1332.54	6.55673	5325.12	C203H335N40O112S3Ct8	GNYSRFMNHSCNPNCETQK	G1dEN8GlcNAcC11CamC15CamK19dE	6	01Y41Y41M(31M41Y41L32S)61M(21Y41L32S)61Y41L32S	48	148.66	N5H6F0S3	N,0;	1223	Q9BZ95	1216	1234	20	02AI2,02AII2,02AIII2,BI1,BII1,BIII1,CI1,CII1,CIII1,35AI4,35AIII4,BI2,BII2,BIII2,CI2,CII2,CIII2,35AI3,35AII3,35AIII3,BI3,BII3,BIII3,35AI4,35AIII4,BIII4,YI1,YI2,03XI4,03XIII4,14XII4,14XIII4,YI6,YII6,YIII6,YI3,24XI1,15XI3,03XI4,03XIII4,14XII4,14XIII4,YI4,YII4,YIII4,14XI5,14XII5,14XIII5,
28238	125.55	1510.99	1510.99	3	1511	-8.28857	4528.98	C187H307N28O99	AELNSTTEELHKYQK	A1dEN4GlcNAcK12dEK15dE	6	01Y41Y41M(31M41Y41L31Y41L32S)61M61Y41L32S	43	148.53	N5H6F0S2	N,3;	704	O95235	701	715	0
36454	156.55	1174.52	1174.76	4	1174.76	6.14127	4694	C174H314N29O104S2Ct12	MNGSNMANTSPSVKSK	M1dEN8GlcNAcK14dEK16dE	5	01Y41Y41M(31M41Y41L32S)61M(21Y41L32S)61Y41L32S	46	148.48	N5H6F0S3	N,1;	8	Q9ULR5	1	16	24	02AI2,02AII2,02AIII2,BI1,BII1,BIII1,CI1,CII1,CIII1,35AI4,35AIII4,BI2,BII2,BIII2,CI2,CII2,CIII2,35AI3,35AII3,35AIII3,BI3,BII3,BIII3,YI1,35AI4,35AIII4,YI2,BIII4,02XI1,24XI1,ZI1,YI1,YI3,ZI2,YI2,YI4,YII4,YIII4,14XI5,14XII5,14XIII5,YI6,YII6,YIII6,YI3,YI1,
27468	120.61	1452.26	1452.93	3	1452.93	-2.91625	4354.77	C170H285N28O93S3Ct4	KPMCNFSTNMEIPR	K1dEC4CamN5GlcNAc	6	01Y41Y41M(31M41Y41L31Y41L32S)61M61Y41L32S	42	148.46	N5H6F0S2	N,1;	316	Q9P267	312	325	0
40253	172.12	1339.36	1340.12	4	1340.12	4.53148	5354.44	C221H370N43O104S2	QLAQFCNITTCLAVGGLDVKSQEAALR	Q1dEC6CamN7GlcNAcC11CamK20dE	6	01Y41Y41M(31M41Y41L)61M61Y41L31Y41L32S	35	148.4	N5H6F0S1	N,0;	317	Q96GQ7	311	337	0
19354	86.75	1251.87	1251.54	3	1251.54	-1.02286	3751.6	C148H244N27O76S1Ct8	QPQDGYLYRHNYCSK	Q1dEN11GlcNAcC13CamK15dE	6	01Y41Y41M(31M21M21M)61M(31M21M)61M	23	148.39	N2H8F0S0	N,1;	661	P08069	651	665	0
34983	152.76	1517.71	1517.7	3	1517.69	4.83629	4549.06	C182H311N34O88S2Ct8	MSYGRPPPDVEGMTSLKVDNLTYR	M1dEK17dEN20GlcNAc	5	01Y41Y41M(31M21M)61M(31M21M)61M21M	22	148.28	N2H8F0S0	N,0;	20	Q01130	1	24	2	04AI4,YI3,
37128	159.93	1644.97	1646.21	4	1646.2	2.67276	6578.78	C272H422N53O127S2Ct4	DNWNRPICSAPGPLFDLMERVSDDYNWTFR	D1dEC8CamN26GlcNAc	6	01Y41Y41M(31M(21Y41L31Y41L)41Y41L31Y)61M61Y41L32S	49	148.19	N7H7F0S1	N,0;	149	Q9NUV7	124	153	2	ZII3,YII3,
39962	171.64	1405.39	1405.64	4	1405.64	-0.737921	5616.52	C229H376N45O113Ct4	RLDPEENHTAELVIPELPLAHPPNER	R1dEN7GlcNAc	5	01Y41Y41M(31M41Y41L31Y41L32S)61M61Y41L32S	49	148.17	N5H6F0S2	N,1;	219	Q9NZQ7	213	238	0
28129	123.9	1402.61	1402.94	3	1402.95	-7.69019	4204.84	C170H283N24O88S1Ct8	WMAIESLNYSVYTTK	W1dEN8GlcNAcK15dE	5	01Y41Y41M(31M41Y41L)61M61Y41L31Y41L32S	28	148.1	N5H6F0S1	N,1;	1026	P35590	1019	1033	0
23725	105.37	883.749	883.08	3	883.074	6.49329	2646.2	C94H185N12O63Ct12	TEGNKSK	T1dEN4GlcNAcK5dEK7dE	6	01Y41Y41M(31M21M21M31G)61M(31M)61M	31	148.05	N2H8F0S0	N,1;	924	Q6KC79	921	927	1	25AIII2,
27031	118.73	1044.48	1044.48	3	1044.48	-1.80562	3130.42	C131H213N24O63	RYSWNVKPNASR	R1dEK7dEN9GlcNAc	5	01Y41Y41M(31M21M)61M(31M21M)61M	29	147.98	N2H7F0S0	N,1;	348	O75319	340	351	3	BI2,YI3,YI3,
17809	79.52	1172.15	1172.15	3	1172.15	0.709262	3513.42	C131H226N25O80S1Ct4	SSLENATGQDCTSQPR	S1dEN5GlcNAcC11Cam	5	01Y41Y41M(31M21M)61M(31M21M)61M21M	25	147.97	N2H8F0S0	N,1;	3019	Q86UQ4	3015	3030	2	04AI4,YI3,
24855	109.38	1210.87	1211.2	3	1211.2	-0.554074	3630.58	C143H241N24O75S1Ct8	HHMYTNVSGLTSFGEK	H1dEN6GlcNAcK16dE	5	01Y41Y41M(31M21M)61M(31M21M)61M21M	29	147.97	N2H8F0S0	N,0;	243	Q9H4B8	238	253	4	45AI3,04AI4,YI3,YI3,
16381	72.78	1327.53	1326.53	3	1326.53	3.74868	3976.56	C149H251N20O97Ct8	DNWSSSDGK	D1dEN2GlcNAcK9dE	5	01Y41Y41M(31M41Y41L32S)61M(21Y41L32S)61Y41L32S	39	147.96	N5H6F0S3	N,1;	1082	Q8WUM0	1081	1089	19	02AI2,02AII2,02AIII2,BI1,BII1,BIII1,CI1,CII1,CIII1,35AI4,35AIII4,BI2,BII2,BIII2,CI2,CII2,CIII2,35AI3,35AII3,35AIII3,BI3,BII3,BIII3,YI1,35AI4,35AIII4,YI2,BIII4,02XI1,YI3,ZI1,YI1,YI2,YI4,YII4,YIII4,YI5,YII5,YIII5,
28144	125.14	1463.61	1463.95	3	1463.95	-5.28744	4387.84	C172H284N31O97Ct4	NTTPYLPTSEGHRER	N1GlcNAc@dE	5	01Y41Y41M(31M41Y41L31Y41L32S)61M61Y41L32S	44	147.91	N5H6F0S2	N,0;	658	Q9H4M7	658	672	6	03AI5,03AII5,35AI5,35AII5,BII5,03XII4,14XII4,YII4,14XII5,
20832	93.38	993.777	993.774	3	993.774	-0.0747545	2978.3	C111H205N20O60S3Ct8	MVNLSECMDPKR	M1dEN3GlcNAcC7CamK11dE	5	01Y41Y41M(31M)61M(31M21M)61M	28	147.91	N2H6F0S0	N,1;	318	O95352	316	327	4	BI2,YI3,ZI3,YI3,
29289	130	1150.03	1149.77	4	1149.78	-2.42301	4594.07	C174H306N43O86S2Ct12	ENASLAQHSEVKPCTCGPQHEEKQDR	E1dEN2GlcNAcK12dEC14CamC16CamK23dE	6	01Y41Y41M(31M21M)61M(31M)61M	23	147.9	N2H6F0S0	N,0;	701	Q86TB3	700	725	4	BI2,BI2,YI3,YI3,
20509	92.11	1192.85	1192.85	3	1192.84	10.0862	3575.51	C134H232N31O76S1Ct4	EQARNASCPAGGRPADR	E1dEN5GlcNAcC8Cam	6	01Y41Y41M(31M21M)61M(31M21M)61M21M	24	147.88	N2H8F0S0	N,1;	68	Q8TAD2	64	80	4	45AI3,04AI4,45XI3,YI3,
36538	156.9	1100.24	1100.48	4	1100.48	-2.86209	4396.91	C178H299N28O96S1	VNGTMVTNSSHLEVVK	V1dEN8GlcNAcK16dE	5	01Y41Y41M(31M41Y41L)61M(21Y41L32S)61Y41L32S	43	147.83	N5H6F0S2	N,0;	99	O15085	92	107	1	CIII3,
31249	136.34	1146.78	1148.03	4	1148.02	8.72966	4587.06	C196H313N32O90S1	LASNGTPMGTFAPLWEVFRVSSDK	L1dEN4GlcNAcK24dE	6	01Y41Y41M(31M21M21M)61M(31M21M)61M21M	40	147.78	N2H9F0S0	N,1;	60	O14526	57	80	2	03AI4,04AI4,
34306	148.26	1228.24	1228.24	3	1228.25	-2.28974	3681.72	C149H258N25O77Ct4	ILSVEPRLQANFTIR	I1dEN11GlcNAc	5	01Y41Y41M(31M21M21M)61M(31M21M)61M21M	34	147.78	N2H9F0S0	N,1;	532	Q9NXH9	522	536	1	04AI4,
31346	138.47	1029.95	1029.69	4	1029.68	9.60341	4113.7	C159H266N31O94	ENHSSEGTKESSSNSLSNSR	E1dEN2GlcNAcK9dE	6	01Y41Y41M(31M21M21M31G)61M(31M21M)61M	35	147.6	N2H9F0S0	N,0;	639	Q8NDT2	638	657	0
22045	98.84	1030.16	1030.17	3	1030.17	0.622684	3087.48	C119H220N21O65Ct8	ANHSGAVVLLKR	A1dEN2GlcNAcK11dE	10	01Y41Y41M(31M21M)61M(31M21M)61M21M	39	147.57	N2H8F0S0	N,1;	323	P23229	322	333	4	45AI3,04AI4,YI3,YI3,
25689	114.18	1101.14	1100.81	3	1100.8	5.71052	3299.38	C131H220N23O70S2	NYLDAANMSMRVR	N1dEN7GlcNAc	5	01Y41Y41M(31M21M21M)61M(31M21M)61M	24	147.47	N2H8F0S0	N,0;	121	P23560	115	127	0
20509	92.11	1192.85	1192.85	3	1192.84	9.31074	3575.51	C138H236N25O78S1Ct4	LYEDNQTSRMAESLR	L1dEN5GlcNAc	5	01Y41Y41M(31M21M)61M(31M21M)61M21M	25	147.47	N2H8F0S0	N,4;	239	P19086	235	249	4	45AI3,04AI4,45XI3,YI3,
36538	156.9	1100.24	1100.24	4	1100.22	11.3976	4395.86	C183H288N29O94	FGYNAYLSNQLPLNR	F1dEN14GlcNAc	5	01Y41Y41M(31M41Y41L31Y41L32S)61M61Y41L32S	42	147.39	N5H6F0S2	N,2;	160	Q9NY28	147	161	0
23725	105.37	883.749	883.08	3	883.073	7.94618	2646.2	C108H189N12O62	KLNESLK	K1dEN3GlcNAcK7dE	5	01Y41Y41M(31M21M21M31G)61M(31M)61M	31	147.33	N2H8F0S0	N,1;	766	Q8TCG1	764	770	1	25AIII2,
23725	105.37	883.749	883.08	3	883.073	7.94618	2646.2	C108H189N12O62	GENLSKK	G1dEN3GlcNAcK6dEK7dE	5	01Y41Y41M(31M21M21M31G)61M(31M)61M	31	147.33	N2H8F0S0	N,1;	36	O75563	34	40	1	25AIII2,
33231	144.19	1379.65	1379.66	3	1379.64	12.5957	4134.89	C162H285N34O84S1Ct4	TVLQIDCGLQLANDSVNRLSR	T1dEC7CamN13GlcNAc	5	01Y41Y41M(31M21M21M31G)61M(31M)61M	25	147.33	N2H8F0S0	N,1;	558	Q07617	546	566	1	25AIII2,
28078	124.85	1511.99	1511.32	3	1511.31	4.6479	4529.92	C176H302N27O98S2Ct8	ACENSCILYSDLGLPK	A1dEC2CamN4GlcNAcC6CamK16dE	5	01Y41Y41M(31M41Y41L31Y41L32S)61M61Y41L32S	32	147.25	N5H6F0S2	N,1;	78	Q14201	75	90	2	35AI5,35AII5,YII4,
30282	134.03	1095.21	1094.87	3	1094.88	-0.509904	3281.61	C134H234N27O63Ct4	ATVFANGSLLLTQVRPR	A1dEN6GlcNAc	6	01Y41Y41M(31M)61M(31M21M)61M	26	147.2	N2H6F0S0	N,0;	283	Q13308	278	294	3	BI2,YI3,YI3,
23502	103.09	1136.82	1137.16	3	1137.15	6.85472	3408.43	C128H223N20O79Ct8	SREVNSTDWDSK	S1dEN5GlcNAcK12dE	6	01Y41Y41M(31M21M21M)61M(31M21M)61M21M	34	147.07	N2H9F0S0	N,1;	45	Q8WUX9	41	52	3	45AI3,02AI3,04AI4,
27067	118.88	1340.59	1340.93	3	1340.93	4.72993	4018.75	C166H273N28O81S2	SALNNHCMVHTGEKPYK	S1dEN5GlcNAcC7CamK14dEK17dE	6	01Y41Y41M(31M21M21M31G)61M(31M21M)61M	29	147.03	N2H9F0S0	N,1;	305	Q14588	301	317	0
20636	93.53	993.103	993.438	3	993.45	-11.4697	2977.33	C117H198N21O61Ct8	SKQFYNQTYGSR	S1dEK2dEN6GlcNAc	5	01Y41Y41M(31M21M)61M(31M)61M	21	147.02	N2H6F0S0	N,0;	1044	Q01804	1039	1050	4	BI2,YI3,ZI3,YI3,
37851	162.19	1339.6	1339.6	4	1339.61	-4.47818	5353.4	C216H355N48O105Ct4	VTYVSSEGGHSGQTEAPGNATSATLGPLSSSTTYTVR	V1dEN19GlcNAc	8	01Y41Y41M(31M41Y41L)61M61Y41L	20	147.02	N4H5F0S0	N,0;	607	Q9P218	589	625	0
22578	99.49	1314.61	1315.11	2	1315.1	8.00254	2628.18	C103H179N14O57Ct8	SLENQTYFK	S1dEN4GlcNAcK9dE	6	01Y41Y41M(31M21M)61M(31M)61M	30	146.97	N2H6F0S0	N,1;	2479	Q99996	2476	2484	4	BI2,ZI3,YI3,YI3,
19585	87.82	975.422	974.752	3	974.76	-7.4948	2921.26	C112H198N19O57S3Ct8	GANLCVMDHFMK	G1dEN3GlcNAcC5CamK12dE	5	01Y41Y41M(31M21M)61M(31M)61M	17	146.91	N2H6F0S0	N,1;	1606	Q96N23	1604	1615	3	BI2,YI3,YI3,
25689	114.18	1101.14	1100.81	3	1100.81	-1.88213	3299.41	C129H220N21O72S1Ct4	CVINATGPFTDSVR	C1dE@CamN4GlcNAc	5	01Y41Y41M(31M21M)61M(31M21M)61M21M	26	146.88	N2H8F0S0	N,1;	288	P43304	285	298	3	YI3,ZI3,YI3,
27783	122.02	1453.93	1453.27	3	1453.26	6.13291	4355.75	C172H276N27O99Ct4	VDENHSEFTLYESR	V1dEN4GlcNAc	7	01Y41Y41M(31M41Y41L31Y41L32S)61M61Y41L32S	40	146.61	N5H6F0S2	N,1;	2247	O14497	2244	2257	0
27565	122.61	1452.93	1453.26	3	1453.25	7.04788	4355.74	C170H280N31O96S2	THTGERPNACADCGK	T1dEN8GlcNAcC10CamC13CamK15dE	6	01Y41Y41M(31M41Y41L31Y41L32S)61M61Y41L32S	36	146.58	N5H6F0S2	N,0;	94	Q6DD87	87	101	0
36572	159.08	1182.02	1182.02	4	1182.02	1.12515	4723.05	C190H321N28O108	VNTSPSVNTKTTTESK	V1dEN2GlcNAcK10dEK16dE	5	01Y41Y41M(31M41Y41L32S)61M(21Y41L32S)61Y41L32S	51	146.55	N5H6F0S3	N,1;	1400	Q9ULD9	1399	1414	1	YI5,YII5,YIII5,
28553	125.73	1292.25	1292.25	3	1292.24	10.7104	3872.7	C146H259N28O78S2Ct12	SHTGQKPYICNECGK	S1dEK6dEC10CamN11GlcNAcC13CamK15dE	5	01Y41Y41M(31M41Y41L)61M61Y41L32S	35	146.54	N4H5F0S1	N,1;	272	Q08AN1	262	276	3	03AI5,CII3,35AI5,
20832	93.38	993.777	993.774	3	993.781	-7.30874	2978.33	C108H201N24O63S1Ct8	GTSNGCTAAQQRTK	G1dEN4GlcNAcC6CamK14dE	7	01Y41Y41M(31M)61M(31M21M)61M	28	146.51	N2H6F0S0	N,1;	327	Q9UPP5	324	337	4	BI2,YI3,ZI3,YI3,
19552	87.54	859.378	859.712	3	859.709	3.57835	2576.11	C94H175N16O55S2Ct8	CPNTCLANK	C1dE@CamN3GlcNAcC5CamK9dE	7	01Y41Y41M(31M21M)61M(31M)61M	30	146.41	N2H6F0S0	N,1;	144	P07202	142	150	3	BI2,YI3,YI3,
25999	114.49	1379.61	1379.11	2	1379.12	-9.24703	2756.23	C110H191N18O62	TNKQTLENR	T1dEK3dEN8GlcNAc	5	01Y41Y41M(31M21M)61M(31M21M)61M	29	146.32	N2H7F0S0	N,0;	308	Q5JVX7	301	309	5	BI2,BI2,ZI3,YI3,YI3,
17473	78.79	1188.17	1188.17	3	1188.18	-2.8485	3561.52	C149H234N23O76	SQYVSPFPSNSTSVFR	S1dEN10GlcNAc	5	01Y41Y41M(31M21M)61M(31M21M)61M21M	26	146.29	N2H8F0S0	N,2;	414	Q9NQL9	405	420	3	04AI4,YI3,YI3,
36902	160.28	1572.2	1573.19	4	1573.18	1.48209	6286.7	C268H410N47O123S1	SWVDINNFTCINGSEIYQPGQLPSEQYWNK	S1dEN7GlcNAcC10CamK30dE	6	01Y41Y41M(31M(21Y(31F)41L31Y41L32S)41Y41L)61M61M	40	146.25	N5H7F1S1	N,1;	197	Q9UN76	191	220	0
31506	137.35	1175.53	1174.52	3	1174.51	8.82131	3520.52	C138H235N26O79	GGHRSSTSSIDSNVSSK	G1dEN13GlcNAcK17dE	6	01Y41Y41M(31M21M)61M(31M21M)61M21M	26	146.22	N2H8F0S0	N,1;	1165	Q8IVL0	1153	1169	2	04AI4,YI3,
36572	159.08	1182.02	1182.02	4	1182.03	-7.70289	4723.09	C197H321N30O101	IATFTRNVSWASVLGK	I1dEN7GlcNAcK16dE	5	01Y41Y41M(31M41Y41L32S)61M(21Y41L32S)61Y41L32S	52	146.2	N5H6F0S3	N,0;	77	Q8NEP9	71	86	1	YI5,YII5,YIII5,
28232	125.52	1388.95	1389.28	3	1389.27	7.97859	4163.79	C171H280N29O85S2	THNAEKPYVCNICGK	T1dEK6dEC10CamN11GlcNAcC13CamK15dE	5	01Y41Y41M(31M41Y41L32S)61M61Y41L32S	36	146.13	N4H5F0S2	N,2;	278	Q6P9A3	268	282	0
23752	104.17	1114.47	1114.47	3	1114.46	10.3116	3340.36	C132H223N18O76S2	GPLNLCEACDSK	G1dEN4GlcNAcC6CamC9CamK12dE	5	01Y41Y41M(31M21M21M31G)61M(31M21M)61M	34	146.07	N2H9F0S0	N,1;	44	O94827	41	52	0
28402	125.09	1618.04	1618.37	3	1618.36	4.04276	4851.06	C193H321N32O105S1Ct4	AAGLRYPEPDMVDILNR	A1dEN16GlcNAc	5	01Y41Y41M(31M41Y41L32S)61M(21Y41L32S)61Y41L32S	48	145.94	N5H6F0S3	N,2;	294	Q96FT7	279	295	20	02AI2,02AII2,02AIII2,BI1,BII1,BIII1,CI1,CII1,CIII1,13AI2,13AII2,13AIII2,24AI2,24AII2,24AIII2,35AI4,35AIII4,14AI2,14AII2,14AIII2,BI2,BII2,BIII2,CI2,CII2,CIII2,35AI3,35AII3,35AIII3,BI3,BII3,BIII3,35AI4,35AIII4,BIII4,24XI1,34XI1,YI1,YI2,01XI3,01XIII3,YI6,YII6,YIII6,ZI3,YI4,YII4,YIII4,
17434	77.67	1122.71	1122.96	4	1122.96	4.21167	4486.81	C165H285N30O106Ct8	RDDNSAANNSANEK	R1dEN8GlcNAcK14dE	5	01Y41Y41M(31M41Y41L32S)61M(21Y41L32S)61Y41L32S	45	145.83	N5H6F0S3	N,1;	65	P78344	58	71	23	02AI2,02AII2,02AIII2,BI1,BII1,BIII1,CI1,CII1,CIII1,35AI4,35AIII4,02AI4,02AIII4,BI2,BII2,BIII2,CI2,CII2,CIII2,35AI3,35AII3,35AIII3,BI3,BII3,BIII3,04AI4,24AIII4,35AI4,35AIII4,BIII4,02XI1,34XI1,ZI1,YI1,14XI2,35XI2,YI3,YI2,YI4,YII4,YIII4,YI6,YII6,YIII6,YI1,
36597	157.16	1149.2	1149.2	3	1149.19	10.0116	3444.54	C135H231N24O72Ct8	SNKIGWEYESTNISR	S1dEK3dEN12GlcNAc	6	01Y41Y41M(31M21M21M)61M(31M)61M	26	145.76	N2H7F0S0	N,2;	1625	Q5CZC0	1614	1628	3	BI2,BIII3,YI3,YIII3,YI3,YIII3,
28144	125.14	1463.61	1463.61	3	1463.6	6.57769	4386.78	C167H281N32O98S1Ct4	IVQENGCETHNQTAR	I1dEN5GlcNAcC7Cam	5	01Y41Y41M(31M41Y41L31Y41L32S)61M61Y41L32S	37	145.74	N5H6F0S2	N,1;	557	Q8N103	553	567	0
26732	117.41	1251.22	1251.22	3	1251.21	9.28072	3749.61	C155H246N27O79	LSNQNNSYGTRFEYNK	L1dEN5GlcNAcK16dE	5	01Y41Y41M(31M21M21M)61M(31M21M)61M	23	145.66	N2H8F0S0	N,1;	563	Q9NPH5	559	574	0
28911	126.78	1302.93	1302.26	3	1302.26	4.20816	3903.75	C152H264N31O83Ct4	VQNATLAVANITNADSATR	V1dEN10GlcNAc	5	01Y41Y41M(31M41Y41L)61M61Y41L32S	32	145.65	N4H5F0S1	N,0;	135	P27105	126	144	3	03AI5,CII3,35AI5,
40027	171.9	1413.4	1413.14	4	1413.15	-4.6448	5646.56	C229H382N37O115Ct12	VSPSTDFISNPDNKTISPFFEPIDTK	V1dEN13GlcNAcK14dEK26dE	5	01Y41Y41M(31M41Y41L31Y41L32S)61M61Y41L32S	44	145.64	N5H6F0S2	N,0;	229	A6NHS7	217	242	6	03AI5,03AII5,35AI5,35AII5,BII5,35AII6,YII4,YII4,
28432	124.81	1510.99	1510.99	3	1510.98	9.68054	4528.91	C181H295N34O99	HASAPSHVQPSDSEKNR	H1dEK15dEN16GlcNAc	5	01Y41Y41M(31M41Y41L31Y41L32S)61M61Y41L32S	32	145.63	N5H6F0S2	N,1;	354	O60343	339	355	0
28043	123.12	1108.85	1109.19	3	1109.19	5.96192	3324.54	C129H231N24O67S1Ct8	AGNQTGLYVLRCSPK	A1dEN3GlcNAcC12CamK15dE	5	01Y41Y41M(31M21M)61M(31M21M)61M	27	145.56	N2H7F0S0	N,2;	418	O60674	416	430	4	BI2,BI2,YI3,YI3,
28149	125.16	1139.49	1139.16	3	1139.15	7.86037	3414.44	C135H221N24O74Ct4	GLERNDSWGSFDLR	G1dEN5GlcNAc	6	01Y41Y41M(31M21M21M)61M(31M21M)61M	31	145.45	N2H8F0S0	N,1;	650	Q7Z417	646	659	0
37968	164.79	1143.87	1143.86	3	1143.87	-0.849545	3428.58	C139H239N20O69S1Ct8	SLWASVNETLMFLEK	S1dEN7GlcNAcK15dE	5	01Y41Y41M(31M)61M(31M21M)61M21M	27	145.39	N2H7F0S0	N,2;	242	Q7Z4H7	236	250	2	04AI4,YI3,
28471	124.97	1618.37	1618.37	3	1618.36	4.98678	4851.06	C196H321N32O108	DAVRGNDTFVTLDEILR	D1dEN6GlcNAc	6	01Y41Y41M(31M41Y41L32S)61M(21Y41L32S)61Y41L32S	50	145.36	N5H6F0S3	N,0;	34	P49959	29	45	23	02AI2,02AII2,02AIII2,BI1,BII1,BIII1,CI1,CII1,CIII1,13AI2,13AII2,13AIII2,24AI2,24AII2,24AIII2,35AI4,35AIII4,14AI2,14AII2,14AIII2,BI2,BII2,BIII2,CI2,CII2,CIII2,35AI3,35AII3,35AIII3,BI3,BII3,BIII3,35AI4,35AIII4,BIII4,02XI1,34XI1,ZI1,YI1,34XI2,YI2,YI6,YII6,YIII6,03XI3,YIII3,YI4,YII4,YIII4,YI1,
28379	126.14	1361.25	1361.25	3	1361.24	9.97785	4079.69	C158H264N27O93Ct4	YSSDTTPLLNGSSQDR	Y1dEN10GlcNAc	5	01Y41Y41M(31M41Y41L)61M61Y41L31Y41L32S	29	145.31	N5H6F0S1	N,1;	59	O95249	50	65	0
25981	114.03	1109.83	1109.48	3	1109.48	2.7169	3325.43	C136H226N19O73S1	IFLGGSEGTLNDCK	I1dEN11GlcNAcC13CamK14dE	7	01Y41Y41M(31M21M21M)61M(31M21M)61M	27	145.22	N2H8F0S0	N,4;	295	Q96PU4	285	298	0
28879	127.14	1254.57	1254.9	3	1254.9	1.05347	3760.67	C153H255N30O76S1	KYGSCSTILLDNSTASQPDLR	K1dEC5CamN12GlcNAc	5	01Y41Y41M(31M21M)61M(31M)61M	29	145.19	N2H6F0S0	N,0;	27	P0C7X3	16	36	5	BI2,CI2,BI2,YI3,YI3,
28820	126.87	1301.93	1302.26	3	1302.27	-4.49285	3902.78	C160H269N32O77S1	LAMNILAQNASRNTFLR	L1dEN9GlcNAc	5	01Y41Y41M(31M41Y41L)61M61Y41L32S	36	145.13	N4H5F0S1	N,0;	146	Q01970	138	154	3	03AI5,CII3,35AI5,
31796	140.31	1417.65	1417.98	3	1417.98	0.677511	4249.91	C175H290N31O89	TAADTTGLQPILNQFTPANISR	T1dEN19GlcNAc	28	01Y41Y41M(31M21M21M)61M(31M21M)61M21M	27	145.12	N2H9F0S0	N,8;	615	P06756	597	618	3	45AI3,35AI3,04AI4,
29087	128.03	1257.84	1257.18	3	1257.16	9.96184	3768.47	C146H243N18O95	VDPNGSR	V1dEN4GlcNAc	5	01Y41Y41M(31M(21Y41L31Y41L32S)41Y41L31Y41L)61M(31M)61M	31	145.11	N6H9F0S1	N,1;	267	Q16531	264	270	28	02AIV2,BI1,BII1,BIII1,BI2,BIV1,BIII2,BIII4,CIII4,CIII2,02AIV2,BIV2,35AIV3,BIII3,YIII3,BIV3,BIII4,BIV4,35AIV5,YIV4,24XI1,YIV5,YI1,YIV6,YIII6,ZIV8,YIV8,YIV4,YIV5,YIV6,YIII6,
34764	150.73	1131.27	1131.76	4	1131.75	11.3836	4521.98	C186H298N37O92	SDLHVGITNTNGVVYNYSAHGVQR	S1dEN16GlcNAc	7	01Y41Y41M(31M21M21M31G)61M(31M21M)61M	38	145.11	N2H9F0S0	N,0;	94	H3BPM6	79	102	0
34488	150.91	1508.34	1508.02	3	1508.03	-5.98186	4520.06	C182H312N37O92S1	NASALTSQTQMLDSNLQKASAEIQR	N1GlcNAc@dEK18dE	5	01Y41Y41M(31M21M21M)61M(31M21M)61M	27	145.07	N2H8F0S0	N,0;	399	Q8N1N0	399	423	0
19303	86.51	1102.81	1102.81	3	1102.82	-7.14207	3305.43	C135H222N21O73	NKPTVNFSPESDR	N1dEK2dEN6GlcNAc	5	01Y41Y41M(31M21M)61M(31M21M)61M21M	29	145.06	N2H8F0S0	N,0;	348	Q86VH2	343	355	2	04AI4,YI3,
22405	98.92	1039.45	1039.13	3	1039.13	-0.887013	3114.36	C126H213N18O71	AFNNSSTLRK	A1dEN4GlcNAcK10dE	9	01Y41Y41M(31M21M21M31G)61M(31M21M)61M	39	144.98	N2H9F0S0	N,0;	800	A8MXY4	797	806	0
22405	98.92	1039.45	1039.13	3	1039.13	-0.887013	3114.36	C126H213N18O71	AFNRSSNLTK	A1dEN7GlcNAcK10dE	6	01Y41Y41M(31M21M21M31G)61M(31M21M)61M	39	144.98	N2H9F0S0	N,0;	467	Q6ZN08	461	470	0
20455	91.73	1055.45	1055.12	3	1055.11	5.58207	3162.32	C127H213N16O73S1	SGDKSYACNK	S1dEK4dEC8CamN9GlcNAcK10dE	7	01Y41Y41M(31M21M21M31G)61M(31M21M)61M	34	144.9	N2H9F0S0	N,0;	369	Q96JL9	361	370	0
20832	93.38	993.777	993.774	3	993.773	0.806734	2978.3	C111H201N20O57S3Ct12	CNCCGKAFQFK	C1dE@CamN2GlcNAcC3CamC4CamK6dEK11dE	5	01Y41Y41M(31M)61M(31M21M)61M	28	144.82	N2H6F0S0	N,1;	362	Q5JNZ3	361	371	4	BI2,YI3,ZI3,YI3,
19303	86.51	1102.81	1102.81	3	1102.81	-0.541699	3305.41	C130H222N23O73S1	LMHSSSLNNTSISR	L1dEN9GlcNAc	6	01Y41Y41M(31M21M21M)61M(31M21M)61M	27	144.75	N2H8F0S0	N,0;	322	Q07343	314	327	0
33063	143.54	1221.88	1221.89	3	1221.88	9.0639	3662.61	C145H249N28O78S1	ERTCEQQLLNLSVSAR	E1dEC4CamN10GlcNAc	5	01Y41Y41M(31M21M21M31G)61M(31M)61M	36	144.66	N2H8F0S0	N,0;	914	Q6ZRI0	905	920	3	12AIII4,25AIII2,12AIII4,
19975	90.47	1129.48	1129.47	3	1129.48	-5.56846	3385.41	C133H226N19O81	DGNGTTSGIGSSVEK	D1dEN3GlcNAcK15dE	7	01Y41Y41M(31M21M21M)61M(31M21M)61M21M	33	144.61	N2H9F0S0	N,3;	1072	Q99250	1070	1084	2	45AI3,04AI4,
20832	93.38	993.777	993.774	3	993.77	3.73498	2978.29	C119H201N22O63S1	ISDQNASGAPPMTVR	I1dEN5GlcNAc	7	01Y41Y41M(31M)61M(31M21M)61M	30	144.57	N2H6F0S0	N,2;	171	Q9NU19	167	181	5	BI2,YI3,ZI3,YI3,01XI4,01XII4,
18865	84.32	1093.79	1092.8	3	1092.81	-6.67209	3275.4	C125H216N23O74Ct4	QVAEQGGDLSPAANR	Q1dEN14GlcNAc	7	01Y41Y41M(31M21M21M)61M(31M21M)61M	24	144.54	N2H8F0S0	N,1;	442	O94804	429	443	0
28249	124.43	1510.99	1510.99	3	1511	-6.8853	4528.99	C180H303N28O98Ct8	TTFFNVSSSTLTSKYR	T1dEN5GlcNAcK14dE	5	01Y41Y41M(31M41Y41L31Y41L32S)61M61Y41L32S	33	144.53	N5H6F0S2	N,0;	272	O75449	268	283	0
31939	139.12	1407.97	1408.63	3	1408.63	5.30379	4221.86	C160H286N29O92S1Ct8	EIMTLGQENQTSSVSDDRVK	E1dEN9GlcNAcK20dE	6	01Y41Y41M(31M21M21M31G31G)61M(31M)61M	34	144.45	N2H9F0S0	N,1;	401	Q96HI0	393	412	0
16635	74.88	1137.91	1137.82	3	1137.83	-6.95379	3410.47	C138H229N22O76	RETLSFNEQETNK	R1dEN12GlcNAcK13dE	6	01Y41Y41M(31M21M)61M(31M21M)61M21M	22	144.36	N2H8F0S0	N,2;	633	Q96RY7	622	634	3	04AI4,YI3,YI3,
27457	120.57	1354.88	1355.24	3	1355.23	8.88198	4061.67	C161H258N33O88	HSTPSNSSNPSGPPSPNSPHR	H1dEN6GlcNAc	5	01Y41Y41M(31M21M21M)61M(31M21M)61M21M	29	144.34	N2H9F0S0	N,0;	1681	Q9Y5S2	1676	1696	1	04AI4,
37486	160.63	1581.92	1582.66	4	1582.67	-2.90101	6324.63	C252H412N39O143Ct4	SVNESLNNLFITEEDYQALR	S1dEN3GlcNAc	5	01Y41Y41M(31M(21Y41L31Y)41Y)(41Y)61M(21Y41L31Y41L32S)61Y41L31Y41L32S	61	144.33	N10H8F0S2	N,2;	1464	Q00610	1462	1481	0
28408	126.25	1361.58	1361.25	3	1361.26	-7.88576	4079.76	C161H268N31O87Ct4	NTSWGVVQEPPGRASR	N1GlcNAc@dE	5	01Y41Y41M(31M41Y41L31Y41L)61M61Y41L32S	32	144.3	N5H6F0S1	N,0;	227	Q9H808	227	242	1	YII4,
37824	162.07	1883.53	1883.52	3	1883.53	-1.93475	5645.56	C242H375N50O104	LHTFESHKDEIFQVHWSPHNETILASSGTDR	L1dEK8dEN20GlcNAc	6	01Y41Y41M(31M41Y41L)61M21Y(31F)41L21F	19	144.3	N4H5F2S0	N,1;	328	Q16576	309	339	0
25634	113.93	1100.81	1100.47	3	1100.48	-3.54869	3298.41	C131H221N24O71S1	ENDRNLCQHLGK	E1dEN5GlcNAcC7CamK12dE	5	01Y41Y41M(31M21M21M31G)61M(31M)61M	27	144.28	N2H8F0S0	N,1;	157	Q8WXX7	153	164	1	25AIII2,
27191	120.97	1351.95	1351.96	3	1351.94	15.6371	4051.79	C158H276N25O87S1Ct8	VEICNLTPDALEEDAIHK	V1dEC4CamN5GlcNAcK18dE	5	01Y41Y41M(31M21M21M)61M(31M21M)61M21M	32	144.19	N2H9F0S0	N,2;	335	O14815	331	348	1	04AI4,
31232	136.77	1127.49	1127.49	4	1127.5	-2.60635	4504.96	C180H303N36O92S2	SLRGKPMEHVSSPCDSNSSSLPR	S1dEK5dEC14CamN17GlcNAc	5	01Y41Y41M(31M21M21M)61M(31M21M)61M21M	31	144.16	N2H9F0S0	N,1;	134	Q2TAK8	118	140	3	03AI4,45AI3,04AI4,
28335	124.39	1609.04	1608.36	3	1608.36	-1.90956	4821.05	C200H319N30O105	VGNLTAHTSYEISAWAK	V1dEN3GlcNAcK17dE	5	01Y41Y41M(31M41Y41L32S)61M(21Y41L32S)61Y41L32S	38	144.14	N5H6F0S3	N,2;	1809	Q92673	1807	1823	1	YI6,YII6,YIII6,
37738	162.46	1569.94	1569.67	4	1569.69	-12.996	6272.73	C262H420N47O122S3	ENMAYTVECLRGDVDILMEFLLNVTTAPEFR	E1dEC9CamN23GlcNAc	6	01Y41Y41M(31M41Y41L31Y41L32S)61M61Y41L32S	38	144.09	N5H6F0S2	N,2;	139	P22695	117	147	5	03AI5,03AII5,35AI5,35AII5,03XII4,14XII4,YII4,14XII5,
21508	96.11	1020.15	1020.15	3	1020.14	9.30934	3057.42	C112H214N17O69Ct12	QNSSDLSAKPK	Q1dEN2GlcNAcK9dEK11dE	5	01Y41Y41M(31M21M21M)61M(31M21M)61M	31	144.06	N2H8F0S0	N,2;	866	Q5T601	865	875	1	04AI3,
18210	81.27	1065.47	1065.47	3	1065.48	-6.61703	3193.41	C125H214N23O69Ct4	SGIIRNNSLWDR	S1dEN6GlcNAc	6	01Y41Y41M(31M21M)61M(31M21M)61M21M	24	144.02	N2H8F0S0	N,0;	408	P33121	403	414	2	YI3,YI3,
40150	171.71	1405.39	1404.89	4	1404.89	-2.09363	5614.53	C220H374N49O113Ct8	ELHQQVNQTLQDVDLTQHQHKQTR	E1dEN7GlcNAcK21dE	5	01Y41Y41M(31M41Y41L31Y41L32S)61M61Y41L32S	36	143.95	N5H6F0S2	N,1;	3957	Q86UQ4	3951	3974	0
25981	114.03	1109.83	1109.48	3	1109.49	-2.76132	3325.45	C125H222N25O75Ct4	KGSQITQQSTNQSR	K1dEN11GlcNAc	6	01Y41Y41M(31M21M21M)61M(31M21M)61M	28	143.92	N2H8F0S0	N,0;	355	P50750	345	358	0
22578	99.49	1314.61	1315.11	2	1315.09	9.46784	2628.18	C106H187N16O55S2	NNSCLSKMK	N1dEN2GlcNAcC4CamK7dEK9dE	6	01Y41Y41M(31M21M)61M(31M)61M	29	143.78	N2H6F0S0	N,0;	462	O14920	461	469	3	BI2,YI3,YI3,
40353	172.53	1267.09	1267.36	4	1267.34	15.8286	5064.32	C200H348N39O102S1Ct8	TDIVGGVPIITPTQKEEVNECGESIDR	T1dEK15dEN19GlcNAcC21Cam	6	01Y41Y41M(31M41Y41L31Y41L)61M61Y41L	27	143.72	N5H6F0S0	N,0;	161	Q9HB21	143	169	0
28956	128.62	1379.28	1379.96	3	1379.96	0.809678	4135.85	C176H276N33O73S2Ct4	TWNISFAGCGFLGVYYVGVASCLR	T1dEN3GlcNAcC9CamC22Cam	5	01Y41Y41M(31M21M)61M(31M)61M	23	143.66	N2H6F0S0	N,1;	9	Q96AD5	7	30	5	BI2,BI2,ZI3,YI3,YI3,
23502	103.09	1136.82	1137.16	3	1137.15	6.61113	3408.43	C129H227N20O74S2Ct8	AFNCSSTLMQHK	A1dEN3GlcNAcC4CamK12dE	5	01Y41Y41M(31M21M21M)61M(31M21M)61M21M	35	143.56	N2H9F0S0	N,1;	475	Q96JC4	473	484	3	45AI3,02AI3,04AI4,
31939	139.12	1407.97	1408.63	3	1408.64	-4.45958	4221.9	C170H286N31O88Ct4	VFNSSSVVGPPETSLHTVVQGR	V1dEN3GlcNAc	6	01Y41Y41M(31M21M21M31G31G)61M(31M)61M	33	143.54	N2H9F0S0	N,2;	666	Q6P3S6	664	685	0
28269	125.68	1336.57	1336.57	3	1336.57	-4.58446	4005.69	C165H266N25O86S1	LAFATMFNSSEQSQK	L1dEN8GlcNAcK15dE	5	01Y41Y41M(31M41Y41L32S)61M61Y41L32S	40	143.53	N4H5F0S2	N,1;	120	P19440	113	127	0
35658	155.33	1193.53	1193.53	3	1193.52	7.16554	3577.55	C142H242N25O78S1	QNVSTSNSGSMPNLAQK	Q1dEN2GlcNAcK17dE	5	01Y41Y41M(31M21M21M)61M(31M21M)61M	28	143.5	N2H8F0S0	N,0;	770	Q9Y2L6	769	785	0
25987	114.44	1383.58	1383.58	3	1383.58	-2.39295	4146.72	C168H265N30O85S1Ct4	LGDCISEDSYPDGNITWYR	L1dEC4CamN14GlcNAc	6	01Y41Y41M(31M41Y41L)(41Y)61M61Y41L	23	143.34	N5H5F0S0	N,2;	167	Q13740	154	172	0
25755	113.39	1154.16	1154.16	3	1154.17	-11.2289	3459.49	C138H232N23O78	NGSLSADDLIHLQR	N1GlcNAc@dE	5	01Y41Y41M(31M21M21M31G)61M(31M21M)61M	28	143.32	N2H9F0S0	N,0;	342	Q5T2Q4	342	355	0
35164	152.2	1518.37	1518.03	3	1518.02	6.10591	4550.05	C180H310N37O85S3Ct8	MLNNNTGIYTCSAQGVWMNKVLGR	M1dEN4GlcNAcC11CamK20dE	8	01Y41Y41M(31M21M21M)61M(31M21M)61M	31	143.31	N2H8F0S0	N,2;	407	P48740	404	427	0
28149	125.16	1139.49	1139.16	3	1139.16	1.64609	3414.46	C136H229N24O74S1	HNLCGESEKEQIR	H1dEN2GlcNAcC4CamK9dE	6	01Y41Y41M(31M21M)61M(31M21M)61M21M	28	143.3	N2H8F0S0	N,1;	85	P28161	84	96	3	CI3,YI3,YI3,
37725	161.63	1426.37	1426.61	4	1426.6	7.32865	5700.37	C227H372N43O121S2	ACVNNTIVWTNSSLNQNMTNGTR	A1dEC2CamN20GlcNAc	6	01Y(61F)41Y41M(31M(21Y41L32S)41Y31F)61M(21Y41L32S)61Y31F	35	143.29	N6H5F3S2	N,0;	125	O95342	106	128	0
17077	76.14	1041.42	1041.43	3	1041.43	-1.1534	3121.27	C116H202N17O72S1Ct8	GYAGNHCETK	G1dEN5GlcNAcC7CamK10dE	5	01Y41Y41M(31M21M21M)61M(31M21M)61M21M	31	143.28	N2H9F0S0	N,0;	64	Q08431	60	69	1	04AI4,
28569	125.8	1522.01	1521.34	3	1521.32	8.87356	4559.95	C190H304N29O96S1	GAFISNFSMTVDGKTFR	G1dEN6GlcNAcK14dE	5	01Y41Y41M(31M41Y41L31Y41L32S)61M61Y41L32S	36	143.2	N5H6F0S2	N,0;	118	P19823	113	129	0
27457	120.57	1354.88	1355.24	3	1355.23	10.7658	4061.67	C160H266N31O84S3	GTNVCAVANGGCQQLCLYR	G1dEN3GlcNAcC5CamC12CamC16Cam	5	01Y41Y41M(31M21M21M)61M(31M21M)61M21M	30	143.2	N2H9F0S0	N,1;	2157	Q07954	2155	2173	1	04AI4,
25689	114.18	1101.14	1100.81	3	1100.81	-0.699366	3299.4	C128H220N17O73S1Ct8	FASNLSYSMEAEK	F1dEN4GlcNAcK13dE	6	01Y41Y41M(31M21M)61M(31M21M)61M21M	25	143.15	N2H8F0S0	N,1;	1106	Q7RTY7	1103	1115	2	YI3,YI3,
30785	134.91	1457.61	1457.61	3	1457.6	1.92156	4368.79	C180H283N30O90S2	HFCNLCGKGFYQR	H1dEC3CamN4GlcNAcC6CamK8dE	5	01Y41Y41M(31M41Y41L31Y41L32S)61M61Y41L32S	40	143.09	N5H6F0S2	N,0;	581	Q9Y2K1	578	590	0
32696	142.06	1226.78	1227.37	5	1227.36	7.31243	6129.78	C264H415N48O115S1	GPPGLLCDLDALFQGVPPNKSIYDVWVSHPR	G1dEC7CamN19GlcNAcK20dE	6	01Y41Y41M(31M41Y41L31Y41L32S)61M61Y41L32S	38	143.09	N5H6F0S2	N,0;	337	O75593	319	349	0
18592	83.05	913.11	912.775	3	912.769	6.13559	2735.29	C103H196N17O58S1Ct8	AANRSIMLAK	A1dEN3GlcNAcK10dE	5	01Y41Y41M(31M21M)61M(31M21M)61M	32	143.08	N2H7F0S0	N,1;	12	Q96MC6	10	19	3	BI2,YI3,YI3,
31664	138.01	1135.51	1135.76	4	1135.76	4.82292	4538	C190H302N33O88S1Ct4	NVGNTCWFSAVIQSLFQLPEFR	N1dEN4GlcNAcC6Cam	10	01Y41Y41M(31M21M21M)61M(31M21M)61M21M	36	143.02	N2H9F0S0	N,3;	169	Q96RU2	166	187	3	03AI4,45AI3,04AI4,
22952	101.12	1405.25	1405.25	3	1405.25	-0.0512865	4211.73	C171H276N27O90S2	NFTEMMRALGYPR	N1GlcNAc@dE	5	01Y41Y41M(31M41Y41L31Y41L32S)61M61Y41L32S	37	142.93	N5H6F0S2	N,0;	8	Q96AJ1	8	20	0
28100	124.94	1413.96	1413.96	3	1413.95	10.9301	4237.82	C179H282N25O91	DEKFFENYNQSLEK	D1dEK3dEN9GlcNAcK14dE	5	01Y41Y41M(31M41Y41L)61M61Y41L31Y41L32S	33	142.88	N5H6F0S1	N,1;	1321	Q6PGP7	1313	1326	0
27565	122.61	1452.93	1453.59	3	1453.6	-5.31272	4356.79	C177H279N32O92S1	WANQCNYRHSNPK	W1dEN3GlcNAcC5CamK13dE	5	01Y41Y41M(31M41Y41L31Y41L32S)61M61Y41L32S	48	142.77	N5H6F0S2	N,1;	78	P54108	76	88	5	35AI5,35AII5,BII5,35XII4,03XII4,14XII4,14XII5,
26109	116.11	1035.13	1034.47	3	1034.46	11.4553	3100.35	C123H207N22O64S1Ct4	MHFANQSIEPLGR	M1dEN5GlcNAc	6	01Y41Y41M(31M21M)61M(31M21M)61M	22	142.75	N2H7F0S0	N,0;	221	Q96G28	217	229	3	BI2,YI3,YI3,
31086	137.41	1175.19	1174.85	3	1174.86	-2.41308	3521.55	C143H238N25O76	TLAEISDRYGAPNLSR	T1dEN13GlcNAc	6	01Y41Y41M(31M21M)61M(31M21M)61M21M	29	142.74	N2H8F0S0	N,2;	154	Q8WWB3	142	157	2	04AI4,YI3,
22952	101.12	1405.25	1405.25	3	1405.25	-0.807735	4211.73	C164H276N27O92S2Ct4	NSLQNLSQYPMMR	N1dEN5GlcNAc	5	01Y41Y41M(31M41Y41L31Y41L32S)61M61Y41L32S	37	142.74	N5H6F0S2	N,1;	926	P28290	922	934	0
19785	88.61	1120.47	1120.13	3	1120.12	4.09371	3357.36	C129H214N21O78Ct4	SYPQDDHSNLTR	S1dEN9GlcNAc	6	01Y41Y41M(31M21M21M31G)61M(31M21M)61M	31	142.71	N2H9F0S0	N,0;	65	O95363	57	68	0
26012	115.65	1132.51	1132.84	3	1132.85	-5.30514	3395.53	C143H228N27O67	IQGEYKYTQVGPDHNR	I1dEK6dEN15GlcNAc	6	01Y41Y41M(31M21M)61M(31M)61M	27	142.65	N2H6F0S0	N,2;	208	Q08211	194	209	4	BI2,BI2,YI3,YI3,
31476	138.99	1156.54	1155.86	3	1155.85	4.43252	3464.55	C130H235N26O73S1Ct8	QVPTSTNANLNNANMSK	Q1dEN14GlcNAcK17dE	6	01Y41Y41M(31M21M)61M(31M21M)61M	28	142.62	N2H7F0S0	N,2;	1762	Q01668	1749	1765	3	BI2,YI3,YI3,
26068	114.8	1121.51	1121.51	3	1121.5	5.11912	3361.5	C136H234N21O73S1	NCNLTQIGGLLDTK	N1dEC2CamN3GlcNAcK14dE	5	01Y41Y41M(31M21M21M31G)61M(31M)61M	32	142.57	N2H8F0S0	N,0;	736	Q16099	734	747	2	12AIII4,25AIII2,
17175	76.6	951.741	952.076	3	952.07	6.25788	2853.19	C108H186N15O66Ct8	YAGNYSGGNK	Y1dEN4GlcNAcK10dE	5	01Y41Y41M(31M21M21M)61M(31M21M)61M	32	142.54	N2H8F0S0	N,1;	2044	O95477	2041	2050	0
24934	109.38	1210.86	1210.86	3	1210.85	11.068	3629.53	C151H242N21O78S1	TCLLNETGDEPFQYK	T1dEC2CamN5GlcNAcK15dE	6	01Y41Y41M(31M21M21M)61M(31M21M)61M	25	142.54	N2H8F0S0	N,1;	362	P15104	358	372	0
25829	113.35	1100.48	1100.48	3	1100.48	2.52709	3298.42	C133H225N22O69S2	MTMFENVTRALAR	M1dEN6GlcNAc	5	01Y41Y41M(31M21M21M)61M(31M21M)61M	26	142.53	N2H8F0S0	N,1;	6	Q96QA5	1	13	0
37310	161.98	1405.12	1404.88	4	1404.89	-4.19127	5613.51	C244H375N46O100S2	FVSPLTLVADEGWFITENREMLPFWMNSTGR	F1dEN27GlcNAc	6	01Y41Y41M(31M41Y41L)61M61Y41L32S	32	142.51	N4H5F0S1	N,1;	341	Q6UWR7	315	345	1	35AI5,
29289	130	1150.03	1149.77	4	1149.78	-10.221	4594.11	C178H310N43O88S1Ct8	ENVSGTGQVCTGVHVGAKEQEEPGGTQALR	E1dEN2GlcNAcC10CamK18dE	6	01Y41Y41M(31M21M)61M(31M)61M	22	142.5	N2H6F0S0	N,1;	136	Q96MU5	135	164	4	BI2,BI2,YI3,YI3,
25938	113.83	1239.21	1239.22	3	1239.21	9.97835	3714.6	C146H249N20O81S1Ct8	GLYTTVDFGPADNMTK	G1dEN13GlcNAcK16dE	6	01Y41Y41M(31M21M21M)61M(31M21M)61M21M	25	142.42	N2H9F0S0	N,1;	243	Q6UWU2	231	246	1	04AI4,
27565	122.61	1452.93	1453.26	3	1453.26	5.47417	4355.75	C167H276N29O101Ct4	NADNNSSAFTALSEER	N1dEN5GlcNAc	6	01Y41Y41M(31M41Y41L31Y41L32S)61M61Y41L32S	36	142.37	N5H6F0S2	N,0;	735	Q14789	731	746	0
32822	142.57	1233.77	1233.58	5	1233.57	5.68721	6160.81	C258H420N43O119S1Ct8	FLSNASTLASFSEPGSCYEELLKYLVYILR	F1dEN4GlcNAcC17CamK23dE	6	01Y41Y41M(31M41Y41L31Y41L32S)61M61Y41L32S	42	142.37	N5H6F0S2	N,2;	419	O43497	416	445	0
16088	71.41	1258.28	1257.78	4	1257.79	-4.94411	5026.12	C204H326N43O99S2	DQYVEPENVTIQCDSGYGVVGPQSITCSGNR	D1dEC13CamC27CamN30GlcNAc	6	01Y41Y41M(31M21M)61M(31M21M)61M	18	142.36	N2H7F0S0	N,2;	528	P04003	499	529	5	BI2,BI2,BI2,YI3,YI3,
32935	143.56	1222.56	1222.22	3	1222.22	-1.4035	3663.66	C149H248N23O75Ct8	TGLTAVSHNGSYVYFPK	T1dEN9GlcNAcK17dE	7	01Y41Y41M(31M21M21M)61M(31M21M)61M	32	142.26	N2H8F0S0	N,0;	1223	Q149M9	1215	1231	0
36538	156.9	1100.24	1100.48	4	1100.49	-3.70626	4396.91	C168H299N28O95S2Ct8	NISLQLMSNMNISNK	N1dEN11GlcNAcK15dE	5	01Y41Y41M(31M41Y41L)61M(21Y41L32S)61Y41L32S	43	142.25	N5H6F0S2	N,2;	98	Q5QGZ9	88	102	1	CIII3,
28899	126.73	1308.59	1308.92	3	1308.93	-7.41226	3922.76	C153H265N30O79S1Ct8	TNSTFVQALVEHVKEECDR	T1dEN2GlcNAcK14dEC17Cam	5	01Y41Y41M(31M21M)61M(31M21M)61M	26	142.23	N2H7F0S0	N,0;	215	P07602	214	232	3	BI2,YI3,YI3,
16571	73.77	1381.11	1381.11	2	1381.11	1.9522	2760.21	C111H191N14O65	DAVNNITAK	D1dEN5GlcNAcK9dE	5	01Y41Y41M(31M21M21M)61M(31M21M)61M	28	142.15	N2H8F0S0	N,0;	324	P54289	320	328	0
38758	166	1209.56	1209.56	3	1209.57	-7.11308	3625.68	C144H254N23O74S1Ct8	LSALDNLLNHSSMFLK	L1dEN9GlcNAcK16dE	11	01Y41Y41M(31M21M21M31G)61M(31M)61M	35	142.08	N2H8F0S0	N,0;	830	Q9Y4L1	822	837	2	12AIII4,25AIII2,
20132	90.35	1182.84	1182.84	3	1182.83	12.4879	3545.46	C131H230N21O84Ct8	TSSDDPNDSGELTQEK	T1dEN7GlcNAcK16dE	5	01Y41Y41M(31M21M21M)61M(31M21M)61M	24	141.87	N2H8F0S0	N,1;	1612	P56715	1606	1621	0
36597	157.16	1149.2	1149.2	3	1149.19	3.68884	3444.56	C140H235N28O71	TTNGRLNIDNLNLSFR	T1dEN12GlcNAc	6	01Y41Y41M(31M21M21M)61M(31M)61M	27	141.87	N2H7F0S0	N,0;	325	Q8N0U7	314	329	3	BI2,BIII3,YI3,YIII3,YI3,YIII3,
28582	125.85	1463.61	1463.95	3	1463.94	6.46404	4387.8	C166H288N23O103S1Ct8	EIEMSVDDDDINSSK	E1dEN12GlcNAcK15dE	5	01Y41Y41M(31M41Y41L31Y41L32S)61M21Y(31F)41L21F	35	141.73	N5H6F2S1	N,1;	560	Q9NQW6	549	563	0
26945	118.36	1092.15	1091.81	3	1091.81	1.14156	3272.41	C128H219N20O74Ct4	ALGFENATQALGR	A1dEN6GlcNAc	16	01Y41Y41M(31M21M21M31G31G)61M(31M)61M	31	141.73	N2H9F0S0	N,4;	69	Q08380	64	76	1	02AI2,02AIII3,
18053	80.66	1132.24	1131.98	4	1131.98	-0.131946	4522.88	C173H297N26O103S1Ct8	SYDNITGQSIVGCK	S1dEN4GlcNAcC13CamK14dE	6	01Y41Y41M(31M41Y41L32S)61M(21Y41L32S)61Y41L32S	46	141.68	N5H6F0S3	N,0;	271	Q8N0V4	268	281	21	02AI2,02AII2,02AIII2,BI2,BII2,BIII2,BI1,BII1,BIII1,CI1,CII1,CIII1,35AI4,35AIII4,BI2,BII2,BIII2,CI2,CII2,CIII2,35AI3,35AII3,35AIII3,YI1,BI3,BII3,BIII3,YI2,35AI4,35AIII4,BIII4,ZI1,YI1,YI2,YIII3,03XI4,03XIII4,14XII4,14XIII4,YI5,YII5,YIII5,YI6,YII6,YIII6,YI1,
30547	135.16	1335.9	1335.9	3	1335.9	-3.11869	4003.68	C154H260N31O86S1Ct4	ASEHPDRNDCVAVLR	A1dEN8GlcNAcC10Cam	5	01Y41Y41M(31M41Y41L32S)61M61Y41L32S	36	141.61	N4H5F0S2	N,1;	134	Q7Z713	127	141	0
36580	157.09	1174.51	1174.51	4	1174.5	9.40079	4692.98	C179H307N30O107Ct8	SPIIIHDDNSSDKDR	S1dEN9GlcNAcK13dE	7	01Y41Y41M(31M41Y41L32S)61M(21Y41L32S)61Y41L32S	50	141.59	N5H6F0S3	N,1;	4902	Q2LD37	4894	4908	2	YI5,YII5,YIII5,YI6,YII6,YIII6,
36580	157.09	1174.51	1174.51	4	1174.5	9.21773	4692.98	C191H307N28O103Ct4	NNVTEFVLFGLFESR	N1dEN2GlcNAc	6	01Y41Y41M(31M41Y41L32S)61M(21Y41L32S)61Y41L32S	50	141.58	N5H6F0S3	N,0;	6	Q8NGB4	5	19	2	YI5,YII5,YIII5,YI6,YII6,YIII6,
31380	138.61	1318.56	1318.24	3	1318.23	3.72506	3950.67	C149H261N30O80S3Ct8	GGNICRADEFLCNNSLCK	G1dEC5CamC12CamN13GlcNAcC17CamK18dE	5	01Y41Y41M(31M21M21M31G)61M(31M)61M	31	141.39	N2H8F0S0	N,1;	3682	Q9NZR2	3670	3687	2	12AIII4,35AI3,
18438	82.46	1077.45	1077.46	3	1077.46	-2.12208	3229.36	C123H210N23O73Ct4	EPGSGGPQNLSGPGGR	E1dEN9GlcNAc	5	01Y41Y41M(31M21M21M31G)61M(31M)61M	29	141.31	N2H8F0S0	N,1;	30	Q9H0W8	22	37	0
31086	137.41	1175.19	1174.85	3	1174.87	-10.4761	3521.58	C138H242N23O78Ct4	TEILINISQELQDSR	T1dEN6GlcNAc	5	01Y41Y41M(31M21M)61M(31M21M)61M21M	28	141.29	N2H8F0S0	N,0;	399	Q9UBK2	394	408	3	04AI4,YI3,YI3,
31450	138.89	1155.86	1155.86	3	1155.85	5.71762	3464.54	C143H239N22O73S1	GDSGTYDLVLENKCGK	G1dEN12GlcNAcK13dEC14CamK16dE	5	01Y41Y41M(31M21M21M)61M(31M)61M	28	141.28	N2H7F0S0	N,0;	31138	Q8WZ42	31127	31142	4	BI2,BIII3,BI2,BIII3,YI3,YIII3,YI3,YIII3,
31476	138.99	1156.54	1155.86	3	1155.87	-4.72689	3464.58	C133H239N22O76Ct8	GSSNPLLTTEEANLTEK	G1dEN13GlcNAcK17dE	5	01Y41Y41M(31M21M)61M(31M21M)61M	28	141.25	N2H7F0S0	N,1;	1632	Q96QU1	1620	1636	3	BI2,YI3,YI3,
34816	152.16	1518.03	1518.03	3	1518.02	4.67473	4550.05	C184H306N35O88S1Ct8	YGRIIMTSSASGIYGNFGQANYSAAK	Y1dEN21GlcNAcK26dE	6	01Y41Y41M(31M21M21M)61M(31M21M)61M	29	141.23	N2H8F0S0	N,1;	163	P51659	143	168	0
29191	127.98	1142.52	1142.27	4	1142.28	-7.03953	4564.07	C195H300N47O77S1	AFHYNVSSHGCQLLPWTQHSPHTRLR	A1dEN5GlcNAcC11Cam	5	01Y41Y41M(31M21M)61M(31M)61M	22	141.23	N2H6F0S0	N,1;	72	P26927	68	93	5	BI2,BI2,YI3,ZI3,YI3,
27592	121.17	1452.93	1453.27	3	1453.27	-5.56728	4355.8	C184H280N27O93	AINGTWVGYEFPGYR	A1dEN3GlcNAc	5	01Y41Y41M(31M41Y41L31Y41L32S)61M61Y41L32S	39	141.2	N5H6F0S2	N,0;	155	P26998	153	167	0
27862	122.74	1350.24	1350.56	3	1350.57	-6.72493	4047.7	C165H264N27O89	LFGGFNSSDTVTSPQR	L1dEN6GlcNAc	5	01Y41Y41M(31M41Y41L)61M61Y41L31Y41L32S	36	141.16	N5H6F0S1	N,1;	68	P12931	63	78	0
25483	111.79	1363.12	1362.62	2	1362.61	4.30539	2723.21	C102H188N13O64Ct8	DQVNLSPK	D1dEN4GlcNAcK8dE	5	01Y41Y41M(31M21M)61M(31M21M)61M21M	29	141.14	N2H8F0S0	N,0;	254	Q5FBB7	251	258	4	04AI4,BI3,YI3,YI3,
30688	135.74	1238.2	1239.53	3	1239.53	2.22506	3714.58	C156H249N20O80S1	LASQNFSYGVTEMYK	L1dEN5GlcNAcK15dE	5	01Y41Y41M(31M21M21M)61M(31M21M)61M21M	35	141.11	N2H9F0S0	N,1;	364	Q9H9P8	360	374	1	04AI4,
32375	142.64	1289.6	1290.19	5	1290.19	3.9622	6443.89	C268H429N52O126Ct4	NVSQLSPDGPLPQLPLPYINSSATRVFFGHDR	N1dEN20GlcNAc	7	01Y41Y41M(31M41Y41L32S)61M(21Y41L32S)61Y41L32S	39	141.1	N5H6F0S3	N,0;	671	Q9Y2L5	652	683	18	02AI2,02AII2,02AIII2,02AI4,02AIII4,BI1,BII1,BIII1,CI1,CII1,CIII1,35AI4,35AIII4,14AI2,14AII2,14AIII2,BI2,BII2,BIII2,CI2,CII2,CIII2,35AI3,35AII3,35AIII3,BI3,BII3,BIII3,35AI4,35AIII4,BIII4,YI1,ZI2,YI2,YI4,YII4,YIII4,YI3,YI1,
23416	102.72	1303.91	1303.57	3	1303.57	-4.6746	3907.7	C151H260N29O86Ct4	DINSQQELQNITTDTR	D1dEN10GlcNAc	18	01Y41Y41M(31M41Y41L31Y41L)61M61Y31F	24	141.1	N5H5F1S0	N,2;	966	P10586	957	972	0
31249	136.34	1146.78	1148.03	4	1148.03	3.8543	4587.08	C194H313N36O88S1	MNPANHSQVAGFVLLGLSQVWELR	M1dEN5GlcNAc	6	01Y41Y41M(31M21M21M31G31G)61M(31M)61M	34	141.08	N2H9F0S0	N,2;	5	Q8NGN0	1	24	0
22492	99.46	1315.11	1315.1	2	1315.09	4.81602	2628.18	C98H179N16O59Ct8	GPEGDANVSVGK	G1dEN7GlcNAcK12dE	8	01Y41Y41M(31M)61M(31M21M)61M	32	140.95	N2H6F0S0	N,0;	133	Q9Y345	127	138	3	BI2,YI3,YI3,
37163	159.45	1409.13	1409.38	4	1409.36	11.0082	5631.41	C231H369N44O115S1	EGAEQHVFSPVPGAPTPPPNRCGR	E1dEN20GlcNAcC22Cam	9	01Y41Y41M(31M(21Y31F)41Y31F)(41Y)61M(21Y41L31Y41L32S)61Y	32	140.95	N8H5F2S1	N,3;	24	B3EWF7	5	28	0
25689	114.18	1101.14	1100.81	3	1100.8	2.73994	3299.39	C125H220N21O75S1Ct4	MSTENATILGNTER	M1dEN5GlcNAc	6	01Y41Y41M(31M21M)61M(31M21M)61M21M	24	140.92	N2H8F0S0	N,0;	3428	Q9UFH2	3424	3437	2	YI3,YI3,
30065	133.11	1263.58	1263.59	3	1263.58	7.95383	3786.71	C160H257N28O76	SQHLDNFSNQIGKHYK	S1dEN6GlcNAcK13dEK16dE	6	01Y41Y41M(31M21M21M)61M(31M21M)61M	32	140.91	N2H8F0S0	N,3;	382	P12259	377	392	0
39862	171.22	1332.1	1332.36	4	1332.35	9.99453	5324.38	C226H356N41O105	TLLDDENDSLRYSAFVLFGQLAAFAGR	T1dEN7GlcNAc	6	01Y41Y41M(31M41Y41L)61M61Y41L31Y41L32S	32	140.9	N5H6F0S1	N,0;	145	Q9BYG7	139	165	0
28501	125.09	1378.59	1378.27	3	1378.27	1.02338	4130.77	C168H273N32O85S1	HAMEVNKHQSNISYR	H1dEK7dEN11GlcNAc	5	01Y41Y41M(31M41Y41L32S)61M61Y41L32S	33	140.88	N4H5F0S2	N,0;	160	O76041	150	164	4	03AI5,BI4,BII4,35AI5,YI3,YII3,
36075	155.72	1592.72	1593.05	3	1593.07	-13.8107	4775.18	C206H321N36O89Ct4	YPQDYQFYIQNFTALPLNTVVPPQR	Y1dEN11GlcNAc	24	01Y41Y41M(31M21M21M)61M(31M21M)61M	15	140.83	N2H8F0S0	N,1;	136	P43307	126	150	0
31249	136.34	1146.78	1148.03	4	1148.04	-8.70277	4587.14	C200H325N30O86S2	FLDFANMTPSQVQLFLAKVPCK	F1dEN6GlcNAcK18dEC21CamK22dE	5	01Y41Y41M(31M21M21M31G)61M(31M21M)61M	33	140.83	N2H9F0S0	N,1;	142	Q86XJ0	137	158	0
27825	123.72	1596.67	1597.01	3	1597.01	-1.00332	4787.02	C192H317N30O109	QDSKEANANGSSPEPVK	Q1dEK4dEN9GlcNAcK17dE	5	01Y41Y41M(31M41Y41L32S)61M(21Y41L32S)61Y41L32S	40	140.81	N5H6F0S3	N,2;	739	Q3KQU3	731	747	1	YI6,YII6,YIII6,
28355	124.48	1378.27	1378.93	3	1378.94	-4.96465	4132.8	C169H275N30O88	AGPDNNSPIQIFTIQTR	A1dEN5GlcNAc	5	01Y41Y41M(31M41Y41L32S)61M61Y41L32S	39	140.79	N4H5F0S2	N,1;	624	Q9UQ52	620	636	0
26082	114.46	1111.49	1111.83	3	1111.82	8.65519	3332.44	C131H223N24O75	SLRINSTATPDQDR	S1dEN5GlcNAc	7	01Y41Y41M(31M21M)61M(31M21M)61M21M	32	140.77	N2H8F0S0	N,0;	1093	Q9H2G2	1089	1102	3	04AI4,YI3,YI3,
25689	114.18	1101.14	1100.81	3	1100.8	5.74504	3299.38	C127H216N23O72S1Ct4	TFSCSSNLTVHQR	T1dEC4CamN7GlcNAc	7	01Y41Y41M(31M21M21M)61M(31M21M)61M	24	140.75	N2H8F0S0	N,0;	503	Q2M3W8	497	509	0
29340	128.61	1149.52	1150.03	4	1150.03	-2.09676	4595.1	C190H313N40O88S1	HIQGEKVSDAVETYNICSEVQVVNTER	H1dEK6dEN15GlcNAcC17Cam	6	01Y41Y41M(31M)61M(31M21M)61M	22	140.73	N2H6F0S0	N,0;	358	Q86VH4	344	370	5	BI2,BI2,BI2,YI3,YI3,
26338	115.61	1034.47	1034.47	3	1034.46	9.43438	3100.35	C131H207N20O65	GGAHDYYNVLPNK	G1dEN12GlcNAcK13dE	7	01Y41Y41M(31M21M)61M(31M21M)61M	24	140.69	N2H7F0S0	N,2;	320	Q8IYS1	309	321	3	BI2,YI3,YI3,
20410	91.52	984.094	984.432	3	984.425	6.1666	2950.26	C117H193N22O60S1Ct4	CRGVFPENFTER	C1dE@CamN8GlcNAc	7	01Y41Y41M(31M)61M(31M21M)61M	29	140.66	N2H6F0S0	N,1;	587	O00499	580	591	4	BI2,YI3,YI3,01XI4,01XII4,
19785	88.61	1120.47	1120.13	3	1120.13	-1.27801	3357.37	C126H222N17O76S2Ct8	MFPNSSADKSGTM	M1dEN4GlcNAcK9dE	5	01Y41Y41M(31M21M21M31G)61M(31M21M)61M	31	140.52	N2H9F0S0	N,0;	1090	O43295	1087	1099	0
25930	114.19	1111.83	1111.5	3	1111.49	5.39998	3331.45	C139H228N19O71S1	ASFMGSTFNISLNK	A1dEN9GlcNAcK14dE	5	01Y41Y41M(31M21M21M31G)61M(31M)61M	28	140.38	N2H8F0S0	N,1;	365	O76090	357	370	0
17462	77.92	1020.43	1021.12	3	1021.13	-4.84554	3060.37	C113H207N24O64S1Ct8	QLQADGKSCNR	Q1dEK7dEC9CamN10GlcNAc	6	01Y41Y41M(31M41Y41L31Y)61M61Y	30	140.35	N5H4F0S0	N,1;	378	O95460	369	379	0
25483	111.79	1363.12	1362.62	2	1362.62	0.197833	2723.22	C101H188N15O63Ct8	EGIPKSNR	E1dEK5dEN7GlcNAc	5	01Y41Y41M(31M21M)61M(31M21M)61M21M	30	140.25	N2H8F0S0	N,0;	106	O60383	100	107	4	04AI4,BI3,YI3,YI3,
26273	116.87	1207.84	1206.84	3	1206.83	4.89538	3617.48	C141H234N27O80S1	MTNLNASQANHR	M1dEN5GlcNAc	9	01Y41Y41M(31M41Y41L32S)61M61Y41L32S	38	140.2	N4H5F0S2	N,1;	5	Q8NH63	1	12	4	03AI5,BI4,BII4,35AI5,YI3,YII3,
26841	117.9	1463.95	1463.95	3	1463.95	-1.43746	4387.83	C170H284N29O95S1Ct8	QRGTDPTYGPNGCFK	Q1dEN11GlcNAcC13CamK15dE	7	01Y41Y41M(31M41Y41L31Y41L32S)61M61Y41L32S	37	140.16	N5H6F0S2	N,0;	297	O14920	287	301	5	03AI5,03AII5,35AI5,35AII5,35AII6,YII4,14XII5,
22578	99.49	1314.61	1315.11	2	1315.1	8.23446	2628.18	C110H183N14O58	GNETIESIFK	G1dEN2GlcNAcK10dE	5	01Y41Y41M(31M21M)61M(31M)61M	29	140.13	N2H6F0S0	N,0;	1040	A0JNW5	1039	1048	3	BI2,YI3,YI3,
37592	161.82	1498.65	1498.89	4	1498.89	1.82013	5989.53	C242H391N40O130Ct4	TLLGYGYNIEPPDQEPSQVENQSR	T1dEN21GlcNAc	6	01Y(61F)41Y41M(31M(21Y(31F)41L32S)41Y31F)61M(21Y41L32S)61Y31F	38	140.06	N6H5F4S2	N,1;	1064	P21817	1044	1067	0
16635	74.88	1137.91	1137.82	3	1137.83	-6.95379	3410.47	C138H229N22O76	LNGSLATFSTDQELR	L1dEN2GlcNAc	5	01Y41Y41M(31M21M)61M(31M21M)61M21M	22	140.04	N2H8F0S0	N,0;	149	P98153	148	162	3	04AI4,YI3,YI3,
27785	122.41	1453.26	1453.27	3	1453.27	-0.476227	4355.78	C165H280N35O93S2Ct4	SGGHRIPGLNCCGQGR	S1dEN10GlcNAcC11CamC12Cam	7	01Y41Y41M(31M41Y41L31Y41L32S)61M61Y41L32S	39	140.01	N5H6F0S2	N,2;	239	Q13393	230	245	0
26078	115.96	1032.46	1032.79	3	1032.79	2.19755	3095.35	C120H208N23O65S1Ct4	NMGYLNSSPLSRR	N1dEN6GlcNAc	6	01Y41Y41M(31M21M21M)61M(31M)61M	25	139.99	N2H7F0S0	N,1;	472	Q9P2B7	467	479	4	BI2,BIII3,BI2,BIII3,YI3,YIII3,YI3,YIII3,
16579	73.81	941.056	941.726	3	941.725	0.831722	2822.16	C105H185N18O65S1Ct4	DAGVVCTNETR	D1dEC6CamN8GlcNAc	5	01Y41Y41M(31M21M21M)61M(31M)61M	30	139.91	N2H7F0S0	N,0;	125	Q08380	118	128	5	BI2,BIII3,CI2,CIII3,BI2,BIII3,YI3,YIII3,YI3,YIII3,
32621	141.76	1605.23	1606.73	4	1606.73	4.79413	6420.87	C263H428N51O124S1Ct8	CIIKHPNGTQETILLNHTFNETQIEWFR	C1dE@CamK4dEN20GlcNAc	6	01Y41Y41M(31M41Y41L32S)61M(21Y41L32S)61Y41L32S	53	139.88	N5H6F0S3	N,1;	759	Q99798	740	767	1	YI6,YII6,YIII6,
16579	73.81	941.056	941.726	3	941.72	6.96944	2822.14	C105H177N22O64Ct4	AHNHSDSNSPR	A1dEN3GlcNAc	5	01Y41Y41M(31M21M21M)61M(31M)61M	32	139.81	N2H7F0S0	N,1;	326	Q8N448	324	334	5	BI2,BIII3,CI2,CIII3,BI2,BIII3,YI3,YIII3,YI3,YIII3,
37592	161.82	1498.65	1498.89	4	1498.9	-3.10549	5989.56	C242H395N42O126S1Ct4	KDAPHSEGDMHLLSGPLSPNESFLR	K1dEN20GlcNAc	5	01Y(61F)41Y41M(31M(21Y(31F)41L32S)41Y31F)61M(21Y41L32S)61Y31F	38	139.79	N6H5F4S2	N,0;	370	O95714	351	375	0
30637	135.52	1239.2	1239.2	3	1239.21	-5.63711	3714.6	C140H249N24O82S1Ct8	NVTDVVNTCHDAGISK	N1dEN7GlcNAcC9CamK16dE	5	01Y41Y41M(31M21M21M31G)61M(31M21M)61M	27	139.76	N2H9F0S0	N,0;	483	Q9Y3I0	477	492	0
36818	159.98	1206.73	1207.91	5	1207.9	4.40253	6032.48	C236H392N39O136S1Ct4	VDLENRCQSLQEELDFR	V1dEN5GlcNAcC7Cam	6	01Y41Y41M(31M(21Y41L31Y)41Y41L31Y)(41Y)61M(21Y41L31Y41L32S)61Y41L31Y	51	139.75	N11H8F0S1	N,1;	210	Q03252	206	222	0
31734	138.29	1029.69	1029.69	4	1029.69	-2.81542	4113.74	C166H274N29O86S2	CEQCGKAFNESSNLTAHK	C1dE@CamC4CamK6dEN9GlcNAcK18dE	5	01Y41Y41M(31M21M21M31G31G)61M(31M)61M	35	139.74	N2H9F0S0	N,0;	439	Q9H8G1	431	448	0
32563	141.55	1126.9	1127.24	4	1127.26	-10.9271	4504	C185H304N35O91S1	RENFCNIHVSLVPQPSSTGEQK	R1dEN3GlcNAcC5CamK22dE	5	01Y41Y41M(31M21M21M)61M(31M21M)61M21M	29	139.72	N2H9F0S0	N,2;	174	P17812	172	193	3	03AI4,45AI3,04AI4,
27785	122.41	1453.26	1453.27	3	1453.26	6.40211	4355.75	C176H280N27O97S1	SYDSLPNFTAADCLR	S1dEN7GlcNAcC13Cam	5	01Y41Y41M(31M41Y41L31Y41L32S)61M61Y41L32S	38	139.67	N5H6F0S2	N,1;	117	Q658Y4	111	125	0
35326	152.2	1518.03	1518.04	3	1518.02	12.6447	4550.04	C177H310N35O91S2Ct8	TLGNVTYMSQVLIQCAGSEEKNER	T1dEN4GlcNAcC15CamK21dE	8	01Y41Y41M(31M21M21M)61M(31M21M)61M	26	139.63	N2H8F0S0	N,3;	479	Q14155	476	499	0
20706	92.85	1358.62	1358.09	2	1358.09	1.14403	2714.18	C108H185N16O63	VTVVDVNESR	V1dEN7GlcNAc	5	01Y41Y41M(31M21M)61M(31M21M)61M	28	139.56	N2H7F0S0	N,1;	38	O60701	32	41	4	BI2,BI2,YI3,YI3,
20257	91.79	984.1	984.43	3	984.424	5.86482	2950.25	C115H193N24O65	ASPEIQDRDANGSR	A1dEN11GlcNAc	5	01Y41Y41M(31M)61M(31M21M)61M	28	139.55	N2H6F0S0	N,1;	527	O43497	517	530	4	BI2,YI3,ZI3,YI3,
34764	150.73	1131.27	1131.76	4	1131.75	14.6405	4521.96	C179H298N37O92S1Ct4	NMTSHSARVGSLSWNSYILSSGSR	N1GlcNAc@dE	7	01Y41Y41M(31M21M21M31G)61M(31M21M)61M	34	139.55	N2H9F0S0	N,0;	263	Q12834	263	286	0
19393	86.8	1183.17	1182.84	3	1182.85	-8.32121	3545.52	C134H226N35O73Ct4	NNTNSSNSSHLSRNQSFGR	N1dEN14GlcNAc	6	01Y41Y41M(31M)61M(31M21M)61M	17	139.52	N2H6F0S0	N,1;	950	Q9H2E6	937	955	3	BI2,YI3,YI3,
20462	92.74	1077.47	1077.48	3	1077.48	-1.04384	3229.41	C125H218N17O73Ct8	AWAAALENSSPK	A1dEN8GlcNAcK12dE	5	01Y41Y41M(31M21M21M31G)61M(31M21M)61M	34	139.47	N2H9F0S0	N,1;	534	Q5VV67	527	538	0
18482	82.54	1197.15	1197.15	3	1197.15	1.27236	3588.43	C137H231N24O84S1	TTASTNMNASSSR	T1dEN8GlcNAc	6	01Y41Y41M(31M41Y41L32S)61M61Y41L32S	36	139.45	N4H5F0S2	N,0;	223	B7ZC32	216	228	0
19080	85.46	1210.17	1209.17	3	1209.17	-2.98501	3624.5	C138H239N20O80S2Ct8	AMEGEVNVCYK	A1dEN7GlcNAcC9CamK11dE	5	01Y41Y41M(31M41Y41L32S)61M61Y41L32S	37	139.44	N4H5F0S2	N,1;	606	Q13769	600	610	4	03AI5,BI4,BII4,35AI5,YI3,YII3,
19412	86.89	1021.43	1022.43	3	1022.44	-5.59855	3064.3	C118H203N22O71	GANLSGGQRQR	G1dEN3GlcNAc	5	01Y41Y41M(31M21M21M)61M(31M21M)61M21M	35	139.33	N2H9F0S0	N,1;	684	O15440	682	692	1	04AI4,
16324	73.41	853.055	853.39	3	853.396	-7.06073	2557.17	C98H178N17O57Ct4	TGLSASNLSLR	T1dEN7GlcNAc	5	01Y41Y41M(31M)61M(31M21M)61M	21	139.31	N2H6F0S0	N,0;	269	Q9Y6M7	263	273	3	BI2,YI3,YI3,
30650	133.85	1094.88	1094.88	3	1094.88	2.40774	3281.61	C127H234N27O65Ct8	SATPNRSLVPTKPATSR	S1dEN5GlcNAcK12dE	5	01Y41Y41M(31M21M)61M(31M)61M	24	139.28	N2H6F0S0	N,0;	41	B3KS81	37	53	3	BI2,YI3,YI3,
30932	135.51	1457.61	1457.61	3	1457.6	0.536867	4368.79	C168H283N32O94S2Ct4	SLNITDNCVIHCHR	S1dEN3GlcNAcC8CamC12Cam	5	01Y41Y41M(31M41Y41L31Y41L32S)61M61Y41L32S	41	139.14	N5H6F0S2	N,1;	231	Q71RG4	229	242	0
30755	134.78	1326.89	1326.88	3	1326.89	-2.9474	3976.64	C163H255N30O82S1	SSSPNNTNPFGSTFCFGLQR	S1dEN5GlcNAcC15Cam	5	01Y41Y41M(31M21M21M31G)61M(31M)61M	31	139.11	N2H8F0S0	N,2;	375	Q9BSU1	371	390	1	12AIII4,
31059	137.3	1174.52	1174.53	3	1174.53	-2.94303	3520.57	C140H243N26O75S1	TISQLNCNRNASLSK	T1dEC7CamN10GlcNAcK15dE	5	01Y41Y41M(31M21M)61M(31M21M)61M21M	33	139.03	N2H8F0S0	N,1;	1497	Q8WZ74	1488	1502	3	04AI4,YI3,YI3,
30841	135.13	1239.19	1239.2	3	1239.22	-15.8434	3714.63	C135H253N22O84S1Ct12	NQSNESSMLSTDTKK	N1dEN4GlcNAcK14dEK15dE	5	01Y41Y41M(31M21M21M31G)61M(31M21M)61M	30	139.01	N2H9F0S0	N,0;	137	Q86X24	134	148	0
28194	125.35	1228.19	1228.86	3	1228.87	-7.41501	3683.58	C152H240N25O76Ct4	GSLYNWTPPSTPSFR	G1dEN5GlcNAc	5	01Y41Y41M(31M41Y41L)61M61Y41L32S	36	138.93	N4H5F0S1	N,1;	343	Q96MK2	339	353	3	35AI5,ZII3,ZII3,
20329	91.27	1092.46	1092.46	3	1092.46	2.71272	3274.37	C125H213N22O75Ct4	NQTEPSPTPSSPNR	N1GlcNAc@dE	7	01Y41Y41M(31M21M21M31G)61M(31M)61M	30	138.82	N2H8F0S0	N,0;	619	P23470	619	632	0
26019	114.19	921.081	921.083	3	921.091	-8.40193	2760.26	C104H191N16O62Ct8	NINGTDPIQK	N1dEN3GlcNAcK10dE	5	01Y41Y41M(31M21M21M)61M(31M)61M	22	138.82	N2H7F0S0	N,3;	493	Q4KMQ2	491	500	4	BI2,BIII3,BI2,BIII3,YI3,YIII3,YI3,YIII3,
26082	114.46	1111.49	1111.83	3	1111.83	-2.68386	3332.48	C137H223N22O69Ct4	AFRPFTNYSIPTR	A1dEN7GlcNAc	5	01Y41Y41M(31M21M)61M(31M21M)61M21M	32	138.82	N2H8F0S0	N,1;	59	Q8WXA8	53	65	3	04AI4,YI3,YI3,
34843	150.34	1169.19	1169.2	3	1169.2	-0.144924	3504.57	C143H239N26O74	DAAPARFVTAGSNVTLR	D1dEN13GlcNAc	5	01Y41Y41M(31M21M21M31G)61M(31M)61M	32	138.78	N2H8F0S0	N,1;	423	Q86VR7	411	427	2	12AIII4,25AIII2,
28899	126.73	1308.59	1308.92	3	1308.92	-3.94837	3922.75	C165H261N32O77	FFPYANGTLGIRDLQANDTGR	F1dEN6GlcNAc	5	01Y41Y41M(31M21M)61M(31M21M)61M	27	138.77	N2H7F0S0	N,2;	479	P32004	474	494	3	BI2,YI3,YI3,
34701	150.46	1169.19	1169.19	3	1169.19	-1.45471	3504.57	C141H243N24O75S1	TSSSQLNKSQSHMAK	T1dEN7GlcNAcK8dEK15dE	5	01Y41Y41M(31M21M21M)61M(31M21M)61M	36	138.73	N2H8F0S0	N,0;	104	A6NGG8	98	112	0
22777	101.33	1404.93	1405.26	3	1405.24	7.48488	4211.71	C167H276N27O93S2	LSNMGTLNSSMQFR	L1dEN8GlcNAc	6	01Y41Y41M(31M41Y41L31Y41L32S)61M61Y41L32S	37	138.68	N5H6F0S2	N,0;	594	Q7Z3G6	587	600	4	03AI5,03AII5,35AI5,35AII5,BII5,YII4,
28149	125.16	1139.49	1139.16	3	1139.15	7.82701	3414.44	C139H225N24O72S1	LQFNETFAEMNRR	L1dEN4GlcNAc	5	01Y41Y41M(31M21M21M)61M(31M21M)61M	31	138.67	N2H8F0S0	N,1;	89	Q96KJ9	86	98	0
28149	125.16	1139.49	1139.16	3	1139.16	4.54912	3414.45	C138H225N26O71S1	HDWIINRCGTEVR	H1dEN6GlcNAcC8Cam	5	01Y41Y41M(31M21M21M)61M(31M21M)61M	31	138.67	N2H8F0S0	N,1;	216	P53701	211	223	0
17019	75.87	953.75	954.418	3	954.415	2.80134	2860.23	C105H195N14O67S1Ct8	EIISNSCSK	E1dEN5GlcNAcC7CamK9dE	5	01Y41Y41M(31M21M21M)61M(31M21M)61M	31	138.61	N2H8F0S0	N,0;	651	Q5VT97	647	655	0
20853	93.67	994.11	993.773	3	993.765	8.16131	2978.28	C108H197N22O65S1Ct8	ECNRSNSSSPVDK	E1dEC2CamN6GlcNAcK13dE	6	01Y41Y41M(31M21M)61M(31M)61M	29	138.53	N2H6F0S0	N,0;	273	Q86WP2	268	280	4	BI2,YI3,ZI3,YI3,
38279	166.09	1577.45	1577.43	4	1577.44	-7.01793	6303.74	C252H417N52O126S2Ct4	SQAPSEASPPSYIVLASAEENACSLPVATACRPSR	S1dEN21GlcNAcC23CamC31Cam	7	01Y41Y41M(31M41Y41L32S)61M(21Y41L32S)61Y41L	36	138.33	N5H6F0S2	N,0;	255	Q6PI77	235	269	0
28270	124.11	1373.58	1374.25	3	1374.25	-3.51561	4118.74	C165H273N28O90S1	YGSCSTILLDNSTASQPDLR	Y1dEC4CamN11GlcNAc	6	01Y41Y41M(31M21M21M31G)61M(31M21M)61M	28	138.22	N2H9F0S0	N,2;	27	P0C7X3	17	36	0
22952	101.12	1405.25	1405.25	3	1405.25	-3.36528	4211.74	C162H272N29O96Ct4	SALRENGTNSETFR	S1dEN6GlcNAc	7	01Y41Y41M(31M41Y41L31Y41L32S)61M61Y41L32S	36	138.15	N5H6F0S2	N,1;	10	Q8IWY8	5	18	0
38458	164.75	1143.87	1143.53	3	1143.52	11.9859	3427.53	C134H232N25O74Ct4	NESLQPSLQSPQTELR	N1GlcNAc@dE	7	01Y41Y41M(31M21M21M)61M(31M)61M	21	138.13	N2H7F0S0	N,0;	279	Q53GT1	279	294	3	BI2,BIII3,YI3,YIII3,YI3,YIII3,
26732	117.41	1251.22	1250.89	3	1250.87	13.3653	3749.61	C143H246N29O83Ct4	EALEQVAEEGRQQNETR	E1dEN14GlcNAc	5	01Y41Y41M(31M21M21M)61M(31M21M)61M	22	138.01	N2H8F0S0	N,1;	80	Q8IWB1	67	83	0
25956	113.92	1100.47	1100.47	3	1100.47	-4.38921	3298.4	C120H221N20O69S3Ct12	QCGDCKFNVCK	Q1dEC2CamC5CamK6dEN8GlcNAcC10CamK11dE	5	01Y41Y41M(31M21M21M31G)61M(31M)61M	35	138	N2H8F0S0	N,1;	87	Q8NFW9	80	90	3	12AIII4,25AIII2,02AIII2,
28911	126.78	1302.93	1302.6	3	1302.6	-5.35293	3903.79	C158H268N29O80Ct4	FIRGVVDSEDIPLNLSR	F1dEN14GlcNAc	5	01Y41Y41M(31M41Y41L)61M61Y41L32S	31	137.95	N4H5F0S1	N,1;	399	Q12931	386	402	3	03AI5,CII3,35AI5,
22578	99.49	1314.61	1315.11	2	1315.11	-4.05433	2628.21	C106H187N16O59	SSNSSVSGTKK	S1dEN3GlcNAcK10dEK11dE	7	01Y41Y41M(31M21M)61M(31M)61M	25	137.9	N2H6F0S0	N,1;	261	Q5TID7	259	269	3	BI2,YI3,YI3,
19713	88.28	1019.07	1019.41	3	1019.4	4.05315	3055.19	C123H192N19O68S1	ECHFFNGTER	E1dEC2CamN6GlcNAc	5	01Y41Y41M(31M21M)61M(31M21M)61M21M	24	137.89	N2H8F0S0	N,1;	48	P01911	43	52	3	04AI4,YI3,YI3,
34829	151	1507.68	1508.01	3	1508.03	-11.3982	4520.07	C185H308N33O87S1Ct8	GNTTYLWEFLLDLLQDKNTCPR	G1dEN2GlcNAcK17dEC20Cam	5	01Y41Y41M(31M21M21M)61M(31M21M)61M	27	137.85	N2H8F0S0	N,1;	206	Q15723	205	226	0
28818	126.38	1034.67	1034.42	4	1034.42	2.04037	4132.64	C161H271N20O101S1	VNGCLGR	V1dEN2GlcNAcC4Cam	6	01Y41Y41M(31M(21Y41L31Y(31F)41L21F)41Y41L)61M61Y41L31Y41L32S	36	137.74	N7H8F2S1	N,0;	244	Q6ZMZ3	243	249	0
16579	73.81	941.056	941.726	3	941.725	0.831722	2822.16	C105H185N18O65S1Ct4	DEGLCSANVTR	D1dEC5CamN8GlcNAc	5	01Y41Y41M(31M21M21M)61M(31M)61M	30	137.71	N2H7F0S0	N,1;	170	P48307	163	173	5	BI2,BIII3,CI2,CIII3,BI2,BIII3,YI3,YIII3,YI3,YIII3,
32935	143.56	1222.56	1222.22	3	1222.22	5.65743	3663.63	C139H248N27O77S1Ct8	RGYNGLNQCLTTTQSK	R1dEN7GlcNAcC9CamK16dE	5	01Y41Y41M(31M21M21M)61M(31M21M)61M	33	137.71	N2H8F0S0	N,0;	143	Q96H40	137	152	0
22405	98.92	1039.45	1039.13	3	1039.12	6.29984	3114.34	C128H213N14O73	SNYSPTIVKE	S1dEN2GlcNAcK9dE	5	01Y41Y41M(31M21M21M31G)61M(31M21M)61M	38	137.67	N2H9F0S0	N,1;	376	Q9UBR1	375	384	0
19354	86.75	1251.87	1251.54	3	1251.53	8.86184	3751.57	C150H240N27O80Ct4	VHWSNVNESEPSFEATR	V1dEN7GlcNAc	5	01Y41Y41M(31M21M21M)61M(31M21M)61M	19	137.6	N2H8F0S0	N,0;	735	O60706	729	745	0
36731	158.49	1650.21	1650.2	4	1650.19	3.67513	6594.74	C271H422N47O136S1Ct4	ETFPRNSSQPGVVYFADDDNTYSLELFEEMR	E1dEN6GlcNAc	6	01Y(61F)41Y41M(31M(21Y41L32S)41Y41L32S)(41Y)61M(31M)61M	33	137.52	N5H7F1S2	N,1;	184	Q9P2W7	179	209	4	14XI2,ZIII3,YIII3,14XIII4,14XIV4,
36453	158.62	1179.76	1180.02	4	1180.02	4.28556	4715.03	C183H313N30O105Ct8	ELQGPGYTSNSSLKPR	E1dEN10GlcNAcK14dE	5	01Y41Y41M(31M41Y41L32S)61M(21Y41L32S)61Y41L32S	49	137.51	N5H6F0S3	N,0;	856	Q5M9N0	847	862	0
23752	104.17	1114.47	1114.8	3	1114.8	2.88209	3341.38	C125H218N17O80Ct8	VDSNDSLYGGDSK	V1dEN4GlcNAcK13dE	5	01Y41Y41M(31M21M21M31G)61M(31M21M)61M	38	137.46	N2H9F0S0	N,0;	846	Q7Z3J2	843	855	0
19092	85.39	1210.16	1209.17	3	1209.17	-0.693955	3624.49	C140H231N26O81Ct4	AGHFQNTSSPSAR	A1dEN6GlcNAc	5	01Y41Y41M(31M)61M(21Y41L32S)61Y41L32S	33	137.28	N4H5F0S2	N,0;	177	P36941	172	184	0
19709	88.38	1021.08	1021.08	3	1021.08	0.499385	3060.21	C113H199N18O71S2Ct4	MDNVTGGMETSR	M1dEN3GlcNAc	8	01Y41Y41M(31M21M21M)61M(31M21M)61M	30	137.19	N2H8F0S0	N,1;	67	Q5KU26	65	76	0
25981	114.03	1109.83	1109.48	3	1109.48	2.36538	3325.43	C133H218N23O71Ct4	APNNFTIQNQYPR	A1dEN4GlcNAc	5	01Y41Y41M(31M21M21M)61M(31M21M)61M	27	137.14	N2H8F0S0	N,1;	602	Q86TG7	599	611	0
18865	84.32	1093.79	1093.13	3	1093.14	-8.58867	3276.4	C122H219N18O70S2Ct12	CNECGKTFSYK	C1dE@CamN2GlcNAcC4CamK6dEK11dE	5	01Y41Y41M(31M21M21M)61M(31M21M)61M	25	137.1	N2H8F0S0	N,1;	654	Q8N4W9	653	663	0
22578	99.49	1314.61	1315.11	2	1315.1	3.97772	2628.19	C109H183N16O57	SFNQSSNLLK	S1dEN3GlcNAcK10dE	5	01Y41Y41M(31M21M)61M(31M)61M	29	137.06	N2H6F0S0	N,1;	804	P17040	802	811	3	BI2,YI3,YI3,
27436	120.89	1351.95	1351.96	3	1351.96	-1.89104	4051.86	C158H280N27O87Ct8	SDLAVSNISPPSPDSKSLPR	S1dEN7GlcNAcK16dE	6	01Y41Y41M(31M21M21M)61M(31M21M)61M21M	26	136.94	N2H9F0S0	N,1;	192	Q49A92	186	205	1	04AI4,
26441	116.5	1064.89	1064.7	5	1064.7	-3.73291	5316.46	C219H364N43O97S2Ct8	LLGVFSHSEMMGVTLNSTSSSLWLDFITDAENTSK	L1dEN32GlcNAcK35dE	9	01Y41Y41M(31M21M)61M(31M)61M	18	136.93	N2H6F0S0	N,5;	1194	Q7Z408	1163	1197	4	BI2,BI2,YI3,YI3,
26082	114.46	1111.49	1111.83	3	1111.82	4.06449	3332.45	C124H223N20O72S1Ct12	SHTGEKPYECNK	S1dEK6dEC10CamN11GlcNAcK12dE	5	01Y41Y41M(31M21M)61M(31M21M)61M21M	32	136.92	N2H8F0S0	N,0;	589	Q3ZCX4	579	590	3	04AI4,YI3,YI3,
29340	128.61	1149.52	1150.03	4	1150.04	-8.54957	4595.13	C186H313N42O86S1Ct4	YTCTAQTIVDNSSASADLVVRGPPGPPGGLR	Y1dEC3CamN11GlcNAc	6	01Y41Y41M(31M21M)61M(31M)61M	21	136.92	N2H6F0S0	N,0;	591	Q12860	581	611	4	BI2,BI2,YI3,YI3,
32932	143.02	1135.76	1135.76	4	1135.76	-2.22231	4538.02	C196H306N29O92	QYHDIIQQEYLDTYYNLTIK	Q1dEN16GlcNAcK20dE	5	01Y41Y41M(31M21M21M)61M(31M21M)61M21M	28	136.89	N2H9F0S0	N,0;	226	O43825	211	230	3	45AI3,35AI3,04AI4,
22089	98.98	1299.04	1298.55	4	1298.54	7.75638	5189.13	C205H335N36O118	SSPGDSPSAVSPNLSPSASPTSSR	S1dEN13GlcNAc	5	01Y41Y41M(31M41Y41L32S)61M(21Y41L32S)61Y41L32S	43	136.88	N5H6F0S3	N,0;	187	Q9Y6F6	175	198	21	02AI2,02AII2,02AIII2,02AI4,02AIII4,BI1,BII1,BIII1,CI1,CII1,CIII1,35AI4,35AIII4,25AI2,25AII2,25AIII2,15AIII4,BI2,BII2,BIII2,CI2,CII2,CIII2,35AI3,35AII3,35AIII3,BI3,BII3,BIII3,BIII4,YI1,YI2,02XI1,YI3,ZI1,YI1,YI2,YI4,YII4,YIII4,YI6,YII6,YIII6,
27612	121.66	1549.3	1549.96	3	1549.96	-2.54995	4645.86	C187H298N29O104S1	LPFQCSASYLGNDTR	L1dEC5CamN12GlcNAc	5	01Y41Y41M(31M41Y41L32S)61M(21Y41L32S)61Y41L32S	43	136.88	N5H6F0S3	N,0;	275	Q96PE1	264	278	0
30785	134.91	1457.61	1457.61	3	1457.6	6.16691	4368.77	C171H275N36O96	GHWRSNVSANNNSGSR	G1dEN6GlcNAc	5	01Y41Y41M(31M41Y41L31Y41L32S)61M61Y41L32S	39	136.81	N5H6F0S2	N,1;	681	Q6ZMQ8	676	691	0
29294	128.41	1379.62	1379.95	3	1379.96	-2.71774	4135.85	C169H280N33O78S2Ct4	MDIPQNITEFFMLGLSQNSEVQR	M1dEN6GlcNAc	5	01Y41Y41M(31M)61M(31M21M)61M	22	136.79	N2H6F0S0	N,2;	6	Q8NH37	1	23	5	BI2,BI2,BI2,YI3,YI3,
20853	93.67	994.11	993.773	3	993.768	5.48864	2978.29	C114H197N24O62S1Ct4	EIEHVMNVGNQNR	E1dEN12GlcNAc	7	01Y41Y41M(31M21M)61M(31M)61M	28	136.74	N2H6F0S0	N,2;	200	O15066	189	201	4	BI2,YI3,ZI3,YI3,
27787	123.56	1109.19	1109.18	3	1109.19	-10.1575	3324.56	C127H231N22O69Ct12	ENQSQQLEKPFAGK	E1dEN2GlcNAcK9dEK14dE	5	01Y41Y41M(31M21M21M)61M(31M)61M	27	136.72	N2H7F0S0	N,2;	583	Q8NHH1	582	595	4	BI2,BIII3,BI2,BIII3,YI3,YIII3,YI3,YIII3,
36564	157.79	1109.25	1109.25	4	1109.24	8.69791	4431.95	C171H300N29O96S1Ct8	DQGPNVCALQQILGTK	D1dEN5GlcNAcC7CamK16dE	5	01Y41Y41M(31M41Y41L31Y41L32S)61M61Y41L32S	40	136.71	N5H6F0S2	N,0;	42	Q15063	38	53	0
37035	159.6	1585.19	1584.93	4	1584.93	3.56787	6333.68	C259H411N50O130S1	FNSPTTQDLVYIDPSPDYCVRNESTGSLGTQGR	F1dEC19CamN22GlcNAc	7	01Y41Y41M(31M(21Y41L31Y41L32S)41Y41L)61M(31M)61M	56	136.65	N5H8F0S1	N,0;	312	P41221	291	323	23	03AI2,03AIII2,CI2,25AIII2,01AI1,01AII1,01AIII1,BI1,BII1,BIII1,BI2,03AIV5,35AIV5,35XI3,03XIII4,YIV7,15XIV8,14XIII5,YIV8,14XIII4,14XIV4,YIV4,01XIV5,14XIV5,YIV5,14XIV6,ZIV6,YIV6,YIII4,
16604	73.93	983.756	983.756	3	983.765	-9.60252	2948.28	C121H203N18O61S2	NNLSASMFDLSMK	N1dEN2GlcNAcK13dE	5	01Y41Y41M(31M)61M(31M21M)61M	19	136.6	N2H6F0S0	N,1;	172	Q9BXF6	171	183	4	BI2,YI3,ZI3,YI3,
27576	121.1	946.45	946.951	4	946.944	7.73215	3782.75	C156H265N26O80	NIEKVEVEAVNITQEPR	N1dEK4dEN11GlcNAc	5	01Y41Y41M(31M21M)61M(31M21M)61M21M	28	136.59	N2H8F0S0	N,0;	4114	Q8WZ42	4104	4120	4	45AI3,04AI4,YI3,YI3,
37214	159.64	1265.74	1265.94	5	1265.93	4.98109	6322.61	C241H414N41O142S2Ct8	MERPEAGGINSNECENVSRK	M1dEC14CamN16GlcNAcK20dE	5	01Y(61F)41Y41M(31M41Y31F)(41Y)61M(21Y(31F)41L31Y41L32S)61Y(31F)41L31Y41L32S	46	136.59	N8H7F4S2	N,0;	16	Q9P0M2	1	20	0
31059	137.3	1174.52	1174.53	3	1174.51	12.4616	3520.52	C135H235N26O76S1Ct4	GCSPDIRQIDLDVNR	G1dEC2CamN14GlcNAc	5	01Y41Y41M(31M21M)61M(31M21M)61M21M	26	136.41	N2H8F0S0	N,1;	149	Q92738	136	150	3	04AI4,YI3,YI3,
34553	149.88	1123.26	1123.51	4	1123.51	-3.95576	4489.01	C181H303N36O89S1Ct4	CLHNYNGVLEITSALNRSAIYR	C1dE@CamN16GlcNAc	7	01Y41Y41M(31M21M21M31G31G)61M(31M)61M	28	136.33	N2H9F0S0	N,0;	1101	O14827	1086	1107	0
36241	156.41	1100.98	1101.74	4	1101.73	13.741	4401.87	C174H294N31O97S1	ELCSRLDASISNNSTSK	E1dEC3CamN13GlcNAcK17dE	6	01Y41Y41M(31M41Y)61M(21Y41L32S)61Y41L32S	31	136.32	N5H5F0S2	N,0;	483	P12757	471	487	3	BIII2,CIII2,YIII3,
36851	158.94	1634.21	1634.68	4	1634.7	-9.9122	6532.77	C262H424N51O128S3Ct8	SHLEHQSCTINMTSSSSKHLWYMPEEYIR	S1dEC8CamN11GlcNAcK18dE	8	01Y41Y41M(31M41Y41L32S)61M(21Y41L32S)61Y41L32S	50	136.27	N5H6F0S3	N,0;	329	Q9Y616	319	347	0
35658	155.33	1193.53	1193.53	3	1193.54	-10.0305	3577.61	C145H250N23O77S1	AGNQSMIALTTDLQATK	A1dEN3GlcNAcK17dE	5	01Y41Y41M(31M21M21M)61M(31M21M)61M	31	136.21	N2H8F0S0	N,0;	2662	Q8WXH0	2660	2676	0
19399	87.8	1028.77	1028.77	3	1028.78	-9.02641	3083.32	C121H204N23O69	QETTHGQTINTTR	Q1dEN10GlcNAc	5	01Y41Y41M(31M21M)61M(31M21M)61M	19	136.11	N2H7F0S0	N,1;	1245	Q5D862	1236	1248	3	BI2,YI3,YI3,
28846	126.5	1374.25	1373.91	3	1373.9	5.57517	4117.69	C166H258N35O86	GRDIGSETEFADDEHSIFGDNESR	G1dEN21GlcNAc	6	01Y41Y41M(31M21M)61M(31M)61M	22	136	N2H6F0S0	N,0;	581	Q15858	561	584	3	BI2,YI3,YI3,
36538	156.9	1100.24	1100.48	4	1100.49	-7.87166	4396.93	C183H299N26O96	NLQFTTISLNFSTTK	N1dEN10GlcNAcK15dE	5	01Y41Y41M(31M41Y41L)61M(21Y41L32S)61Y41L32S	42	135.89	N5H6F0S2	N,1;	3006	Q5T1H1	2997	3011	1	CIII3,
26721	117.36	1251.56	1251.22	3	1251.21	9.1338	3750.62	C146H245N30O80Ct4	NTQINNSWGSEERSLPR	N1dEN5GlcNAc	9	01Y41Y41M(31M21M21M)61M(31M21M)61M	21	135.89	N2H8F0S0	N,1;	285	Q6DKI2	281	297	0
32935	143.56	1222.56	1222.22	3	1222.21	8.91056	3663.62	C143H248N25O81Ct4	KDENSINGTPDITVEIR	K1dEN7GlcNAc	6	01Y41Y41M(31M21M21M)61M(31M21M)61M	32	135.87	N2H8F0S0	N,1;	797	P35573	791	807	0
25832	113.36	1154.49	1154.16	3	1154.15	6.74949	3459.44	C135H228N21O77S1Ct4	ETLSPPGNGCAIYR	E1dEN8GlcNAcC10Cam	5	01Y41Y41M(31M21M21M31G)61M(31M21M)61M	25	135.82	N2H9F0S0	N,1;	492	Q6W2J9	485	498	0
34843	150.34	1169.19	1169.2	3	1169.19	8.14972	3504.54	C140H235N24O75Ct4	NYTFLLRAAEESTAR	N1GlcNAc@dE	5	01Y41Y41M(31M21M21M31G)61M(31M)61M	32	135.81	N2H8F0S0	N,0;	1732	Q5JV73	1732	1746	2	12AIII4,25AIII2,
36913	160.32	1581.93	1582.67	4	1582.65	9.83225	6324.58	C256H408N37O140S1Ct4	VLGPYTFSICDTSNFSDYIR	V1dEC10CamN14GlcNAc	5	01Y41Y41M(31M(21Y41L31Y)41Y)(41Y)61M(21Y41L31Y41L32S)61Y41L31Y41L32S	61	135.78	N10H8F0S2	N,2;	282	P22314	269	288	0
28820	126.39	1239.78	1239.19	3	1239.21	-14.5155	3714.61	C150H241N30O75Ct4	ERWHIFPSSGNGTPR	E1dEN11GlcNAc	5	01Y41Y41M(31M41Y41L)61M61Y41L32S	35	135.74	N4H5F0S1	N,1;	413	Q6NW40	403	417	3	03AI5,CII3,35AI5,
36110	157.16	1172.5	1173.26	4	1173.26	0.826392	4688	C188H308N35O102	AINSTRTHLFDSRPR	A1dEN3GlcNAc	5	01Y41Y41M(31M41Y41L32S)61M(21Y41L32S)61Y41L32S	44	135.71	N5H6F0S3	N,1;	640	Q92626	638	652	21	02AI2,02AII2,02AIII2,45AI4,02AI4,02AIII4,BI1,BII1,BIII1,CI1,CII1,CIII1,35AI4,35AIII4,15AI2,15AII2,15AIII2,BI2,BII2,BIII2,CI2,CII2,CIII2,35AI3,35AII3,35AIII3,BI3,BII3,BIII3,35AI4,35AIII4,YI2,BIII4,02XI1,ZI1,YI1,YI2,YI5,YII5,YIII5,YI6,YII6,YIII6,YI3,
34764	150.73	1131.27	1131.76	4	1131.75	13.1455	4521.97	C180H298N35O95Ct4	SYGPAPGAGHVQEESNLSLQALESR	S1dEN16GlcNAc	7	01Y41Y41M(31M21M21M31G)61M(31M21M)61M	36	135.61	N2H9F0S0	N,0;	49	Q13155	34	58	0
25833	113.74	1154.82	1154.5	3	1154.49	2.75181	3460.47	C133H227N24O78Ct4	ENDSASVIQRNFR	E1dEN2GlcNAc	5	01Y41Y41M(31M21M21M31G)61M(31M21M)61M	27	135.6	N2H9F0S0	N,1;	252	Q6X4W1	251	263	0
26123	115.05	921.083	921.081	3	921.077	5.18404	2760.21	C109H191N18O61S1	TGNCSVSRVK	T1dEN3GlcNAcC4CamK10dE	5	01Y41Y41M(31M21M)61M(31M21M)61M	30	135.54	N2H7F0S0	N,0;	420	Q9UK23	418	427	4	BI2,YI3,ZI3,YI3,
25981	114.03	1109.83	1109.48	3	1109.49	-5.99072	3325.46	C135H226N21O74	RLAEQVSSYNESK	R1dEN10GlcNAcK13dE	5	01Y41Y41M(31M21M21M)61M(31M21M)61M	28	135.54	N2H8F0S0	N,2;	268	Q8IXQ4	259	271	0
38326	164.19	1197.88	1197.88	3	1197.87	5.83032	3590.6	C144H249N26O74S2	MVICDIRVGVDANITR	M1dEC4CamN13GlcNAc	5	01Y41Y41M(31M21M21M)61M(31M21M)61M	26	135.4	N2H8F0S0	N,2;	2145	Q9UKZ4	2133	2148	0
25689	114.18	1101.14	1100.47	3	1100.46	6.77682	3298.37	C127H217N22O78	TNSTGGSSGSSVGGGSGK	T1dEN2GlcNAcK18dE	7	01Y41Y41M(31M21M21M31G)61M(31M)61M	25	135.38	N2H8F0S0	N,1;	36	Q8IUD2	35	52	1	12AIII4,
34701	150.46	1169.19	1169.19	3	1169.2	-3.50312	3504.57	C135H239N22O77Ct8	SDRIVNETLYENTK	S1dEN6GlcNAcK14dE	5	01Y41Y41M(31M21M21M)61M(31M21M)61M	36	135.34	N2H8F0S0	N,0;	118	P19075	113	126	0
31409	136.96	1127.5	1128.01	4	1128.01	1.27593	4507.01	C173H309N32O94S2Ct8	TSTVEACLPLELTKNESCLNSR	T1dEC7CamK14dEN15GlcNAcC18Cam	6	01Y41Y41M(31M21M21M)61M(31M21M)61M21M	41	135.34	N2H9F0S0	N,0;	93	P29459	79	100	3	03AI4,45AI3,04AI4,
28129	123.9	1402.61	1402.94	3	1402.93	7.06308	4204.78	C156H279N28O88S3Ct12	VEHNGCCPECKEVK	V1dEN4GlcNAcC6CamC7CamC10CamK11dEK14dE	5	01Y41Y41M(31M41Y41L31Y41L)61M61Y41L32S	33	135.26	N5H6F0S1	N,1;	103	B2RUY7	100	113	1	YII4,
19785	88.61	1120.47	1120.13	3	1120.13	-2.43948	3357.38	C127H222N21O75S2Ct4	SCPACPGSNITIR	S1dEC2CamC5CamN9GlcNAc	5	01Y41Y41M(31M21M21M31G)61M(31M21M)61M	30	135.24	N2H9F0S0	N,0;	323	P05164	315	327	0
31813	138.6	1409.64	1408.97	3	1408.98	-5.62845	4222.91	C173H289N32O88	DPQIRDLLTPPADKPGQDNR	D1dEK14dEN19GlcNAc	6	01Y41Y41M(31M21M21M31G31G)61M(31M)61M	32	135.12	N2H9F0S0	N,1;	1034	Q9Y2K7	1016	1035	0
19972	89.6	1204.51	1204.01	2	1204	3.61718	2405.99	C93H161N12O60	TNLSGR	T1dEN2GlcNAc	7	01Y41Y41M(31M21M21M31G)61M(31M)61M	26	135.11	N2H8F0S0	N,0;	735	Q6IN85	734	739	0
32935	143.56	1222.56	1222.22	3	1222.21	9.7934	3663.62	C150H248N25O79	KEASLQFVVEPSEATNR	K1dEN16GlcNAc	6	01Y41Y41M(31M21M21M)61M(31M21M)61M	30	135.05	N2H8F0S0	N,1;	108	Q03188	93	109	0
34672	149.67	1123	1124.01	4	1124	4.19494	4490.99	C191H297N30O84S1Ct8	QLGWDHWIIAPPFYTPNYCK	Q1dEN17GlcNAcC19CamK20dE	7	01Y41Y41M(31M21M21M)61M(31M21M)61M21M	24	134.91	N2H9F0S0	N,1;	318	O95972	302	321	2	03AI4,04AI4,
23764	105.53	960.77	960.43	3	960.43	0.28729	2878.27	C118H201N18O59S2	IIYQNKCMR	I1dEN5GlcNAcK6dEC7Cam	5	01Y41Y41M(31M21M)61M(31M21M)61M	29	134.88	N2H7F0S0	N,1;	108	P25101	104	112	4	BI2,45AI3,YI3,YI3,
25813	113.28	1074.21	1074.45	4	1074.46	-6.86384	4292.8	C176H271N38O86	VEFHWGHSNGSAGSEHSINGR	V1dEN9GlcNAc	5	01Y41Y41M(31M41Y(31F)41L31Y41L)61M61Y	25	134.88	N5H5F1S0	N,0;	156	P23470	148	168	0
31574	139.38	1408.63	1408.64	3	1408.64	-3.57454	4221.9	C174H290N31O86S1	MAPALSGANLTSPRVPLSAYER	M1dEN9GlcNAc	5	01Y41Y41M(31M21M21M31G31G)61M(31M)61M	28	134.83	N2H9F0S0	N,1;	2379	Q9UQ35	2371	2392	0
25689	114.18	1101.14	1100.81	3	1100.8	6.72433	3299.38	C134H216N23O70S1	NISHVHTMDFSPR	N1GlcNAc@dE	5	01Y41Y41M(31M21M21M)61M(31M21M)61M	24	134.77	N2H8F0S0	N,0;	520	Q9Y5J1	520	532	0
37369	160.18	1213.93	1214.13	5	1214.11	13.1093	6063.52	C246H397N36O138	QYVFTTQNPNGTESEISVR	Q1dEN10GlcNAc	6	01Y41Y41M(31M(21Y(31F)41L31Y41L32S)41Y(31F)41L31Y)(41Y)61M(21Y(31F)41L21F)61Y	36	134.76	N9H7F4S1	N,1;	76	Q9NQ60	67	85	0
17353	78.23	1274.9	1274.9	3	1274.9	3.63468	3821.67	C145H254N27O84Ct8	DGTPLSDGQSNHTVSSK	D1dEN11GlcNAcK17dE	9	01Y(61F)41Y41M(31M41Y41L31Y41L)61M61Y	21	134.71	N5H5F1S0	N,1;	175	Q13308	165	181	0
26273	116.87	1207.84	1206.84	3	1206.83	4.92687	3617.48	C137H230N27O82Ct4	GNSSSYRGPGQSR	G1dEN2GlcNAc	10	01Y41Y41M(31M41Y41L32S)61M61Y41L32S	39	134.68	N4H5F0S2	N,1;	1016	P49750	1015	1027	0
19585	87.82	975.422	975.09	3	975.089	1.34654	2922.25	C109H193N22O59S2Ct8	CAECHKNTTFR	C1dE@CamC4CamK6dEN7GlcNAc	5	01Y41Y41M(31M21M)61M(31M)61M	22	134.67	N2H6F0S0	N,1;	570	Q8N328	564	574	3	BI2,YI3,YI3,
19114	85.49	1224.04	1224.03	2	1224.04	-5.28526	2446.06	C91H165N16O57Ct4	LARNESR	L1dEN4GlcNAc	5	01Y41Y41M(31M21M)61M(31M21M)61M	25	134.56	N2H7F0S0	N,0;	482	O43516	479	485	4	BI2,BI2,YI3,YI3,
31813	138.6	1409.64	1408.97	3	1408.97	3.39656	4222.87	C184H281N30O82	NWSLFAVNFFVGAAGASQLFR	N1GlcNAc@dE	5	01Y41Y41M(31M21M21M31G31G)61M(31M)61M	32	134.52	N2H9F0S0	N,0;	93	O95563	93	113	0
31506	137.35	1175.53	1174.86	3	1174.85	7.43313	3521.53	C141H234N27O76	SPDRTGVNFSVNSNLR	S1dEN8GlcNAc	10	01Y41Y41M(31M21M21M)61M(31M21M)61M	29	134.46	N2H8F0S0	N,2;	1077	Q8IZD2	1070	1085	1	04AI3,
25697	112.75	1274.9	1274.22	3	1274.21	0.977318	3818.62	C153H257N26O81S2	NCSLQRLNDSCIYAK	N1dEC2CamN8GlcNAcC11CamK15dE	5	01Y41Y41M(31M21M21M31G31G)61M(31M)61M	28	134.44	N2H9F0S0	N,0;	455	Q9BYT9	448	462	1	02AI2,02AIII3,
24008	105.63	1171.51	1171.52	3	1171.51	4.53606	3511.52	C146H236N23O73S1	NATTPLWRTGCYEK	N1GlcNAc@dEC11CamK14dE	6	01Y41Y41M(31M21M)61M(31M21M)61M21M	26	134.43	N2H8F0S0	N,0;	180	O75954	180	193	4	45AI3,04AI4,YI3,YI3,
31709	138.19	1209.87	1209.88	3	1209.87	11.8552	3626.58	C135H241N26O81Ct8	RQAEEAEEQSNANLSK	R1dEN13GlcNAcK16dE	5	01Y41Y41M(31M21M21M)61M(31M21M)61M	26	134.37	N2H8F0S0	N,2;	1895	P13535	1883	1898	0
20387	92.4	1039.76	1040.09	3	1040.1	-5.19509	3117.27	C127H202N17O72	DFYVDENTTVR	D1dEN7GlcNAc	5	01Y41Y41M(31M21M)61M(31M21M)61M21M	30	134.27	N2H8F0S0	N,1;	238	P29622	232	242	3	YI3,ZI3,YI3,
33063	143.54	1221.88	1221.89	3	1221.87	11.9235	3662.6	C143H249N26O76S2Ct4	KVCQDCPLLAPLNDTR	K1dEC3CamC6CamN13GlcNAc	5	01Y41Y41M(31M21M21M31G)61M(31M)61M	31	134.27	N2H8F0S0	N,1;	156	P02765	144	159	3	12AIII4,25AIII2,12AIII4,
19585	87.82	975.422	975.09	3	975.089	1.39987	2922.25	C116H189N26O61	EQHVFGRGGNSSGR	E1dEN10GlcNAc	5	01Y41Y41M(31M21M)61M(31M)61M	22	134.22	N2H6F0S0	N,0;	412	Q5U651	403	416	3	BI2,YI3,YI3,
32734	144.09	1543.68	1543.68	3	1543.67	3.10766	4627	C182H309N34O91S3Ct8	VSGLMMANHTSISSLFESSCQQFDK	V1dEN8GlcNAcC20CamK25dE	6	01Y41Y41M(31M21M)61M(31M21M)61M21M	24	134.06	N2H8F0S0	N,1;	380	Q9NRH3	373	397	1	04AI4,
25981	114.03	1109.83	1109.48	3	1109.48	0.17337	3325.44	C131H218N21O71Ct8	DGNVSYAWYRGSK	D1dEN3GlcNAcK13dE	5	01Y41Y41M(31M21M21M)61M(31M21M)61M	28	134.03	N2H8F0S0	N,1;	164	Q9BZW8	162	174	0
28071	124.82	1499.64	1499.63	3	1499.64	-3.80858	4494.89	C178H293N28O96S1Ct8	DYANLCFEAFGDRVK	D1dEN4GlcNAcC6CamK15dE	5	01Y41Y41M(31M41Y41L31Y41L32S)61M61Y41L32S	35	133.98	N5H6F0S2	N,1;	183	Q6UWM7	180	194	0
34392	150.5	1169.53	1169.53	3	1169.52	10.8797	3505.54	C139H238N25O78	SAVSIGGGNTSAVSPSSIR	S1dEN9GlcNAc	9	01Y41Y41M(31M21M21M31G)61M(31M)61M	30	133.91	N2H8F0S0	N,1;	392	O95789	384	402	1	12AIII4,
29048	127.37	1275.55	1275.89	3	1275.88	2.47528	3823.63	C159H252N25O82	YFYLQAVNSEGQNLTR	Y1dEN13GlcNAc	21	01Y41Y41M(31M21M21M31G)61M(31M21M)61M	28	133.89	N2H9F0S0	N,9;	61	Q7Z4H8	49	64	0
19785	88.61	1120.47	1120.13	3	1120.13	2.88402	3357.36	C123H218N21O75S2Ct8	CNDCGKAYTQR	C1dE@CamN2GlcNAcC4CamK6dE	6	01Y41Y41M(31M21M21M31G)61M(31M21M)61M	31	133.89	N2H9F0S0	N,1;	540	Q6ZN19	539	549	0
30650	133.85	1094.88	1094.88	3	1094.87	7.82027	3281.59	C127H234N27O63S1Ct8	NQNGTHALSILLMSRK	N1dEN3GlcNAcK16dE	5	01Y41Y41M(31M21M)61M(31M)61M	25	133.85	N2H6F0S0	N,3;	90	Q8N7X8	88	103	3	BI2,YI3,YI3,
22909	100.65	1306.54	1306.3	4	1306.3	-4.46397	5220.19	C214H340N37O110S1	NSLGQRIYFAVEESICFNR	N1dEC16CamN18GlcNAc	7	01Y41Y41M(31M41Y41L32S)61M(21Y41L32S)61Y41L32S	50	133.68	N5H6F0S3	N,2;	109	A0PG75	92	110	22	02AI2,02AII2,02AIII2,02AI4,02AIII4,BI1,BII1,BIII1,CI1,CII1,CIII1,35AI4,35AIII4,25AI2,25AII2,25AIII2,15AIII4,BI2,BII2,BIII2,CI2,CII2,CIII2,35AI3,35AII3,35AIII3,BI3,BII3,BIII3,35AI4,35AIII4,BIII4,YI1,14XI5,14XII5,14XIII5,02XI1,YI6,YII6,YIII6,YI3,YI1,YI2,03XI4,03XIII4,14XII4,14XIII4,YI4,YII4,YIII4,
28582	125.85	1463.61	1463.95	3	1463.93	15.1203	4387.76	C166H280N33O96S2Ct4	VSINGCGSSCRSGFGGR	V1dEN4GlcNAcC6CamC10Cam	5	01Y41Y41M(31M41Y41L31Y41L32S)61M61Y41L32S	41	133.65	N5H6F0S2	N,3;	74	O95678	71	87	7	35AI5,35AII5,BII5,35XII4,03XII4,14XII4,ZII4,YII4,14XII5,
30650	133.85	1094.88	1094.88	3	1094.86	13.4868	3281.57	C126H230N27O66Ct8	VQQHIESKLLGSNSSR	V1dEK8dEN13GlcNAc	5	01Y41Y41M(31M21M)61M(31M)61M	24	133.47	N2H6F0S0	N,1;	338	P40692	326	341	3	BI2,YI3,YI3,
27468	120.61	1452.26	1452.93	3	1452.93	-2.81164	4354.77	C169H281N28O98S1Ct4	QTVDPMQVSFNTSDR	Q1dEN11GlcNAc	6	01Y41Y41M(31M41Y41L31Y41L32S)61M61Y41L32S	40	133.14	N5H6F0S2	N,0;	887	Q8NDG6	877	891	0
27468	120.61	1452.26	1452.93	3	1452.94	-7.03755	4354.79	C170H285N28O95S2Ct4	MLNYSAPSAGGCLLDR	M1dEN3GlcNAcC12Cam	7	01Y41Y41M(31M41Y41L31Y41L32S)61M61Y41L32S	40	133.13	N5H6F0S2	N,1;	25	Q07352	23	38	0
23352	103.74	1146.84	1146.84	3	1146.83	11.2535	3437.46	C136H230N21O80	SSTPSPSPLNLSSSR	S1dEN10GlcNAc	5	01Y41Y41M(31M21M21M31G31G)61M(31M)61M	22	133.06	N2H9F0S0	N,1;	709	P37275	700	714	0
30755	134.78	1326.89	1326.54	3	1326.56	-13.9851	3975.67	C157H264N31O81S3	SNHCLDAAKACNLNDNCK	S1dEN2GlcNAcC4CamK9dEC11CamC17CamK18dE	5	01Y41Y41M(31M21M)61M(31M21M)61M21M	25	132.99	N2H8F0S0	N,1;	159	O00451	158	175	2	45AI3,04AI4,
20285	91.06	1080.79	1080.79	3	1080.79	1.38198	3239.35	C122H212N21O76Ct4	EANESRLR	E1dEN3GlcNAc	5	01Y41Y41M(31M41Y41L32S)61M61Y41L32S	39	132.97	N4H5F0S2	N,1;	631	P12755	629	636	4	03AI5,BI4,BII4,35AI5,YI3,YII3,
19537	88.43	1204	1204.01	2	1204	4.12412	2405.99	C93H161N12O60	LTNGSR	L1dEN3GlcNAc	5	01Y41Y41M(31M21M21M31G)61M(31M)61M	25	132.94	N2H8F0S0	N,0;	116	P07998	114	119	0
19537	88.43	1204	1204.01	2	1204	4.12412	2405.99	C93H161N12O60	ITNGSR	I1dEN3GlcNAc	5	01Y41Y41M(31M21M21M31G)61M(31M)61M	25	132.94	N2H8F0S0	N,0;	60	Q9Y2P8	58	63	0
26779	118.02	1143.85	1142.85	3	1142.86	-10.2108	3425.58	C142H238N27O67S1	QLNYSLLCLPEDIRTR	Q1dEN3GlcNAcC8Cam	5	01Y41Y41M(31M21M)61M(31M)61M	24	132.9	N2H6F0S0	N,1;	450	O15296	448	463	3	BI2,BI2,YI3,
32935	143.56	1222.56	1222.22	3	1222.21	12.7226	3663.61	C140H244N29O80Ct4	GINSSNVENQLQATQAAR	G1dEN3GlcNAc	8	01Y41Y41M(31M21M21M)61M(31M21M)61M	30	132.79	N2H8F0S0	N,3;	86	P52292	84	101	0
37626	161.96	1506.41	1506.14	4	1506.16	-9.60535	6018.6	C258H390N47O117	LELEEAATPEGHAVRFGFNPLEFENFSWR	L1dEN25GlcNAc	6	01Y41Y41M(31M41Y41L31Y41L32S)61M61Y41L32S	37	132.67	N5H6F0S2	N,2;	900	O15230	876	904	1	35AI5,35AII5,
35658	155.33	1193.53	1193.87	3	1193.86	7.79177	3578.56	C134H237N26O79Ct8	QGENSTHQQSASASVPK	Q1dEN4GlcNAcK17dE	5	01Y41Y41M(31M21M)61M(31M21M)61M21M	34	132.66	N2H8F0S0	N,1;	1045	Q9UBZ9	1042	1058	4	45AI3,04AI4,YI3,YI3,
16500	73.45	853.056	853.055	3	853.054	1.45703	2556.14	C96H175N14O58Ct8	SDPNLSAPEK	S1dEN4GlcNAcK10dE	5	01Y41Y41M(31M)61M(31M21M)61M	23	132.64	N2H6F0S0	N,0;	1753	Q8N1I0	1750	1759	3	BI2,YI3,YI3,
40844	174.58	1413.14	1412.9	4	1412.89	3.72115	5645.53	C231H379N44O114Ct4	GTEWLVNSSRILIWEDGSLEINNITR	G1dEN23GlcNAc	5	01Y41Y41M(31M41Y41L31Y41L32S)61M61Y41L32S	38	132.64	N5H6F0S2	N,2;	473	Q12860	451	476	0
31346	138.47	1029.95	1029.44	4	1029.45	-10.6196	4112.76	C163H271N28O90Ct4	NAPSAYSRFVLENSSR	N1dEN13GlcNAc	6	01Y(61F)41Y41M(31M41Y41L31Y41L31L)61M(31M)61M	32	132.61	N4H8F1S0	N,1;	389	Q96BJ8	377	392	4	02XIII5,ZI2,YI2,02XIII5,
23752	104.17	1114.47	1114.8	3	1114.8	2.88209	3341.38	C125H218N17O80Ct8	SVYQDNESETGK	S1dEN6GlcNAcK12dE	5	01Y41Y41M(31M21M21M31G)61M(31M21M)61M	38	132.6	N2H9F0S0	N,1;	331	O95490	326	337	0
17077	76.14	1041.42	1041.43	3	1041.43	0.112166	3121.26	C126H202N17O73	NSEINFSFSR	N1dEN5GlcNAc	5	01Y41Y41M(31M21M21M)61M(31M21M)61M21M	30	132.59	N2H9F0S0	N,1;	358	Q8N3J5	354	363	1	04AI4,
28374	124.97	1508.66	1509.32	3	1509.33	-4.22014	4523.96	C174H308N29O95S3Ct8	QGMPVLSLNITCQMNK	Q1dEC12CamN15GlcNAcK16dE	5	01Y41Y41M(31M41Y41L)61M(21Y41L32S)61Y41L32S	37	132.53	N5H6F0S2	N,0;	630	O00206	616	631	0
34701	150.46	1169.19	1169.19	3	1169.2	-5.98002	3504.58	C138H239N24O71S1Ct8	HMGNRVYNVTYTVK	H1dEN8GlcNAcK14dE	5	01Y41Y41M(31M21M21M)61M(31M21M)61M	36	132.51	N2H8F0S0	N,1;	2693	Q14315	2686	2699	0
25689	114.18	1101.14	1100.81	3	1100.8	7.73815	3299.37	C137H212N23O70	AFNYSNSFQIHGR	A1dEN3GlcNAc	5	01Y41Y41M(31M21M21M)61M(31M21M)61M	24	132.46	N2H8F0S0	N,0;	318	Q9BUY5	316	328	0
25799	113.59	1101.48	1100.82	3	1100.81	7.21746	3299.41	C137H216N19O70Ct4	INYSPYVNYFTR	I1dEN2GlcNAc	5	01Y41Y41M(31M21M21M31G)61M(31M)61M	28	132.39	N2H8F0S0	N,1;	693	Q7Z388	692	703	2	12AIII4,25AIII2,
20257	91.79	984.1	984.43	3	984.434	-4.22835	2950.28	C115H197N26O61S1	HTRQMLQNGTSSR	H1dEN8GlcNAc	8	01Y41Y41M(31M21M)61M(31M)61M	28	132.36	N2H6F0S0	N,2;	217	Q9NYW6	210	222	5	BI2,01AI2,YI3,ZI3,YI3,
17462	77.92	1020.43	1021.12	3	1021.12	4.57742	3060.34	C129H207N20O62S1	NFNICFDNIK	N1dEN3GlcNAcC5CamK10dE	5	01Y41Y41M(31M41Y41L31Y)61M61Y	30	132.34	N5H4F0S0	N,1;	1238	Q9UKL3	1236	1245	0
23033	101.13	1405.92	1405.25	3	1405.25	4.68344	4211.72	C165H268N29O94Ct4	RHSDAVFTDNYTR	R1dEN10GlcNAc	6	01Y41Y41M(31M41Y41L31Y41L32S)61M61Y41L32S	35	132.31	N5H6F0S2	N,1;	133	P01282	124	136	4	03AI5,03AII5,35AI5,35AII5,BII5,YII4,
22405	98.92	1039.45	1039.13	3	1039.12	2.51008	3114.35	C120H209N16O71Ct8	ANLTGWDPQK	A1dEN2GlcNAcK10dE	5	01Y41Y41M(31M21M21M31G)61M(31M21M)61M	38	132.23	N2H9F0S0	N,1;	380	Q06418	379	388	0
25805	114.71	1382.63	1381.62	2	1381.63	-6.49592	2761.25	C110H190N17O60Ct4	NSTVNIPLFR	N1GlcNAc@dE	5	01Y41Y41M(31M)61M(31M21M)61M21M	28	132.22	N2H7F0S0	N,0;	999	Q6WRI0	999	1008	4	45AI3,ZI3,YI3,YI3,
25651	112.55	1275	1274.23	3	1274.23	-1.57303	3819.68	C148H256N29O83Ct4	GPLRATSQDPGVPNATTGR	G1dEN14GlcNAc	6	01Y41Y41M(31M21M21M)61M(31M21M)61M21M	27	132.21	N2H9F0S0	N,2;	145	O43638	132	150	1	04AI4,
28374	124.97	1508.66	1509.32	3	1509.32	-0.356167	4523.94	C181H300N27O96S1Ct8	GIICNYTIFYQAEGGK	G1dEC4CamN5GlcNAcK16dE	6	01Y41Y41M(31M41Y41L31Y41L32S)61M61Y41L32S	35	132.19	N5H6F0S2	N,0;	455	Q8NI17	451	466	2	35AI5,35AII5,YII4,
28681	126.27	1360.25	1360.92	3	1360.89	16.748	4078.66	C157H265N22O98Ct4	LQNETSYSR	L1dEN3GlcNAc	5	01Y41Y41M(31M41Y41L31Y)61M(21Y41L31Y41L)61Y41L31Y41L	36	132.12	N8H8F0S0	N,2;	59	Q5T6F0	57	65	0
26273	116.87	1207.84	1206.84	3	1206.84	2.18663	3617.49	C135H234N25O85Ct4	EISNRSTSSSER	E1dEN4GlcNAc	9	01Y41Y41M(31M41Y41L32S)61M61Y41L32S	39	132.05	N4H5F0S2	N,1;	620	Q13614	617	628	0
19092	85.39	1210.16	1209.5	3	1209.5	1.20446	3625.48	C137H234N25O82S1Ct4	SNCTVSVHVSDR	S1dEN2GlcNAcC3Cam	5	01Y41Y41M(31M41Y41L32S)61M61Y41L32S	37	132.04	N4H5F0S2	N,1;	7654	Q8WZ42	7653	7664	4	03AI5,BI4,BII4,35AI5,YI3,YII3,
28883	126.66	1384.93	1384.6	3	1384.59	4.00685	4149.75	C164H270N37O83S2	NDHEIINCSNCESVGTNADTPVLR	N1dEN7GlcNAcC8CamC11Cam	5	01Y41Y41M(31M21M)61M(31M)61M	23	131.97	N2H6F0S0	N,1;	1179	Q15468	1173	1196	3	BI2,YI3,YI3,
38224	164.53	1143.87	1143.52	3	1143.54	-15.7804	3427.61	C145H244N23O68S1	DLHYKLIMNQTSQK	D1dEK5dEN9GlcNAcK14dE	5	01Y41Y41M(31M21M21M)61M(31M)61M	22	131.95	N2H7F0S0	N,1;	92	Q96AQ1	84	97	5	25AI2,BI2,BIII3,12AIII3,YI3,YIII3,YI3,YIII3,
37592	161.82	1498.65	1498.89	4	1498.9	-1.26414	5989.55	C239H391N40O129Ct8	GHRAQENFSEDGDAILWETELEK	G1dEN7GlcNAcK23dE	5	01Y(61F)41Y41M(31M(21Y(31F)41L32S)41Y31F)61M(21Y41L32S)61Y31F	38	131.9	N6H5F4S2	N,0;	694	Q9UK96	688	710	0
19972	89.6	1204.51	1204.01	2	1204	3.61718	2405.99	C93H161N12O60	LNGTSR	L1dEN2GlcNAc	5	01Y41Y41M(31M21M21M31G)61M(31M)61M	26	131.86	N2H8F0S0	N,0;	446	O75197	445	450	0
19972	89.6	1204.51	1204.01	2	1204	3.61718	2405.99	C93H161N12O60	GSNLTR	G1dEN3GlcNAc	6	01Y41Y41M(31M21M21M31G)61M(31M)61M	26	131.86	N2H8F0S0	N,1;	394	Q3KNS6	392	397	0
34701	150.46	1169.19	1169.19	3	1169.19	-0.438624	3504.56	C125H235N26O78Ct12	GNSSNGNSGSNSNKAVK	G1dEN2GlcNAcK14dEK17dE	6	01Y41Y41M(31M21M)61M(31M21M)61M21M	38	131.8	N2H8F0S0	N,0;	1252	Q8NI27	1251	1267	4	45AI3,04AI4,YI3,YI3,
34874	152.38	1138.77	1138.78	4	1138.79	-10.8118	4550.12	C181H314N37O88S1Ct8	NTEAVVGIVVYAGHETKAMLNNSGPR	N1dEK17dEN21GlcNAc	5	01Y41Y41M(31M21M21M31G)61M(31M)61M	36	131.77	N2H8F0S0	N,1;	303	Q9P241	283	308	2	12AIII4,12AIII4,
26721	117.36	1251.56	1251.56	3	1251.55	12.7132	3750.62	C155H249N28O76S1	TPTERIYWANLSQCPR	T1dEN10GlcNAcC14Cam	5	01Y41Y41M(31M21M21M)61M(31M21M)61M	23	131.72	N2H8F0S0	N,1;	300	Q3ZCV2	291	306	0
34461	150.79	1131.01	1131.27	4	1131.26	9.70494	4520	C183H300N33O89S1Ct8	HTEVPTGTCPVDPFEAQWAALENK	H1dEC9CamN23GlcNAcK24dE	7	01Y41Y41M(31M21M)61M(31M21M)61M21M	27	131.71	N2H8F0S0	N,2;	625	P49757	603	626	3	03AI4,04AI4,YI3,
20431	92.6	1131.17	1131.48	3	1131.5	-10.1754	3391.47	C139H228N21O75	LIVLHYNHSGR	L1dEN7GlcNAc	7	01Y41Y41M(31M21M21M31G31G21G)61M(31M)61M	30	131.51	N2H10F0S0	N,4;	30	O95977	24	34	2	YIII3,YIII3,
26068	114.8	1121.51	1121.51	3	1121.5	7.88774	3361.49	C131H226N23O69S1Ct8	YNVSCSHQFRLK	Y1dEN2GlcNAcC5CamK12dE	5	01Y41Y41M(31M21M21M31G)61M(31M)61M	30	131.48	N2H8F0S0	N,1;	828	P78364	827	838	2	12AIII4,25AIII2,
31108	137.49	1156.62	1156.05	4	1156.04	9.36176	4619.14	C187H313N38O89Ct8	RGNISSFHSFLQNLHLLPSDSHK	R1dEN3GlcNAcK23dE	5	01Y41Y41M(31M21M21M)61M(31M21M)61M21M	27	131.45	N2H9F0S0	N,0;	332	Q5T6X5	330	352	1	45AI3,
31206	137.89	1154.54	1154.54	4	1154.54	-0.0141087	4613.13	C188H319N34O87S2Ct8	AHCVWLECPIPDAPVVTNVTVK	A1dEC3CamC8CamN18GlcNAcK22dE	11	01Y41Y41M(31M41Y41L31Y41L)61M61Y41L	29	131.38	N5H6F0S0	N,1;	926	P26006	909	930	4	24AII5,02AII5,25XII4,25XII4,
19804	88.82	1120.92	1120.13	3	1120.12	2.89493	3357.36	C129H214N21O78Ct4	NDTLEWENQQR	N1GlcNAc@dE	6	01Y41Y41M(31M21M21M31G)61M(31M21M)61M	30	131.37	N2H9F0S0	N,0;	931	Q4LDE5	931	941	0
28818	126.38	1034.67	1034.67	4	1034.67	-1.98411	4133.65	C160H270N21O103	DANGSRR	D1dEN3GlcNAc	5	01Y41Y41M(31M41Y41L31Y(31F)41L21F)61M(21Y41L31Y(31F)41L21F)61Y41L	38	131.27	N7H8F4S0	N,1;	527	O43497	525	531	0
20809	94.31	1370.6	1370.59	2	1370.59	2.16048	2739.17	C109H184N17O63	GHVTPNLSR	G1dEN6GlcNAc	5	01Y41Y41M(31M21M21M)61M(31M21M)61M	24	131.23	N2H8F0S0	N,0;	279	Q96CP6	274	282	0
27927	124.18	1596	1596.67	3	1596.68	-2.98715	4786.02	C192H318N31O106S1	APPNSSLDQMVLEAQLR	A1dEN4GlcNAc	5	01Y41Y41M(31M41Y41L32S)61M(21Y41L32S)61Y41L32S	37	131.23	N5H6F0S3	N,1;	602	Q8N715	599	615	1	YI6,YII6,YIII6,
31813	138.6	1409.64	1408.97	3	1408.96	5.29938	4222.87	C182H285N28O83S1	GRDHYAYSYYPKPVNMTK	G1dEK12dEN15GlcNAcK18dE	6	01Y41Y41M(31M21M21M31G31G)61M(31M)61M	32	131.06	N2H9F0S0	N,2;	787	Q92729	773	790	0
22282	98.75	1040.12	1039.45	3	1039.46	-7.97041	3115.37	C129H212N19O68	WPSNLTRHK	W1dEN4GlcNAcK9dE	6	01Y41Y41M(31M21M21M31G)61M(31M21M)61M	35	131.05	N2H9F0S0	N,2;	255	P0CB33	252	260	0
23376	103.86	978.136	978.139	3	978.133	5.58088	2931.38	C113H208N17O64Ct8	ANHSGAVVLLK	A1dEN2GlcNAcK11dE	14	01Y41Y41M(31M21M)61M(31M21M)61M21M	30	131.04	N2H8F0S0	N,1;	323	P23229	322	332	2	YI3,YI3,
23764	105.53	960.77	960.43	3	960.43	0.574661	2878.27	C117H197N18O64	HVGDLGNVTADK	H1dEN7GlcNAcK12dE	5	01Y41Y41M(31M21M)61M(31M21M)61M	29	131.03	N2H7F0S0	N,1;	87	P00441	81	92	4	BI2,45AI3,YI3,YI3,
25958	114.31	975.101	975.101	3	975.103	-1.81098	2922.29	C117H205N16O66S1	TVSKNCSQK	T1dEK4dEN5GlcNAcC6CamK9dE	5	01Y41Y41M(31M21M)61M(31M21M)61M21M	36	131.02	N2H8F0S0	N,0;	194	P35663	190	198	3	45AI3,YI3,YI3,
17080	76.04	1041.43	1041.76	3	1041.75	7.81927	3122.24	C122H205N18O71S2	KYNCTLCSR	K1dEN3GlcNAcC4CamC7Cam	5	01Y41Y41M(31M21M21M)61M(31M21M)61M21M	24	130.94	N2H9F0S0	N,0;	1097	Q9H9Y6	1095	1103	1	04AI4,
17250	77.75	1133.47	1133.47	3	1133.46	9.49082	3397.35	C127H222N17O83S1Ct4	SMNGSR	S1dEN3GlcNAc	5	01Y41Y41M(31M(21Y41L31Y41L)41Y41L)61M(21Y31F)61Y31F	23	130.82	N7H6F2S0	N,0;	59	Q96CN4	57	62	0
27554	121.4	1099.17	1099.18	3	1099.19	-8.53376	3294.54	C142H229N24O64	GALFKTPFGPTHVNR	G1dEK5dEN14GlcNAc	5	01Y41Y41M(31M21M)61M(31M21M)61M	17	130.75	N2H7F0S0	N,3;	170	Q9H1X1	157	171	3	BI2,YI3,YI3,
19763	88.63	1120.46	1120.13	3	1120.13	-4.32044	3357.38	C132H226N19O76S2	KNQCSQELDMK	K1dEN2GlcNAcC4CamK11dE	6	01Y41Y41M(31M21M21M31G)61M(31M21M)61M	32	130.69	N2H9F0S0	N,1;	1328	Q96Q89	1327	1337	0
25697	112.75	1274.9	1275.23	3	1275.22	7.96247	3822.63	C142H253N24O89Ct8	NESITSLDEGSSGGSVGNK	N1GlcNAc@dEK19dE	5	01Y41Y41M(31M21M21M)61M(31M21M)61M21M	31	130.55	N2H9F0S0	N,0;	35	Q6S5L8	35	53	1	04AI4,
27604	121.23	1151.86	1153.2	3	1153.18	12.9419	3456.52	C138H235N20O77Ct4	VDYLVTEEEINLTR	V1dEN11GlcNAc	5	01Y41Y41M(31M21M)61M(31M21M)61M21M	25	130.52	N2H8F0S0	N,2;	15	P57105	5	18	4	04AI4,YI3,ZI3,YI3,
25958	114.31	975.101	975.101	3	975.102	-0.667507	2922.29	C120H201N16O66	AFNISSNLNK	A1dEN3GlcNAcK10dE	6	01Y41Y41M(31M21M)61M(31M21M)61M21M	37	130.45	N2H8F0S0	N,0;	282	Q9UII5	280	289	3	45AI3,YI3,YI3,
30543	133.4	1457.6	1457.6	3	1457.6	1.42414	4368.79	C163H287N30O92S4Ct8	CHTIMNCTRTCPK	C1dE@CamN6GlcNAcC7CamC11CamK13dE	5	01Y41Y41M(31M41Y41L31Y41L32S)61M61Y41L32S	37	130.32	N5H6F0S2	N,0;	248	P21912	243	255	0
24934	109.38	1210.86	1211.2	3	1211.19	10.6066	3630.54	C141H237N30O80	SSTPGSPTHVSSGSNASRR	S1dEN15GlcNAc	8	01Y41Y41M(31M21M21M)61M(31M21M)61M	30	130.28	N2H8F0S0	N,2;	221	Q14CZ0	207	225	0
20150	90.44	1129.8	1129.47	3	1129.47	0.084795	3385.39	C129H218N25O74S1Ct4	MGNSSGWRGPAGQR	M1dEN3GlcNAc	5	01Y41Y41M(31M21M21M)61M(31M21M)61M21M	31	130.26	N2H9F0S0	N,2;	3	Q9Y5G1	1	14	2	45AI3,04AI4,
27468	120.61	1452.26	1452.93	3	1452.93	1.09289	4354.75	C177H277N26O94S1Ct4	GYPSEFATYLNFCR	G1dEN11GlcNAcC13Cam	5	01Y41Y41M(31M41Y41L31Y41L32S)61M61Y41L32S	40	130.26	N5H6F0S2	N,1;	253	P48730	243	256	0
20455	91.73	1055.45	1055.12	3	1055.12	0.793951	3162.33	C116H213N18O71S2Ct8	LNNCGMGIGGGK	L1dEN2GlcNAcC4CamK12dE	7	01Y41Y41M(31M21M21M31G)61M(31M21M)61M	33	130.22	N2H9F0S0	N,2;	150	P46060	149	160	0
27983	122.87	1310.21	1310.55	3	1310.55	1.89071	3927.63	C157H260N29O80S3	MNESKPGDSQNLACVFCR	M1dEN2GlcNAcK5dEC14CamC17Cam	5	01Y41Y41M(31M21M21M31G)61M(31M)61M	26	130.14	N2H8F0S0	N,0;	2	Q7L622	1	18	1	12AIII4,
23376	103.86	978.136	978.139	3	978.129	10.2919	2931.37	C114H204N15O62Ct12	HIKFFDNK	H1dEK3dEN7GlcNAcK8dE	6	01Y41Y41M(31M21M)61M(31M21M)61M21M	33	130.08	N2H8F0S0	N,1;	710	Q13033	704	711	2	YI3,YI3,
30654	135.6	1325.53	1325.55	3	1325.55	-1.57019	3972.63	C163H251N30O84	ISNSSHSEYSSFFHAQTER	I1dEN3GlcNAc	8	01Y41Y41M(31M21M)61M(31M21M)61M21M	28	130.07	N2H8F0S0	N,2;	592	Q9ULI3	590	608	3	04AI4,YI3,YI3,
31935	139.59	1382.27	1382.6	3	1382.6	4.16831	4143.76	C170H280N25O88S2	NCQNITVEVEEFVPEMTK	N1dEC2CamN4GlcNAcK18dE	5	01Y41Y41M(31M21M21M)61M(31M21M)61M21M	27	130.03	N2H9F0S0	N,1;	617	Q5JSL3	614	631	1	04AI4,
23889	106.08	1171.85	1171.52	3	1171.51	4.53606	3511.52	C146H236N23O73S1	NVNFNGSAGTPVMFNK	N1dEN5GlcNAcK16dE	7	01Y41Y41M(31M21M21M31G)61M(31M)61M	29	129.9	N2H8F0S0	N,1;	458	Q14831	454	469	2	12AIII4,25AIII2,
34764	150.73	1131.27	1131.76	4	1131.75	13.544	4521.97	C196H298N33O86S1	ADWLSHYWMPKWINATDPSAR	A1dEK11dEN14GlcNAc	5	01Y41Y41M(31M21M21M31G)61M(31M21M)61M	36	129.78	N2H9F0S0	N,0;	543	P08243	530	550	0
20826	93.54	1047.78	1047.45	3	1047.45	8.02897	3139.32	C127H212N19O67S2	GEKSYECNVCGK	G1dEK3dEC7CamN8GlcNAcC10CamK12dE	5	01Y41Y41M(31M21M21M)61M(31M)61M	23	129.73	N2H7F0S0	N,1;	542	Q9NYW8	535	546	3	BI2,BIII3,YI3,YIII3,YI3,YIII3,
36866	158.32	1179.51	1180.01	4	1180.01	2.55537	4715.02	C187H309N34O102Ct4	HLERLYLDHNNLTR	H1dEN11GlcNAc	5	01Y41Y41M(31M41Y41L32S)61M(21Y41L32S)61Y41L32S	46	129.71	N5H6F0S3	N,1;	166	Q06828	156	169	0
28560	126.91	1399.97	1399.63	3	1399.63	-5.71283	4194.88	C175H289N26O90	NNLSSILPDFTESEKK	N1dEN2GlcNAcK15dEK16dE	5	01Y41Y41M(31M41Y41L32S)61M61Y41L32S	34	129.62	N4H5F0S2	N,3;	344	Q9UEF7	343	358	4	03AI5,BI4,BII4,35AI5,YI3,YII3,
20427	91.72	1219.02	1218.52	2	1218.51	2.80522	2435.02	C94H164N13O60	KANSTR	K1dEN3GlcNAc	5	01Y41Y41M(31M21M21M31G)61M(31M)61M	24	129.62	N2H8F0S0	N,2;	1248	Q00610	1246	1251	0
20150	90.44	1129.8	1129.47	3	1129.47	3.98133	3385.38	C132H222N19O82	EDILTNSTEASER	E1dEN6GlcNAc	8	01Y41Y41M(31M21M21M)61M(31M21M)61M21M	31	129.54	N2H9F0S0	N,2;	513	Q9NY74	508	520	2	45AI3,04AI4,
36962	158.7	1576.94	1577.19	4	1577.19	-0.0068308	6302.71	C256H422N45O132S2	AKMNGTHFVLESPLNGCGTRPR	A1dEK2dEN15GlcNAcC17Cam	5	01Y41Y41M(31M(21Y41L31Y)41Y)(41Y)61M(21Y(31F)41L31Y41L32S)61Y(31F)41L31Y	52	129.47	N10H7F2S1	N,2;	503	Q03167	489	510	0
17689	78.97	1005.12	1005.12	3	1005.12	3.85947	3012.34	C114H203N20O66Ct8	AEPPLNASASDQGEK	A1dEN6GlcNAcK15dE	23	01Y41Y41M(31M21M)61M(31M)61M	19	129.36	N2H6F0S0	N,8;	931	Q9Y4L1	926	940	4	BI2,BI2,YI3,YI3,
26294	115.41	1132.51	1132.51	3	1132.5	6.1703	3394.48	C148H225N24O64S1	WCPPEVFNYSRFSSK	W1dEC2CamN8GlcNAcK15dE	5	01Y41Y41M(31M21M)61M(31M)61M	20	129.22	N2H6F0S0	N,1;	538	P42680	531	545	4	BI2,BI2,YI3,YI3,
25917	114.13	1109.49	1109.48	3	1109.48	-4.04464	3325.44	C138H222N21O72	VPVATYTNSSQPFR	V1dEN8GlcNAc	5	01Y41Y41M(31M21M21M)61M(31M21M)61M	28	129.15	N2H8F0S0	N,0;	34	P49005	27	40	0
25663	114.07	1155.5	1154.49	3	1154.49	1.81988	3460.44	C135H227N20O80Ct4	NYTPQLSEAEVER	N1GlcNAc@dE	5	01Y41Y41M(31M21M21M31G)61M(31M21M)61M	26	129.12	N2H9F0S0	N,0;	119	P22894	119	131	0
26082	114.46	1111.49	1111.83	3	1111.82	9.61039	3332.43	C127H223N20O73S1Ct8	DILVNDGNSCFQK	D1dEN8GlcNAcC10CamK13dE	6	01Y41Y41M(31M21M)61M(31M21M)61M21M	32	129.1	N2H8F0S0	N,1;	569	Q86YA3	562	574	3	04AI4,YI3,YI3,
32593	142.18	1284.78	1285.99	5	1285.98	13.9112	6422.84	C262H434N51O129S2	TVLENLGNGTSLPVLEGQSLCLVCVTHSSPPAR	T1dEN8GlcNAcC21CamC24Cam	7	01Y41Y41M(31M41Y41L32S)61M(21Y41L32S)61Y41L32S	41	129.06	N5H6F0S3	N,1;	364	Q96LC7	357	389	17	02AI2,02AII2,02AIII2,02AI4,02AIII4,BI1,BII1,BIII1,CI1,CII1,CIII1,35AI4,35AIII4,02AI4,02AIII4,BI2,BII2,BIII2,CI2,CII2,CIII2,35AI3,35AII3,35AIII3,BI3,BII3,BIII3,35AI4,35AIII4,BIII4,YI6,YII6,YIII6,YI2,YI4,YII4,YIII4,14XI5,14XII5,14XIII5,YI3,
17262	77	993.103	993.103	3	993.104	-1.35601	2976.3	C116H199N22O62S1Ct4	QFEAQNLSMQSVR	Q1dEN6GlcNAc	6	01Y41Y41M(31M21M)61M(31M)61M	23	129.05	N2H6F0S0	N,2;	2010	Q02224	2005	2017	4	BI2,BI2,YI3,YI3,
31813	138.6	1409.64	1408.97	3	1408.97	-3.12168	4222.9	C167H285N30O88Ct8	SPLTQSQRTITGWSAFESNK	S1dEN19GlcNAcK20dE	6	01Y41Y41M(31M21M21M31G31G)61M(31M)61M	32	129.05	N2H9F0S0	N,2;	84	Q4V348	66	85	0
31615	137.81	1298.2	1297.54	3	1297.54	2.49104	3888.59	C154H255N28O81S3	CYRCGETGHVAINCSK	C1dE@CamC4CamN13GlcNAcC14CamK16dE	7	01Y41Y41M(31M21M21M31G31G)61M(31M)61M	29	129.02	N2H9F0S0	N,2;	149	P62633	137	152	0
18957	85.73	1193.16	1193.16	3	1193.16	0.080976	3576.46	C136H235N20O84S1Ct4	TNSCPIVR	T1dEN2GlcNAcC4Cam	6	01Y41Y41M(31M41Y41L31Y41L32S)61M61Y41L32S	34	128.97	N5H6F0S2	N,0;	579	Q86XK2	578	585	4	03AI5,03AII5,35AI5,35AII5,YII4,YII4,
20476	91.82	1055.12	1055.12	3	1055.11	11.9403	3162.31	C126H213N18O70S2	CPVIHGNCTK	C1dE@CamN7GlcNAcC8CamK10dE	8	01Y41Y41M(31M21M21M31G)61M(31M21M)61M	29	128.8	N2H9F0S0	N,1;	82	Q9UKX5	76	85	0
19135	85.59	1193.16	1193.16	3	1193.16	0.300149	3576.46	C139H231N20O84Ct4	TAPWNTTR	T1dEN5GlcNAc	5	01Y41Y41M(31M41Y41L31Y41L32S)61M61Y41L32S	38	128.75	N5H6F0S2	N,0;	933	P21675	929	936	0
26003	114.51	1110.15	1109.82	3	1109.81	5.41871	3326.42	C133H221N22O75	SVFANSSTSSPALGSR	S1dEN5GlcNAc	7	01Y41Y41M(31M21M21M31G)61M(31M)61M	28	128.73	N2H8F0S0	N,1;	172	Q9H8K7	168	183	0
37717	161.6	1491.38	1491.39	4	1491.38	3.07939	5959.5	C239H393N44O124S3	ENGCLVYNDTTMVCRAPSVANPVR	E1dEC4CamN8GlcNAcC14Cam	5	01Y41Y41M(31M(21Y41L31Y41L32S)41Y)(41Y)61M(21Y(31F)41L21F)61Y	38	128.72	N8H6F2S1	N,0;	1098	Q9UIW2	1091	1114	0
34392	150.5	1169.53	1169.53	3	1169.52	7.87841	3505.55	C130H238N23O80Ct8	GLTTTGNSSLNSTSNTK	G1dEN7GlcNAcK17dE	5	01Y41Y41M(31M21M21M31G)61M(31M)61M	31	128.69	N2H8F0S0	N,1;	474	Q96KR1	468	484	1	12AIII4,
23021	101.08	1403.91	1403.91	3	1403.91	1.76441	4207.71	C174H276N23O91S2	TYKNDCFFCSK	T1dEK3dEN4GlcNAcC6CamC9CamK11dE	6	01Y41Y41M(31M41Y41L31Y41L32S)61M61Y41L32S	33	128.66	N5H6F0S2	N,1;	63	Q5DT21	60	70	4	03AI5,03AII5,35AI5,35AII5,BII5,YII4,
34764	150.73	1131.27	1131.76	4	1131.75	14.758	4521.96	C182H298N37O95	ENSSGTPRVPPASPSSHSLAPPSGER	E1dEN2GlcNAc	6	01Y41Y41M(31M21M21M31G)61M(31M21M)61M	34	128.63	N2H9F0S0	N,1;	532	Q96L34	531	556	0
32935	143.56	1222.56	1222.22	3	1222.22	1.69168	3663.65	C146H248N27O77Ct4	QPQAGLSQANFTLSPVSR	Q1dEN10GlcNAc	6	01Y41Y41M(31M21M21M)61M(31M21M)61M	32	128.62	N2H8F0S0	N,2;	279	P59901	270	287	0
25875	115.03	1076.48	1076.23	4	1076.23	-1.03605	4299.89	C168H288N37O85S2Ct4	DMGGQMGGLSGTTTVNITLTDVNDNPPR	D1dEN16GlcNAc	7	01Y41Y41M(31M)61M(31M21M)61M	18	128.59	N2H6F0S0	N,0;	256	Q9Y6N8	241	268	4	BI2,BI2,YI3,YI3,
26338	115.61	1034.47	1034.47	3	1034.45	10.9579	3100.35	C118H207N18O70Ct8	ETLSFNEQETNK	E1dEN11GlcNAcK12dE	5	01Y41Y41M(31M21M)61M(31M21M)61M	24	128.56	N2H7F0S0	N,2;	633	Q96RY7	623	634	3	BI2,YI3,YI3,
28057	123.18	1331.89	1331.55	3	1331.54	10.0284	3990.6	C150H257N28O89S2Ct4	LTSCATNASICGDEAR	L1dEC4CamN7GlcNAcC11Cam	6	01Y41Y41M(31M41Y41L32S)61M61Y41L32S	34	128.54	N4H5F0S2	N,1;	3788	Q07954	3782	3797	0
19992	90.55	1131.14	1130.81	3	1130.81	2.15449	3389.4	C127H222N21O81Ct4	AAEIASSDSANVSSR	A1dEN11GlcNAc	5	01Y41Y41M(31M21M21M31G)61M(31M21M)61M	29	128.5	N2H9F0S0	N,0;	525	P42338	515	529	0
25829	113.35	1100.48	1100.15	3	1100.14	5.58088	3297.4	C123H218N19O77Ct8	SSAEAQTPEDTPNK	S1dEN13GlcNAcK14dE	5	01Y41Y41M(31M21M21M31G)61M(31M)61M	29	128.42	N2H8F0S0	N,1;	82	O43493	70	83	1	25AIII2,
23889	106.08	1171.85	1171.52	3	1171.51	6.05633	3511.51	C140H240N21O79S1	TLMTNKSEQDGDSSK	T1dEN5GlcNAcK6dEK15dE	5	01Y41Y41M(31M21M21M31G)61M(31M)61M	29	128.4	N2H8F0S0	N,0;	876	Q8N961	872	886	2	12AIII4,25AIII2,
22089	98.98	1299.04	1298.55	4	1298.54	7.50995	5189.13	C206H331N40O114	TSGNQSHVDPGPTPIPHNSSSR	T1dEN18GlcNAc	7	01Y41Y41M(31M41Y41L32S)61M(21Y41L32S)61Y41L32S	43	128.34	N5H6F0S3	N,2;	85	Q13286	68	89	21	02AI2,02AII2,02AIII2,02AI4,02AIII4,BI1,BII1,BIII1,CI1,CII1,CIII1,35AI4,35AIII4,25AI2,25AII2,25AIII2,15AIII4,BI2,BII2,BIII2,CI2,CII2,CIII2,35AI3,35AII3,35AIII3,BI3,BII3,BIII3,BIII4,YI1,YI2,02XI1,YI3,ZI1,YI1,YI2,YI4,YII4,YIII4,YI6,YII6,YIII6,
36399	157.07	1148.86	1149.19	3	1149.18	9.22526	3444.53	C136H231N22O73Ct8	NSSSIWSLELSGNDFK	N1GlcNAc@dEK16dE	5	01Y41Y41M(31M21M21M)61M(31M)61M	24	128.34	N2H7F0S0	N,0;	188	Q0VAA2	188	203	4	BI2,BIII3,BI2,BIII3,YI3,YIII3,YI3,YIII3,
26273	116.87	1207.84	1207.17	3	1207.17	5.53203	3617.48	C144H238N23O79S2	KANLSFSMMGDR	K1dEN3GlcNAc	5	01Y41Y41M(31M41Y41L32S)61M61Y41L32S	39	128.19	N4H5F0S2	N,1;	324	O75071	322	333	4	03AI5,BI4,BII4,35AI5,YI3,YII3,
31940	139.61	1382.6	1382.27	3	1382.28	-11.363	4142.82	C161H281N30O89S1Ct4	KSDGPNTTAGIQVLQEVSMSR	K1dEN6GlcNAc	5	01Y41Y41M(31M21M21M)61M(31M21M)61M21M	24	128.18	N2H9F0S0	N,2;	620	Q4ADV7	615	635	1	04AI4,
27923	124.16	1447.94	1448.27	3	1448.26	2.63713	4340.77	C175H279N28O98	DNFTAAGYNSLESVAR	D1dEN2GlcNAc	5	01Y41Y41M(31M41Y41L32S)61M(21Y41L32S)61Y41L	48	128.17	N5H6F0S2	N,1;	943	Q15375	942	957	0
34644	149.56	1498.33	1498.34	3	1498.32	12.2122	4490.94	C175H301N32O90S3Ct8	SFLEGTMQVAQSRMNICENYK	S1dEN15GlcNAcC17CamK21dE	7	01Y41Y41M(31M21M21M)61M(31M21M)61M21M	28	128.16	N2H9F0S0	N,1;	103	O94868	89	109	1	04AI4,
25689	114.18	1101.14	1100.81	3	1100.8	2.77355	3299.39	C121H216N21O77Ct8	TPEQGSNGTDGASQK	T1dEN7GlcNAcK15dE	6	01Y41Y41M(31M21M21M31G)61M(31M)61M	27	128.15	N2H8F0S0	N,1;	104	Q12913	98	112	1	12AIII4,
20410	91.52	984.094	984.432	3	984.433	-1.17473	2950.28	C118H193N26O61	NGSEGALQFHRGSR	N1GlcNAc@dE	6	01Y41Y41M(31M)61M(31M21M)61M	28	128.13	N2H6F0S0	N,0;	413	P41587	413	426	4	BI2,YI3,YI3,01XI4,01XII4,
25747	114.45	1112.16	1111.49	3	1111.49	5.95021	3331.44	C128H224N19O73S1Ct8	ITPNVTFCDENAK	I1dEN4GlcNAcC8CamK13dE	5	01Y41Y41M(31M21M21M31G)61M(31M)61M	23	127.92	N2H8F0S0	N,1;	46	Q96QE5	43	55	1	25AIII2,
19724	88.33	1012.68	1012.69	4	1012.68	4.84088	4045.7	C160H262N31O84S1Ct4	TPENYPNAGLTRNYCR	T1dEN13GlcNAcC15Cam	5	01Y(61F)41Y41M(31M41Y41L)61M61Y41L32S	27	127.9	N4H5F1S1	N,0;	3609	P08519	3597	3612	0
26945	118.36	1092.15	1091.81	3	1091.81	3.3196	3272.41	C123H223N18O72S2Ct8	KLMNECDHLK	K1dEN4GlcNAcC6CamK10dE	5	01Y41Y41M(31M21M21M31G31G)61M(31M)61M	31	127.9	N2H9F0S0	N,0;	787	Q4UJ75	784	793	1	02AI2,02AIII3,
22094	99	1039.46	1039.12	3	1039.12	5.8416	3114.33	C130H209N16O70	AFNWSSALNK	A1dEN3GlcNAcK10dE	8	01Y41Y41M(31M21M21M)61M(31M21M)61M21M	37	127.86	N2H9F0S0	N,3;	407	Q5JVG8	405	414	2	45AI3,04AI4,
26539	118.09	1142.85	1142.85	3	1142.84	6.41326	3425.51	C138H234N25O72S1	RVNDSDDLIMTENEVGK	R1dEN3GlcNAcK17dE	5	01Y41Y41M(31M21M)61M(31M)61M	26	127.86	N2H6F0S0	N,0;	687	Q9BTC0	685	701	2	BI2,YI3,
28687	126.3	1291.91	1292.25	3	1292.25	0.0167948	3872.73	C161H267N28O76S2	IHSGGKPYKCNECGK	I1dEK6dEK9dEC10CamN11GlcNAcC13CamK15dE	5	01Y41Y41M(31M41Y41L)61M61Y41L32S	35	127.7	N4H5F0S1	N,0;	417	Q6ZNG1	407	421	2	03AI5,35AI5,
25833	113.74	1154.82	1154.82	3	1154.83	-5.49205	3461.47	C142H230N21O77	FLGTSGQNVSDIFR	F1dEN8GlcNAc	6	01Y41Y41M(31M21M21M31G)61M(31M21M)61M	23	127.67	N2H9F0S0	N,0;	348	P49005	341	354	0
32935	143.56	1222.56	1222.22	3	1222.23	-5.37329	3663.67	C145H252N25O74S1Ct8	DAILNGTCVPPDVWRK	D1dEN5GlcNAcC8CamK16dE	7	01Y41Y41M(31M21M21M)61M(31M21M)61M	29	127.62	N2H8F0S0	N,3;	269	Q5VUY2	265	280	0
33158	143.92	1543.71	1543.02	3	1543.02	-0.424174	4625.03	C192H311N36O90S2	VCELYAATESSISFMNYTGRIGAIGR	V1dEC2CamN16GlcNAc	5	01Y41Y41M(31M21M21M)61M(31M21M)61M	25	127.6	N2H8F0S0	N,0;	372	Q9Y2P4	357	382	0
19585	87.82	975.422	975.09	3	975.091	-0.943506	2922.26	C125H193N18O61	LSYNFSPEVEFR	L1dEN4GlcNAc	6	01Y41Y41M(31M21M)61M(31M)61M	21	127.52	N2H6F0S0	N,2;	1125	Q8WYK1	1122	1133	3	BI2,YI3,YI3,
26982	118.91	1217.18	1216.84	3	1216.85	-6.6864	3647.54	C139H240N23O80S1Ct8	HVPNDCQPDLK	H1dEN4GlcNAcC6CamK11dE	7	01Y41Y41M(31M41Y41L32S)61M61Y41L32S	37	127.51	N4H5F0S2	N,0;	262	P52757	259	269	3	BI4,BII4,35AI5,YI3,YII3,
27516	122.39	1347.57	1347.59	3	1347.57	11.4684	4038.69	C164H261N32O83S1	ANENTVEHNWTFCRLAR	A1dEN9GlcNAcC13Cam	6	01Y41Y41M(31M21M21M31G31G)61M(31M)61M	27	127.48	N2H9F0S0	N,0;	225	Q8NC69	217	233	0
22952	101.12	1405.25	1405.25	3	1405.26	-6.8052	4211.76	C162H276N25O94S1Ct8	KDMTFLHEGNDSK	K1dEN10GlcNAcK13dE	5	01Y41Y41M(31M41Y41L31Y41L32S)61M61Y41L32S	34	127.46	N5H6F0S2	N,2;	1027	Q8TEU7	1018	1030	0
27970	122.82	1550.3	1550.63	3	1550.62	12.1982	4647.83	C177H296N25O114Ct4	SESTYSVNSTGR	S1dEN8GlcNAc	7	01Y41Y41M(31M(21Y41L31Y41L)41Y41L)61M(21Y41L32S)61Y41L32S	58	127.46	N7H8F0S2	N,2;	87	Q68EN5	80	91	0
19892	89.23	1045.44	1045.77	3	1045.77	-3.04939	3134.3	C122H209N16O72S1Ct4	NLSEPVMTYR	N1GlcNAc@dE	7	01Y41Y41M(31M21M21M)61M(31M21M)61M21M	29	127.39	N2H9F0S0	N,0;	455	O60890	455	464	1	04AI4,
16929	76.25	1041.43	1041.43	3	1041.42	10.8399	3121.23	C118H198N17O76Ct4	FEENGTQESR	F1dEN4GlcNAc	5	01Y41Y41M(31M21M21M31G)61M(31M21M)61M	23	127.34	N2H9F0S0	N,1;	201	Q02153	198	207	0
17942	80.14	1280.56	1279.56	3	1279.55	1.01134	3835.64	C151H256N23O87Ct4	LQTINLSFNR	L1dEN5GlcNAc	5	01Y41Y41M(31M41Y41L31Y41L32S)61M61Y41L32S	39	127.23	N5H6F0S2	N,1;	501	Q9H9A6	497	506	0
17942	80.14	1280.56	1279.56	3	1279.55	3.08629	3835.64	C145H256N21O90Ct8	EINASLNQEK	E1dEN3GlcNAcK10dE	5	01Y41Y41M(31M41Y41L31Y41L32S)61M61Y41L32S	39	127.23	N5H6F0S2	N,1;	983	P49454	981	990	0
26945	118.36	1092.15	1091.81	3	1091.81	0.153293	3272.42	C121H219N20O76Ct8	SQSPSPKNESAR	S1dEK7dEN8GlcNAc	6	01Y41Y41M(31M21M21M31G31G)61M(31M)61M	31	127.22	N2H9F0S0	N,0;	837	Q99590	830	841	1	02AI2,02AIII3,
19135	85.59	1193.16	1193.16	3	1193.16	1.43412	3576.45	C134H231N22O86Ct4	LNQANSSGR	L1dEN5GlcNAc	5	01Y41Y41M(31M41Y41L31Y41L32S)61M61Y41L32S	38	127.18	N5H6F0S2	N,1;	331	Q9BYV8	327	335	0
17486	77.91	1021.8	1021.46	3	1021.46	3.93501	3061.36	C114H206N21O68Ct8	TNGTLNSAQEDK	T1dEN2GlcNAcK12dE	6	01Y41Y41M(31M41Y41L31Y)61M61Y	32	127.14	N5H4F0S0	N,2;	641	Q9UPP5	640	651	1	25XII4,
22089	98.98	1299.04	1298.55	4	1298.54	9.66623	5189.12	C207H331N38O115	NETDATFATTSPINQTNGHPR	N1dEN14GlcNAc	5	01Y41Y41M(31M41Y41L32S)61M(21Y41L32S)61Y41L32S	43	127.12	N5H6F0S3	N,1;	147	Q86Y78	134	154	21	02AI2,02AII2,02AIII2,02AI4,02AIII4,BI1,BII1,BIII1,CI1,CII1,CIII1,35AI4,35AIII4,25AI2,25AII2,25AIII2,15AIII4,BI2,BII2,BIII2,CI2,CII2,CIII2,35AI3,35AII3,35AIII3,BI3,BII3,BIII3,BIII4,YI1,YI2,02XI1,YI3,ZI1,YI1,YI2,YI4,YII4,YIII4,YI6,YII6,YIII6,
36818	159.98	1206.73	1207.91	5	1207.9	6.27686	6032.47	C241H396N37O135S2	ASSVTTFTGEPNTCPRCSK	A1dEN12GlcNAcC14CamC17CamK19dE	5	01Y(61F)41Y41M(31M(21Y(31F)41L31Y41V)41Y31F)(41Y)61M(21Y41L32S)61Y41L32S	40	127.12	N9H6F3S2	N,0;	124	P52943	113	131	0
19804	88.82	1120.92	1120.13	3	1120.13	-5.76209	3357.38	C132H218N23O77	NNYSPTAAGTERR	N1dEN2GlcNAc	5	01Y41Y41M(31M21M21M31G)61M(31M21M)61M	28	127.11	N2H9F0S0	N,0;	129	O60721	128	140	0
40450	173.61	1340.37	1339.87	4	1339.88	-2.96103	5354.48	C213H366N41O99S2Ct16	GLFHNLCKPAWKGSQQFSQDVMEK	G1dEN5GlcNAcC7CamK8dEK12dEK24dE	5	01Y41Y41M(31M41Y41L)61M61Y41L31Y41L32S	28	127.11	N5H6F0S1	N,0;	1447	Q5H9U9	1443	1466	0
17262	77	993.103	993.103	3	993.096	7.04599	2976.27	C107H199N20O60S3Ct12	CNECGKSFCQK	C1dE@CamN2GlcNAcC4CamK6dEC9CamK11dE	5	01Y41Y41M(31M21M)61M(31M)61M	24	127.1	N2H6F0S0	N,1;	407	Q9Y2H8	406	416	4	BI2,BI2,YI3,YI3,
20267	91.84	1219.53	1219.02	2	1219.02	3.56637	2436.02	C91H163N12O60Ct4	VNTSPR	V1dEN2GlcNAc	5	01Y41Y41M(31M21M21M)61M(31M21M)61M	21	127.04	N2H8F0S0	N,2;	1459	Q8WZ74	1458	1463	0
27109	119.06	1341.92	1341.9	3	1341.93	-18.2878	4021.76	C153H270N31O82S2Ct8	CRPAQNNATFDCKVLSR	C1dE@CamN7GlcNAcC12CamK13dE	7	01Y41Y41M(31M21M21M)61M(31M21M)61M21M	32	127.04	N2H9F0S0	N,0;	43	Q14BN4	37	53	0
32734	144.09	1543.68	1543.68	3	1543.67	6.85718	4626.99	C178H301N44O91S2Ct4	TMQNTNDVETARCTAGTLHNLSHHR	T1dEC13CamN20GlcNAc	7	01Y41Y41M(31M21M)61M(31M21M)61M21M	24	126.99	N2H8F0S0	N,1;	220	P35222	201	225	1	04AI4,
19892	89.23	1045.44	1045.77	3	1045.78	-4.25806	3134.31	C119H205N20O73Ct4	LNHSPPQSSSR	L1dEN2GlcNAc	9	01Y41Y41M(31M21M21M)61M(31M21M)61M21M	28	126.95	N2H9F0S0	N,1;	125	Q5T8P6	124	134	1	04AI4,
37401	160.3	1197.13	1197.53	5	1197.52	4.47409	5980.57	C245H392N53O113S3	NENHRPQKGPDGTVIPNNYCDFCLGGSNMNK	N1dEK8dEN18GlcNAcC20CamC23CamK31dE	7	01Y41Y41M(31M)61M(21Y41L31Y41L32S)61Y41L	32	126.9	N5H6F0S1	N,0;	260	Q92784	243	273	0
19585	87.82	975.422	975.09	3	975.092	-1.76497	2922.26	C106H193N20O67Ct8	TSNSSQVSNEQDK	T1dEN3GlcNAcK13dE	6	01Y41Y41M(31M21M)61M(31M)61M	23	126.85	N2H6F0S0	N,0;	250	Q5JRA6	248	260	3	BI2,YI3,YI3,
37687	161.47	1498.39	1498.89	4	1498.89	1.78578	5989.53	C249H391N40O128	NNTSHWIDSTTFFATRTAPEEEK	N1dEN2GlcNAcK23dE	5	01Y(61F)41Y41M(31M(21Y(31F)41L32S)41Y31F)61M(21Y41L32S)61Y31F	33	126.85	N6H5F4S2	N,0;	431	Q7Z5M5	430	452	0
37369	160.18	1213.93	1214.13	5	1214.11	14.2385	6063.51	C245H397N38O135S1	YFNIDPNATQASGNCGTRK	Y1dEN7GlcNAcC15CamK19dE	5	01Y(61F)41Y41M(31M(21Y(31F)41L31Y(31F)41V)41Y(31F)41L31Y)61M(21Y41L32S)61Y41L	39	126.78	N9H7F4S1	N,2;	266	Q9UQV4	260	278	0
36669	158.23	1036.22	1036.48	4	1036.47	2.12479	4140.87	C160H279N28O87Ct12	SANKSGSSFVHQASFK	S1dEN3GlcNAcK4dEK16dE	5	01Y41Y41M(31M41Y41L)61M61Y41L31Y41L32S	33	126.71	N5H6F0S1	N,1;	1445	P49792	1443	1458	0
26539	118.09	1142.85	1143.19	3	1143.18	2.53529	3425.53	C143H238N25O64S3	INYTYMLTRCIQACK	I1dEN2GlcNAcC10CamC14CamK15dE	6	01Y41Y41M(31M21M)61M(31M)61M	27	126.67	N2H6F0S0	N,1;	198	O15226	197	211	3	BI2,YI3,YI3,
28417	124.75	1377.27	1378.27	3	1378.26	5.01217	4130.76	C160H273N28O86S2Ct8	GAEVTYMNMTAYNKGR	G1dEN8GlcNAcK14dE	5	01Y41Y41M(31M41Y41L32S)61M61Y41L32S	37	126.67	N4H5F0S2	N,2;	210	Q8N7P1	203	218	4	03AI5,BI4,BII4,35AI5,YI3,YII3,
18937	85.63	1224.54	1224.53	2	1224.54	-5.12502	2447.06	C98H172N11O57S1	MTNSTIK	M1dEN3GlcNAcK7dE	6	01Y41Y41M(31M21M)61M(31M21M)61M	30	126.63	N2H7F0S0	N,0;	145	Q9P1P4	143	149	4	BI2,BI2,YI3,YI3,
16619	74	907.405	907.74	3	907.738	1.47064	2720.2	C103H183N18O57S1Ct8	ASQNITYHCK	A1dEN4GlcNAcC9CamK10dE	12	01Y41Y41M(31M21M)61M(31M)61M	26	126.63	N2H6F0S0	N,2;	1367	P02461	1364	1373	4	BI2,YI3,YI3,02XI4,02XII4,
20809	94.31	1370.6	1370.59	2	1370.59	-0.504058	2739.18	C107H184N15O63Ct4	YNNTPIVR	Y1dEN2GlcNAc	5	01Y41Y41M(31M21M)61M(31M21M)61M21M	27	126.61	N2H8F0S0	N,1;	611	O15303	610	617	3	45AI3,04AI4,YI3,
27516	122.39	1347.57	1347.89	3	1347.9	-4.8403	4039.68	C149H264N27O92S1Ct8	GNSSLNPCLEGSASSGSESSK	G1dEN2GlcNAcC8CamK21dE	5	01Y41Y41M(31M21M21M)61M(31M21M)61M21M	28	126.53	N2H9F0S0	N,1;	8	P42898	7	27	1	04AI4,
31761	138.39	1409.29	1408.63	3	1408.62	5.25271	4221.85	C170H290N31O85S3	MATPDQKSPNVLLQNLCCR	M1dEK7dEN15GlcNAcC17CamC18Cam	5	01Y41Y41M(31M21M21M31G)61M(31M21M)61M	26	126.53	N2H9F0S0	N,0;	15	Q96CW5	1	19	0
28933	127.37	1400.89	1401.22	3	1401.24	-17.9653	4199.71	C164H276N23O102	LQSHSNTSIR	L1dEN6GlcNAc	5	01Y41Y41M(31M(21Y41L31Y41L31L)41Y41L31Y41L31L)61M(31M)61M	31	126.52	N6H11F0S0	N,1;	25	Q9Y5Y4	20	29	13	03AIII3,03AIV3,BI1,BII1,BIII1,BIV1,BIII2,BIV2,BI2,BIII2,BIV2,BI2,BIII3,BIV3,BIII4,BIV4,BIII5,BIV5,13XIII6,13XIV6,24XIII6,24XIV6,ZI4,ZII4,ZIII8,ZIV8,YI4,YII4,YIII8,YIV8,YI1,
20571	93.23	1101.81	1101.81	3	1101.82	-9.24993	3302.44	C133H225N20O75	DINVSVGSQQPDTK	D1dEN3GlcNAcK14dE	6	01Y41Y41M(31M21M)61M(31M21M)61M21M	28	126.51	N2H8F0S0	N,2;	966	P50851	964	977	4	04AI4,YI3,03AI4,YI3,
25885	115.07	865.388	865.731	3	865.733	-2.30875	2594.18	C104H181N18O57	EQTNQSLRK	E1dEN4GlcNAcK9dE	6	01Y41Y41M(31M)61M(31M21M)61M	24	126.48	N2H6F0S0	N,1;	284	Q5T3I0	281	289	3	BI2,YI3,YI3,
20455	91.73	1055.45	1055.12	3	1055.12	2.0431	3162.33	C126H213N18O72S1	SVSHNMTAPNK	S1dEN5GlcNAcK11dE	8	01Y41Y41M(31M21M21M31G)61M(31M21M)61M	34	126.46	N2H9F0S0	N,2;	144	P48169	140	150	0
28584	125.42	1423.98	1423.97	3	1423.97	2.36197	4267.89	C168H292N25O92S1Ct8	QDSVITDEMNYSLILK	Q1dEN10GlcNAcK16dE	5	01Y41Y41M(31M41Y41L)61M61Y41L31Y41L32S	34	126.44	N5H6F0S1	N,1;	598	P48506	589	604	0
31761	138.39	1409.29	1408.98	3	1408.96	8.36624	4222.87	C179H289N28O83S2	VYFPDVQFNRCITSQMIK	V1dEN9GlcNAcC11CamK18dE	5	01Y41Y41M(31M21M21M31G)61M(31M21M)61M	27	126.43	N2H9F0S0	N,0;	473	Q3B8N5	465	482	0
22777	101.33	1404.93	1405.26	3	1405.24	8.39149	4211.71	C162H272N23O96S1Ct8	TYSANCSDFLESK	T1dEN5GlcNAcC6CamK13dE	7	01Y41Y41M(31M41Y41L31Y41L32S)61M61Y41L32S	39	126.42	N5H6F0S2	N,1;	49	Q496A3	45	57	0
28355	124.48	1378.27	1378.27	3	1378.25	11.0198	4130.73	C158H269N30O86S2Ct8	NHLGATLNECNQCFK	N1dEC10CamN11GlcNAcC13CamK15dE	5	01Y41Y41M(31M41Y41L32S)61M61Y41L32S	29	126.42	N4H5F0S2	N,0;	148	Q8N988	138	152	0
31813	138.6	1409.64	1408.97	3	1408.96	4.66274	4222.87	C178H285N28O88	EGFVTVPNVTWADIGALEDIR	E1dEN8GlcNAc	7	01Y41Y41M(31M21M21M31G31G)61M(31M)61M	32	126.39	N2H9F0S0	N,1;	577	O15381	570	590	0
35929	156.4	1173.01	1173.26	4	1173.25	11.4314	4687.97	C193H312N27O103S1	EAGGNMSIQFLGTVYK	E1dEN5GlcNAcK16dE	5	01Y41Y41M(31M41Y41L32S)61M(21Y41L32S)61Y41L32S	36	126.38	N5H6F0S3	N,2;	624	P05165	620	635	15	02AI2,02AII2,02AIII2,02AI4,02AIII4,BI1,BII1,BIII1,CI1,CII1,CIII1,35AI4,35AIII4,BI2,BII2,BIII2,CI2,CII2,CIII2,35AI3,35AII3,35AIII3,BI3,BII3,BIII3,35AI4,35AIII4,BIII4,YI1,YI2,YI4,YII4,YIII4,YI6,YII6,YIII6,
37592	161.82	1498.65	1498.89	4	1498.89	3.0377	5989.53	C244H391N42O130	RVEHNQSYSQAGITETEWTSGSSK	R1dEN5GlcNAcK24dE	5	01Y(61F)41Y41M(31M(21Y(31F)41L32S)41Y31F)61M(21Y41L32S)61Y31F	38	126.34	N6H5F4S2	N,2;	220	P42167	216	239	0
25534	113.47	910.736	911.068	3	911.072	-4.43651	2730.2	C103H185N14O63Ct8	LNYTSSQEK	L1dEN2GlcNAcK9dE	8	01Y41Y41M(31M21M)61M(31M21M)61M	29	126.3	N2H7F0S0	N,2;	451	Q96M34	450	458	3	BI2,YI3,YI3,
31813	138.6	1409.64	1408.97	3	1408.96	7.97655	4222.85	C175H281N32O87	SNETSVIHSLPFGEQTFRPR	S1dEN2GlcNAc	9	01Y41Y41M(31M21M21M31G)61M(31M21M)61M	32	126.29	N2H9F0S0	N,1;	947	Q9GZU2	946	965	1	45AI3,
28615	127.14	1337.24	1336.91	3	1336.91	-4.89913	4006.71	C155H265N30O86S1Ct4	MDALARLENSSELHR	M1dEN9GlcNAc	5	01Y41Y41M(31M41Y41L32S)61M61Y41L32S	34	126.28	N4H5F0S2	N,1;	93	Q3V5L5	85	99	4	03AI5,BI4,BII4,35AI5,YI3,YII3,
22921	101	1209.17	1208.84	3	1208.85	-4.44419	3623.53	C138H232N31O78Ct4	LNSSSGSGSGSSGSSVSSPSWAGR	L1dEN2GlcNAc	7	01Y41Y41M(31M21M)61M(31M)61M	18	126.27	N2H6F0S0	N,1;	83	P27987	82	105	3	BI2,YI3,YI3,
36669	158.23	1036.22	1036.48	4	1036.47	9.4275	4140.84	C171H283N26O90	AQQLIQTYELNETAK	A1dEN11GlcNAcK15dE	5	01Y41Y41M(31M41Y41L)61M61Y41L31Y41L32S	30	126.25	N5H6F0S1	N,1;	302	Q8N3E9	292	306	0
30547	135.16	1335.9	1336.23	3	1336.23	2.25485	4004.67	C157H259N26O85S1Ct8	NYPGTYPNHTVCEK	N1dEN8GlcNAcC12CamK14dE	8	01Y41Y41M(31M41Y41L32S)61M61Y41L32S	38	126.21	N4H5F0S2	N,1;	64	Q8N8Z6	57	70	0
28922	126.82	1254.57	1254.56	3	1254.57	-6.83979	3760.7	C149H251N32O71S1Ct8	SFINESYLQAHMRTHNGEK	S1dEN4GlcNAcK19dE	5	01Y41Y41M(31M)61M(31M21M)61M	24	126.14	N2H6F0S0	N,1;	235	Q9BUY5	232	250	3	BI2,YI3,YI3,
19866	89.11	1046.44	1046.11	3	1046.11	0.363065	3135.3	C129H208N15O73	NQTYSFSPSK	N1GlcNAc@dEK10dE	5	01Y41Y41M(31M21M21M)61M(31M21M)61M21M	28	126.12	N2H9F0S0	N,0;	289	Q86YS7	289	298	1	04AI4,
28205	123.83	1560.64	1560.64	3	1560.65	-6.90358	4677.94	C188H306N31O103S1	LPEMAQPVDPAHNVSR	L1dEN13GlcNAc	5	01Y41Y41M(31M41Y41L32S)61M(21Y41L32S)61Y41L32S	37	126.11	N5H6F0S3	N,1;	177	Q9BY76	165	180	0
27825	122.19	1448.6	1448.27	3	1448.27	-1.63315	4340.79	C172H283N28O100	SENNSSNSDIVHVEK	S1dEN4GlcNAcK15dE	5	01Y41Y41M(31M41Y41L31Y41L32S)61M61Y41L32S	36	125.98	N5H6F0S2	N,0;	301	Q9BXK5	298	312	4	03AI5,03AII5,35AI5,35AII5,BII5,YII4,
29021	127.75	1336.57	1336.91	3	1336.89	8.78402	4006.66	C157H261N30O88S1	ERDGEQSPNVSLMQR	E1dEN9GlcNAc	5	01Y41Y41M(31M41Y41L32S)61M61Y41L32S	34	125.96	N4H5F0S2	N,1;	338	Q58WW2	330	344	3	BI4,BII4,35AI5,YI3,YII3,
28934	128.53	1379.26	1379.62	3	1379.6	11.4197	4134.79	C170H273N30O75S3Ct8	MVIMGQCYYNETIGFFYNNSGK	M1dEC7CamN18GlcNAcK22dE	5	01Y41Y41M(31M21M)61M(31M)61M	15	125.91	N2H6F0S0	N,0;	18	Q9HBW0	1	22	4	BI2,BI2,YI3,YI3,
25807	113.25	910.735	911.069	3	911.073	-4.72013	2730.2	C104H185N18O62Ct4	LDLNGNNITR	L1dEN7GlcNAc	5	01Y41Y41M(31M21M)61M(31M21M)61M	31	125.85	N2H7F0S0	N,0;	66	O94813	60	69	3	BI2,YI3,YI3,
37252	161.72	1332.36	1332.6	4	1332.61	-6.97015	5324.42	C225H360N45O100S1	DYGVDLIEVSGNGCGVEEENFEGLTLKHHTSK	D1dEN12GlcNAcC14CamK27dEK32dE	7	01Y41Y41M(31M41Y41L)61M61Y41L	20	125.84	N4H5F0S0	N,2;	271	A4D2B8	260	291	0
31192	136.1	1457.28	1457.61	3	1457.61	-3.45734	4368.81	C171H283N32O99	VPGAEDNARNETLSNR	V1dEN10GlcNAc	8	01Y41Y41M(31M41Y41L31Y41L32S)61M61Y41L32S	37	125.84	N5H6F0S2	N,1;	277	Q9UBN6	268	283	4	03AI5,03AII5,35AI5,35AII5,BII5,YII4,
39639	171.75	1332.61	1332.61	4	1332.6	13.1334	5324.35	C225H356N43O100S2	VGFLDPLVNMHIPENVQHNACQWSK	V1dEN19GlcNAcC21CamK25dE	5	01Y41Y41M(31M41Y41L)61M61Y41L31Y41L32S	33	125.83	N5H6F0S1	N,1;	244	Q5FBB7	226	250	1	35AI6,
18438	82.46	1077.45	1077.79	3	1077.79	-2.79043	3230.36	C127H213N22O74	ATSQDPGVPNATTGR	A1dEN10GlcNAc	5	01Y41Y41M(31M21M21M31G)61M(31M)61M	25	125.76	N2H8F0S0	N,1;	145	O43638	136	150	0
31394	136.9	1148.53	1148.28	4	1148.27	8.59412	4588.07	C181H312N27O98Ct12	SQNDTVTPDVWYTSKPK	S1dEN3GlcNAcK15dEK17dE	5	01Y41Y41M(31M(21Y(31F)41L31Y41L31L)41Y31F)61M61M	33	125.76	N5H7F2S0	N,0;	377	Q9BTY2	375	391	0
25075	110.35	892.425	892.425	3	892.418	7.49942	2674.24	C96H189N12O63Ct12	TNATKEK	T1dEN2GlcNAcK5dEK7dE	5	01Y41Y41M(31M21M)61M(31M21M)61M21M	39	125.74	N2H8F0S0	N,1;	1487	P07942	1486	1492	4	45AI3,YI3,YI3,YI3,
31661	139.75	1036.95	1036.96	4	1036.96	-5.41895	4142.83	C166H277N28O84S1Ct8	DCNKTFSYLSFLIEHQR	D1dEC2CamN3GlcNAcK4dE	6	01Y41Y41M(31M21M21M)61M(31M21M)61M21M	27	125.72	N2H9F0S0	N,2;	223	P52738	221	237	2	03AI4,04AI4,
20799	93.25	993.115	993.436	3	993.447	-10.7995	2977.32	C115H202N19O62S1Ct8	DQPNVSAACLEFK	D1dEN4GlcNAcC9CamK13dE	7	01Y41Y41M(31M21M)61M(31M)61M	28	125.69	N2H6F0S0	N,2;	1000	O75339	997	1009	4	BI2,YI3,ZI3,YI3,
23114	102.7	1241.58	1241.08	2	1241.09	-3.59066	2480.16	C102H179N14O55	NLEKNSTK	N1dEK4dEN5GlcNAcK8dE	6	01Y41Y41M(31M21M)61M(31M)61M	29	125.68	N2H6F0S0	N,0;	426	P07602	422	429	3	BI2,YI3,YI3,
19866	89.11	1046.44	1046.11	3	1046.11	0.361153	3135.3	C118H212N17O72S2Ct4	SLMASLTNMSR	S1dEN8GlcNAc	6	01Y41Y41M(31M21M21M)61M(31M21M)61M21M	28	125.67	N2H9F0S0	N,0;	461	Q9ULS6	454	464	1	04AI4,
25807	113.25	910.735	911.069	3	911.072	-3.75972	2730.2	C104H181N18O59Ct8	HFHANQTSK	H1dEN5GlcNAcK9dE	5	01Y41Y41M(31M21M)61M(31M21M)61M	31	125.64	N2H7F0S0	N,1;	117	Q96I15	113	121	3	BI2,YI3,YI3,
31664	138.01	1135.51	1135.76	4	1135.75	12.2867	4537.97	C181H298N39O95	NYQRIEQNLTSTASSGTNVHGSPR	N1dEN8GlcNAc	6	01Y41Y41M(31M21M21M)61M(31M21M)61M21M	36	125.61	N2H9F0S0	N,0;	416	Q8IYT8	409	432	3	03AI4,45AI3,04AI4,
26945	118.36	1092.15	1091.81	3	1091.81	-2.27844	3272.42	C127H219N22O73Ct4	YNNTPIVRASGR	Y1dEN2GlcNAc	6	01Y41Y41M(31M21M21M31G31G)61M(31M)61M	31	125.58	N2H9F0S0	N,1;	611	O15303	610	621	1	02AI2,02AIII3,
20240	90.86	1031.09	1031.1	3	1031.09	5.75754	3090.25	C115H201N18O68S2Ct8	MNFTGGDTCHK	M1dEN2GlcNAcC9CamK11dE	8	01Y41Y41M(31M21M21M)61M(31M21M)61M	27	125.57	N2H8F0S0	N,2;	1312	P11717	1311	1321	0
31476	138.99	1156.54	1155.86	3	1155.85	7.98836	3464.53	C151H231N26O64S1	WFVPWGPNHCDKIR	W1dEN8GlcNAcC10CamK12dE	5	01Y41Y41M(31M21M)61M(31M21M)61M	24	125.46	N2H7F0S0	N,2;	69	Q5T9L3	62	75	3	BI2,YI3,YI3,
28883	127.16	1385.6	1384.93	3	1384.93	1.66091	4150.76	C170H273N34O79S3	SGLCVYNCVPGFSVHTSNETCSGK	S1dEC4CamC8CamN18GlcNAcC21CamK24dE	6	01Y41Y41M(31M)61M(31M21M)61M	23	125.45	N2H6F0S0	N,3;	1093	Q86XX4	1076	1099	2	BI2,YI3,
34745	150.65	1131.51	1131.01	4	1131.02	-3.6069	4519.03	C188H305N38O87S1	NNSSSSFSPHFLGPGVGGAASKGCLIR	N1dEN2GlcNAcK22dEC24Cam	6	01Y41Y41M(31M21M21M)61M(31M21M)61M	26	125.44	N2H8F0S0	N,0;	79	Q93075	78	104	0
31394	136.9	1148.53	1148.28	4	1148.27	10.3141	4588.06	C190H316N29O99	SPEPSLPSAPPNVSEEKLR	S1dEN12GlcNAcK17dE	5	01Y41Y41M(31M(21Y(31F)41L31Y41L31L)41Y31F)61M61M	30	125.41	N5H7F2S0	N,0;	69	Q6ZQN7	58	76	0
17256	76.98	1142.15	1142.15	3	1142.14	5.89526	3423.41	C134H224N21O81	SEQDLLNNR	S1dEN8GlcNAc	5	01Y41Y41M(31M41Y41L)61M61Y41L31Y41L32S	31	125.4	N5H6F0S1	N,0;	482	Q3KP44	475	483	0
21315	95.44	1236.04	1236.05	2	1236.04	6.83148	2470.07	C90H169N10O61Ct8	DNASLK	D1dEN2GlcNAcK6dE	6	01Y41Y41M(31M21M21M31G)61M(31M)61M	28	125.33	N2H8F0S0	N,2;	1007	Q03701	1006	1011	1	25AIII2,
21315	95.44	1236.04	1236.05	2	1236.04	6.83148	2470.07	C90H169N10O61Ct8	GENLSK	G1dEN3GlcNAcK6dE	5	01Y41Y41M(31M21M21M31G)61M(31M)61M	28	125.33	N2H8F0S0	N,1;	36	O75563	34	39	1	25AIII2,
21315	95.44	1236.04	1236.05	2	1236.04	6.83148	2470.07	C90H169N10O61Ct8	ANDSLK	A1dEN2GlcNAcK6dE	5	01Y41Y41M(31M21M21M31G)61M(31M)61M	28	125.33	N2H8F0S0	N,1;	1388	Q13332	1387	1392	1	25AIII2,
17077	76.14	1041.42	1041.76	3	1041.76	5.07087	3122.25	C124H201N20O70S1	SFNNCTRFR	S1dEN4GlcNAcC5Cam	5	01Y41Y41M(31M21M21M)61M(31M21M)61M21M	27	125.32	N2H9F0S0	N,0;	898	Q63HK3	895	903	1	04AI4,
36020	156.78	1572.93	1573.44	4	1573.44	-1.81994	6287.73	C251H413N52O128S1Ct4	TDLMAFSPGLSPSLNTSERNEQPEANLDLSGNPR	T1dEN15GlcNAc	7	01Y41Y41M(31M41Y41L32S)61M(21Y41L32S)61Y41L	34	125.31	N5H6F0S2	N,0;	781	Q9Y5I3	767	800	0
17256	76.98	1142.15	1142.15	3	1142.14	5.89526	3423.41	C134H224N21O81	QDVDNASLAR	Q1dEN5GlcNAc	5	01Y41Y41M(31M41Y41L)61M61Y41L31Y41L32S	31	125.31	N5H6F0S1	N,0;	212	P08670	208	217	0
27882	122.82	992.789	993.457	3	993.457	-0.539455	2977.35	C106H206N17O69Ct12	SSNTSQSQKK	S1dEN3GlcNAcK9dEK10dE	5	01Y41Y41M(31M21M21M)61M(31M21M)61M	34	125.31	N2H8F0S0	N,0;	766	Q8N3A8	764	773	0
25211	110.59	1121.55	1121.22	3	1121.22	-0.403711	3360.64	C133H239N26O66Ct8	YTGTRPSNLANNTILVK	Y1dEN11GlcNAcK17dE	8	01Y41Y41M(31M21M)61M(31M)61M	26	125.3	N2H6F0S0	N,1;	344	Q9HAW8	334	350	4	BI2,CI2,YI3,YI3,
28687	126.3	1291.91	1291.92	3	1291.92	-4.78104	3872.75	C152H263N30O82Ct4	LLLESVNTTNSHQTSVR	L1dEN7GlcNAc	5	01Y41Y41M(31M41Y41L)61M61Y41L32S	35	125.28	N4H5F0S1	N,2;	949	Q6WRI0	943	959	2	03AI5,35AI5,
24824	110.26	1338.63	1338.13	2	1338.12	7.00256	2674.24	C96H189N12O63Ct12	NVSKDTK	N1GlcNAc@dEK4dEK7dE	5	01Y41Y41M(31M21M)61M(31M21M)61M21M	26	125.27	N2H8F0S0	N,0;	3139	Q8N3K9	3139	3145	3	04AI4,YI3,YI3,
20257	91.79	984.1	984.43	3	984.436	-6.51087	2950.29	C109H201N20O62S2Ct8	SLSDNICAVCGQK	S1dEN5GlcNAcC7CamC10CamK13dE	5	01Y41Y41M(31M21M)61M(31M)61M	26	125.22	N2H6F0S0	N,0;	225	Q8N4F7	221	233	5	BI2,01AI2,YI3,ZI3,YI3,
19866	89.11	1046.44	1045.77	3	1045.78	-2.77503	3134.31	C123H209N20O71S1	HNITNTVVCR	H1dEN2GlcNAcC9Cam	6	01Y41Y41M(31M21M21M)61M(31M21M)61M21M	27	125.21	N2H9F0S0	N,2;	622	Q9BXB4	621	630	1	04AI4,
33158	143.92	1543.71	1543.7	3	1543.69	8.96779	4627.04	C190H309N38O92S1	ETGHVSGPDGQNPEKIFQNLCDITR	E1dEK15dEN19GlcNAcC21Cam	8	01Y41Y41M(31M21M21M)61M(31M21M)61M	29	125.13	N2H8F0S0	N,1;	873	Q9NVI1	855	879	0
18237	81.39	1064.47	1065.47	3	1065.46	1.85716	3193.38	C133H214N21O66S1	ILGLNFCTFHGR	I1dEN5GlcNAcC7Cam	5	01Y41Y41M(31M21M)61M(31M21M)61M21M	27	125.08	N2H8F0S0	N,2;	260	Q6ZPD8	256	267	4	04AI4,YI3,04XI3,YI3,
20410	91.52	984.094	984.432	3	984.427	5.03395	2950.26	C125H193N20O61	TFNYSSNFTNHK	T1dEN7GlcNAcK12dE	5	01Y41Y41M(31M)61M(31M21M)61M	28	125.08	N2H6F0S0	N,0;	398	P17019	392	403	4	BI2,YI3,YI3,01XI4,01XII4,
18937	85.63	1224.54	1224.53	2	1224.53	-3.76043	2447.06	C101H168N11O57	TSTPFNK	T1dEN6GlcNAcK7dE	5	01Y41Y41M(31M21M)61M(31M21M)61M	30	125.07	N2H7F0S0	N,0;	4387	Q2LD37	4382	4388	4	BI2,BI2,YI3,YI3,
17486	77.91	1021.8	1021.46	3	1021.45	9.55546	3061.34	C118H202N25O65Ct4	NETRSQGYNLR	N1GlcNAc@dE	5	01Y41Y41M(31M41Y41L31Y)61M61Y	34	125.06	N5H4F0S0	N,0;	12	Q92527	12	22	0
17486	77.91	1021.8	1021.46	3	1021.46	4.99037	3061.35	C121H206N21O66Ct4	TVEINLTNDYR	T1dEN5GlcNAc	5	01Y41Y41M(31M41Y41L31Y)61M61Y	32	125.06	N5H4F0S0	N,0;	105	P23471	101	111	0
38326	164.19	1197.88	1197.88	3	1197.87	6.92476	3590.59	C154H245N20O76	VNGTLDYEENKFYK	V1dEN2GlcNAcK11dEK14dE	7	01Y41Y41M(31M21M21M)61M(31M21M)61M	23	125.03	N2H8F0S0	N,1;	304	Q9Y5I1	303	316	0
17740	79.09	1377.6	1376.92	3	1376.92	1.97715	4126.73	C164H273N26O95	HAVQLNVTATR	H1dEN6GlcNAc	5	01Y41Y41M(31M41Y41L32S)61M(21Y41L32S)61Y41L32S	40	125.01	N5H6F0S3	N,1;	128	Q96K12	123	133	0
39956	170.91	1331.88	1332.37	4	1332.35	10.9599	5324.37	C210H356N39O107S1Ct12	DNGCTEFKSPNNHFVVLDTAIETEK	D1dEN2GlcNAcC4CamK8dEK25dE	5	01Y41Y41M(31M41Y41L)61M61Y41L31Y41L32S	31	125	N5H6F0S1	N,1;	526	Q6ZRK6	525	549	0
26973	118.87	1560.65	1560.64	3	1560.65	-5.38896	4677.92	C187H302N31O106	TNLSSSHFLEENQVR	T1dEN2GlcNAc	5	01Y41Y41M(31M41Y41L32S)61M(21Y41L32S)61Y41L32S	35	124.98	N5H6F0S3	N,0;	756	Q9NVE4	755	769	17	02AI2,02AII2,02AIII2,BI1,BII1,BIII1,CI1,CII1,CIII1,35AI4,35AIII4,BI2,BII2,BIII2,CI2,CII2,CIII2,35AI3,35AII3,35AIII3,BI3,BII3,BIII3,35AI4,35AIII4,BIII4,ZI1,YI1,ZI2,YI2,YI3,YI4,YII4,YIII4,YI1,
31626	138.34	1408.97	1408.97	3	1408.97	0.594712	4222.88	C158H285N32O93Ct8	QQSAQSQVSTTAENKTTTTAR	Q1dEN14GlcNAcK15dE	5	01Y41Y41M(31M21M21M31G31G)61M(31M)61M	29	124.96	N2H9F0S0	N,1;	446	Q9H0A0	433	453	0
25534	113.47	910.736	911.068	3	911.066	2.07013	2730.18	C103H185N14O61S1Ct8	AEYNLTACK	A1dEN4GlcNAcC8CamK9dE	6	01Y41Y41M(31M21M)61M(31M21M)61M	31	124.92	N2H7F0S0	N,1;	355	Q2TB10	352	360	3	BI2,YI3,YI3,
20563	92.23	1056.46	1055.46	2	1055.47	-6.78136	2109.94	C80H145N12O49Ct4	TLPANR	T1dEN5GlcNAc	6	01Y41Y41M(31M21M)61M(31M)61M	23	124.92	N2H6F0S0	N,1;	2830	O75592	2826	2831	4	BI2,ZI3,YI3,YI3,
28361	124.51	1413.96	1413.96	3	1413.97	-7.02965	4237.89	C162H286N33O88S1Ct8	SKSIRPPQSPPQNCSR	S1dEK2dEN13GlcNAcC14Cam	5	01Y41Y41M(31M41Y41L)61M61Y41L31Y41L32S	29	124.81	N5H6F0S1	N,0;	272	Q96S21	260	275	0
26513	116.41	1242.26	1242.59	3	1242.59	-2.03162	3723.76	C158H268N21O79	TLTIPKVIGNDTGAYK	T1dEK6dEN10GlcNAcK16dE	5	01Y41Y41M(31M21M21M)61M(31M21M)61M21M	29	124.78	N2H9F0S0	N,1;	96	P35968	87	102	1	04AI4,
27133	119.17	1341.58	1341.57	3	1341.6	-16.4646	4020.77	C153H275N26O86S2Ct8	CLSENISAAIQANGEMVTK	C1dE@CamN5GlcNAcK19dE	6	01Y41Y41M(31M21M21M31G31G)61M(31M)61M	32	124.78	N2H9F0S0	N,1;	727	O14980	723	741	0
26273	116.87	1207.84	1206.84	3	1206.84	1.06552	3617.49	C140H234N23O83Ct4	NTSQEEYLGGVR	N1GlcNAc@dE	6	01Y41Y41M(31M41Y41L32S)61M61Y41L32S	39	124.73	N4H5F0S2	N,0;	730	Q6AI14	730	741	0
23579	103.79	1092.49	1092.49	3	1092.49	0.044537	3274.45	C127H225N18O71S1Ct8	NFSILLEPSGCSK	N1GlcNAc@dEC11CamK13dE	5	01Y41Y41M(31M21M21M)61M(31M21M)61M	26	124.71	N2H8F0S0	N,0;	104	Q9C0J1	104	116	0
16618	73.88	984.756	983.759	3	983.749	10.2944	2948.23	C117H187N26O62	GGFNRSGGGGYSQNR	G1dEN4GlcNAc	8	01Y41Y41M(31M21M)61M(31M)61M	22	124.7	N2H6F0S0	N,2;	660	Q9BUJ2	657	671	4	BI2,BI2,YI3,YI3,
20491	92.87	1078.15	1077.47	3	1077.48	-5.79279	3229.42	C131H222N19O73	EHLQLGVNNTK	E1dEN8GlcNAcK11dE	5	01Y41Y41M(31M21M21M31G)61M(31M21M)61M	29	124.69	N2H9F0S0	N,1;	3012	Q03001	3005	3015	0
25885	115.07	865.388	865.731	3	865.733	-2.30875	2594.18	C104H181N18O57	IASDARGNATK	I1dEN8GlcNAcK11dE	5	01Y41Y41M(31M)61M(31M21M)61M	24	124.67	N2H6F0S0	N,1;	1943	Q15911	1936	1946	3	BI2,YI3,YI3,
38326	164.19	1197.88	1197.88	3	1197.89	-6.31949	3590.64	C154H249N22O74	TSGVPSGFNFTAPPVLGK	T1dEN9GlcNAcK18dE	5	01Y41Y41M(31M21M21M31G)61M(31M)61M	28	124.61	N2H8F0S0	N,1;	1373	P35658	1365	1382	2	12AIII4,25AIII2,
36866	158.32	1179.51	1180.01	4	1180.02	-1.90814	4715.04	C188H317N34O102S1	ELNCTARGERPIIIR	E1dEN3GlcNAcC4Cam	5	01Y41Y41M(31M41Y41L32S)61M(21Y41L32S)61Y41L32S	46	124.6	N5H6F0S3	N,2;	809	Q8TD84	807	821	0
28072	124.82	1508.99	1509.32	3	1509.32	-0.669497	4523.94	C180H296N33O97Ct4	QQNHTLDYNLAPGPLGR	Q1dEN3GlcNAc	5	01Y41Y41M(31M41Y41L31Y41L32S)61M61Y41L32S	38	124.59	N5H6F0S2	N,1;	610	Q9NR61	608	624	3	03AI5,03AII5,35AI5,35AII5,BII5,
16925	75.43	1003.16	1002.66	4	1002.66	2.6767	4005.6	C155H254N25O93Ct4	SSFLHHSNR	S1dEN8GlcNAc	6	01Y41Y41M(31M41Y41L32S)61M(21Y41L32S)61Y41L32S	41	124.54	N5H6F0S3	N,0;	60	Q12767	53	61	21	02AI2,02AII2,02AIII2,BI2,BII2,BIII2,BI1,BII1,BIII1,CI1,CII1,CIII1,35AI4,35AIII4,BI2,BII2,BIII2,CI2,CII2,CIII2,35AI3,35AII3,35AIII3,02XI1,BI3,BII3,BIII3,YI1,35AI4,35AIII4,ZI2,YI2,BIII4,02XI1,YI3,ZI1,YI1,YI2,YI4,YII4,YIII4,
34764	150.73	1131.27	1131.76	4	1131.75	12.5243	4521.97	C184H302N29O97Ct4	FEVNISELPDEIDISSYIEQTR	F1dEN4GlcNAc	5	01Y41Y41M(31M21M21M31G)61M(31M21M)61M	38	124.52	N2H9F0S0	N,1;	410	Q13838	407	428	0
20476	91.82	1055.12	1055.12	3	1055.11	12.2028	3162.31	C125H209N18O75	TNHSSPEAQSK	T1dEN2GlcNAcK11dE	9	01Y41Y41M(31M21M21M31G)61M(31M21M)61M	30	124.51	N2H9F0S0	N,3;	577	O95819	576	586	0
32734	144.09	1543.68	1543.68	3	1543.68	-0.775926	4627.02	C178H305N34O95S1Ct12	DLPTENQEENLSMEKSHHFEDSK	D1dEN10GlcNAcK15dEK23dE	6	01Y41Y41M(31M21M)61M(31M21M)61M21M	26	124.5	N2H8F0S0	N,1;	124	Q8TBZ0	115	137	1	04AI4,
23114	102.7	1241.58	1241.08	2	1241.09	-3.59066	2480.16	C102H179N14O55	LNSSKQEK	L1dEN2GlcNAcK5dEK8dE	6	01Y41Y41M(31M21M)61M(31M)61M	29	124.45	N2H6F0S0	N,1;	339	O94913	338	345	3	BI2,YI3,YI3,
17034	75.83	954.086	954.419	3	954.409	10.2589	2860.21	C104H191N14O70Ct8	LENGSDTSSK	L1dEN3GlcNAcK10dE	5	01Y41Y41M(31M21M21M31G)61M(31M)61M	23	124.45	N2H8F0S0	N,3;	1877	Q8WXI7	1875	1884	0
26003	114.51	1110.15	1109.82	3	1109.81	5.41871	3326.42	C133H221N22O75	SDTQNLLYNVSTGR	S1dEN9GlcNAc	5	01Y41Y41M(31M21M21M31G)61M(31M)61M	28	124.38	N2H8F0S0	N,1;	290	O43909	282	295	0
31688	138.1	1371.93	1372.59	3	1372.59	-1.63513	4113.74	C164H270N27O83S2Ct8	LGQGCFGEVWMGTWNGTTK	L1dEC5CamN15GlcNAcK19dE	8	01Y41Y41M(31M21M21M31G)61M(31M21M)61M	30	124.37	N2H9F0S0	N,2;	297	P07947	283	301	0
20150	90.44	1129.8	1129.47	3	1129.47	0.675338	3385.39	C131H222N21O81	TLSNSSQSELENR	T1dEN4GlcNAc	7	01Y41Y41M(31M21M21M)61M(31M21M)61M21M	32	124.33	N2H9F0S0	N,1;	581	Q8TBA6	578	590	2	45AI3,04AI4,
37163	159.45	1409.13	1409.12	4	1409.11	9.45983	5631.41	C218H373N36O127Ct8	SLIDNSSEIEDEDQILENSSQK	S1dEN5GlcNAcK22dE	5	01Y41Y41M(31M(21Y31F)41Y31F)(41Y)61M(21Y41L31Y41L32S)61Y	32	124.2	N8H5F2S1	N,3;	195	Q9Y2M0	191	212	0
25958	113.93	1109.49	1109.83	3	1109.82	11.0452	3326.43	C129H221N18O75Ct8	FEGGSSLSNYSDLK	F1dEN9GlcNAcK14dE	5	01Y41Y41M(31M21M21M31G)61M(31M)61M	28	124.19	N2H8F0S0	N,0;	35	Q96M96	27	40	2	12AIII4,25AIII2,
28577	126.98	1308.58	1308.91	3	1308.93	-14.5696	3922.78	C157H265N30O76S1Ct8	NYLHNFCSQVPSVLGQSSPK	N1dEN5GlcNAcC7CamK20dE	6	01Y41Y41M(31M21M)61M(31M21M)61M	25	124.17	N2H7F0S0	N,3;	549	O95405	545	564	3	BI2,YI3,YI3,
26588	116.75	1330.6	1331.58	3	1331.59	-6.50878	3990.74	C154H269N28O82S2Ct8	GAVNISACGVPCPEGKFSR	G1dEN4GlcNAcC8CamC12CamK16dE	7	01Y41Y41M(31M21M21M)61M(31M21M)61M21M	28	124.17	N2H9F0S0	N,3;	1102	Q4LDE5	1099	1117	1	04AI4,
24324	108.02	1134.57	1134.23	3	1134.22	9.98128	3399.63	C137H240N23O68Ct8	NQYKFILLENLTSR	N1dEK4dEN10GlcNAc	5	01Y41Y41M(31M21M)61M(31M21M)61M	22	124.14	N2H7F0S0	N,1;	208	Q9UHH9	199	212	4	BI2,03AI3,YI3,YI3,
19538	87.6	859.378	859.378	3	859.384	-6.49572	2575.13	C95H176N15O57S1Ct8	KNDSCPEVK	K1dEN2GlcNAcC5CamK9dE	5	01Y41Y41M(31M)61M(31M21M)61M	20	124.09	N2H6F0S0	N,1;	562	P46059	561	569	3	BI2,YI3,YI3,
25917	114.13	1109.49	1109.48	3	1109.49	-7.02528	3325.45	C136H226N19O75	SYSNITVNEDQIK	S1dEN4GlcNAcK13dE	5	01Y41Y41M(31M21M21M)61M(31M21M)61M	28	124.06	N2H8F0S0	N,0;	480	Q99996	477	489	0
36603	157.96	1108.75	1109.25	4	1109.26	-9.1845	4432	C184H308N27O96	SNLTLVNQSKGYEIK	S1dEN2GlcNAcK10dEK15dE	5	01Y41Y41M(31M41Y41L31Y41L32S)61M61Y41L32S	37	124.06	N5H6F0S2	N,1;	139	Q9GZX5	138	152	0
28580	126.99	1118.97	1119.73	4	1119.73	-2.19338	4473.88	C183H286N37O92	IGSYNGTAGDSLSYHQGRPFSTEDR	I1dEN5GlcNAc	5	01Y41Y41M(31M21M21M)61M(31M21M)61M	26	124.03	N2H8F0S0	N,0;	1261	Q92752	1257	1281	0
31394	136.9	1148.53	1148.28	4	1148.27	10.3141	4588.06	C190H316N29O99	VGNVTAKDPEGLDISYSLR	V1dEN3GlcNAcK7dE	5	01Y41Y41M(31M(21Y(31F)41L31Y41L31L)41Y31F)61M61M	30	123.99	N5H7F2S0	N,2;	587	Q12864	585	603	0
31698	138.14	1210.55	1209.87	3	1209.89	-18.3266	3626.66	C149H253N24O78	QGAIVAVTGDGVNDSPALK	Q1dEN13GlcNAcK19dE	5	01Y41Y41M(31M21M21M)61M(31M21M)61M	22	123.94	N2H8F0S0	N,1;	717	P50993	705	723	0
30995	135.77	987.411	987.412	4	987.402	9.3701	3944.58	C156H259N22O90S2	CNDCGKTFSR	C1dE@CamN2GlcNAcC4CamK6dE	5	01Y(61F)41Y41M(31M(21Y(31F)41L)41Y(31F)41L)(41Y)61M(31M)61M	21	123.93	N5H7F3S0	N,0;	147	Q5HYK9	146	155	0
18037	81.42	1058.7	1058.95	4	1058.94	7.78351	4230.75	C169H277N30O90S2	NRGNCWIINNCK	N1dEC5CamN9GlcNAcC11CamK12dE	6	01Y41Y41M(31M41Y41L)61M(21Y41L32S)61Y41L32S	34	123.92	N5H6F0S2	N,1;	414	Q09MP3	406	417	0
25534	113.47	910.736	911.068	3	911.069	-1.80335	2730.19	C109H189N16O61S1	LSNLTEGMLR	L1dEN3GlcNAc	5	01Y41Y41M(31M21M21M)61M(31M)61M	28	123.88	N2H7F0S0	N,0;	117	Q5R3F8	115	124	3	BI2,BIII3,YI3,YIII3,YI3,YIII3,
36823	158.83	1264.16	1264.96	5	1264.97	-8.63638	6317.79	C265H419N50O126	ADTHDEILEGLNFNLTEIPEAQIHEGFQELLR	A1dEN14GlcNAc	7	01Y41Y41M(31M41Y41L31Y41L32S)61M61Y41L32S	37	123.75	N5H6F0S2	N,0;	107	P01009	94	125	0
30526	135.06	1106.44	1106.69	4	1106.68	5.43492	4421.69	C166H278N23O111Ct4	DQGNASPR	D1dEN4GlcNAc	5	01Y41Y41M(31M(21Y41L32S)41Y41L32S)61M(21Y41L32S)61Y41L32S	44	123.7	N6H7F0S4	N,0;	368	P53992	365	372	1	YI4,YII4,YIII4,YIV4,
28374	124.97	1508.66	1509.32	3	1509.32	-0.0480815	4523.94	C172H300N29O103Ct8	ETTGPGTAGPQSNTTSSLK	E1dEN13GlcNAcK19dE	6	01Y41Y41M(31M41Y41L)61M(21Y41L32S)61Y41L32S	36	123.7	N5H6F0S2	N,1;	1718	Q5VWN6	1706	1724	1	CIII3,
26273	116.87	1207.84	1206.84	3	1206.83	3.80575	3617.48	C142H230N25O80Ct4	QHNNTGYIYSR	Q1dEN3GlcNAc	7	01Y41Y41M(31M41Y41L32S)61M61Y41L32S	38	123.68	N4H5F0S2	N,1;	165	Q5TCS8	163	173	0
23764	105.53	960.77	960.766	3	960.768	-2.05033	2879.29	C113H196N19O63Ct4	NISAISYINQR	N1GlcNAc@dE	5	01Y41Y41M(31M21M21M)61M(31M)61M	30	123.62	N2H7F0S0	N,0;	556	Q92541	556	566	4	BI2,BIII3,BI2,BIII3,YI3,YIII3,YI3,YIII3,
19892	89.23	1045.44	1045.77	3	1045.77	1.35787	3134.29	C112H209N16O69S3Ct12	YCGCNKCK	Y1dEC2CamC4CamN5GlcNAcK6dEC7CamK8dE	5	01Y41Y41M(31M21M21M)61M(31M21M)61M21M	31	123.61	N2H9F0S0	N,1;	222	Q9UL59	218	225	1	04AI4,
20384	92.38	929.744	930.078	3	930.074	4.93517	2787.2	C114H184N23O55S1	EGNMSRGNSLFFR	E1dEN3GlcNAc	5	01Y41Y41M(31M)61M(31M)61M	21	123.58	N2H5F0S0	N,1;	277	Q9Y6C9	275	287	15	BI1,BII1,BIII1,BI2,YI2,YI3,02XI1,YI4,YII4,YIII3,ZI1,YI1,MH,35XI2,ZI2,YI2,YI3,YI4,YII4,YIII3,YI1,
37711	161.58	1416.12	1416.63	4	1416.62	8.72045	5660.44	C226H380N37O128	KGSGASLGGLSIDDINLSETR	K1dEN16GlcNAc	5	01Y(61F)41Y41M(31M(21Y41L31Y)41Y41L31Y)(41Y)61M(21Y41L31Y)61Y41L31Y	40	123.58	N11H7F1S0	N,1;	421	Q16820	406	426	0
29277	128.33	1379.28	1379.96	3	1379.94	14.5593	4135.8	C164H272N33O79S2Ct8	LNMTTEQFTGDHTQHFLDGGEMK	L1dEN2GlcNAcK23dE	5	01Y41Y41M(31M21M)61M(31M)61M	19	123.57	N2H6F0S0	N,1;	63	O43781	62	84	4	BI2,BI2,YI3,YI3,
37968	164.79	1143.87	1143.86	3	1143.87	-1.98866	3428.58	C140H239N24O68S1Ct4	TFSRLMNLTFLDLTR	T1dEN7GlcNAc	5	01Y41Y41M(31M21M21M)61M(31M)61M	25	123.54	N2H7F0S0	N,0;	78	Q99467	72	86	4	BI2,BIII3,12AIII3,BI2,BIII3,YI3,YIII3,
28521	126.74	1398.96	1399.29	3	1399.29	5.03747	4193.84	C170H282N33O86S1	CIQPLHDNTTRSVHAK	C1dE@CamN8GlcNAcK16dE	5	01Y41Y41M(31M41Y41L32S)61M61Y41L32S	36	123.5	N4H5F0S2	N,0;	949	O95450	942	957	0
36911	158.5	1649.96	1650.46	4	1650.46	-0.0721484	6595.82	C258H425N58O138Ct4	ESRPPPGPGPGNTTRFGSGAAGGSGSSSSNSSGDALVTR	E1dEN30GlcNAc	9	01Y(61F)41Y41M(31M41Y41L31Y)61M(21Y41L32S)61Y41L32S	41	123.48	N6H6F1S2	N,4;	71	Q3ZCQ3	42	80	0
27754	121.89	1043.15	1043.15	3	1043.15	4.53072	3126.43	C115H213N24O63S1Ct12	NNHHEENISSKMK	N1dEN7GlcNAcK11dEK13dE	7	01Y41Y41M(31M21M)61M(31M)61M	29	123.46	N2H6F0S0	N,1;	1946	Q13813	1940	1952	5	BI2,CI2,YI3,02XI4,02XII4,YI3,
29340	128.61	1149.52	1150.28	4	1150.27	7.51585	4596.06	C198H308N37O85S1	ALEIDSSNLSLWIEYGTMSYALHSFASR	A1dEN8GlcNAc	6	01Y41Y41M(31M21M)61M(31M)61M	22	123.43	N2H6F0S0	N,1;	1139	Q9Y6J0	1132	1159	4	BI2,BI2,YI3,YI3,
28832	126.93	1107.19	1107.44	4	1107.44	-0.810067	4424.74	C172H287N20O112	ESVGNSTR	E1dEN5GlcNAc	6	01Y41Y41M(31M21Y(31F)41L31Y(31F)41L32S)61M21Y(31F)41L31Y(31F)41L32S	41	123.42	N6H7F4S2	N,1;	180	Q15257	176	183	0
25875	115.03	1076.48	1076.23	4	1076.23	-2.95199	4299.9	C174H284N33O83S1Ct8	TEDVMFISDNESFNPSLWEEQRK	T1dEN10GlcNAcK23dE	5	01Y41Y41M(31M)61M(31M21M)61M	18	123.37	N2H6F0S0	N,0;	442	Q96RT1	433	455	4	BI2,BI2,YI3,YI3,
25807	113.25	910.735	911.069	3	911.073	-4.72013	2730.2	C104H185N18O62Ct4	NLVDNITGQR	N1dEN5GlcNAc	6	01Y41Y41M(31M21M)61M(31M21M)61M	31	123.37	N2H7F0S0	N,1;	4442	Q15149	4438	4447	3	BI2,YI3,YI3,
36420	156.4	1645.95	1646.21	4	1646.22	-6.40922	6578.84	C285H430N45O131	AEAYPGNLTYTWYWQDENVYFQNDLKLR	A1dEN7GlcNAcK26dE	6	01Y41Y41M(31M)61M(21Y(31F)41L31Y41L31L)61Y(31F)41L31Y41L31L	30	123.27	N6H9F2S0	N,1;	258	Q9UPX0	252	279	2	YI3,YI3,
18957	85.73	1193.16	1193.16	3	1193.16	1.1722	3576.45	C135H235N16O85S1Ct8	TNMTYEK	T1dEN2GlcNAcK7dE	5	01Y41Y41M(31M41Y41L31Y41L32S)61M61Y41L32S	34	123.26	N5H6F0S2	N,0;	388	P41212	387	393	4	03AI5,03AII5,35AI5,35AII5,YII4,YII4,
36874	158.36	1575.68	1575.7	3	1575.7	-0.260345	4723.09	C183H325N26O101S2Ct12	VMNATAALEFLKDMK	V1dEN3GlcNAcK12dEK15dE	5	01Y41Y41M(31M41Y41L32S)61M(21Y41L32S)61Y41L32S	46	123.25	N5H6F0S3	N,1;	138	Q8IYM2	136	150	1	YI5,YII5,YIII5,
27986	124.44	1598.34	1597.67	3	1597.68	-2.1797	4789.01	C195H315N30O107	HDYILLPEDALTNTTR	H1dEN13GlcNAc	5	01Y41Y41M(31M41Y41L32S)61M(21Y41L32S)61Y41L32S	35	123.16	N5H6F0S3	N,1;	3015	P78509	3003	3018	0
17256	76.98	1142.15	1142.15	3	1142.14	8.00973	3423.4	C125H224N19O81S1Ct8	VCSNDTGSGK	V1dEC2CamN4GlcNAcK10dE	5	01Y41Y41M(31M41Y41L)61M61Y41L31Y41L32S	30	123.16	N5H6F0S1	N,0;	857	Q9H9Y6	854	863	0
18957	85.73	1193.16	1193.16	3	1193.16	2.15028	3576.45	C134H231N22O86Ct4	TVNNQSQR	T1dEN4GlcNAc	5	01Y41Y41M(31M41Y41L31Y41L32S)61M61Y41L32S	34	123.13	N5H6F0S2	N,0;	909	Q13018	906	913	4	03AI5,03AII5,35AI5,35AII5,YII4,YII4,
27754	121.89	1043.15	1043.15	3	1043.15	7.23409	3126.42	C131H217N20O66	LLLEGGAYINESNDK	L1dEN10GlcNAcK15dE	5	01Y41Y41M(31M21M)61M(31M)61M	25	123.05	N2H6F0S0	N,2;	38	P0C6C1	29	43	4	BI2,CI2,YI3,YI3,
25808	113.26	1154.16	1154.16	3	1154.15	8.96786	3459.44	C138H228N21O80	IDQRDYSNNTEK	I1dEN8GlcNAcK12dE	5	01Y41Y41M(31M21M21M31G)61M(31M21M)61M	22	123.01	N2H9F0S0	N,1;	462	Q96QD5	455	466	0
36582	157.87	1181.78	1182.02	4	1182.01	11.9384	4723.01	C183H309N32O104Ct8	SGAGGFGSRSLYNLGGNK	S1dEN17GlcNAcK18dE	6	01Y41Y41M(31M41Y41L32S)61M(21Y41L32S)61Y41L32S	48	122.98	N5H6F0S3	N,1;	63	P12035	47	64	1	YI5,YII5,YIII5,
37968	164.79	1143.87	1143.86	3	1143.86	7.84997	3428.55	C139H239N24O72S1	SELECVTNITLANVIR	S1dEC5CamN8GlcNAc	5	01Y41Y41M(31M21M21M)61M(31M)61M	26	122.9	N2H7F0S0	N,1;	30	Q9Y6W5	23	38	4	BI2,BIII3,12AIII3,BI2,BIII3,YI3,YIII3,
37130	161.19	1409.39	1409.63	4	1409.61	9.99736	5632.42	C229H372N41O121	SNPEPSVAFELPSRNVTVNESER	S1dEN19GlcNAc	5	01Y41Y41M(31M(21Y31F)41Y)(41Y)61M(21Y41L31Y41L32S)61Y31F	31	122.85	N8H5F2S1	N,0;	454	P20916	436	458	0
27026	119.1	1341.92	1341.92	3	1341.92	-0.843607	4021.74	C159H270N31O86S1	LQEAAEAMGVANARNASLER	L1dEN15GlcNAc	6	01Y41Y41M(31M21M21M31G)61M(31M21M)61M	25	122.82	N2H9F0S0	N,2;	1423	Q9Y2K3	1409	1428	0
17077	76.14	1041.42	1041.76	3	1041.76	5.51435	3122.25	C119H201N16O76Ct4	YEGNVTEETR	Y1dEN4GlcNAc	5	01Y41Y41M(31M21M21M)61M(31M21M)61M21M	29	122.78	N2H9F0S0	N,0;	338	Q8IY37	335	344	1	04AI4,
27809	122.12	1310.55	1310.88	3	1310.89	-9.40334	3928.66	C159H251N30O81Ct4	RTSENQWWELFDPNTSR	R1dEN14GlcNAc	6	01Y41Y41M(31M21M21M)61M(31M21M)61M	24	122.74	N2H8F0S0	N,3;	76	Q9C0H5	63	79	0
20462	92.74	1077.47	1077.48	3	1077.47	6.9369	3229.39	C130H218N19O74	SQFTDLNGSKR	S1dEN7GlcNAcK10dE	6	01Y41Y41M(31M21M21M31G31G)61M(31M)61M	29	122.71	N2H9F0S0	N,2;	192	Q5VTT2	186	196	0
24008	105.63	1171.51	1171.52	3	1171.51	2.66668	3511.52	C147H236N21O76	NASPISTLFNEDFNK	N1GlcNAc@dEK15dE	5	01Y41Y41M(31M21M)61M(31M21M)61M21M	26	122.55	N2H8F0S0	N,0;	199	Q96LI6	199	213	4	45AI3,04AI4,YI3,YI3,
25807	113.25	910.735	911.069	3	911.064	5.67976	2730.17	C109H181N20O60	SNGSFPVNRR	S1dEN2GlcNAc	5	01Y41Y41M(31M21M)61M(31M21M)61M	30	122.49	N2H7F0S0	N,0;	260	P14416	259	268	3	BI2,YI3,YI3,
16571	73.77	1381.11	1381.61	2	1381.62	-1.0669	2761.22	C104H190N15O61S1Ct8	TKFNLCR	T1dEK2dEN4GlcNAcC6Cam	5	01Y41Y41M(31M21M21M)61M(31M21M)61M	26	122.45	N2H8F0S0	N,0;	389	Q9H2H9	386	392	0
20645	92.73	1077.14	1077.47	3	1077.48	-6.92572	3229.42	C131H222N19O73	NASHEQAAIALK	N1GlcNAc@dEK12dE	5	01Y41Y41M(31M21M21M31G)61M(31M21M)61M	33	122.41	N2H9F0S0	N,0;	369	P78352	369	380	0
20667	92.83	1359.6	1358.6	2	1358.6	-0.771344	2715.18	C106H184N19O62	NNSSQRTQK	N1dEN2GlcNAcK9dE	5	01Y41Y41M(31M21M)61M(31M21M)61M	21	122.41	N2H7F0S0	N,0;	220	Q6ZNA4	219	227	2	BI2,YI3,
25396	112.84	1274.22	1275.23	3	1275.22	8.45163	3821.64	C157H258N25O79S2	TKAMVACYPGNGTGYVR	T1dEK2dEC7CamN11GlcNAc	5	01Y41Y41M(31M21M21M)61M(31M21M)61M21M	27	122.39	N2H9F0S0	N,1;	306	Q9GZT9	296	312	1	04AI4,
34045	149.18	1247.57	1247.32	4	1247.31	10.6094	4984.22	C192H328N45O101Ct8	TQGQGTANQLQPENGVSPGGTDNHASVNASPK	T1dEN28GlcNAcK32dE	7	01Y41Y41M(31M21M)61M(31M21M)61M21M	30	122.39	N2H8F0S0	N,0;	1991	Q96JG9	1964	1995	2	04AI4,35AI4,
31574	139.38	1408.63	1408.64	3	1408.64	-4.49954	4221.9	C168H290N25O84S2Ct12	TMDFPAVTICNASPFKYSK	T1dEC10CamN11GlcNAcK16dEK19dE	5	01Y41Y41M(31M21M21M31G31G)61M(31M)61M	27	122.34	N2H9F0S0	N,0;	99	P51168	89	107	0
27927	124.18	1596	1597	3	1597	5.98103	4786.96	C191H313N30O108S1	NVSGISFTENMGSSQQK	N1GlcNAc@dEK17dE	5	01Y41Y41M(31M41Y41L32S)61M(21Y41L32S)61Y41L32S	34	122.33	N5H6F0S3	N,0;	1105	P49792	1105	1121	1	YI6,YII6,YIII6,
26003	114.51	1110.15	1109.82	3	1109.82	1.83791	3326.43	C129H221N24O71S1Ct4	GNGSVCPQLLEPHR	G1dEN2GlcNAcC6Cam	5	01Y41Y41M(31M21M21M31G)61M(31M)61M	28	122.32	N2H8F0S0	N,1;	408	Q93086	407	420	0
25534	113.47	910.736	911.068	3	911.066	2.07013	2730.18	C103H185N14O61S1Ct8	MASDFLSGNK	M1dEN9GlcNAcK10dE	5	01Y41Y41M(31M21M)61M(31M21M)61M	31	122.25	N2H7F0S0	N,0;	88	Q8NG85	80	89	3	BI2,YI3,YI3,
25534	113.47	910.736	911.068	3	911.076	-8.53165	2730.21	C102H185N16O62Ct8	ENGNNSPLPK	E1dEN4GlcNAcK10dE	5	01Y41Y41M(31M21M)61M(31M21M)61M	29	122.25	N2H7F0S0	N,0;	447	Q6P1L5	444	453	3	BI2,YI3,YI3,
25917	114.13	1109.49	1109.48	3	1109.49	-6.19066	3325.44	C132H222N25O73	SSNGTFINSQRLSR	S1dEN3GlcNAc	5	01Y41Y41M(31M21M21M)61M(31M21M)61M	28	122.21	N2H8F0S0	N,0;	76	Q14BN4	74	87	0
26048	114.32	1381.13	1381.12	2	1381.12	2.5523	2760.23	C112H195N14O62S1	DSEKNMSIK	D1dEK4dEN5GlcNAcK9dE	5	01Y41Y41M(31M)61M(31M21M)61M21M	28	122.2	N2H7F0S0	N,1;	398	P62195	394	402	4	04AI4,ZI3,YI3,YI3,
17956	80.08	1280.55	1279.56	3	1279.55	6.98472	3835.62	C146H256N25O87S1Ct4	TMQLNLSRSR	T1dEN5GlcNAc	5	01Y41Y41M(31M41Y41L31Y41L32S)61M61Y41L32S	35	122.2	N5H6F0S2	N,0;	2378	Q5T4S7	2374	2383	4	03AI5,03AII5,35AI5,35AII5,BII5,YII4,
26539	116.53	1206.84	1206.84	3	1206.83	10.2223	3617.47	C150H230N23O79	YAVYWNSSNPR	Y1dEN6GlcNAc	9	01Y41Y41M(31M41Y41L32S)61M61Y41L32S	35	122.19	N4H5F0S2	N,1;	37	P52803	32	42	3	BI4,BII4,35AI5,YI3,YII3,
38415	164.57	1143.86	1143.87	3	1143.85	13.8065	3428.53	C138H235N24O75	LNATSSSEGSTVDVVLPR	L1dEN2GlcNAc	9	01Y41Y41M(31M21M21M)61M(31M)61M	19	122.18	N2H7F0S0	N,2;	1134	Q9NY46	1133	1150	3	BI2,BIII3,YI3,YIII3,YI3,YIII3,
19892	89.23	1045.44	1045.77	3	1045.78	-4.08116	3134.31	C115H209N16O74S1Ct8	MAENNENISK	M1dEN7GlcNAcK10dE	5	01Y41Y41M(31M21M21M)61M(31M21M)61M21M	28	122.15	N2H9F0S0	N,0;	7	Q8WXH5	1	10	1	04AI4,
20455	91.73	1055.45	1055.12	3	1055.12	-1.46077	3162.34	C121H209N20O73Ct4	HNGSLSPGLEAR	H1dEN2GlcNAc	6	01Y41Y41M(31M21M21M31G)61M(31M21M)61M	34	122.1	N2H9F0S0	N,0;	1381	Q9C0C2	1380	1391	0
18472	82.49	1077.12	1077.46	3	1077.46	-3.63967	3229.36	C132H214N21O69S1	FANYSIMNLQNR	F1dEN3GlcNAc	6	01Y41Y41M(31M21M21M)61M(31M21M)61M	26	122.01	N2H8F0S0	N,2;	350	Q05586	348	359	0
32932	143.02	1135.76	1135.76	4	1135.75	5.90269	4537.98	C176H302N37O95S1Ct4	TLAAHDRDNQTTLQTLADMGGDLR	T1dEN9GlcNAc	5	01Y41Y41M(31M21M21M)61M(31M21M)61M21M	28	122	N2H9F0S0	N,0;	3402	Q15751	3394	3417	3	45AI3,35AI3,04AI4,
36182	156.16	1467.98	1468.99	3	1468.98	7.71345	4402.91	C165H301N26O94S3Ct12	TLCPNTTKLCDAMK	T1dEC3CamN5GlcNAcK8dEC10CamK14dE	5	01Y41Y41M(31M41Y41L31Y41L32S)61M61Y41L32S	45	121.91	N5H6F0S2	N,0;	414	Q14832	410	423	5	03AI5,03AII5,35AI5,35AII5,03XII4,14XII4,YII4,14XII5,
34392	150.5	1169.53	1169.53	3	1169.53	5.56463	3505.56	C140H238N19O76Ct8	LGLSPYLTPYNDSDK	L1dEN11GlcNAcK15dE	5	01Y41Y41M(31M21M21M31G)61M(31M)61M	32	121.88	N2H8F0S0	N,1;	1348	Q9ULL1	1338	1352	1	12AIII4,
37417	162.45	1477.64	1477.9	4	1477.91	-3.69743	5905.6	C242H387N50O109S2Ct8	FVGFISQHYSPSKFCNGTNHDGDIESMLHVR	F1dEK13dEC15CamN16GlcNAc	6	01Y41Y41M(31M21Y(31F)41L21F)61M61Y41L32S	25	121.88	N4H5F2S1	N,0;	172	Q52LD8	157	187	2	YII3,YII4,
18957	85.73	1193.16	1193.16	3	1193.16	3.0546	3576.45	C141H231N22O84	YDVQRNR	Y1dEN6GlcNAc	5	01Y41Y41M(31M41Y41L31Y41L32S)61M61Y41L32S	34	121.87	N5H6F0S2	N,1;	479	Q149N8	474	480	4	03AI5,03AII5,35AI5,35AII5,YII4,YII4,
27804	122.1	1447.93	1448.27	3	1448.26	6.58909	4340.77	C163H283N26O98S2Ct8	EVNCSSPADMDGIQK	E1dEN3GlcNAcC4CamK15dE	5	01Y41Y41M(31M41Y41L31Y41L32S)61M61Y41L32S	42	121.85	N5H6F0S2	N,1;	911	P20023	909	923	4	35AI5,35AII5,03XII4,14XII4,YII4,14XII5,
34832	151.01	1130.76	1130.76	4	1130.76	5.38331	4518	C184H302N37O93	KSTGQLNLSTSPINSSSYLGYNSNAR	K1dEN14GlcNAc	6	01Y41Y41M(31M21M)61M(31M21M)61M21M	22	121.82	N2H8F0S0	N,0;	1926	O94915	1913	1938	2	45AI3,04AI4,
23643	104.07	1115.47	1114.8	3	1114.81	-9.82104	3341.41	C134H218N21O73Ct4	SFSNISWPSHVR	S1dEN4GlcNAc	5	01Y41Y41M(31M21M21M)61M(31M21M)61M21M	32	121.8	N2H9F0S0	N,1;	987	Q6UXM1	984	995	2	45AI3,04AI4,
34045	149.18	1247.57	1247.08	4	1247.07	7.28402	4983.24	C205H337N44O94S2	AANSQVGFESTAFQLMNITAGTSHVMISRR	A1dEN17GlcNAc	6	01Y41Y41M(31M21M21M31G)61M(31M)61M	27	121.77	N2H8F0S0	N,0;	4899	Q8WXG9	4883	4912	3	12AIII4,12AIII4,25AIII2,
20750	93.21	1101.48	1101.81	3	1101.82	-10.2068	3302.44	C123H221N20O71S1Ct12	SHAGEKPYECNK	S1dEK6dEC10CamN11GlcNAcK12dE	5	01Y41Y41M(31M21M)61M(31M21M)61M21M	26	121.77	N2H8F0S0	N,1;	529	Q8NB42	519	530	4	45AI3,04AI4,YI3,YI3,
37141	159.37	1265.94	1266.35	5	1266.34	8.74614	6324.64	C258H420N37O139S2	CGSLRGLYTTVDFGPADNMTK	C1dE@CamN18GlcNAcK21dE	6	01Y(61F)41Y41M(31M(21Y(31F)41L31Y(31F)41L32S)41Y)(41Y)61M(21Y(31F)41L32S)61Y31F	37	121.75	N8H6F5S2	N,2;	243	Q6UWU2	226	246	0
36947	158.64	1585.91	1586.92	4	1586.9	8.70384	6341.59	C251H407N44O144	NNSLSKPDDSTEAHEGDPTNGSGEQSK	N1dEK6dEN20GlcNAcK27dE	7	01Y(61F)41Y41M(31M(21Y41L32S)41Y41L32S)61M(21Y41L32S)61Y41L	50	121.71	N6H7F1S3	N,3;	51	Q9NSI8	32	58	0
36061	154.97	1482.52	1483.72	5	1483.71	5.80401	7410.5	C325H511N62O131S1	QRAYNLSLWCLLGYFIINLLLTVQIGLTFYHPPQGNSSIR	Q1dEC10CamN36GlcNAc	8	01Y(61F)41Y41M(31M(21Y41L32S)41Y41L32S)61M(31M)61M	36	121.68	N4H7F1S2	N,1;	155	Q9NYW4	120	159	0
32729	142.18	1003.23	1003.22	4	1003.22	7.28191	4007.84	C166H280N29O81S1	SNILDSICFLLGISNLSQVR	S1dEC8CamN15GlcNAc	6	01Y41Y41M(31M21M21M)61M(31M21M)61M	24	121.6	N2H8F0S0	N,0;	53	O95347	39	58	0
19396	87.78	859.044	859.714	3	859.719	-5.59676	2576.14	C93H175N18O56S1Ct8	NNSLEGRCK	N1GlcNAc@dEC8CamK9dE	6	01Y41Y41M(31M)61M(31M21M)61M	16	121.54	N2H6F0S0	N,0;	225	Q96R67	225	233	3	BI2,YI3,YI3,
16925	75.43	1003.16	1002.66	4	1002.66	4.81203	4005.6	C156H258N23O97	QQDINDTVR	Q1dEN5GlcNAc	6	01Y41Y41M(31M41Y41L32S)61M(21Y41L32S)61Y41L32S	41	121.45	N5H6F0S3	N,1;	195	Q7Z6M4	191	199	21	02AI2,02AII2,02AIII2,BI2,BII2,BIII2,BI1,BII1,BIII1,CI1,CII1,CIII1,35AI4,35AIII4,BI2,BII2,BIII2,CI2,CII2,CIII2,35AI3,35AII3,35AIII3,02XI1,BI3,BII3,BIII3,YI1,35AI4,35AIII4,ZI2,YI2,BIII4,02XI1,YI3,ZI1,YI1,YI2,YI4,YII4,YIII4,
28764	126.64	1504.71	1504.2	2	1504.21	-5.46854	3006.41	C117H213N20O66Ct4	TAISLLRNLSR	T1dEN8GlcNAc	5	01Y41Y41M(31M21M21M)61M(31M21M)61M	29	121.42	N2H8F0S0	N,0;	755	Q99959	748	758	0
28582	125.85	1463.61	1463.61	3	1463.59	13.3368	4386.76	C173H277N32O99	SFNSHINASNNSEPSR	S1dEN10GlcNAc	5	01Y41Y41M(31M41Y41L31Y41L32S)61M61Y41L32S	35	121.39	N5H6F0S2	N,0;	666	Q96GX5	657	672	0
23208	101.84	977.454	976.789	3	976.793	-4.19397	2927.36	C119H208N19O64	TSANVTIRK	T1dEN4GlcNAcK9dE	5	01Y41Y41M(31M41Y41L31Y)61M61Y41L	36	121.39	N5H5F0S0	N,0;	278	Q8WWK9	275	283	1	34AII4,
28036	123.49	1550.3	1550.63	3	1550.62	6.37665	4647.85	C179H300N29O110S1	RAMNTQENATR	R1dEN8GlcNAc	6	01Y41Y41M(31M(21Y41L31Y41L)41Y41L)61M(21Y41L32S)61Y41L32S	49	121.38	N7H8F0S2	N,1;	447	Q9NP58	440	450	0
33158	143.92	1543.71	1543.7	3	1543.68	12.2671	4627.02	C186H309N38O95S1	ITNNQTGQMVFSETVITSVGDEEGRR	I1dEN4GlcNAc	7	01Y41Y41M(31M21M21M)61M(31M21M)61M	30	121.32	N2H8F0S0	N,1;	121	Q9UBP4	118	143	0
31618	138.31	1029.19	1029.19	4	1029.19	-2.08924	4111.74	C165H272N31O85S2	SNNGLAIHIFLCNTSMENR	S1dEC12CamN18GlcNAc	5	01Y41Y41M(31M21M21M)61M(31M21M)61M21M	27	121.25	N2H9F0S0	N,1;	144	Q93099	127	145	2	03AI4,04AI4,
25981	114.03	1109.83	1109.82	3	1109.83	-2.29421	3326.46	C125H225N20O76Ct8	STVGSSDNSSPQPLK	S1dEN8GlcNAcK15dE	6	01Y41Y41M(31M21M21M31G)61M(31M)61M	24	121.24	N2H8F0S0	N,2;	268	Q9UHG0	261	275	0
36882	159.05	1255.15	1255.35	5	1255.34	8.11098	6269.67	C253H407N48O124S2Ct8	EMWLQDYWQGLDQGEALTAMIHNNETEQTK	E1dEN24GlcNAcK30dE	7	01Y41Y41M(31M41Y41L31Y41L32S)61M61Y41L32S	42	121.23	N5H6F0S2	N,1;	471	Q495W5	448	477	0
27986	124.44	1598.34	1597.67	3	1597.68	-3.66497	4789.02	C189H315N34O108	DDRQLEIANNSSQILR	D1dEN10GlcNAc	6	01Y41Y41M(31M41Y41L32S)61M(21Y41L32S)61Y41L32S	34	121.21	N5H6F0S3	N,0;	1130	Q9HBG6	1121	1136	0
40844	174.58	1413.14	1412.9	4	1412.9	-1.56728	5645.56	C231H379N40O111Ct12	NEIVVTDFHNHSVKVYSADGEFLFK	N1dEN10GlcNAcK14dEK25dE	8	01Y41Y41M(31M41Y41L31Y41L32S)61M61Y41L32S	34	121.21	N5H6F0S2	N,1;	643	O75382	634	658	0
34392	150.5	1169.53	1169.53	3	1169.52	11.2619	3505.54	C140H230N29O71Ct4	KAIAWHHSGPPSGQNR	K1dEN15GlcNAc	6	01Y41Y41M(31M21M21M31G)61M(31M)61M	30	121.18	N2H8F0S0	N,2;	970	A6NGG8	956	971	1	12AIII4,
26024	114.21	1164.17	1164.17	3	1164.16	12.1331	3489.46	C141H234N19O79S1	CNVSFLLSEDGSGK	C1dE@CamN2GlcNAcK14dE	6	01Y41Y41M(31M21M21M31G)61M(31M21M)61M	29	121.13	N2H9F0S0	N,0;	887	P19367	886	899	0
26273	116.87	1207.84	1206.84	3	1206.84	1.95959	3617.49	C147H234N23O81	HNLTLFRDEDP	H1dEN2GlcNAc	6	01Y41Y41M(31M41Y41L32S)61M61Y41L32S	38	121.12	N4H5F0S2	N,1;	566	Q9UFP1	565	575	4	03AI5,BI4,BII4,35AI5,YI3,YII3,
36913	160.32	1581.93	1582.16	4	1582.16	5.10313	6322.59	C242H410N43O145S1Ct4	ASAGLNSSATSTANNSRCEGELR	A1dEN14GlcNAcC18Cam	5	01Y(61F)41Y41M(31M(21Y(31F)41L31Y41L32S)41Y31F)(41Y)61M(21Y(31F)41L32S)61Y31F	40	121.12	N8H6F5S2	N,0;	477	Q8N3C7	464	486	0
17721	79.12	1009.93	1009.93	4	1009.92	2.9761	4034.67	C157H261N32O88S1	NRTQHPTDMNATSSR	N1GlcNAc@dE	5	01Y41Y41M(31M41Y31F)61M61Y41L31Y41L32S	29	121.1	N5H5F1S1	N,0;	213	Q8NI77	213	227	0
25828	114.81	1110.49	1110.48	3	1110.48	-2.52634	3328.43	C125H223N18O78Ct8	LNSSEDQEEVDIK	L1dEN2GlcNAcK13dE	5	01Y41Y41M(31M21M21M31G)61M(31M)61M	23	121.08	N2H8F0S0	N,3;	339	Q17RP2	338	350	0
28601	127.08	1302.59	1302.26	3	1302.28	-10.8214	3902.81	C158H273N26O75S2Ct8	CLTFFLMLPETVKNR	C1dE@CamK13dEN14GlcNAc	8	01Y41Y41M(31M41Y41L)61M61Y41L32S	27	121.07	N4H5F0S1	N,2;	24	Q9Y2F9	11	25	2	03AI5,35AI5,
19892	89.23	1045.44	1045.77	3	1045.77	-0.687508	3134.3	C120H205N18O74Ct4	ANDIINSSGYR	A1dEN6GlcNAc	8	01Y41Y41M(31M21M21M)61M(31M21M)61M21M	30	121.03	N2H9F0S0	N,2;	467	Q08AH3	462	472	1	04AI4,
36228	156.36	1028.72	1028.97	4	1028.97	2.20725	4110.85	C160H277N26O87Ct12	GSFGEVYKGIDNHTK	G1dEK8dEN12GlcNAcK15dE	5	01Y41Y41M(31M41Y41L)61M61Y41L31Y41L32S	31	121.02	N5H6F0S1	N,0;	40	O00506	29	43	0
27446	122.09	1043.15	1043.15	3	1043.14	3.62882	3126.41	C128H213N24O65	RVQNVTEFDDSLLR	R1dEN4GlcNAc	5	01Y41Y41M(31M21M)61M(31M)61M	20	121.01	N2H6F0S0	N,1;	174	Q9NZK5	171	184	3	BI2,YI3,YI3,
36068	156.98	1173.01	1173.26	4	1173.26	-4.91426	4688.03	C180H312N27O105Ct12	EPLEVSEWNKNSSK	E1dEK10dEN11GlcNAcK14dE	5	01Y41Y41M(31M41Y41L32S)61M(21Y41L32S)61Y41L32S	37	120.99	N5H6F0S3	N,1;	1318	Q86UP3	1308	1321	0
19724	88.33	1012.68	1012.69	4	1012.69	1.26029	4045.72	C160H266N27O82S2Ct8	CLPSQQWNDSFPVCK	C1dE@CamN8GlcNAcC14CamK15dE	5	01Y(61F)41Y41M(31M41Y41L)61M61Y41L32S	27	120.93	N4H5F1S1	N,1;	2370	Q4LDE5	2363	2377	0
28368	126.09	1506.63	1506.97	3	1506.98	-3.73018	4516.91	C183H295N24O99Ct8	FDYVFAENGTVQYK	F1dEN8GlcNAcK14dE	5	01Y41Y41M(31M41Y41L31Y(31F)41L32S)61M61Y41L32S	35	120.86	N5H6F1S2	N,1;	80	Q92871	73	86	0
28800	126.79	1373.92	1373.91	3	1373.89	12.9621	4117.66	C164H262N33O85S2	ELFFSDQTDQTSSNCSCATSELR	E1dEN14GlcNAcC15CamC17Cam	6	01Y41Y41M(31M21M)61M(31M)61M	18	120.86	N2H6F0S0	N,0;	758	Q96RG2	745	767	4	BI2,BI2,YI3,YI3,
20398	91.46	1038.11	1038.45	3	1038.44	9.06126	3112.3	C122H203N22O71	GSNEEQVNGSPLER	G1dEN8GlcNAc	6	01Y41Y41M(31M21M)61M(31M21M)61M	30	120.81	N2H7F0S0	N,0;	976	Q9UHF7	969	982	3	BI2,YI3,YI3,
26003	114.51	1110.15	1109.82	3	1109.82	-0.353443	3326.43	C127H221N22O71S1Ct8	NGSLFSRNCAYSK	N1GlcNAc@dEC9CamK13dE	6	01Y41Y41M(31M21M21M31G)61M(31M)61M	28	120.78	N2H8F0S0	N,0;	555	Q9NZU0	555	567	0
20455	91.73	1055.45	1055.12	3	1055.12	2.0431	3162.33	C126H213N18O72S1	CFNSTVSSRK	C1dE@CamN3GlcNAcK10dE	5	01Y41Y41M(31M21M21M31G)61M(31M21M)61M	34	120.78	N2H9F0S0	N,1;	255	P34981	253	262	0
27419	121.97	1384.88	1384.56	3	1384.56	2.26715	4149.66	C163H270N23O98S1	GYGMPRNSSR	G1dEN7GlcNAc	5	01Y(61F)41Y41M(31M(21Y(31F)41L31Y41L31L)41Y41L)(41Y)61M(31M)61M	26	120.76	N6H9F2S0	N,0;	660	Q9NP73	654	663	0
32488	141.28	1325.23	1325.55	3	1325.56	-8.62316	3972.67	C154H259N30O85S1Ct4	IGCFALSEPGNGSDAGAASTTAR	I1dEC3CamN11GlcNAc	6	01Y41Y41M(31M21M21M31G)61M(31M)61M	30	120.7	N2H8F0S0	N,0;	159	P16219	149	171	1	12AIII4,
32563	141.55	1126.9	1127.24	4	1127.25	-4.04577	4503.96	C190H296N37O86S1	FFQGGLPSFLRCNHSIQYNAAR	F1dEC12CamN13GlcNAc	6	01Y41Y41M(31M21M21M)61M(31M21M)61M21M	27	120.69	N2H9F0S0	N,0;	4561	Q8NDA2	4549	4570	3	03AI4,45AI3,04AI4,
22094	99	1039.46	1039.12	3	1039.12	6.07065	3114.33	C122H213N18O72S1	MSNLSKGTGSR	M1dEN3GlcNAcK6dE	5	01Y41Y41M(31M21M21M)61M(31M21M)61M21M	38	120.67	N2H9F0S0	N,1;	3	Q13618	1	11	2	45AI3,04AI4,
26147	114.75	865.727	865.727	3	865.726	1.44713	2594.16	C106H181N14O59	ENDTVTISPK	E1dEN2GlcNAcK10dE	5	01Y41Y41M(31M)61M(31M21M)61M	23	120.65	N2H6F0S0	N,0;	1516	Q9UGU0	1515	1524	3	BI2,YI3,YI3,
28649	125.68	1360.91	1361.25	3	1361.23	13.6341	4079.67	C152H268N19O101Ct8	NETTESTEK	N1GlcNAc@dEK9dE	5	01Y41Y41M(31M41Y41L31Y)61M(21Y41L31Y41L)61Y41L31Y41L	33	120.63	N8H8F0S0	N,0;	42	Q17R60	42	50	0
[truncated: 1,848 more rows]
