# Supplementary material for: Comparative glycoproteomics study on the surface of SKOV3 versus IOSE80 cell lines
Source: Front Chem. 2022 Nov 22;10:1010642. doi: 10.3389/fchem.2022.1010642 (PMC9723240; doi:10.3389/fchem.2022.1010642)
Supplement: Supplementary file 3 [file Table6.XLSX]

## Sheet: TR123_Quan_2 out of 3_1056
Spectrum Index	RT(min)	Isom/z	Expm/z	z	Theom/z	IPMD(ppm)	TheoMM(m/z)	MolFormula	p-Seq	p-PTMs	p-MPs	g-Linkage	g-MPs	-log(pscore)	Composition	Gly-bracket	GlycoSite	Accession Number	Start	End	GF score	Structure-diagnostic ions	TR1	TR2	TR3	Count	p-value
19992	90.55	1131.14	1130.81	3	1130.81	2.15449	3389.4	C127H222N21O81Ct4	AAEIASSDSANVSSR	A1dEN11GlcNAc	5	01Y41Y41M(31M21M21M)61M(31M21M)61M21M	28	126.46	N2H9F0S0	N,0;	525	P42338	515	529	2	45AI3,04AI4,	-0.00308216	0.27477	0.111869	3	0.306806
20014	90.65	1129.14	1129.47	3	1129.47	4.45805	3385.39	C131H222N21O81	AAEIASSDSANVSSR	A1dEN11GlcNAc	6	01Y41Y41M(31M21M21M31G31G)61M(31M)61M	29	123.57	N2H9F0S0	N,0;	525	P42338	515	529	0		0.182848	0.27477	0.304663	3	0.0126434
39998	171.79	1199.52	1199.92	5	1199.93	-8.29523	5992.61	C241H400N45O122S2Ct4	AANSQVGFESTAFQLMNITAGTSHVMISR	A1dEN17GlcNAc	9	01Y41Y41M(31M41Y41L31Y41L)61M(21Y(31F)41L31Y41L)61Y41L	30	90.15	N7H8F1S0	N,0;	4899	Q8WXG9	4883	4911	0			-0.154982	-0.575423	2	0.224479
17708	79.06	1002.45	1002.45	3	1002.44	4.18403	3004.31	C122H203N20O66	AEPPLNASASDQGEK	A1dEN6GlcNAcK15dE	18	01Y41Y41M(31M)61M(31M21M)61M	19	118.92	N2H6F0S0	N,6;	931	Q9Y4L1	926	940	3	BI2,YI3,YI3,	0.100558	0.330732	0.333052	3	0.0832707
17708	79.06	1002.45	1002.45	3	1002.44	4.18403	3004.31	C122H203N20O66	AEPPLNASASDQGEK	A1dEN6GlcNAcK15dE	18	01Y41Y41M(31M21M)61M(31M)61M	21	123.33	N2H6F0S0	N,6;	931	Q9Y4L1	926	940	5	BI2,CI2,BI2,YI3,YI3,	0.100558	0.330732	0.333052	3	0.0832707
36100	157.12	1203.22	1202.88	3	1202.87	2.81884	3605.6	C150H242N27O74	AFNHSAQLAVHEKTHT	A1dEN3GlcNAcK13dE	5	01Y41Y41M(31M21M21M)61M(31M21M)61M	43	223.61	N2H8F0S0	N,0;	502	Q8IW36	500	515	0		-1.05228	-1.41221		2	0.0206711
36337	156.81	1202.88	1202.88	3	1202.87	4.44255	3605.6	C150H242N27O74	AFNHSAQLAVHEKTHT	A1dEN3GlcNAcK13dE	5	01Y41Y41M(31M21M21M31G)61M(31M)61M	41	220.44	N2H8F0S0	N,0;	502	Q8IW36	500	515	2	12AIII4,25AIII2,	-1.05228	-1.41221		2	0.0206711
26083	114.87	867.735	867.065	3	867.058	7.67791	2598.16	C106H177N18O56	AFNQLSNLTR	A1dEN7GlcNAc	5	01Y41Y41M(31M)61M(31M21M)61M	25	130.7	N2H6F0S0	N,1;	347	Q03924	341	350	4	BI2,YI3,ZI3,YI3,		-3.28082	-3.18614	2	0.00021427
17713	79.08	964.102	964.1	3	964.093	7.49188	2889.26	C108H194N17O66Ct8	AFSNASDRAK	A1dEN4GlcNAcK10dE	5	01Y41Y41M(31M21M)61M(31M21M)61M21M	38	229.02	N2H8F0S0	N,1;	344	P08151	341	350	4	04AI4,YI3,YI3,YI3,		3.54558	3.30695	2	0.00121049
17713	79.08	964.102	964.1	3	964.093	7.49188	2889.26	C108H194N17O66Ct8	AFSNASDRAK	A1dEN4GlcNAcK10dE	5	01Y41Y41M(31M21M21M)61M(31M21M)61M	39	224.06	N2H8F0S0	N,1;	344	P08151	341	350	0			3.54558	3.30695	2	0.00121049
28335	124.39	1609.04	1608.69	3	1608.69	1.27286	4822.04	C200H318N29O106	AGAAAASAAAYAAYGYNVSK	A1dEN17GlcNAcK20dE	5	01Y41Y41M(31M21Y(31F)41L31Y(31F)41L32S)61M61Y41L32S	34	88.66	N5H6F2S2	N,1;	1481	Q9ULG1	1465	1484	1	YII4,	-2.21869		-2.50897	2	0.00374884
28381	124.59	1510	1511.32	3	1511.31	6.60747	4529.92	C188H298N29O98	AGAAAASAAAYAAYGYNVSK	A1dEN17GlcNAcK20dE	6	01Y41Y41M(31M41Y41L)61M(21Y41L32S)61Y41L32S	36	102.69	N5H6F0S2	N,1;	1481	Q9ULG1	1465	1484	1	CIII3,		-2.38112	-3.54957	2	0.0366928
28381	124.59	1510	1511.32	3	1511.31	6.60747	4529.92	C188H298N29O98	AGAAAASAAAYAAYGYNVSK	A1dEN17GlcNAcK20dE	6	01Y41Y41M(31M41Y41L31Y41L32S)61M61Y41L32S	39	103.42	N5H6F0S2	N,1;	1481	Q9ULG1	1465	1484	5	35AI5,35AII5,BII5,YII4,45XI3,14XII5,		-2.38112	-3.54957	2	0.0366928
28829	126.92	1383.6	1383.26	3	1383.25	6.96832	4145.73	C174H258N37O80	AGGSHQEQPPYPSYNSNYWNSTAR	A1dEN20GlcNAc	5	01Y41Y41M(31M)61M(31M21M)61M	26	161.49	N2H6F0S0	N,1;	104	O95429	85	108	3	BI2,YI3,YI3,	-0.317273	0.142381		2	0.740196
28829	126.92	1383.6	1383.26	3	1383.25	6.96832	4145.73	C174H258N37O80	AGGSHQEQPPYPSYNSNYWNSTAR	A1dEN20GlcNAc	5	01Y41Y41M(31M21M)61M(31M)61M	27	161.49	N2H6F0S0	N,1;	104	O95429	85	108	4	BI2,BI2,YI3,YI3,	-0.317273	0.142381		2	0.740196
28819	126.87	1438.28	1438.61	3	1438.6	1.05099	4311.79	C176H268N37O85Ct4	AGGSHQEQPPYPSYNSNYWNSTAR	A1dEN20GlcNAc	6	01Y41Y41M(31M21M)61M(31M21M)61M	27	134.86	N2H7F0S0	N,1;	104	O95429	85	108	3	BI2,YI3,YI3,	1.28107	1.00417	0.970517	3	0.00336901
28863	126.57	1493.3	1492.63	3	1492.62	2.94969	4473.84	C182H278N37O90Ct4	AGGSHQEQPPYPSYNSNYWNSTAR	A1dEN20GlcNAc	5	01Y41Y41M(31M21M)61M(31M21M)61M21M	28	160.54	N2H8F0S0	N,0;	104	O95429	85	108	3	04AI4,YI3,YI3,	1.22179	0.766742	0.985086	3	0.00998896
28799	126.78	1492.97	1492.63	3	1492.62	4.83069	4473.84	C182H278N37O90Ct4	AGGSHQEQPPYPSYNSNYWNSTAR	A1dEN20GlcNAc	5	01Y41Y41M(31M21M21M)61M(31M21M)61M	29	163.64	N2H8F0S0	N,0;	104	O95429	85	108	0		1.22179	0.669505	0.985086	3	0.0188381
28816	126.37	1546.64	1546.64	3	1546.64	2.82218	4635.9	C188H288N37O95Ct4	AGGSHQEQPPYPSYNSNYWNSTAR	A1dEN20GlcNAc	5	01Y41Y41M(31M21M21M)61M(31M21M)61M21M	30	160.15	N2H9F0S0	N,1;	104	O95429	85	108	1	04AI4,		0.261916	-0.00503841	2	0.437455
28816	126.37	1546.64	1546.64	3	1546.64	2.82218	4635.9	C188H288N37O95Ct4	AGGSHQEQPPYPSYNSNYWNSTAR	A1dEN20GlcNAc	5	01Y41Y41M(31M21M21M31G)61M(31M21M)61M	29	133.05	N2H9F0S0	N,1;	104	O95429	85	108	0			0.261916	-0.00503841	2	0.437455
28286	124.18	1124.99	1124.98	4	1124.99	-3.306	4494.92	C189H297N28O96	AGLEPFFDFIVSINGSR	A1dEN14GlcNAc	5	01Y41Y41M(31M41Y41L31Y41L32S)61M61Y41L32S	33	90.83	N5H6F0S2	N,3;	44	Q9H8Y8	31	47	0		0.0449659		-0.177582	2	0.611699
26809	118.15	1419.31	1419.64	3	1419.63	9.01118	4254.86	C179H281N32O86	AGSFFYPGGNVTYQGVAVTRSR	A1dEN10GlcNAc	8	01Y41Y41M(31M21M21M31G)61M(31M21M)61M	24	104.16	N2H9F0S0	N,1;	146	Q6UWV6	137	158	0			-1.78581	-2.09838	2	0.00641363
28078	124.85	1511.99	1511.32	3	1511.32	2.98973	4529.93	C181H298N29O100Ct4	AGYINEFVSISTNLTDR	A1dEN13GlcNAc	5	01Y41Y41M(31M41Y41L31Y41L32S)61M61Y41L32S	33	154.64	N5H6F0S2	N,0;	577	Q9NW08	565	581	2	35AI5,35AII5,YII4,	0.933085		0.944365	2	3.60921e-05
16579	73.81	941.056	941.726	3	941.72	6.96944	2822.14	C105H177N22O64Ct4	AHNHSDSNSPR	A1dEN3GlcNAc	5	01Y41Y41M(31M21M21M)61M(31M)61M	32	139.81	N2H7F0S0	N,1;	326	Q8N448	324	334	5	BI2,BIII3,CI2,CIII3,BI2,BIII3,YI3,YIII3,YI3,YIII3,		0.553932	0.448377	2	0.0109094
27313	121.51	1550.29	1550.29	3	1550.31	-7.23423	4646.9	C195H297N28O101	AINGTWVGYEFPGYR	A1dEN3GlcNAc	6	01Y41Y41M(31M41Y41L32S)61M(21Y41L32S)61Y41L32S	40	107.58	N5H6F0S3	N,0;	155	P26998	153	167	0		-1.68391		-1.79261	2	0.00097626
26843	118.31	1092.15	1091.81	3	1091.81	2.93045	3272.41	C128H219N20O74Ct4	ALGFENATQALGR	A1dEN6GlcNAc	17	01Y41Y41M(31M21M21M)61M(31M21M)61M21M	36	105.65	N2H9F0S0	N,2;	69	Q08380	64	76	4	45AI3,35AI3,04AI4,25XI4,25XII4,	0.523866	0.887853	0.541382	3	0.0237972
26945	118.36	1092.15	1091.81	3	1091.81	1.14156	3272.41	C128H219N20O74Ct4	ALGFENATQALGR	A1dEN6GlcNAc	16	01Y41Y41M(31M21M21M31G)61M(31M21M)61M	31	137.94	N2H9F0S0	N,4;	69	Q08380	64	76	1	35XI3,	0.523866	0.887853	0.720723	3	0.0135705
26945	118.36	1092.15	1091.81	3	1091.81	1.14156	3272.41	C128H219N20O74Ct4	ALGFENATQALGR	A1dEN6GlcNAc	16	01Y41Y41M(31M21M21M31G31G)61M(31M)61M	31	141.73	N2H9F0S0	N,4;	69	Q08380	64	76	1	02AI2,02AIII3,	0.523866	0.887853	0.720723	3	0.0135705
28943	126.92	1169.98	1170.99	4	1171	-10.4624	4678.96	C182H309N30O105S1Ct4	ALYRSCINESAIDSR	A1dEC6CamN8GlcNAc	8	01Y41Y41M(31M41Y41L)61M(21Y(31F)41L31Y41L)61Y41L31Y41L	27	83.77	N7H8F1S0	N,1;	145	P08473	138	152	0		-0.782226		-0.170055	2	0.260071
26083	114.87	867.735	867.065	3	867.069	-5.02014	2598.19	C99H181N20O54S1Ct4	AMRNITAVAGR	A1dEN4GlcNAc	5	01Y41Y41M(31M)61M(31M21M)61M	27	99.42	N2H6F0S0	N,0;	513	Q8TD84	510	520	4	BI2,YI3,ZI3,YI3,	1.56264	1.4096		2	0.00264075
26080	114.46	1379.11	1379.11	2	1379.12	-4.29314	2756.23	C109H191N20O59S1	AMRNITAVAGR	A1dEN4GlcNAc	6	01Y41Y41M(31M)61M(31M21M)61M21M	29	143.14	N2H7F0S0	N,1;	513	Q8TD84	510	520	4	45AI3,ZI3,YI3,YI3,		1.75322	1.85044	2	0.000726988
26083	114.87	867.735	867.065	3	867.069	-5.02014	2598.19	C99H181N20O54S1Ct4	AMRNITAVAGR	A1dEN4GlcNAc	5	01Y41Y41M(31M21M)61M(31M)61M	26	90.28	N2H6F0S0	N,0;	513	Q8TD84	510	520	3	BI2,YI3,YI3,	1.56264	1.4096		2	0.00264075
25771	114.56	1381.62	1381.12	2	1381.13	-4.4558	2760.24	C105H191N20O59S1Ct4	AMRNITAVAGR	A1dEN4GlcNAc	5	01Y41Y41M(31M21M)61M(31M21M)61M	32	164.47	N2H7F0S0	N,1;	513	Q8TD84	510	520	5	BI2,BI2,ZI3,YI3,YI3,	1.93332	1.75322	1.85044	3	0.000105894
25958	114.31	975.101	975.101	3	975.104	-3.3503	2922.29	C111H201N20O64S1Ct4	AMRNITAVAGR	A1dEN4GlcNAc	8	01Y41Y41M(31M21M)61M(31M21M)61M21M	37	139.56	N2H8F0S0	N,0;	513	Q8TD84	510	520	3	45AI3,YI3,YI3,	1.38113	1.10962	1.64699	3	0.00627156
25771	114.56	1381.62	1381.12	2	1381.13	-4.4558	2760.24	C105H191N20O59S1Ct4	AMRNITAVAGR	A1dEN4GlcNAc	5	01Y41Y41M(31M21M21M)61M(31M)61M	30	162.08	N2H7F0S0	N,1;	513	Q8TD84	510	520	3	BI2,BIII3,ZI3,ZIII3,YI3,YIII3,	1.93332		1.75105	2	0.00243845
25958	114.31	975.101	975.101	3	975.104	-3.3503	2922.29	C111H201N20O64S1Ct4	AMRNITAVAGR	A1dEN4GlcNAc	8	01Y41Y41M(31M21M21M)61M(31M21M)61M	34	127.24	N2H8F0S0	N,0;	513	Q8TD84	510	520	0		1.38113	1.10962	1.64699	3	0.00627156
18001	80.41	944.426	944.429	3	944.426	3.08972	2830.26	C106H197N12O68Ct8	ANATIEVK	A1dEN2GlcNAcK8dE	7	01Y41Y41M(31M21M21M)61M(31M21M)61M21M	43	104.69	N2H9F0S0	N,1;	229	Q9Y639	228	235	1	04AI4,	1.39702	0.989352		2	0.0279652
18001	80.41	944.426	944.429	3	944.426	3.08972	2830.26	C106H197N12O68Ct8	ANATIEVK	A1dEN2GlcNAcK8dE	7	01Y41Y41M(31M21M21M31G)61M(31M21M)61M	41	106.71	N2H9F0S0	N,1;	229	Q9Y639	228	235	1	25XI4,25XII4,	1.39702	0.989352		2	0.0279652
26098	114.54	918.115	919.746	3	919.743	3.5995	2756.21	C108H187N20O62	AQAGSNQSRGK	A1dEN6GlcNAcK11dE	5	01Y41Y41M(31M21M)61M(31M21M)61M	30	175.54	N2H7F0S0	N,1;	88	Q96PY0	83	93	4	BI2,YI3,ZI3,YI3,	-1.76311	-1.8517	-1.73933	3	3.32788e-05
20257	91.79	984.1	984.096	3	984.091	5.185	2949.26	C120H194N23O60S1	AQIMNVSWSADHR	A1dEN5GlcNAc	5	01Y41Y41M(31M)61M(31M21M)61M	28	178.51	N2H6F0S0	N,0;	445	P11182	441	453	4	BI2,YI3,ZI3,YI3,	-1.23794	-1.61685	-0.636287	3	0.0509749
20257	91.79	984.1	984.096	3	984.091	5.185	2949.26	C120H194N23O60S1	AQIMNVSWSADHR	A1dEN5GlcNAc	5	01Y41Y41M(31M21M)61M(31M)61M	29	176.18	N2H6F0S0	N,0;	445	P11182	441	453	5	BI2,01AI2,YI3,ZI3,YI3,	-1.23794	-1.61685	-0.636287	3	0.0509749
29986	131.2	1166.23	1166.99	4	1166.99	-1.48182	4662.94	C180H305N32O104S1Ct4	ASEHPDRNDCVAVLR	A1dEN8GlcNAcC10Cam	7	01Y41Y41M(31M41Y41L)61M(21Y(31F)41L31Y41L)61Y41L31Y41L	39	82.09	N7H8F1S0	N,1;	134	Q7Z713	127	141	0		-1.02521		-1.19151	2	0.00558143
30273	133.99	1093.71	1093.46	4	1093.46	-2.2064	4368.81	C168H283N32O96S1Ct4	ASEHPDRNDCVAVLR	A1dEN8GlcNAcC10Cam	6	01Y41Y41M(31M41Y41L)61M(21Y41L32S)61Y41L32S	31	84.8	N5H6F0S2	N,0;	134	Q7Z713	127	141	0		2.38818		2.11273	2	0.00372422
30591	134.11	1455.94	1457.61	3	1457.61	-0.725894	4368.81	C168H283N32O96S1Ct4	ASEHPDRNDCVAVLR	A1dEN8GlcNAcC10Cam	6	01Y41Y41M(31M41Y41L31Y41L32S)61M61Y41L32S	37	102.36	N5H6F0S2	N,1;	134	Q7Z713	127	141	0		2.38818	1.65338	2.11273	3	0.00507607
30188	133.63	1554.64	1554.64	3	1554.64	-2.69808	4659.91	C179H300N33O104S1Ct4	ASEHPDRNDCVAVLR	A1dEN8GlcNAcC10Cam	5	01Y41Y41M(31M41Y41L32S)61M(21Y41L32S)61Y41L32S	37	87.59	N5H6F0S3	N,1;	134	Q7Z713	127	141	0		2.01309		2.09617	2	0.000408473
20257	91.79	984.1	984.43	3	984.424	5.86482	2950.25	C115H193N24O65	ASPEIQDRDANGSR	A1dEN11GlcNAc	5	01Y41Y41M(31M)61M(31M21M)61M	28	139.55	N2H6F0S0	N,1;	527	O43497	517	530	4	BI2,YI3,ZI3,YI3,	-1.08349	-1.0235		2	0.000809687
20257	91.79	984.1	984.43	3	984.424	5.86482	2950.25	C115H193N24O65	ASPEIQDRDANGSR	A1dEN11GlcNAc	5	01Y41Y41M(31M21M)61M(31M)61M	28	132.8	N2H6F0S0	N,1;	527	O43497	517	530	4	BI2,01AI2,YI3,YI3,	-1.08349	-1.0235		2	0.000809687
18438	82.46	1077.45	1077.79	3	1077.79	-2.79043	3230.36	C127H213N22O74	ATSQDPGVPNATTGR	A1dEN10GlcNAc	5	01Y41Y41M(31M21M21M)61M(31M21M)61M	24	116.98	N2H8F0S0	N,1;	145	O43638	136	150	0			0.353795	0.482325	2	0.0228243
36838	158.88	1499.65	1500.16	4	1500.16	-3.86473	5994.62	C256H398N43O118S1	AVDTTGAGDSFVGALAFYLAYYPNLSLEDMLNR	A1dEN32GlcNAc	7	01Y(61F)41Y41M(31M(21Y41L32S)41Y41L)61M(31M)61M	29	141.82	N4H7F1S1	N,2;	292	Q9H477	261	293	0		-0.588237	-0.874941		2	0.0363161
36274	156.55	1572.68	1572.93	4	1572.94	-5.27702	6285.71	C267H415N44O126S1	AVDTTGAGDSFVGALAFYLAYYPNLSLEDMLNR	A1dEN32GlcNAc	8	01Y(61F)41Y41M(31M(21Y41L32S)41Y41L32S)61M(31M)61M	27	95.52	N4H7F1S2	N,3;	292	Q9H477	261	293	0			-0.525553	-0.616336	2	0.00626134
36775	158.66	1500.65	1500.41	4	1500.42	-4.33892	5995.64	C257H401N42O118S1	AVDTTGAGDSFVGALAFYLAYYPNLSLEDMLNR	A1dEN32GlcNAc	7	01Y(61F)41Y41M(31M41Y41L31Y(31F)41L21F)61M(31M)61M	15	91.08	N4H7F3S0	N,2;	292	Q9H477	261	293	0		-1.28264	-1.60645	-1.55222	3	0.00142879
36838	158.88	1499.65	1500.16	4	1500.16	-3.86473	5994.62	C256H398N43O118S1	AVDTTGAGDSFVGALAFYLAYYPNLSLEDMLNR	A1dEN32GlcNAc	7	01Y(61F)41Y41M(31M41Y41L31Y41L32S)61M(31M)61M	31	153.75	N4H7F1S1	N,2;	292	Q9H477	261	293	0		-0.588237	-0.874941		2	0.0363161
36916	158.52	1573.67	1573.45	4	1573.44	3.95325	6287.73	C267H417N44O126S1	AVDTTGAGDSFVGALAFYLAYYPNLSLEDMLNR	A1dEN32GlcNAc	7	01Y41Y41M(31M41Y41L31Y41L31L)61M61Y41L31Y41L31L	30	103.96	N6H9F0S0	N,2;	292	Q9H477	261	293	2	BI6,BII6,YI3,YII3,	-2.07656		-2.4135	2	0.00558433
25829	113.35	1100.48	1100.15	3	1100.13	10.7657	3297.38	C131H218N23O72S1	AYVCGIQNSVSANR	A1dEC4CamN13GlcNAc	6	01Y41Y41M(31M21M21M)61M(31M21M)61M	21	110.99	N2H8F0S0	N,2;	580	P06731	568	581	0			-0.510923	-0.242864	2	0.106618
37464	160.54	1258.75	1258.95	5	1258.96	-5.52179	6287.76	C254H421N46O118S4Ct12	CIVCNKCLDGIPFTVDFSNQVYCVTDYHK	C1dE@CamC4CamN5GlcNAcK6dEC7CamC23CamK29dE	6	01Y41Y41M(31M)61M(21Y(31F)41L31Y(31F)41L32S)61Y31F	29	89.42	N5H5F3S1	N,1;	433	Q96IF1	429	457	2	ZI3,YI3,	-0.134127		0.511226	2	0.618129
16579	73.81	941.056	941.726	3	941.725	0.831722	2822.16	C105H185N18O65S1Ct4	DAGVVCTNETR	D1dEC6CamN8GlcNAc	5	01Y41Y41M(31M21M21M)61M(31M)61M	30	139.91	N2H7F0S0	N,0;	125	Q08380	118	128	5	BI2,BIII3,CI2,CIII3,BI2,BIII3,YI3,YIII3,YI3,YIII3,		0.553932	0.448377	2	0.0109094
16571	73.77	1381.11	1381.11	2	1381.11	1.9522	2760.21	C111H191N14O65	DAVNNITAK	D1dEN5GlcNAcK9dE	5	01Y41Y41M(31M21M)61M(31M21M)61M21M	28	137.04	N2H8F0S0	N,0;	324	P54289	320	328	2	04AI4,YI3,	-0.254062	-0.200009		2	0.0138769
16571	73.77	1381.11	1381.11	2	1381.11	1.9522	2760.21	C111H191N14O65	DAVNNITAK	D1dEN5GlcNAcK9dE	5	01Y41Y41M(31M21M21M)61M(31M21M)61M	28	142.15	N2H8F0S0	N,0;	324	P54289	320	328	0		-0.254062	-0.200009	-0.152787	3	0.0127376
16571	73.77	1381.11	1381.11	2	1381.11	1.9522	2760.21	C111H191N14O65	DAVNNITAK	D1dEN5GlcNAcK9dE	5	01Y41Y41M(31M21M21M31G)61M(31M)61M	27	137.04	N2H8F0S0	N,0;	324	P54289	320	328	0		-0.254062	-0.200009	-0.152787	3	0.0127376
27980	122.86	1454.61	1453.94	3	1453.95	-5.30139	4357.82	C177H282N27O95Ct4	DFLGTNWSSSAAWLR	D1dEN6GlcNAc	6	01Y41Y41M(31M(21Y41L31Y41L32S)41Y(31F)41L)61M61M	31	90.53	N5H7F1S1	N,2;	94	Q9BRQ3	89	103	0			0.898664	0.384218	2	0.130144
27980	122.86	1454.61	1453.94	3	1453.95	-5.30139	4357.82	C177H282N27O95Ct4	DFLGTNWSSSAAWLR	D1dEN6GlcNAc	6	01Y41Y41M(31M21Y(31F)41L31Y41L31L)61M61Y41L32S	35	106.13	N5H7F1S1	N,2;	94	Q9BRQ3	89	103	1	YII3,		0.898664	0.384218	2	0.130144
27542	122.5	1448.27	1448.27	3	1448.28	-4.37631	4340.8	C176H279N28O94Ct4	DFLGTNWSSSAAWLR	D1dEN6GlcNAc	5	01Y41Y41M(31M41Y41L31Y41L32S)61M61Y41L32S	43	127.66	N5H6F0S2	N,1;	94	Q9BRQ3	89	103	6	03AI5,03AII5,35AI5,35AII5,BII5,03XII4,14XII4,YII4,14XII5,	1.1448		1.26593	2	0.00251522
27542	122.5	1448.27	1448.27	3	1448.28	-4.37631	4340.8	C176H279N28O94Ct4	DFLGTNWSSSAAWLR	D1dEN6GlcNAc	5	01Y41Y41M(31M41Y41L32S)61M(21Y41L32S)61Y41L	41	115.2	N5H6F0S2	N,1;	94	Q9BRQ3	89	103	0		1.1448		1.26593	2	0.00251522
27667	121.9	1545.97	1545.29	3	1545.31	-8.33656	4631.9	C187H296N29O102Ct4	DFLGTNWSSSAAWLR	D1dEN6GlcNAc	5	01Y41Y41M(31M41Y41L32S)61M(21Y41L32S)61Y41L32S	38	117.95	N5H6F0S3	N,1;	94	Q9BRQ3	89	103	9	02AI2,02AII2,02AIII2,BI1,BII1,BIII1,CI1,CII1,CIII1,BI2,BII2,BIII2,CI2,CII2,CIII2,BI3,BII3,BIII3,BIII4,YI3,YI4,YII4,YIII4,	1.12881	1.05521		2	0.00113378
27825	123.72	1596.67	1597.01	3	1597.01	-1.26882	4787.02	C193H313N34O105	DFVEIREGNATGHLVGR	D1dEN9GlcNAc	5	01Y41Y41M(31M41Y41L32S)61M(21Y41L32S)61Y41L32S	40	149.96	N5H6F0S3	N,0;	1802	O60494	1794	1810	1	YI6,YII6,YIII6,	-0.708904	-0.32099	-1.07787	3	0.0884421
19975	90.47	1129.48	1129.47	3	1129.48	-5.56846	3385.41	C133H226N19O81	DGNGTTSGIGSSVEK	D1dEN3GlcNAcK15dE	7	01Y41Y41M(31M21M21M)61M(31M21M)61M21M	33	144.61	N2H9F0S0	N,3;	1072	Q99250	1070	1084	2	45AI3,04AI4,	-1.38127	-1.26011		2	0.00209717
19975	90.47	1129.48	1129.47	3	1129.48	-5.56846	3385.41	C133H226N19O81	DGNGTTSGIGSSVEK	D1dEN3GlcNAcK15dE	7	01Y41Y41M(31M21M21M31G)61M(31M21M)61M	31	128.29	N2H9F0S0	N,3;	1072	Q99250	1070	1084	0		-1.38127	-1.26011		2	0.00209717
20150	90.44	1129.8	1129.47	3	1129.48	-6.75731	3385.41	C133H226N19O81	DGNGTTSGIGSSVEK	D1dEN3GlcNAcK15dE	6	01Y41Y41M(31M21M21M31G31G)61M(31M)61M	27	119.35	N2H9F0S0	N,2;	1072	Q99250	1070	1084	0			-1.26011	-1.42252	2	0.0036451
28204	123.82	1097.96	1097.96	4	1097.96	-0.999836	4386.82	C171H281N32O97Ct4	DGNPDNETYLHRIGR	D1dEN6GlcNAc	5	01Y41Y41M(31M41Y41L31Y41L32S)61M61Y41L32S	36	97.03	N5H6F0S2	N,0;	419	Q9NUU7	414	428	3	03AI5,03AII5,35AI5,35AII5,YII4,		1.4003	0.806322	2	0.0654272
16925	75.43	1003.16	1002.66	4	1002.66	4.81203	4005.6	C156H258N23O97	DGVQLAESNR	D1dEN9GlcNAc	5	01Y41Y41M(31M41Y41L32S)61M(21Y41L32S)61Y41L32S	41	119.99	N5H6F0S3	N,0;	77	P11362	69	78	21	02AI2,02AII2,02AIII2,BI2,BII2,BIII2,BI1,BII1,BIII1,CI1,CII1,CIII1,35AI4,35AIII4,BI2,BII2,BIII2,CI2,CII2,CIII2,35AI3,35AII3,35AIII3,02XI1,BI3,BII3,BIII3,YI1,35AI4,35AIII4,ZI2,YI2,BIII4,02XI1,YI3,ZI1,YI1,YI2,YI4,YII4,YIII4,	-3.15479	-2.97327		2	0.000876306
36163	156.08	1175.01	1174.51	4	1174.5	9.53256	4692.98	C192H307N32O102	DHNLTREQFIALYR	D1dEN3GlcNAc	5	01Y41Y41M(31M41Y41L32S)61M(21Y41L32S)61Y41L32S	50	175.11	N5H6F0S3	N,0;	19	Q96P65	17	30	2	YI5,YII5,YIII5,YI6,YII6,YIII6,	-1.46227	-2.05844	-1.7843	3	0.00415049
27018	119.07	1217.85	1217.18	3	1217.19	-6.15095	3648.55	C144H239N20O81Ct8	DLELYENWNK	D1dEN9GlcNAcK10dE	5	01Y41Y41M(31M41Y41L32S)61M61Y41L32S	34	94.05	N4H5F0S2	N,1;	667	Q6PIW4	659	668	4	03AI5,BI4,BII4,35AI5,YI3,YII3,		1.71711	2.04793	2	0.00763236
37046	160.85	1652.21	1653.97	4	1653.95	10.5612	6609.77	C273H423N52O129S2Ct4	DNWNRPICSAPGPLFDLMERVSDDYNWTFR	D1dEC8CamN26GlcNAc	6	01Y(61F)41Y41M(31M(21Y41L32S)41Y41L32S)(41Y)61M(31M)61M	41	87.19	N5H7F1S2	N,1;	149	Q9NUV7	124	153	7	14XI1,15XI2,14XI2,25XI3,25XIII3,14XIII3,ZIII3,14XIII4,14XIV4,	1.17828		0.936136	2	0.0128622
25930	114.19	1111.83	1111.5	3	1111.49	6.65057	3331.45	C130H224N21O75Ct4	DPLPSVPPTTTNSSR	D1dEN12GlcNAc	5	01Y41Y41M(31M21M)61M(31M21M)61M21M	30	151.32	N2H8F0S0	N,1;	616	Q8N307	605	619	3	04AI4,YI3,YI3,	0.775436	1.65786		2	0.110195
25930	114.19	1111.83	1111.5	3	1111.49	6.65057	3331.45	C130H224N21O75Ct4	DPLPSVPPTTTNSSR	D1dEN12GlcNAc	5	01Y41Y41M(31M21M21M)61M(31M21M)61M	29	147.05	N2H8F0S0	N,1;	616	Q8N307	605	619	0		0.775436	1.65786	0.975873	3	0.0458762
28593	125.9	1106.44	1107.19	4	1107.19	6.4475	4423.72	C171H284N21O112	DQQNTSR	D1dEN4GlcNAc	6	01Y41Y41M(31M21Y(31F)41L31Y(31F)41L32S)61M21Y(31F)41L31Y(31F)41L32S	37	95.96	N6H7F4S2	N,1;	563	O43318	560	566	0			-1.43948	-1.89473	2	0.0181374
28829	126.92	1383.6	1384.25	3	1384.24	8.29138	4148.7	C156H263N36O89S1Ct4	DSGRSDVSDIGSDNCSLADEEQTPR	D1dEN14GlcNAcC15Cam	7	01Y41Y41M(31M)61M(31M21M)61M	16	94.31	N2H6F0S0	N,1;	634	Q5TH69	621	645	2	BI2,YI3,	0.238601	0.352721	0.398199	3	0.0125636
28829	126.92	1383.6	1384.25	3	1384.24	8.29138	4148.7	C156H263N36O89S1Ct4	DSGRSDVSDIGSDNCSLADEEQTPR	D1dEN14GlcNAcC15Cam	7	01Y41Y41M(31M21M)61M(31M)61M	18	106.48	N2H6F0S0	N,1;	634	Q5TH69	621	645	4	BI2,BI2,YI3,YI3,	0.238601	0.352721	0.398199	3	0.0125636
17262	77	993.103	993.103	3	993.1	2.64358	2976.28	C120H199N20O66	DSNETTGLYSLSVR	D1dEN3GlcNAc	6	01Y41Y41M(31M)61M(31M21M)61M	21	119.56	N2H6F0S0	N,2;	64	Q9UN19	62	75	3	BI2,YI3,YI3,	-1.5976	-1.73277	-1.90813	3	0.00063724
17262	77	993.103	993.103	3	993.1	2.64358	2976.28	C120H199N20O66	DSNETTGLYSLSVR	D1dEN3GlcNAc	6	01Y41Y41M(31M21M)61M(31M)61M	22	119.56	N2H6F0S0	N,2;	64	Q9UN19	62	75	4	BI2,BI2,YI3,YI3,	-1.5976	-1.73277	-1.68656	3	6.31032e-05
20410	91.52	984.094	984.096	3	984.096	0.198529	2949.27	C123H198N19O61S1	DTELFIFNSCLR	D1dEN8GlcNAcC10Cam	5	01Y41Y41M(31M)61M(31M21M)61M	28	169.9	N2H6F0S0	N,1;	1103	Q13023	1096	1107	4	BI2,YI3,ZI3,YI3,		-1.42265	-1.6865	2	0.00712519
20432	91.75	984.094	984.095	3	984.096	-0.607752	2949.27	C123H198N19O61S1	DTELFIFNSCLR	D1dEN8GlcNAcC10Cam	5	01Y41Y41M(31M21M)61M(31M)61M	28	170.48	N2H6F0S0	N,2;	1103	Q13023	1096	1107	4	BI2,YI3,ZI3,YI3,		-1.42265	-1.6865	2	0.00712519
18488	82.69	1200.15	1199.15	3	1199.16	-9.30586	3594.47	C140H229N24O81Ct4	DTFFDNATRSR	D1dEN6GlcNAc	5	01Y41Y41M(31M41Y41L32S)61M61Y41L32S	38	97.95	N4H5F0S2	N,2;	275	Q9NQ90	270	280	4	03AI5,BI4,BII4,35AI5,YI3,YII3,	1.40517	1.43549		2	0.000113917
24071	105.89	1171.86	1171.52	3	1171.51	7.26881	3511.51	C144H232N25O75	DTGLNYTHLHVETPR	D1dEN5GlcNAc	5	01Y41Y41M(31M21M21M)61M(31M21M)61M	24	92.4	N2H8F0S0	N,0;	140	Q9P2W7	136	150	0			-0.769233	-1.08263	2	0.0274653
24090	105.61	1171.53	1171.51	3	1171.51	3.83023	3511.51	C144H232N25O75	DTGLNYTHLHVETPR	D1dEN5GlcNAc	5	01Y41Y41M(31M21M21M31G)61M(31M)61M	29	100.29	N2H8F0S0	N,0;	140	Q9P2W7	136	150	3	12AIII4,25AIII2,02AIII2,		-0.769233	-1.08263	2	0.0274653
28602	125.94	1042.21	1042.21	4	1042.21	4.14707	4163.81	C155H276N31O93Ct8	EAALKASQNTSSSNSSTR	E1dEK5dEN9GlcNAc	5	01Y41Y41M(31M)61M(21Y41L32S)61Y41L32S	28	97.76	N4H5F0S2	N,0;	367	Q96KR1	359	376	0		1.87143	2.08738		2	0.00296231
28602	125.94	1042.21	1042.21	4	1042.21	4.14707	4163.81	C155H276N31O93Ct8	EAALKASQNTSSSNSSTR	E1dEK5dEN9GlcNAc	5	01Y41Y41M(31M41Y41L32S)61M61Y41L32S	33	96.2	N4H5F0S2	N,0;	367	Q96KR1	359	376	0		1.87143	2.08738		2	0.00296231
18865	84.32	1093.79	1092.8	3	1092.79	6.65333	3275.35	C126H212N25O75	EAINGSGNAENRER	E1dEN4GlcNAc	6	01Y41Y41M(31M21M)61M(31M21M)61M21M	28	186.09	N2H8F0S0	N,1;	249	Q5TCQ9	246	259	3	04AI4,YI3,YI3,	-0.0480139		0.319734	2	0.536929
18865	84.32	1093.79	1092.8	3	1092.79	6.65333	3275.35	C126H212N25O75	EAINGSGNAENRER	E1dEN4GlcNAc	6	01Y41Y41M(31M21M21M)61M(31M21M)61M	26	167.52	N2H8F0S0	N,1;	249	Q5TCQ9	246	259	0		-0.0480139	-0.982773	0.319734	3	0.668149
36126	155.93	1100.24	1100.24	4	1100.24	0.609697	4395.93	C178H300N29O95S1	EARDPSLLINACLNK	E1dEN10GlcNAcC12CamK15dE	5	01Y41Y41M(31M41Y41L)61M(21Y41L32S)61Y41L32S	41	199.61	N5H6F0S2	N,0;	375	Q9H1Z4	366	380	0		0.282258	0.0439342	0.0622845	3	0.281467
36017	156.77	1099.73	1100.24	4	1100.24	-2.27498	4395.93	C178H300N29O95S1	EARDPSLLINACLNK	E1dEN10GlcNAcC12CamK15dE	8	01Y41Y41M(31M41Y41L31Y41L32S)61M61Y41L32S	49	189.93	N5H6F0S2	N,1;	375	Q9H1Z4	366	380	4	03AI5,03AII5,03AI5,03AII5,35AI5,35AII5,YII4,	0.282258		0.0622845	2	0.257779
20150	90.44	1129.8	1129.47	3	1129.47	-0.522569	3385.39	C136H222N19O79	EASIVGENETYPR	E1dEN8GlcNAc	20	01Y41Y41M(31M21M21M)61M(31M21M)61M21M	31	179.66	N2H9F0S0	N,5;	608	Q9UBV2	601	613	2	45AI3,04AI4,	-0.00308216	0.27477	0.111869	3	0.306806
20150	90.44	1129.8	1129.47	3	1129.47	-0.522569	3385.39	C136H222N19O79	EASIVGENETYPR	E1dEN8GlcNAc	20	01Y41Y41M(31M21M21M31G)61M(31M21M)61M	30	165.52	N2H9F0S0	N,5;	608	Q9UBV2	601	613	0		-0.00308216	0.27477	0.304663	3	0.226118
20150	90.44	1129.8	1129.47	3	1129.47	-0.522569	3385.39	C136H222N19O79	EASIVGENETYPR	E1dEN8GlcNAc	20	01Y41Y41M(31M21M21M31G31G)61M(31M)61M	28	165.52	N2H9F0S0	N,5;	608	Q9UBV2	601	613	0		0.182848	0.27477	0.304663	3	0.0126434
20150	90.44	1129.8	1129.47	3	1129.47	3.98133	3385.38	C132H222N19O82	EDILTNSTEASER	E1dEN6GlcNAc	8	01Y41Y41M(31M21M21M)61M(31M21M)61M21M	31	129.54	N2H9F0S0	N,2;	513	Q9NY74	508	520	2	45AI3,04AI4,	0.566233	0.27477	0.111869	3	0.16123
20150	90.44	1129.8	1129.47	3	1129.47	3.98133	3385.38	C132H222N19O82	EDILTNSTEASER	E1dEN6GlcNAc	8	01Y41Y41M(31M21M21M31G)61M(31M21M)61M	30	115.7	N2H9F0S0	N,2;	513	Q9NY74	508	520	0		-0.00308216	0.27477		2	0.431284
19975	90.47	1129.48	1129.47	3	1129.47	5.17019	3385.38	C132H222N19O82	EDILTNSTEASER	E1dEN6GlcNAc	10	01Y41Y41M(31M21M21M31G31G)61M(31M)61M	26	107.45	N2H9F0S0	N,2;	513	Q9NY74	508	520	0		0.566233	0.114983	0.111869	3	0.267949
16925	75.43	1003.16	1002.66	4	1002.66	4.81203	4005.6	C156H258N23O97	EELNQSVNR	E1dEN4GlcNAc	5	01Y41Y41M(31M41Y41L32S)61M(21Y41L32S)61Y41L32S	41	120.08	N5H6F0S3	N,0;	397	O75665	394	402	21	02AI2,02AII2,02AIII2,BI2,BII2,BIII2,BI1,BII1,BIII1,CI1,CII1,CIII1,35AI4,35AIII4,BI2,BII2,BIII2,CI2,CII2,CIII2,35AI3,35AII3,35AIII3,02XI1,BI3,BII3,BIII3,YI1,35AI4,35AIII4,ZI2,YI2,BIII4,02XI1,YI3,ZI1,YI1,YI2,YI4,YII4,YIII4,	-3.15479	-2.97327		2	0.000876306
29340	128.61	1149.52	1150.03	4	1150.02	9.70651	4595.04	C185H305N40O89S1Ct4	EEVRNLSGSLAAIQEEMGAYGYEDLQQR	E1dEN5GlcNAc	8	01Y41Y41M(31M)61M(31M21M)61M	25	175.6	N2H6F0S0	N,1;	155	O95897	151	178	5	BI2,BI2,BI2,YI3,YI3,	-0.206893	0.562974	0.376232	3	0.474498
29340	128.61	1149.52	1150.03	4	1150.02	9.70651	4595.04	C185H305N40O89S1Ct4	EEVRNLSGSLAAIQEEMGAYGYEDLQQR	E1dEN5GlcNAc	8	01Y41Y41M(31M21M)61M(31M)61M	24	173.4	N2H6F0S0	N,1;	155	O95897	151	178	4	BI2,BI2,YI3,YI3,	-0.206893	0.562974	0.376232	3	0.474498
26273	116.87	1207.84	1206.84	3	1206.84	2.18663	3617.49	C135H234N25O85Ct4	EISNRSTSSSER	E1dEN4GlcNAc	9	01Y41Y41M(31M)61M(21Y41L32S)61Y41L32S	36	119.84	N4H5F0S2	N,1;	620	Q13614	617	628	0		1.11793		1.28323	2	0.00470543
26273	116.87	1207.84	1206.84	3	1206.84	2.18663	3617.49	C135H234N25O85Ct4	EISNRSTSSSER	E1dEN4GlcNAc	9	01Y41Y41M(31M41Y41L32S)61M61Y41L32S	39	132.05	N4H5F0S2	N,1;	620	Q13614	617	628	0		1.11793		1.28323	2	0.00470543
26078	115.96	1032.46	1032.46	3	1032.45	8.25288	3094.34	C132H205N20O64	ELQQFNYTWLR	E1dEN6GlcNAc	8	01Y41Y41M(31M)61M(31M21M)61M21M	28	232.02	N2H7F0S0	N,1;	845	Q7Z7M9	840	850	3	YI3,ZI3,YI3,	-1.21528	-0.986612	-0.590667	3	0.0289079
26078	115.96	1032.46	1032.46	3	1032.45	8.25288	3094.34	C132H205N20O64	ELQQFNYTWLR	E1dEN6GlcNAc	8	01Y41Y41M(31M21M)61M(31M21M)61M	28	236.67	N2H7F0S0	N,1;	845	Q7Z7M9	840	850	4	BI2,YI3,ZI3,YI3,	-1.21528	-0.986612	-0.590667	3	0.0289079
28538	125.67	1166.74	1166.74	4	1166.73	4.36486	4661.9	C193H302N27O102S1	EMSKEWFLFNDSR	E1dEK4dEN10GlcNAc	5	01Y41Y41M(31M41Y41L32S)61M(21Y41L32S)61Y41L32S	43	105.78	N5H6F0S3	N,0;	917	Q8NB14	908	920	0		-6.09062	-5.93769	-6.21763	3	1.11673e-05
20792	93.4	1277.09	1277.07	2	1277.07	-5.19612	2552.14	C106H175N16O55	ENFSVPVGLR	E1dEN2GlcNAc	5	01Y41Y41M(31M)61M(31M21M)61M	24	94.03	N2H6F0S0	N,0;	1115	Q8IZH2	1114	1123	2	BI2,YI3,	0.0560841	1.05099		2	0.381637
20792	93.4	1277.09	1277.07	2	1277.07	-5.19612	2552.14	C106H175N16O55	ENFSVPVGLR	E1dEN2GlcNAc	5	01Y41Y41M(31M21M)61M(31M)61M	25	102.92	N2H6F0S0	N,0;	1115	Q8IZH2	1114	1123	3	BI2,YI3,YI3,	0.0560841	1.05099		2	0.381637
20689	92.93	1360.11	1360.1	2	1360.11	-2.12895	2718.21	C108H185N16O60Ct4	ENFSVPVGLR	E1dEN2GlcNAc	5	01Y41Y41M(31M21M)61M(31M21M)61M	27	103.83	N2H7F0S0	N,2;	1115	Q8IZH2	1114	1123	3	BI2,BI2,YI3,		-0.0556754	0.207604	2	0.622197
20689	92.93	1360.11	1360.1	2	1360.11	-2.12895	2718.21	C108H185N16O60Ct4	ENFSVPVGLR	E1dEN2GlcNAc	5	01Y41Y41M(31M21M21M)61M(31M)61M	24	97.3	N2H7F0S0	N,2;	1115	Q8IZH2	1114	1123	2	BI2,BIII3,YI3,YIII3,		-0.0556754	-0.0537377	2	0.000313506
20150	90.44	1129.8	1130.81	3	1130.8	5.35846	3389.38	C130H218N21O79Ct4	ENHTESTVNSLPH	E1dEN2GlcNAc	7	01Y41Y41M(31M21M21M)61M(31M21M)61M21M	31	86.81	N2H9F0S0	N,2;	328	Q8TBZ6	327	339	2	45AI3,04AI4,	0.566233	0.27477		2	0.102051
26164	114.83	919.744	919.744	3	919.747	-3.52975	2756.22	C111H191N16O63	ENITIVDISR	E1dEN2GlcNAc	5	01Y41Y41M(31M)61M(31M21M)61M21M	26	169.91	N2H7F0S0	N,1;	11	Q9H061	10	19	3	YI3,YI3,YI3,	1.52797	1.75322	1.76585	3	0.00045408
25771	114.56	1381.62	1381.12	2	1381.12	-2.78833	2760.24	C107H191N16O63Ct4	ENITIVDISR	E1dEN2GlcNAc	6	01Y41Y41M(31M21M)61M(31M21M)61M	32	163.16	N2H7F0S0	N,0;	11	Q9H061	10	19	5	BI2,BI2,ZI3,YI3,YI3,	1.93332	1.75322	2.03988	3	0.000394857
25958	114.31	975.101	975.101	3	975.103	-1.77406	2922.29	C113H201N16O68Ct4	ENITIVDISR	E1dEN2GlcNAc	9	01Y41Y41M(31M21M)61M(31M21M)61M21M	40	151.1	N2H8F0S0	N,3;	11	Q9H061	10	19	3	45AI3,YI3,YI3,	1.38113	1.10962	1.64699	3	0.00627156
26164	114.83	919.744	919.744	3	919.747	-3.52975	2756.22	C111H191N16O63	ENITIVDISR	E1dEN2GlcNAc	5	01Y41Y41M(31M21M21M)61M(31M)61M	28	172.42	N2H7F0S0	N,1;	11	Q9H061	10	19	4	BI2,BIII3,BI2,BIII3,YI3,YIII3,YI3,YIII3,	1.93332		1.76585	2	0.00204343
25958	114.31	975.101	975.101	3	975.103	-1.77406	2922.29	C113H201N16O68Ct4	ENITIVDISR	E1dEN2GlcNAc	9	01Y41Y41M(31M21M21M)61M(31M21M)61M	37	134.27	N2H8F0S0	N,3;	11	Q9H061	10	19	0		1.38113	1.10962	1.64699	3	0.00627156
28439	126.39	1105.69	1107.19	4	1107.2	-3.75424	4423.75	C172H288N21O111	ENNNISR	E1dEN4GlcNAc	6	01Y(61F)41Y41M(31M41Y41L31Y(31F)41L21F)61M(21Y41L31Y41L)61Y41L31Y41L	27	101.43	N8H9F3S0	N,0;	647	Q8N957	644	650	0		-1.82709	-1.47572		2	0.011129
36167	156.1	1466.64	1466.64	3	1466.63	8.10433	4395.87	C176H292N29O99	ENVSDLTLGPGNSPITR	E1dEN2GlcNAc	7	01Y41Y41M(31M41Y41L)61M(21Y41L32S)61Y41L32S	34	176.05	N5H6F0S2	N,3;	63	Q6DCA0	62	78	0		0.270179	-0.036087		2	0.52453
36017	156.77	1099.73	1100.24	4	1100.22	10.1806	4395.87	C176H292N29O99	ENVSDLTLGPGNSPITR	E1dEN2GlcNAc	6	01Y41Y41M(31M41Y41L31Y41L32S)61M61Y41L32S	43	164.19	N5H6F0S2	N,1;	63	Q6DCA0	62	78	4	03AI5,03AII5,03AI5,03AII5,35AI5,35AII5,YII4,	0.270179	0.581361		2	0.111623
37420	160.38	1051.63	1051.8	6	1051.8	-0.927614	6302.75	C257H414N57O116S3Ct4	EPVTLPCGHNFCLACLGALWPHRGASGAGGPGGAAR	E1dEC7CamN10GlcNAcC12CamC15Cam	7	01Y41Y41M(31M)61M(21Y(31F)41L31Y(31F)41L32S)61Y41L	29	113.47	N5H6F2S1	N,0;	27	Q96LD4	18	53	0		0.804665	0.805112	0.691153	3	0.00056482
37537	161.58	1411.38	1412.89	4	1412.88	1.89958	5645.51	C231H371N56O98S3Ct4	EPVTLPCGHNFCLACLGALWPHRGASGAGGPGGAAR	E1dEC7CamN10GlcNAcC12CamC15Cam	7	01Y41Y41M(31M)61M(21Y41L32S)61Y41L	30	169.12	N4H5F0S1	N,1;	27	Q96LD4	18	53	0			1.53043	1.29884	2	0.00663331
37744	162.48	1188.73	1188.73	5	1188.73	3.33522	5936.6	C242H388N57O106S3Ct4	EPVTLPCGHNFCLACLGALWPHRGASGAGGPGGAAR	E1dEC7CamN10GlcNAcC12CamC15Cam	9	01Y41Y41M(31M)61M(21Y41L32S)61Y41L32S	26	95.48	N4H5F0S2	N,0;	27	Q96LD4	18	53	3	BIII1,ZI3,YI3,		1.59088	1.22757	2	0.0162139
37747	162.49	1576.45	1576.94	4	1576.94	-0.125535	6301.73	C256H411N58O116S3Ct4	EPVTLPCGHNFCLACLGALWPHRGASGAGGPGGAAR	E1dEC7CamN10GlcNAcC12CamC15Cam	7	01Y41Y41M(31M41Y41L)61M(21Y41L32S)61Y41L32S	40	179.19	N5H6F0S2	N,2;	27	Q96LD4	18	53	0		1.39798	0.998979	1.21206	3	0.00395517
37537	161.58	1411.38	1412.89	4	1412.88	1.89958	5645.51	C231H371N56O98S3Ct4	EPVTLPCGHNFCLACLGALWPHRGASGAGGPGGAAR	E1dEC7CamN10GlcNAcC12CamC15Cam	7	01Y41Y41M(31M41Y41L)61M61Y41L32S	37	166.5	N4H5F0S1	N,1;	27	Q96LD4	18	53	2	03AI5,35AI5,		1.53043	1.29884	2	0.00663331
19585	87.82	975.422	975.09	3	975.089	1.39987	2922.25	C116H189N26O61	EQHVFGRGGNSSGR	E1dEN10GlcNAc	5	01Y41Y41M(31M)61M(31M21M)61M	22	129.56	N2H6F0S0	N,0;	412	Q5U651	403	416	3	BI2,YI3,YI3,		-2.63372	-3.22867	2	0.010143
27847	122.68	1543.63	1544.97	3	1544.97	-0.913314	4630.88	C178H297N32O104S1Ct4	EQRPGQNCSNYTVR	E1dEC8CamN10GlcNAc	5	01Y41Y41M(31M21Y(31F)41L21F)61M(21Y41L32S)61Y41L32S	31	116.68	N5H6F2S2	N,0;	132	O75339	123	136	0		2.82544	2.85071		2	1.98153e-05
28823	128.05	1336.57	1336.9	3	1336.89	8.05355	4006.66	C157H261N30O88S1	ERDGEQSPNVSLMQR	E1dEN9GlcNAc	6	01Y41Y41M(31M)61M(21Y41L32S)61Y41L32S	31	98.15	N4H5F0S2	N,1;	338	Q58WW2	330	344	3	01AIII1,BIII1,YI3,	-3.35774	-3.32615		2	2.23379e-05
28831	126.44	1093.96	1094.21	4	1094.2	8.00318	4371.79	C171H284N31O98S1	ERDGEQSPNVSLMQR	E1dEN9GlcNAc	5	01Y41Y41M(31M41Y41L)61M(21Y41L32S)61Y41L32S	30	100.14	N5H6F0S2	N,1;	338	Q58WW2	330	344	1	CIII3,		-3.31031	-3.18212	2	0.000389564
28425	126.32	1093.21	1094.21	4	1094.2	8.2263	4371.79	C171H284N31O98S1	ERDGEQSPNVSLMQR	E1dEN9GlcNAc	5	01Y41Y41M(31M41Y41L31Y41L32S)61M61Y41L32S	40	119.91	N5H6F0S2	N,1;	338	Q58WW2	330	344	6	03AI5,03AII5,03AI5,03AII5,35AI5,35AII5,BII5,03XII4,14XII4,YII4,	-3.12615		-3.18212	2	7.87232e-05
29021	127.75	1336.57	1336.91	3	1336.89	8.78402	4006.66	C157H261N30O88S1	ERDGEQSPNVSLMQR	E1dEN9GlcNAc	5	01Y41Y41M(31M41Y41L32S)61M61Y41L32S	34	125.96	N4H5F0S2	N,1;	338	Q58WW2	330	344	3	BI4,BII4,35AI5,YI3,YII3,	-3.35774	-3.32615		2	2.23379e-05
28172	123.69	1052.15	1052.16	3	1052.15	6.29652	3153.44	C127H210N29O60Ct4	ERGGNQTSGIDFFITQER	E1dEN5GlcNAc	6	01Y(61F)41Y41M(31M)61M	17	76.44	N2H3F1S0	N,1;	251	Q9H0W8	247	264	14	BI1,BII1,BI2,34AI3,BI3,02XI1,YI2,YI3,YII3,MH,02XI1,15XI1,14XI1,YI1,YI2,YI3,YII3,	0.984617		0.912154	2	0.0014563
28820	126.39	1239.78	1239.19	3	1239.21	-14.5155	3714.61	C150H241N30O75Ct4	ERWHIFPSSGNGTPR	E1dEN11GlcNAc	5	01Y41Y41M(31M)61M(21Y41L32S)61Y41L	29	120.86	N4H5F0S1	N,1;	413	Q6NW40	403	417	2	ZI3,YI3,	2.04733		2.2407	2	0.00202733
28534	126.79	1336.57	1336.57	3	1336.58	-3.78836	4005.71	C161H258N31O83Ct4	ERWHIFPSSGNGTPR	E1dEN11GlcNAc	5	01Y41Y41M(31M)61M(21Y41L32S)61Y41L32S	31	123.55	N4H5F0S2	N,2;	413	Q6NW40	403	417	0		1.52051	1.27222	1.40598	3	0.000629262
29337	128.6	1141.84	1142.17	3	1142.18	-6.92122	3423.51	C139H224N29O67Ct4	ERWHIFPSSGNGTPR	E1dEN11GlcNAc	5	01Y41Y41M(31M41Y41L)61M61Y41L	23	83.4	N4H5F0S0	N,1;	413	Q6NW40	403	417	0			0.0998639	0.953816	2	0.342567
28390	126.19	1021.19	1021.19	4	1021.19	-1.52063	4079.74	C164H264N31O85Ct4	ERWHIFPSSGNGTPR	E1dEN11GlcNAc	5	01Y41Y41M(31M41Y41L)61M61Y41L31Y41L32S	27	78.87	N5H6F0S1	N,0;	413	Q6NW40	403	417	0		1.73766		1.42984	2	0.00931232
28820	126.39	1239.78	1239.19	3	1239.21	-14.5155	3714.61	C150H241N30O75Ct4	ERWHIFPSSGNGTPR	E1dEN11GlcNAc	5	01Y41Y41M(31M41Y41L)61M61Y41L32S	35	135.74	N4H5F0S1	N,1;	413	Q6NW40	403	417	3	03AI5,CII3,35AI5,	2.04733		2.2407	2	0.00202733
28390	126.19	1021.19	1021.19	4	1021.19	-1.52063	4079.74	C164H264N31O85Ct4	ERWHIFPSSGNGTPR	E1dEN11GlcNAc	5	01Y41Y41M(31M41Y41L31Y41L)61M61Y41L32S	32	86.11	N5H6F0S1	N,0;	413	Q6NW40	403	417	1	YII4,	1.73766		1.42984	2	0.00931232
28892	126.7	1335.24	1336.57	3	1336.58	-2.87505	4005.71	C161H258N31O83Ct4	ERWHIFPSSGNGTPR	E1dEN11GlcNAc	6	01Y41Y41M(31M41Y41L32S)61M61Y41L32S	36	123.74	N4H5F0S2	N,1;	413	Q6NW40	403	417	0			1.27222	1.40598	2	0.00248513
19008	84.99	1088.8	1088.8	3	1088.8	1.76858	3263.39	C130H216N19O73Ct4	ESFLQTNYTEIR	E1dEN7GlcNAc	5	01Y41Y41M(31M21M)61M(31M21M)61M21M	21	89.25	N2H8F0S0	N,1;	677	P23471	671	682	2	YI3,YI3,	2.81711		2.12063	2	0.0193208
18988	85.03	1088.8	1088.8	3	1088.8	0.871671	3263.39	C130H216N19O73Ct4	ESFLQTNYTEIR	E1dEN7GlcNAc	5	01Y41Y41M(31M21M21M)61M(31M21M)61M	27	97.78	N2H8F0S0	N,1;	677	P23471	671	682	0		2.37165	2.20534	2.12063	3	0.000169784
18988	85.03	1088.8	1088.8	3	1088.8	0.871671	3263.39	C130H216N19O73Ct4	ESFLQTNYTEIR	E1dEN7GlcNAc	5	01Y41Y41M(31M21M21M31G)61M(31M)61M	28	104.15	N2H8F0S0	N,1;	677	P23471	671	682	0		2.37165	2.20534	2.12063	3	0.000169784
28244	124.41	1326.22	1326.22	3	1326.22	6.3278	3974.63	C155H257N32O84S2	ESGAHCPLCRGNVTR	E1dEC6CamC9CamN12GlcNAc	5	01Y41Y41M(31M)61M(21Y41L32S)61Y41L32S	35	179.5	N4H5F0S2	N,1;	60	Q8WVD3	49	63	0		-2.25832	-2.40765	-2.34854	3	3.0324e-05
27825	122.19	1448.6	1447.93	3	1447.93	3.55167	4339.76	C169H280N33O94S2	ESGAHCPLCRGNVTR	E1dEC6CamC9CamN12GlcNAc	5	01Y41Y41M(31M41Y41L31Y41L32S)61M61Y41L32S	35	136.2	N5H6F0S2	N,0;	60	Q8WVD3	49	63	0			-2.27205	-1.91528	2	0.00718122
27746	122.23	1446.93	1447.93	3	1447.93	4.56335	4339.76	C169H280N33O94S2	ESGAHCPLCRGNVTR	E1dEC6CamC9CamN12GlcNAc	5	01Y41Y41M(31M41Y41L32S)61M(21Y41L32S)61Y41L	41	121.49	N5H6F0S2	N,0;	60	Q8WVD3	49	63	0			-2.27205	-2.12837	2	0.00106447
28244	124.41	1326.22	1326.22	3	1326.22	6.3278	3974.63	C155H257N32O84S2	ESGAHCPLCRGNVTR	E1dEC6CamC9CamN12GlcNAc	5	01Y41Y41M(31M41Y41L32S)61M61Y41L32S	40	207.61	N4H5F0S2	N,1;	60	Q8WVD3	49	63	0		-2.25832	-2.40765	-2.34854	3	3.0324e-05
36731	158.49	1650.21	1650.2	4	1650.19	3.67513	6594.74	C271H422N47O136S1Ct4	ETFPRNSSQPGVVYFADDDNTYSLELFEEMR	E1dEN6GlcNAc	6	01Y(61F)41Y41M(31M(21Y41L32S)41Y41L32S)(41Y)61M(31M)61M	33	137.52	N5H7F1S2	N,1;	184	Q9P2W7	179	209	4	14XI2,ZIII3,YIII3,14XIII4,14XIV4,	0.835768	1.01167		2	0.00894386
28230	125.52	1203.76	1205.02	4	1205.02	1.19754	4815.04	C183H317N30O111Ct8	ETTGPGTAGPQSNTTSSLK	E1dEN13GlcNAcK19dE	6	01Y41Y41M(31M41Y41L32S)61M(21Y41L32S)61Y41L32S	44	79.24	N5H6F0S3	N,0;	1718	Q5VWN6	1706	1724	0		2.4026		1.56408	2	0.0418979
18472	82.49	1077.12	1077.46	3	1077.46	-3.63967	3229.36	C132H214N21O69S1	FANYSIMNLQNR	F1dEN3GlcNAc	6	01Y41Y41M(31M21M21M)61M(31M21M)61M	26	122.01	N2H8F0S0	N,2;	350	Q05586	348	359	0			0.558803	0.641357	2	0.00469816
18472	82.49	1077.12	1077.46	3	1077.46	-3.63967	3229.36	C132H214N21O69S1	FANYSIMNLQNR	F1dEN3GlcNAc	6	01Y41Y41M(31M21M21M31G)61M(31M)61M	26	119.81	N2H8F0S0	N,2;	350	Q05586	348	359	0			0.558803	0.641357	2	0.00469816
18644	83.42	1102.12	1102.12	3	1102.13	-3.25356	3303.36	C134H212N21O69S1Ct4	FENNSWVFMR	F1dEN3GlcNAc	5	01Y41Y41M(31M)61M(21Y41L32S)61Y41L	22	90.52	N4H5F0S1	N,0;	521	O60942	519	528	0			1.27622	1.44894	2	0.00399302
18644	83.42	1102.12	1102.12	3	1102.13	-3.25356	3303.36	C134H212N21O69S1Ct4	FENNSWVFMR	F1dEN3GlcNAc	5	01Y41Y41M(31M41Y41L)61M61Y41L32S	25	89	N4H5F0S1	N,0;	521	O60942	519	528	1	35AI5,		1.27622	1.44894	2	0.00399302
28728	126	1160.98	1162.24	4	1162.24	-3.38768	4643.93	C191H300N31O101	FERNFIAQGPYENR	F1dEN13GlcNAc	6	01Y41Y41M(31M(21Y41L31Y41L)41Y41L31Y)61M61Y41L32S	49	98.95	N7H7F0S1	N,2;	470	P21281	458	471	2	ZII3,YII3,	-1.84163	-2.01342	-1.76415	3	0.000285871
28744	126.55	1160.48	1160.25	4	1160.24	10.5321	4635.91	C190H300N29O103	FERNFIAQGPYENR	F1dEN13GlcNAc	5	01Y41Y41M(31M(21Y41L31Y41L31L)41Y41L31Y41L31L)61M61M	36	84.29	N6H10F0S0	N,2;	470	P21281	458	471	1	YII3,	1.36448	1.01935		2	0.020325
28408	126.25	1361.58	1361.25	3	1361.25	0.0245523	4079.73	C165H264N29O86Ct4	FERNFIAQGPYENR	F1dEN13GlcNAc	7	01Y41Y41M(31M41Y41L)61M61Y41L31Y41L32S	31	150	N5H6F0S1	N,2;	470	P21281	458	471	0		1.59909		1.55764	2	0.000172348
28408	126.25	1361.58	1361.25	3	1361.25	0.0245523	4079.73	C165H264N29O86Ct4	FERNFIAQGPYENR	F1dEN13GlcNAc	7	01Y41Y41M(31M41Y41L31Y41L)61M61Y41L32S	36	154.24	N5H6F0S1	N,2;	470	P21281	458	471	1	YII4,	1.59909		1.55764	2	0.000172348
28486	125.03	1093.96	1093.97	4	1093.96	4.26509	4370.83	C176H281N30O94Ct4	FERNFIAQGPYENR	F1dEN13GlcNAc	5	01Y41Y41M(31M41Y41L31Y41L32S)61M61Y41L32S	35	90.06	N5H6F0S2	N,2;	470	P21281	458	471	3	34AII5,35AI5,35AII5,YII4,	1.56058		1.40239	2	0.00283818
20277	91.88	1056.45	1056.45	3	1056.45	2.13801	3166.34	C125H209N18O72Ct4	FINYNQTVSR	F1dEN5GlcNAc	13	01Y41Y41M(31M21M21M)61M(31M21M)61M21M	31	117.05	N2H9F0S0	N,3;	913	Q8N766	909	918	1	04AI4,	0.647098	0.36588	0.511649	3	0.0167473
20455	91.73	1055.45	1055.12	3	1055.11	3.10081	3162.32	C129H209N18O72	FINYNQTVSR	F1dEN5GlcNAc	11	01Y41Y41M(31M21M21M31G)61M(31M21M)61M	33	117.57	N2H9F0S0	N,2;	913	Q8N766	909	918	0			0.36588	0.511649	2	0.0265014
20277	91.88	1056.45	1056.45	3	1056.45	2.13801	3166.34	C125H209N18O72Ct4	FINYNQTVSR	F1dEN5GlcNAc	13	01Y41Y41M(31M21M21M31G31G)61M(31M)61M	29	115.07	N2H9F0S0	N,3;	913	Q8N766	909	918	0		0.647098		0.511649	2	0.01339
19412	86.89	1021.43	1021.43	3	1021.43	2.78561	3061.28	C125H202N17O70	FLANTSFQGR	F1dEN4GlcNAc	5	01Y41Y41M(31M21M21M)61M(31M21M)61M21M	41	275.28	N2H9F0S0	N,1;	344	O60391	341	350	1	04AI4,	-0.218216		0.0163878	2	0.480288
19412	86.89	1021.43	1021.43	3	1021.43	2.78561	3061.28	C125H202N17O70	FLANTSFQGR	F1dEN4GlcNAc	5	01Y41Y41M(31M21M21M31G)61M(31M21M)61M	38	270.46	N2H9F0S0	N,1;	344	O60391	341	350	0		-0.218216		0.0163878	2	0.480288
27660	121.87	1243.57	1243.57	3	1243.56	3.81671	3726.66	C156H249N30O74	FLQLHNWLDNRSR	F1dEN10GlcNAc	5	01Y41Y41M(31M41Y41L31Y)61M61Y(31F)41L	28	102.98	N5H5F1S0	N,1;	3845	P98161	3836	3848	0			-1.30396	-0.945262	2	0.0245014
32822	142.57	1233.77	1233.58	5	1233.57	5.68721	6160.81	C258H420N43O119S1Ct8	FLSNASTLASFSEPGSCYEELLKYLVYILR	F1dEN4GlcNAcC17CamK23dE	6	01Y41Y41M(31M41Y41L31Y41L32S)61M61Y41L32S	42	142.37	N5H6F0S2	N,2;	419	O43497	416	445	0		1.8997		1.99845	2	0.000641197
23082	101.32	1052.93	1054.19	4	1054.19	0.526323	4211.73	C162H272N29O94S1Ct4	FNNSNLCSQSLAAR	F1dEN2GlcNAcC7Cam	8	01Y41Y41M(31M41Y41L)61M(21Y41L32S)61Y41L32S	35	81.08	N5H6F0S2	N,1;	345	P30203	344	357	1	CIII3,	0.649637		0.2216	2	0.178767
22952	101.12	1405.25	1405.25	3	1405.25	0.904416	4211.73	C162H272N29O94S1Ct4	FNNSNLCSQSLAAR	F1dEN2GlcNAcC7Cam	6	01Y41Y41M(31M41Y41L31Y41L32S)61M61Y41L32S	37	150.44	N5H6F0S2	N,0;	345	P30203	344	357	0		0.446457	0.665093	0.775173	3	0.0150361
23033	101.13	1405.92	1405.25	3	1405.25	3.94478	4211.73	C162H272N29O94S1Ct4	FNNSNLCSQSLAAR	F1dEN2GlcNAcC7Cam	6	01Y41Y41M(31M41Y41L32S)61M(21Y41L32S)61Y41L	32	141.55	N5H6F0S2	N,1;	345	P30203	344	357	0		0.446457	0.665093	0.775173	3	0.0150361
22692	101.02	1502.96	1502.28	3	1502.28	2.90228	4502.82	C173H289N30O102S1Ct4	FNNSNLCSQSLAAR	F1dEN2GlcNAcC7Cam	6	01Y41Y41M(31M41Y41L32S)61M(21Y41L32S)61Y41L32S	42	120.18	N5H6F0S3	N,1;	345	P30203	344	357	22	02AI2,02AII2,02AIII2,BI1,BII1,BIII1,CI1,CII1,CIII1,35AI4,35AIII4,15AI2,15AII2,15AIII2,BI2,BII2,BIII2,CI2,CII2,CIII2,35AI3,35AII3,35AIII3,BI3,BII3,BIII3,35AI4,35AIII4,BIII4,02XI1,ZI1,YI1,02XI2,ZI2,YI2,YI3,02XI1,YI1,YI4,YII4,YIII4,YI2,	0.860154	1.16986	0.720169	3	0.0128088
23082	101.32	1052.93	1054.19	4	1054.19	0.526323	4211.73	C162H272N29O94S1Ct4	FNNSNLCSQSLAAR	F1dEN5GlcNAcC7Cam	7	01Y41Y41M(31M41Y41L)61M(21Y41L32S)61Y41L32S	35	81.08	N5H6F0S2	N,0;	348	P30203	344	357	1	CIII3,	0.649637		0.2216	2	0.178767
22952	101.12	1405.25	1405.25	3	1405.25	0.904416	4211.73	C162H272N29O94S1Ct4	FNNSNLCSQSLAAR	F1dEN5GlcNAcC7Cam	7	01Y41Y41M(31M41Y41L31Y41L32S)61M61Y41L32S	37	150.44	N5H6F0S2	N,1;	348	P30203	344	357	0		0.446457	0.665093	0.775173	3	0.0150361
23033	101.13	1405.92	1405.25	3	1405.25	3.94478	4211.73	C162H272N29O94S1Ct4	FNNSNLCSQSLAAR	F1dEN5GlcNAcC7Cam	5	01Y41Y41M(31M41Y41L32S)61M(21Y41L32S)61Y41L	32	141.55	N5H6F0S2	N,0;	348	P30203	344	357	0		0.446457	0.665093	0.775173	3	0.0150361
22692	101.02	1502.96	1502.28	3	1502.28	2.90228	4502.82	C173H289N30O102S1Ct4	FNNSNLCSQSLAAR	F1dEN5GlcNAcC7Cam	5	01Y41Y41M(31M41Y41L32S)61M(21Y41L32S)61Y41L32S	42	120.18	N5H6F0S3	N,0;	348	P30203	344	357	22	02AI2,02AII2,02AIII2,BI1,BII1,BIII1,CI1,CII1,CIII1,35AI4,35AIII4,15AI2,15AII2,15AIII2,BI2,BII2,BIII2,CI2,CII2,CIII2,35AI3,35AII3,35AIII3,BI3,BII3,BIII3,35AI4,35AIII4,BIII4,02XI1,ZI1,YI1,02XI2,ZI2,YI2,YI3,02XI1,YI1,YI4,YII4,YIII4,YI2,	0.860154	0.982026	0.720169	3	0.00314833
31205	136.65	1335.56	1335.9	3	1335.88	10.1101	4003.63	C158H252N33O87	FQGNANDPDQNGNTTQSPPSR	F1dEN13GlcNAc	7	01Y41Y41M(31M21M)61M(31M21M)61M21M	26	94.67	N2H8F0S0	N,2;	464	Q8WZ74	452	472	0			-0.818672	-0.970326	2	0.00710947
31205	136.65	1335.56	1335.9	3	1335.88	10.1101	4003.63	C158H252N33O87	FQGNANDPDQNGNTTQSPPSR	F1dEN13GlcNAc	7	01Y41Y41M(31M21M21M)61M(31M21M)61M	26	92.7	N2H8F0S0	N,2;	464	Q8WZ74	452	472	0			-0.818672	-0.970326	2	0.00710947
23889	106.08	1171.85	1171.52	3	1171.52	-0.521499	3511.54	C146H236N23O75	FVGTPEVNQTTLYQR	F1dEN8GlcNAc	22	01Y41Y41M(31M21M21M)61M(31M21M)61M	27	146.03	N2H8F0S0	N,10;	53	P01033	46	60	1	04AI3,	-1.41573	-1.23625	-0.890129	3	0.0095877
24026	105.71	1226.2	1225.54	3	1225.54	3.9561	3673.59	C152H246N23O80	FVGTPEVNQTTLYQR	F1dEN8GlcNAc	20	01Y41Y41M(31M21M21M)61M(31M21M)61M21M	27	136.91	N2H9F0S0	N,4;	53	P01033	46	60	1	45AI3,	-1.65464	-0.926862		2	0.0711057
23889	106.08	1171.85	1171.52	3	1171.52	-0.521499	3511.54	C146H236N23O75	FVGTPEVNQTTLYQR	F1dEN8GlcNAc	22	01Y41Y41M(31M21M21M31G)61M(31M)61M	28	158.04	N2H8F0S0	N,10;	53	P01033	46	60	2	12AIII4,25AIII2,	-1.41573	-0.795043	-0.890129	3	0.0254534
24026	105.71	1226.2	1225.54	3	1225.54	3.9561	3673.59	C152H246N23O80	FVGTPEVNQTTLYQR	F1dEN8GlcNAc	20	01Y41Y41M(31M21M21M31G)61M(31M21M)61M	27	136.91	N2H9F0S0	N,4;	53	P01033	46	60	0		-1.57527	-0.926862		2	0.0610673
24026	105.71	1226.2	1225.54	3	1225.54	3.9561	3673.59	C152H246N23O80	FVGTPEVNQTTLYQR	F1dEN8GlcNAc	20	01Y41Y41M(31M21M21M31G31G)61M(31M)61M	28	148.24	N2H9F0S0	N,4;	53	P01033	46	60	0		-1.57527	-0.926862		2	0.0610673
26059	114.37	1111.83	1111.82	3	1111.81	9.50779	3332.42	C132H219N22O73Ct4	FVGVNASDINYSAGR	F1dEN10GlcNAc	7	01Y41Y41M(31M21M)61M(31M21M)61M21M	33	173.76	N2H8F0S0	N,0;	80	Q8N4Q0	71	85	4	04AI4,YI3,ZI3,YI3,	0.781752		1.653	2	0.107746
25790	114.65	1112.49	1111.83	3	1111.81	10.0568	3332.42	C132H219N22O73Ct4	FVGVNASDINYSAGR	F1dEN10GlcNAc	6	01Y41Y41M(31M21M21M)61M(31M21M)61M	28	171.29	N2H8F0S0	N,1;	80	Q8N4Q0	71	85	0		1.21466		1.653	2	0.0225769
26059	114.37	1111.83	1111.82	3	1111.81	9.50779	3332.42	C132H219N22O73Ct4	FVGVNASDINYSAGR	F1dEN5GlcNAc	7	01Y41Y41M(31M21M)61M(31M21M)61M21M	33	173.76	N2H8F0S0	N,0;	75	Q8N4Q0	71	85	4	04AI4,YI3,ZI3,YI3,	0.781752		1.653	2	0.107746
25790	114.65	1112.49	1111.83	3	1111.81	10.0568	3332.42	C132H219N22O73Ct4	FVGVNASDINYSAGR	F1dEN5GlcNAc	5	01Y41Y41M(31M21M21M)61M(31M21M)61M	28	171.29	N2H8F0S0	N,0;	75	Q8N4Q0	71	85	0		1.21466		1.653	2	0.0225769
18981	85.84	1194.16	1193.5	3	1193.49	3.48111	3577.46	C143H234N19O85	FVLENSSR	F1dEN5GlcNAc	6	01Y41Y41M(31M41Y41L)61M(21Y41L32S)61Y41L32S	31	114.89	N5H6F0S2	N,0;	389	Q96BJ8	385	392	0		-0.287233	-0.804421	-0.651388	3	0.060802
18981	85.84	1194.16	1193.5	3	1193.49	3.48111	3577.46	C143H234N19O85	FVLENSSR	F1dEN5GlcNAc	6	01Y41Y41M(31M41Y41L31Y41L32S)61M61Y41L32S	33	117.76	N5H6F0S2	N,0;	389	Q96BJ8	385	392	3	03AI5,03AII5,35AI5,35AII5,YII4,	-0.287233	-0.804421	-0.651388	3	0.060802
37173	160.1	1581.93	1582.66	4	1582.66	-1.39173	6324.6	C252H408N43O143	GAEAANVTGPDGVPVEGSRYAADR	G1dEN6GlcNAc	7	01Y41Y41M(31M(21Y41L31Y)41Y)(41Y)61M(21Y41L31Y41L32S)61Y41L31Y41L32S	66	181.17	N10H8F0S2	N,3;	156	P16989	151	174	0		-1.16049	-1.07481	-0.87032	3	0.00261843
37173	160.1	1581.93	1582.66	4	1582.66	-1.39173	6324.6	C252H408N43O143	GAEAANVTGPDGVPVEGSRYAADR	G1dEN6GlcNAc	7	01Y41Y41M(31M(21Y41L31Y41L32S)41Y41L31Y)(41Y)61M(21Y41L31Y41L32S)61Y	69	181.17	N10H8F0S2	N,3;	156	P16989	151	174	0		-1.16049	-1.07481	-0.87032	3	0.00261843
37173	160.1	1581.93	1582.66	4	1582.66	-1.39173	6324.6	C252H408N43O143	GAEAANVTGPDGVPVEGSRYAADR	G1dEN6GlcNAc	7	01Y41Y41M(31M(21Y41L31Y41L32S)41Y41L31Y41L32S)(41Y)61M61Y41L31Y41V	64	177.71	N10H8F0S2	N,3;	156	P16989	151	174	0		-1.16049	-1.07481	-0.87032	3	0.00261843
32061	141.34	1379.91	1379.25	3	1379.25	-2.15692	4133.74	C156H270N31O94Ct4	GALETDNSNSSAQVSTVGQTSR	G1dEN9GlcNAc	6	01Y41Y41M(31M21M21M)61M(31M21M)61M21M	37	247.64	N2H9F0S0	N,1;	331	Q9UPQ9	323	344	1	04AI4,	1.42469		1.05298	2	0.0217747
32061	141.34	1379.91	1379.25	3	1379.25	-2.15692	4133.74	C156H270N31O94Ct4	GALETDNSNSSAQVSTVGQTSR	G1dEN9GlcNAc	6	01Y41Y41M(31M21M21M31G)61M(31M21M)61M	40	252.2	N2H9F0S0	N,1;	331	Q9UPQ9	323	344	0		1.42469		1.05298	2	0.0217747
27494	121.15	1205.2	1205.54	3	1205.54	4.95092	3612.59	C149H251N22O75S2	GCPDNITVMVVKFR	G1dEC2CamN5GlcNAcK12dE	5	01Y41Y41M(31M21M21M)61M(31M21M)61M21M	38	270.69	N2H9F0S0	N,0;	343	Q5SGD2	339	352	2	45AI3,04AI4,	-0.106752	0.496462		2	0.584476
27494	121.15	1205.2	1205.54	3	1205.54	4.95092	3612.59	C149H251N22O75S2	GCPDNITVMVVKFR	G1dEC2CamN5GlcNAcK12dE	5	01Y41Y41M(31M21M21M31G)61M(31M21M)61M	35	272.99	N2H9F0S0	N,0;	343	Q5SGD2	339	352	0		-0.106752	0.496462		2	0.584476
28043	123.12	1108.85	1109.19	3	1109.19	3.98569	3324.55	C130H231N22O70Ct8	GELNTSIFSSRPIDK	G1dEN4GlcNAcK15dE	10	01Y41Y41M(31M21M)61M(31M21M)61M	27	152.76	N2H7F0S0	N,2;	353	Q9UHG3	350	364	4	BI2,BI2,YI3,YI3,		0.583288	0.325628	2	0.0718121
27469	122.18	1454.07	1453.59	3	1453.61	-11.1076	4356.8	C173H283N28O95S1Ct4	GENYCFSVQAVIPSR	G1dEN3GlcNAcC5Cam	6	01Y41Y41M(31M41Y41L31Y41L32S)61M61Y41L32S	38	152.55	N5H6F0S2	N,0;	216	P13726	214	228	3	35AI5,35AII5,BII5,YII4,	1.27315	1.27285		2	1.37212e-08
27469	122.18	1454.07	1453.59	3	1453.61	-11.1076	4356.8	C173H283N28O95S1Ct4	GENYCFSVQAVIPSR	G1dEN3GlcNAcC5Cam	6	01Y41Y41M(31M41Y41L32S)61M(21Y41L32S)61Y41L	39	154.54	N5H6F0S2	N,0;	216	P13726	214	228	1	45AI3,	1.27315	1.27285		2	1.37212e-08
28118	123.46	1453.27	1453.94	3	1453.93	4.97317	4357.78	C176H278N27O96Ct4	GFFDPNTHENLTYR	G1dEN10GlcNAc	7	01Y41Y41M(31M(21Y(31F)41L31Y41L32S)41Y41L)61M61M	31	95.31	N5H7F1S1	N,1;	3657	Q15149	3648	3661	0			0.743896	0.63913	2	0.00568934
28063	123.6	1454.61	1453.94	3	1453.93	2.03462	4357.78	C176H278N27O96Ct4	GFFDPNTHENLTYR	G1dEN10GlcNAc	6	01Y41Y41M(31M(21Y41L31Y41L32S)41Y(31F)41L)61M61M	28	96.33	N5H7F1S1	N,3;	3657	Q15149	3648	3661	0			0.898664	0.63913	2	0.0273215
17627	79.51	1008.67	1009.68	4	1009.68	0.044383	4033.68	C164H258N27O86Ct4	GFFDPNTHENLTYR	G1dEN10GlcNAc	5	01Y41Y41M(31M41Y)61M61Y(31F)41L31Y41L32S	30	144.76	N5H5F1S1	N,1;	3657	Q15149	3648	3661	0		1.11909	1.18531		2	0.000824962
27794	123.58	1447.93	1448.27	3	1448.26	3.3249	4340.77	C175H275N28O95Ct4	GFFDPNTHENLTYR	G1dEN10GlcNAc	5	01Y41Y41M(31M41Y41L31Y41L32S)61M61Y41L32S	50	195.8	N5H6F0S2	N,1;	3657	Q15149	3648	3661	6	03AI5,03AII5,35AI5,35AII5,BII5,03XII4,14XII4,YII4,14XII5,	1.24881		1.26251	2	2.97334e-05
27794	123.58	1447.93	1448.27	3	1448.26	3.3249	4340.77	C175H275N28O95Ct4	GFFDPNTHENLTYR	G1dEN10GlcNAc	5	01Y41Y41M(31M41Y41L32S)61M(21Y41L32S)61Y41L	47	184.18	N5H6F0S2	N,1;	3657	Q15149	3648	3661	1	35AI4,	1.24881		1.26251	2	2.97334e-05
26084	114.87	865.727	865.727	3	865.726	0.254659	2594.16	C107H177N18O55	GHTLTLNFTR	G1dEN7GlcNAc	14	01Y41Y41M(31M)61M(31M21M)61M	24	157.6	N2H6F0S0	N,5;	103	P11279	97	106	3	BI2,YI3,YI3,	1.245	1.4096	1.60283	3	0.00177887
25841	114.87	921.791	921.083	3	921.082	0.89192	2760.23	C109H187N18O60Ct4	GHTLTLNFTR	G1dEN7GlcNAc	17	01Y41Y41M(31M)61M(31M21M)61M21M	31	235.03	N2H7F0S0	N,6;	103	P11279	97	106	4	YI3,ZI3,YI3,YI3,	1.70524	1.61489	1.8199	3	0.000195513
26084	114.87	865.727	865.727	3	865.726	0.254659	2594.16	C107H177N18O55	GHTLTLNFTR	G1dEN7GlcNAc	14	01Y41Y41M(31M21M)61M(31M)61M	23	142.9	N2H6F0S0	N,5;	103	P11279	97	106	2	BI2,YI3,	1.50321	1.4096	1.60283	3	0.000239649
25841	114.87	921.791	921.083	3	921.082	0.89192	2760.23	C109H187N18O60Ct4	GHTLTLNFTR	G1dEN7GlcNAc	17	01Y41Y41M(31M21M)61M(31M21M)61M	32	240.33	N2H7F0S0	N,6;	103	P11279	97	106	6	BI2,BI2,YI3,ZI3,YI3,YI3,	1.70524	1.72675	1.85044	3	8.01668e-05
25958	114.31	975.101	975.101	3	975.099	1.62046	2922.28	C115H197N18O65Ct4	GHTLTLNFTR	G1dEN7GlcNAc	17	01Y41Y41M(31M21M)61M(31M21M)61M21M	40	174.32	N2H8F0S0	N,5;	103	P11279	97	106	3	45AI3,YI3,YI3,	1.38113	1.10962	1.64699	3	0.00627156
26038	114.27	919.744	919.744	3	919.744	-0.395465	2756.21	C113H187N18O60	GHTLTLNFTR	G1dEN7GlcNAc	14	01Y41Y41M(31M21M21M)61M(31M)61M	34	238.63	N2H7F0S0	N,5;	103	P11279	97	106	5	BI2,BIII3,CI2,CIII3,BI2,BIII3,YI3,YIII3,YI3,YIII3,	1.59725	1.61489	1.8199	3	0.000362922
25958	114.31	975.101	975.101	3	975.099	1.62046	2922.28	C115H197N18O65Ct4	GHTLTLNFTR	G1dEN7GlcNAc	17	01Y41Y41M(31M21M21M)61M(31M21M)61M	37	157.49	N2H8F0S0	N,5;	103	P11279	97	106	0		1.38113	1.10962	1.64699	3	0.00627156
28355	124.48	1378.27	1377.93	3	1377.94	-4.20533	4129.8	C166H278N31O87S1	GHTLVLNCTATTPLNTR	G1dEN7GlcNAcC8Cam	5	01Y41Y41M(31M)61M(21Y41L32S)61Y41L32S	27	160.57	N4H5F0S2	N,0;	251	P17948	245	261	0		-0.631255		-0.291969	2	0.112683
28190	123.76	1595.97	1597	3	1597.02	-12.083	4787.05	C192H321N32O105S1	GHTLVLNCTATTPLNTR	G1dEN7GlcNAcC8Cam	6	01Y41Y41M(31M21Y(31F)41L31Y(31F)41L32S)61M61Y41L32S	38	106.28	N5H6F2S2	N,0;	251	P17948	245	261	1	YII4,	-0.549027		-0.758964	2	0.0248068
28086	123.31	1596.68	1597.01	3	1597.02	-9.33129	4787.05	C192H321N32O105S1	GHTLVLNCTATTPLNTR	G1dEN7GlcNAcC8Cam	5	01Y41Y41M(31M41Y41L)61M(21Y(31F)41L32S)61Y(31F)41L32S	41	100.73	N5H6F2S2	N,0;	251	P17948	245	261	0		-0.708904		-0.891104	2	0.0127205
28187	123.75	1498.98	1499.64	3	1499.65	-6.3471	4494.93	C180H301N32O97S1	GHTLVLNCTATTPLNTR	G1dEN7GlcNAcC8Cam	5	01Y41Y41M(31M41Y41L31Y41L32S)61M61Y41L32S	42	212.52	N5H6F0S2	N,1;	251	P17948	245	261	0		-0.482607	-0.479356	-0.679317	3	0.00769526
28187	123.75	1498.98	1499.64	3	1499.65	-6.3471	4494.93	C180H301N32O97S1	GHTLVLNCTATTPLNTR	G1dEN7GlcNAcC8Cam	5	01Y41Y41M(31M41Y41L32S)61M(21Y41L32S)61Y41L	40	194.93	N5H6F0S2	N,1;	251	P17948	245	261	0		-0.482607	-0.479356	-0.679317	3	0.00769526
28190	123.76	1595.97	1596.67	3	1596.68	-6.62356	4786.03	C191H318N33O105S1	GHTLVLNCTATTPLNTR	G1dEN7GlcNAcC8Cam	6	01Y41Y41M(31M41Y41L32S)61M(21Y41L32S)61Y41L32S	50	259.32	N5H6F0S3	N,0;	251	P17948	245	261	2	YI5,YII5,YIII5,YI6,YII6,YIII6,	-0.503705	-0.486808	-0.273928	3	0.0215581
28355	124.48	1378.27	1377.93	3	1377.94	-4.20533	4129.8	C166H278N31O87S1	GHTLVLNCTATTPLNTR	G1dEN7GlcNAcC8Cam	5	01Y41Y41M(31M41Y41L32S)61M61Y41L32S	32	190.83	N4H5F0S2	N,0;	251	P17948	245	261	0		-0.631255		-0.291969	2	0.112683
28790	126.26	1361.25	1360.92	3	1360.91	6.35332	4078.7	C161H261N34O88	GHWRSNVSANNNSGSR	G1dEN11GlcNAc	5	01Y(61F)41Y41M(31M41Y41L31Y41L)61M61Y(31F)41L	17	90.9	N5H6F2S0	N,0;	686	Q6ZMQ8	676	691	0		-1.61326		-1.78853	2	0.00264409
31205	136.65	1335.56	1335.9	3	1335.89	7.31793	4003.64	C157H252N35O86	GHWRSNVSANNNSGSR	G1dEN11GlcNAc	7	01Y41Y41M(31M41Y41L32S)61M61Y41L32S	38	102.8	N4H5F0S2	N,0;	686	Q6ZMQ8	676	691	0		-1.06629	-0.818672		2	0.0168223
30807	135	1335.56	1335.9	3	1335.89	6.95242	4003.64	C157H252N35O86	GHWRSNVSANNNSGSR	G1dEN6GlcNAc	5	01Y41Y41M(31M)61M(21Y41L32S)61Y41L32S	28	96.55	N4H5F0S2	N,1;	681	Q6ZMQ8	676	691	3	01AIII1,BIII1,YI3,		-1.89519	-2.75588	2	0.0325798
30785	134.91	1457.61	1457.61	3	1457.6	6.16691	4368.77	C171H275N36O96	GHWRSNVSANNNSGSR	G1dEN6GlcNAc	5	01Y41Y41M(31M41Y41L31Y41L32S)61M61Y41L32S	39	136.81	N5H6F0S2	N,1;	681	Q6ZMQ8	676	691	0		-1.81035	-2.26463		2	0.0122014
30785	134.91	1457.61	1457.61	3	1457.6	6.16691	4368.77	C171H275N36O96	GHWRSNVSANNNSGSR	G1dEN6GlcNAc	5	01Y41Y41M(31M41Y41L32S)61M(21Y41L32S)61Y41L	39	114.97	N5H6F0S2	N,1;	681	Q6ZMQ8	676	691	0		-1.81035	-2.26463		2	0.0122014
30807	135	1335.56	1335.9	3	1335.89	6.95242	4003.64	C157H252N35O86	GHWRSNVSANNNSGSR	G1dEN6GlcNAc	5	01Y41Y41M(31M41Y41L32S)61M61Y41L32S	33	117.13	N4H5F0S2	N,1;	681	Q6ZMQ8	676	691	4	03AI5,BI4,BII4,35AI5,YI3,YII3,	-2.69474	-1.89519	-2.75588	3	0.00639364
26101	114.55	922.412	921.416	3	921.41	6.51333	2761.21	C109H186N17O61Ct4	GIDSWINLSR	G1dEN7GlcNAc	5	01Y41Y41M(31M)61M(31M21M)61M21M	33	172.5	N2H7F0S0	N,1;	106	O95294	100	109	5	YI3,35XI3,ZI3,YI3,YI3,	1.63412	1.60459	1.6393	3	1.39417e-06
26101	114.55	922.412	921.416	3	921.41	6.51333	2761.21	C109H186N17O61Ct4	GIDSWINLSR	G1dEN7GlcNAc	5	01Y41Y41M(31M21M)61M(31M21M)61M	31	170	N2H7F0S0	N,1;	106	O95294	100	109	4	BI2,YI3,ZI3,YI3,		1.60459	1.6393	2	0.000114454
25958	114.31	975.101	975.435	3	975.427	7.61863	2923.26	C115H196N17O66Ct4	GIDSWINLSR	G1dEN7GlcNAc	5	01Y41Y41M(31M21M)61M(31M21M)61M21M	32	109.7	N2H8F0S0	N,1;	106	O95294	100	109	3	45AI3,YI3,YI3,	1.14127	0.857312		2	0.0195956
26101	114.55	922.412	921.416	3	921.41	6.51333	2761.21	C109H186N17O61Ct4	GIDSWINLSR	G1dEN7GlcNAc	5	01Y41Y41M(31M21M21M)61M(31M)61M	33	172.5	N2H7F0S0	N,1;	106	O95294	100	109	4	BI2,BIII3,BI2,BIII3,YI3,YIII3,YI3,YIII3,		1.60459	1.6393	2	0.000114454
25958	114.31	975.101	975.435	3	975.427	7.61863	2923.26	C115H196N17O66Ct4	GIDSWINLSR	G1dEN7GlcNAc	5	01Y41Y41M(31M21M21M)61M(31M21M)61M	27	80.37	N2H8F0S0	N,1;	106	O95294	100	109	0		1.14127	0.857312		2	0.0195956
25790	114.65	1112.49	1111.83	3	1111.83	-2.24024	3332.46	C131H223N26O68S1Ct4	GINASSMAWARLHR	G1dEN3GlcNAc	5	01Y41Y41M(31M21M21M)61M(31M21M)61M	34	184.11	N2H8F0S0	N,2;	2196	O15230	2194	2207	0		1.21466		1.653	2	0.0225769
25930	114.19	1111.83	1111.5	3	1111.49	8.62271	3331.44	C129H224N23O72S1Ct4	GLALNDCHAEIISR	G1dEN5GlcNAcC7Cam	6	01Y41Y41M(31M21M)61M(31M21M)61M21M	28	160.02	N2H8F0S0	N,1;	391	P78563	387	400	3	04AI4,YI3,YI3,	0.775436	1.65786		2	0.110195
25930	114.19	1111.83	1111.5	3	1111.49	8.62271	3331.44	C129H224N23O72S1Ct4	GLALNDCHAEIISR	G1dEN5GlcNAcC7Cam	6	01Y41Y41M(31M21M21M)61M(31M21M)61M	27	155.76	N2H8F0S0	N,1;	391	P78563	387	400	0		0.775436	1.65786	0.975873	3	0.0458762
25962	113.94	1111.5	1111.5	3	1111.49	9.50132	3331.44	C129H224N23O72S1Ct4	GLALNDCHAEIISR	G1dEN5GlcNAcC7Cam	5	01Y41Y41M(31M21M21M31G)61M(31M)61M	23	107.33	N2H8F0S0	N,0;	391	P78563	387	400	0			1.53834	0.975873	2	0.0465795
19511	87.35	974.423	974.419	3	974.421	-1.81376	2920.25	C118H195N18O66	GLASVFSNR	G1dEN8GlcNAc	5	01Y41Y41M(31M)61M(21Y41L32S)61Y41L	25	93.06	N4H5F0S1	N,0;	19	Q8WXI4	12	20	0			-0.122389	-0.781049	2	0.303783
19511	87.35	974.423	974.419	3	974.421	-1.81376	2920.25	C118H195N18O66	GLASVFSNR	G1dEN8GlcNAc	5	01Y41Y41M(31M41Y41L)61M61Y41L32S	30	97.81	N4H5F0S1	N,0;	19	Q8WXI4	12	20	2	03AI5,35AI5,		-0.122389	-0.781049	2	0.303783
39624	171.68	1412.89	1413.14	4	1413.15	-7.77229	5646.56	C229H386N43O114S1Ct4	GLERIADLTPLLSFQATDPVNGTVMTTR	G1dEN21GlcNAc	6	01Y41Y41M(31M41Y41L31Y41L32S)61M61Y41L32S	47	107.34	N5H6F0S2	N,1;	1427	Q6Q759	1407	1434	6	03AI5,03AII5,35AI5,35AII5,BII5,24XII4,YII4,14XII5,	1.0269	1.35333	0.864212	3	0.010076
39624	171.68	1412.89	1413.14	4	1413.15	-7.77229	5646.56	C229H386N43O114S1Ct4	GLERIADLTPLLSFQATDPVNGTVMTTR	G1dEN21GlcNAc	6	01Y41Y41M(31M41Y41L32S)61M(21Y41L32S)61Y41L	42	95.67	N5H6F0S2	N,1;	1427	Q6Q759	1407	1434	1	35AI4,	1.0269		0.864212	2	0.00731925
36376	156.22	1173.51	1173.25	4	1173.27	-12.4752	4688.05	C187H316N33O104	GLLLTVNTSSQNGRPGR	G1dEN7GlcNAc	5	01Y41Y41M(31M21Y(31F)41L31Y(31F)41L32S)61M61Y41L32S	43	132.26	N5H6F2S2	N,0;	483	Q9H6R7	477	493	2	YII4,YII4,	0.906583		0.428185	2	0.108038
36376	156.22	1173.51	1173	4	1173.01	-8.95754	4687.02	C186H313N34O104	GLLLTVNTSSQNGRPGR	G1dEN7GlcNAc	5	01Y41Y41M(31M41Y41L32S)61M(21Y41L32S)61Y41L32S	56	244.84	N5H6F0S3	N,0;	483	Q9H6R7	477	493	2	YI5,YII5,YIII5,YI6,YII6,YIII6,	0.352298	-0.0819479	-0.228221	3	0.954168
25885	115.07	865.388	865.731	3	865.731	0.227833	2594.18	C103H181N20O54S1	GLLNACLRSR	G1dEN4GlcNAcC6Cam	5	01Y41Y41M(31M)61M(31M21M)61M	25	138.33	N2H6F0S0	N,1;	1140	O15360	1137	1146	3	BI2,YI3,YI3,	1.245	1.4096	1.60283	3	0.00177887
26164	114.83	919.744	919.744	3	919.749	-5.20086	2756.23	C109H191N20O59S1	GLLNACLRSR	G1dEN4GlcNAcC6Cam	5	01Y41Y41M(31M)61M(31M21M)61M21M	25	164.92	N2H7F0S0	N,1;	1140	O15360	1137	1146	3	YI3,YI3,YI3,	1.59725	1.72675	1.76585	3	0.000127803
25885	115.07	865.388	865.731	3	865.731	0.227833	2594.18	C103H181N20O54S1	GLLNACLRSR	G1dEN4GlcNAcC6Cam	5	01Y41Y41M(31M21M)61M(31M)61M	24	126.38	N2H6F0S0	N,1;	1140	O15360	1137	1146	2	BI2,YI3,	1.245	1.4096	1.60283	3	0.00177887
25999	114.49	1379.61	1379.11	2	1379.12	-6.86002	2756.23	C109H191N20O59S1	GLLNACLRSR	G1dEN4GlcNAcC6Cam	6	01Y41Y41M(31M21M)61M(31M21M)61M	33	167.34	N2H7F0S0	N,1;	1140	O15360	1137	1146	5	BI2,BI2,ZI3,YI3,YI3,	1.93332	1.72675	1.85044	3	0.000164477
25958	114.31	975.101	975.101	3	975.104	-3.3503	2922.29	C111H201N20O64S1Ct4	GLLNACLRSR	G1dEN4GlcNAcC6Cam	8	01Y41Y41M(31M21M)61M(31M21M)61M21M	37	131.94	N2H8F0S0	N,1;	1140	O15360	1137	1146	3	45AI3,YI3,YI3,	1.38113	1.10962	1.64699	3	0.00627156
25977	114.4	919.746	921.082	3	921.087	-4.63432	2760.24	C105H191N20O59S1Ct4	GLLNACLRSR	G1dEN4GlcNAcC6Cam	5	01Y41Y41M(31M21M21M)61M(31M)61M	37	184.5	N2H7F0S0	N,1;	1140	O15360	1137	1146	4	BI2,BIII3,BI2,BIII3,YI3,YIII3,YI3,YIII3,	1.93332	1.85074	1.76585	3	8.43517e-05
25759	114.51	975.432	975.1	3	975.104	-4.41438	2922.29	C111H201N20O64S1Ct4	GLLNACLRSR	G1dEN4GlcNAcC6Cam	6	01Y41Y41M(31M21M21M)61M(31M21M)61M	34	121.57	N2H8F0S0	N,1;	1140	O15360	1137	1146	0		1.38113	1.10962	1.64699	3	0.00627156
20432	91.75	984.094	984.095	3	984.09	5.50856	2949.25	C115H194N25O62S1	GLNSTHIGEDRCR	G1dEN3GlcNAcC12Cam	6	01Y41Y41M(31M)61M(31M21M)61M	28	186.49	N2H6F0S0	N,1;	313	Q6P1Q0	311	323	4	BI2,YI3,ZI3,YI3,		-1.42265	-1.6865	2	0.00712519
20432	91.75	984.094	984.095	3	984.09	5.50856	2949.25	C115H194N25O62S1	GLNSTHIGEDRCR	G1dEN3GlcNAcC12Cam	6	01Y41Y41M(31M21M)61M(31M)61M	28	188.8	N2H6F0S0	N,1;	313	Q6P1Q0	311	323	4	BI2,YI3,ZI3,YI3,		-1.42265	-1.6865	2	0.00712519
37968	164.79	1143.87	1143.53	3	1143.52	4.45129	3427.56	C141H236N27O68S1	GMRVDNIINSSAWVIR	G1dEN9GlcNAc	7	01Y41Y41M(31M21M)61M(31M21M)61M	29	177.54	N2H7F0S0	N,1;	210	Q5QGZ9	202	217	4	BI2,04AI3,YI3,YI3,	-1.73297	-0.815901		2	0.108741
37968	164.79	1143.87	1143.53	3	1143.52	4.45129	3427.56	C141H236N27O68S1	GMRVDNIINSSAWVIR	G1dEN9GlcNAc	7	01Y41Y41M(31M21M21M)61M(31M)61M	30	179.72	N2H7F0S0	N,1;	210	Q5QGZ9	202	217	5	BI2,BIII3,12AIII3,BI2,BIII3,YI3,YIII3,YI3,YIII3,	-1.73297	-0.815901		2	0.108741
26164	114.83	919.744	919.744	3	919.751	-7.58736	2756.23	C110H191N18O62	GNLSNSEVKR	G1dEN2GlcNAcK9dE	5	01Y41Y41M(31M)61M(31M21M)61M21M	24	173.61	N2H7F0S0	N,1;	621	Q03169	620	629	3	YI3,YI3,YI3,	-1.72899	-1.8517	-1.92092	3	0.000135207
26016	114.57	918.115	919.745	3	919.751	-6.85739	2756.23	C110H191N18O62	GNLSNSEVKR	G1dEN2GlcNAcK9dE	5	01Y41Y41M(31M21M)61M(31M21M)61M	31	143.11	N2H7F0S0	N,1;	621	Q03169	620	629	2	BI2,YI3,		-1.8517	-1.73933	2	0.000977584
27825	122.19	1448.6	1448.27	3	1448.28	-6.18061	4340.81	C170H279N32O95Ct4	GNNFSGQEASRQLFR	G1dEN3GlcNAc	5	01Y41Y41M(31M41Y41L31Y41L32S)61M61Y41L32S	33	108.27	N5H6F0S2	N,2;	31	Q96LW9	29	43	4	03AI5,03AII5,35AI5,35AII5,BII5,YII4,	1.19882		1.26593	2	0.000740604
27825	122.19	1448.6	1448.27	3	1448.28	-6.18061	4340.81	C170H279N32O95Ct4	GNNFSGQEASRQLFR	G1dEN3GlcNAc	5	01Y41Y41M(31M41Y41L32S)61M(21Y41L32S)61Y41L	30	89.08	N5H6F0S2	N,2;	31	Q96LW9	29	43	0		1.19882		1.26593	2	0.000740604
17803	79.38	965.101	964.099	3	964.093	5.71924	2889.26	C108H194N17O66Ct8	GNRTENFTK	G1dEN2GlcNAcK9dE	6	01Y41Y41M(31M21M)61M(31M21M)61M21M	35	252.84	N2H8F0S0	N,0;	564	Q9NVV4	563	571	4	04AI4,YI3,YI3,YI3,	3.57505	3.54558	3.30319	3	7.2013e-05
17803	79.38	965.101	964.099	3	964.093	5.71924	2889.26	C108H194N17O66Ct8	GNRTENFTK	G1dEN2GlcNAcK9dE	6	01Y41Y41M(31M21M21M)61M(31M21M)61M	34	240.21	N2H8F0S0	N,0;	564	Q9NVV4	563	571	0		3.57505	3.54558	3.30319	3	7.2013e-05
17726	79.14	1018.78	1018.12	3	1018.11	4.12261	3051.31	C114H204N17O71Ct8	GNRTENFTK	G1dEN2GlcNAcK9dE	7	01Y41Y41M(31M21M21M)61M(31M21M)61M21M	41	280.7	N2H9F0S0	N,0;	564	Q9NVV4	563	571	0			2.65032	2.31602	2	0.00450042
17726	79.14	1018.78	1018.12	3	1018.11	4.12261	3051.31	C114H204N17O71Ct8	GNRTENFTK	G1dEN2GlcNAcK9dE	7	01Y41Y41M(31M21M21M31G)61M(31M21M)61M	40	275.7	N2H9F0S0	N,0;	564	Q9NVV4	563	571	0			2.65032	2.31602	2	0.00450042
17803	79.38	965.101	964.099	3	964.093	5.71924	2889.26	C108H194N17O66Ct8	GNRTENFTK	G1dEN6GlcNAcK9dE	6	01Y41Y41M(31M21M)61M(31M21M)61M21M	35	252.84	N2H8F0S0	N,0;	568	Q9NVV4	563	571	4	04AI4,YI3,YI3,YI3,	3.57505	3.54558	3.30319	3	7.2013e-05
17803	79.38	965.101	964.099	3	964.093	5.71924	2889.26	C108H194N17O66Ct8	GNRTENFTK	G1dEN6GlcNAcK9dE	6	01Y41Y41M(31M21M21M)61M(31M21M)61M	34	240.21	N2H8F0S0	N,0;	568	Q9NVV4	563	571	0		3.57505	3.54558	3.30319	3	7.2013e-05
17726	79.14	1018.78	1018.12	3	1018.11	4.12261	3051.31	C114H204N17O71Ct8	GNRTENFTK	G1dEN6GlcNAcK9dE	7	01Y41Y41M(31M21M21M)61M(31M21M)61M21M	41	280.7	N2H9F0S0	N,0;	568	Q9NVV4	563	571	0			2.65032	2.31602	2	0.00450042
17726	79.14	1018.78	1018.12	3	1018.11	4.12261	3051.31	C114H204N17O71Ct8	GNRTENFTK	G1dEN6GlcNAcK9dE	7	01Y41Y41M(31M21M21M31G)61M(31M21M)61M	40	275.7	N2H9F0S0	N,0;	568	Q9NVV4	563	571	0			2.65032	2.31602	2	0.00450042
26273	116.87	1207.84	1206.84	3	1206.83	4.92687	3617.48	C137H230N27O82Ct4	GNSSSYRGPGQSR	G1dEN2GlcNAc	10	01Y41Y41M(31M)61M(21Y41L32S)61Y41L32S	36	122.47	N4H5F0S2	N,1;	1016	P49750	1015	1027	0		1.11793		1.28323	2	0.00470543
26273	116.87	1207.84	1206.84	3	1206.83	4.92687	3617.48	C137H230N27O82Ct4	GNSSSYRGPGQSR	G1dEN2GlcNAc	10	01Y41Y41M(31M41Y41L32S)61M61Y41L32S	39	134.68	N4H5F0S2	N,1;	1016	P49750	1015	1027	0		1.11793		1.56788	2	0.0269363
27980	122.86	1454.61	1453.94	3	1453.93	5.6523	4357.77	C173H278N31O98	GPHHLDNSSPGPGSEAR	G1dEN7GlcNAc	6	01Y(61F)41Y41M(31M41Y41L31Y41L32S)(41Y)61M(31M)61M	29	105.49	N5H7F1S1	N,0;	389	Q8WWM7	383	399	1	35XIII4,		-2.77252	-2.78135	2	2.52593e-06
17836	80.48	1266.85	1266.85	3	1266.85	1.48487	3797.54	C150H242N27O86	GPHHLDNSSPGPGSEAR	G1dEN7GlcNAc	5	01Y41Y41M(31M21M21M31G)61M(31M21M)61M21M	37	236.81	N2H10F0S0	N,1;	389	Q8WWM7	383	399	0		-1.66168	-1.29931		2	0.0146488
17836	80.48	1266.85	1266.85	3	1266.85	1.48487	3797.54	C150H242N27O86	GPHHLDNSSPGPGSEAR	G1dEN7GlcNAc	5	01Y41Y41M(31M21M21M31G31G)61M(31M21M)61M	35	224.59	N2H10F0S0	N,1;	389	Q8WWM7	383	399	0		-1.66168	-1.29931		2	0.0146488
27980	122.86	1454.61	1453.94	3	1453.93	5.6523	4357.77	C173H278N31O98	GPHHLDNSSPGPGSEAR	G1dEN7GlcNAc	6	01Y41Y41M(31M21Y(31F)41L31Y41L31L)61M61Y41L32S	33	114.73	N5H7F1S1	N,0;	389	Q8WWM7	383	399	1	YII3,		-2.77252	-2.78135	2	2.52593e-06
27648	122.97	1544.96	1545.63	3	1545.63	0.432838	4632.87	C184H295N32O105	GPHHLDNSSPGPGSEAR	G1dEN7GlcNAc	5	01Y41Y41M(31M41Y41L)61M(21Y(31F)41L32S)61Y(31F)41L32S	39	95.51	N5H6F2S2	N,0;	389	Q8WWM7	383	399	0		-3.41449	-3.30607		2	0.000260145
27795	123.58	1086.2	1086.46	4	1086.45	7.937	4340.76	C172H275N32O97	GPHHLDNSSPGPGSEAR	G1dEN7GlcNAc	5	01Y41Y41M(31M41Y41L)61M(21Y41L32S)61Y41L32S	31	97.5	N5H6F0S2	N,0;	389	Q8WWM7	383	399	1	CIII3,	-2.95608	-2.97958		2	1.56813e-05
27767	122.33	1448.93	1448.27	3	1448.26	7.80032	4340.76	C172H275N32O97	GPHHLDNSSPGPGSEAR	G1dEN7GlcNAc	5	01Y41Y41M(31M41Y41L31Y41L32S)61M61Y41L32S	37	147.93	N5H6F0S2	N,0;	389	Q8WWM7	383	399	0		-2.8835	-2.58258	-2.6617	3	0.00017316
27767	122.33	1448.93	1448.27	3	1448.26	7.80032	4340.76	C172H275N32O97	GPHHLDNSSPGPGSEAR	G1dEN7GlcNAc	5	01Y41Y41M(31M41Y41L32S)61M(21Y41L32S)61Y41L	39	139.55	N5H6F0S2	N,0;	389	Q8WWM7	383	399	0		-2.8835	-2.58258	-2.6617	3	0.00017316
27648	122.97	1544.96	1545.3	3	1545.29	4.57569	4631.85	C183H292N33O105	GPHHLDNSSPGPGSEAR	G1dEN7GlcNAc	5	01Y41Y41M(31M41Y41L32S)61M(21Y41L32S)61Y41L32S	42	142.71	N5H6F0S3	N,0;	389	Q8WWM7	383	399	0		-2.73698	-2.7179	-2.66559	3	2.32346e-06
28214	125.44	1133.5	1133.5	4	1133.49	6.32636	4528.93	C183H299N32O99	GPPPEADLPRSPGNLTER	G1dEN14GlcNAc	6	01Y41Y41M(31M41Y41L)61M(21Y41L32S)61Y41L32S	39	134.1	N5H6F0S2	N,0;	168	Q9H0F6	155	172	0		-2.09916	-2.21207	-1.78103	3	0.00118874
28214	125.44	1133.5	1133.5	4	1133.49	6.32636	4528.93	C183H299N32O99	GPPPEADLPRSPGNLTER	G1dEN14GlcNAc	6	01Y41Y41M(31M41Y41L31Y41L32S)61M61Y41L32S	40	138.5	N5H6F0S2	N,0;	168	Q9H0F6	155	172	0		-2.09916	-2.21207		2	0.00068511
28290	124.2	1608.36	1608.03	3	1608.02	5.6486	4820.03	C194H316N33O107	GPPPEADLPRSPGNLTER	G1dEN14GlcNAc	5	01Y41Y41M(31M41Y41L32S)61M(21Y41L32S)61Y41L32S	40	151.92	N5H6F0S3	N,0;	168	Q9H0F6	155	172	1	YI6,YII6,YIII6,		-1.92836	-2.04087	2	0.000802551
19628	88.85	1120.91	1120.13	3	1120.12	11.9527	3357.33	C128H210N27O77	GRGGSGGGGGGGGGGYNR	G1dEN17GlcNAc	5	01Y41Y41M(31M21M21M)61M(31M21M)61M21M	23	99.46	N2H9F0S0	N,1;	233	P35637	217	234	2	45AI3,04AI4,	-1.30622	-1.43499		2	0.0021992
19804	88.82	1120.92	1120.13	3	1120.12	9.22822	3357.33	C128H210N27O77	GRGGSGGGGGGGGGGYNR	G1dEN17GlcNAc	7	01Y41Y41M(31M21M21M31G)61M(31M21M)61M	23	110.69	N2H9F0S0	N,1;	233	P35637	217	234	0		-1.30622	-1.4575	-1.42608	3	0.000169424
19628	88.85	1120.91	1120.13	3	1120.12	11.9527	3357.33	C128H210N27O77	GRGGSGGGGGGGGGGYNR	G1dEN17GlcNAc	5	01Y41Y41M(31M21M21M31G31G)61M(31M)61M	22	99.46	N2H9F0S0	N,1;	233	P35637	217	234	0		-1.30622	-1.4575		2	0.00298246
22957	101.14	1048.14	1048.47	3	1048.46	1.03106	3142.37	C128H217N18O69S1	GRLLTFGCNK	G1dEC8CamN9GlcNAcK10dE	6	01Y41Y41M(31M21M21M31G31G)61M(31M)61M	37	105.22	N2H9F0S0	N,3;	624	Q8TD19	616	625	0		0.102079	-0.366617		2	0.62933
19972	89.6	1204.51	1204.01	2	1204	3.61718	2405.99	C93H161N12O60	GSNLTR	G1dEN3GlcNAc	6	01Y41Y41M(31M21M21M)61M(31M21M)61M	26	129.7	N2H8F0S0	N,1;	394	Q3KNS6	392	397	0			-1.84207	-1.06666	2	0.0642876
19462	87.12	967.086	967.414	3	967.413	1.47462	2899.22	C114H192N19O67	GSRTNLSYSR	G1dEN5GlcNAc	5	01Y41Y41M(31M21M21M)61M(31M21M)61M	34	241.08	N2H8F0S0	N,1;	416	Q9BYW2	412	421	0		0.0473194		0.17908	2	0.227887
28497	125.07	1060.47	1060.72	4	1060.72	-0.306292	4237.86	C167H282N35O86S1Ct4	GSSNTTECVPVPTSEHVAEIVGR	G1dEN4GlcNAcC8Cam	5	01Y41Y41M(31M41Y)61M61Y41L32S	27	78.86	N4H4F0S1	N,1;	131	A1L020	128	150	3	03AI5,35AI5,YII3,	1.05207		0.96689	2	0.00177522
27804	122.1	1447.93	1448.27	3	1448.27	3.61517	4340.78	C174H275N30O94Ct4	GYAFVHFQNQSAADR	G1dEN9GlcNAc	6	01Y41Y41M(31M41Y41L31Y41L32S)61M61Y41L32S	41	101.76	N5H6F0S2	N,0;	146	P0CB38	138	152	4	35AI5,35AII5,03XII4,14XII4,YII4,14XII5,	1.19882		1.26251	2	0.000668967
27804	122.1	1447.93	1448.27	3	1448.27	3.61517	4340.78	C174H275N30O94Ct4	GYAFVHFQNQSAADR	G1dEN9GlcNAc	6	01Y41Y41M(31M41Y41L32S)61M(21Y41L32S)61Y41L	39	87	N5H6F0S2	N,0;	146	P0CB38	138	152	0		1.19882		1.26251	2	0.000668967
22957	101.14	1048.14	1048.47	3	1048.47	-1.06057	3142.38	C129H217N16O72	GYVNNTTVAVK	G1dEN4GlcNAcK11dE	5	01Y41Y41M(31M21M21M)61M(31M21M)61M21M	40	107.24	N2H9F0S0	N,0;	206	Q9NWZ3	203	213	3	45AI3,02AI3,04AI4,	0.102079	-0.366617		2	0.62933
22957	101.14	1048.14	1048.47	3	1048.47	-1.06057	3142.38	C129H217N16O72	GYVNNTTVAVK	G1dEN4GlcNAcK11dE	5	01Y41Y41M(31M21M21M31G31G)61M(31M)61M	37	109.16	N2H9F0S0	N,0;	206	Q9NWZ3	203	213	0		0.102079	-0.366617		2	0.62933
22957	101.14	1048.14	1048.47	3	1048.47	-1.06057	3142.38	C129H217N16O72	GYVNNTTVAVK	G1dEN5GlcNAcK11dE	5	01Y41Y41M(31M21M21M)61M(31M21M)61M21M	40	107.24	N2H9F0S0	N,0;	207	Q9NWZ3	203	213	3	45AI3,02AI3,04AI4,	0.102079	-0.366617		2	0.62933
22957	101.14	1048.14	1048.47	3	1048.47	-1.06057	3142.38	C129H217N16O72	GYVNNTTVAVK	G1dEN5GlcNAcK11dE	5	01Y41Y41M(31M21M21M31G31G)61M(31M)61M	37	109.16	N2H9F0S0	N,0;	207	Q9NWZ3	203	213	0		0.102079	-0.366617		2	0.62933
17892	79.78	1172.63	1172.15	3	1172.15	1.01891	3513.42	C141H222N25O78	GYYNQSEDGSHTLQR	G1dEN4GlcNAc	14	01Y41Y41M(31M21M)61M(31M21M)61M21M	30	254.58	N2H8F0S0	N,0;	110	P10321	107	121	3	04AI4,YI3,YI3,	-0.452179	-0.428948	0.591919	3	0.842177
17892	79.78	1172.63	1172.15	3	1172.15	1.01891	3513.42	C141H222N25O78	GYYNQSEDGSHTLQR	G1dEN4GlcNAc	14	01Y41Y41M(31M21M21M)61M(31M21M)61M	28	218.41	N2H8F0S0	N,0;	110	P10321	107	121	0		-0.452179	-0.428948	0.591919	3	0.842177
17830	79.5	1226.16	1226.16	3	1226.16	1.04513	3675.47	C147H232N25O83	GYYNQSEDGSHTLQR	G1dEN4GlcNAc	21	01Y41Y41M(31M21M21M)61M(31M21M)61M21M	35	333	N2H9F0S0	N,6;	110	P10321	107	121	1	04AI4,	-0.0919511	-0.287562	-0.291968	3	0.0784
17795	79.34	1281.52	1281.52	3	1281.52	0.564876	3841.54	C149H242N25O88Ct4	GYYNQSEDGSHTLQR	G1dEN4GlcNAc	19	01Y41Y41M(31M21M21M31G)61M(31M21M)61M21M	38	285.41	N2H10F0S0	N,2;	110	P10321	107	121	0		1.26254	0.583544	1.06019	3	0.0336138
17830	79.5	1226.16	1226.16	3	1226.16	1.04513	3675.47	C147H232N25O83	GYYNQSEDGSHTLQR	G1dEN4GlcNAc	21	01Y41Y41M(31M21M21M31G31G)61M(31M)61M	32	306.26	N2H9F0S0	N,6;	110	P10321	107	121	0		-0.0919511	-0.287562	-0.291968	3	0.0784
17795	79.34	1281.52	1281.52	3	1281.52	0.564876	3841.54	C149H242N25O88Ct4	GYYNQSEDGSHTLQR	G1dEN4GlcNAc	19	01Y41Y41M(31M21M21M31G31G)61M(31M21M)61M	35	280.58	N2H10F0S0	N,2;	110	P10321	107	121	0		1.26254	0.583544	1.06019	3	0.0336138
28663	127.36	1382.59	1383.26	3	1383.25	6.06937	4145.72	C177H262N33O79S1	HAITAWYNETQFYDFDSLSCSR	H1dEN8GlcNAcC20Cam	5	01Y41Y41M(31M)61M(31M21M)61M	24	151.54	N2H6F0S0	N,0;	119	Q6UWM5	112	133	3	BI2,YI3,YI3,	-0.0758832		0.251082	2	0.645689
28663	127.36	1382.59	1383.26	3	1383.25	6.06937	4145.72	C177H262N33O79S1	HAITAWYNETQFYDFDSLSCSR	H1dEN8GlcNAcC20Cam	5	01Y41Y41M(31M21M)61M(31M)61M	25	149.3	N2H6F0S0	N,0;	119	Q6UWM5	112	133	4	BI2,BI2,YI3,YI3,	-0.0758832		0.251082	2	0.645689
28441	124.85	1139.16	1139.16	3	1139.16	2.94175	3414.45	C138H225N26O71S1	HDWIINRCGTEVR	H1dEN6GlcNAcC8Cam	6	01Y41Y41M(31M21M21M)61M(31M21M)61M	26	108.95	N2H8F0S0	N,0;	216	P53701	211	223	0			-2.08608	-1.46029	2	0.029755
36454	156.55	1174.52	1174.51	4	1174.51	-0.248048	4693.03	C187H311N36O102	HEARPLAELRNQSVR	H1dEN11GlcNAc	5	01Y41Y41M(31M41Y41L32S)61M(21Y41L32S)61Y41L32S	46	207.47	N5H6F0S3	N,0;	171	P29590	161	175	2	YI5,YII5,YIII5,YI6,YII6,YIII6,	-2.17201		-2.34666	2	0.00149059
37175	160.1	1572.19	1573.19	4	1573.19	-0.862445	6286.73	C260H414N51O118S3Ct4	HFEEAYPNCTVLEARPCYNVARLMFLDAER	H1dEN8GlcNAcC9CamC17Cam	6	01Y41Y41M(31M(21Y(31F)41L21F)41Y31F)61M61Y41L32S	44	183.33	N5H5F3S1	N,0;	266	Q5T3F8	259	288	0			0.903673	0.340161	2	0.157997
37295	159.92	1646.21	1646.21	4	1646.21	-3.10707	6578.82	C270H430N53O126S3Ct4	HFEEAYPNCTVLEARPCYNVARLMFLDAER	H1dEN8GlcNAcC9CamC17Cam	6	01Y41Y41M(31M(21Y41L31Y)41Y41L)61M61Y41L31Y41L32S	45	132.06	N7H7F0S1	N,0;	266	Q5T3F8	259	288	0		-0.173187		0.522673	2	0.665342
37484	160.62	1504.17	1504.17	4	1504.16	7.11942	6010.6	C248H394N51O111S3Ct4	HFEEAYPNCTVLEARPCYNVARLMFLDAER	H1dEN8GlcNAcC9CamC17Cam	6	01Y41Y41M(31M41Y41L)61M61Y41L31Y41L32S	40	229.63	N5H6F0S1	N,1;	266	Q5T3F8	259	288	0			1.16291	1.39564	2	0.00817296
37171	161.37	1412.63	1412.89	4	1412.88	8.18343	5645.47	C234H371N50O101S3Ct4	HFEEAYPNCTVLEARPCYNVARLMFLDAER	H1dEN8GlcNAcC9CamC17Cam	6	01Y41Y41M(31M41Y41L)61M61Y41L32S	42	218.79	N4H5F0S1	N,0;	266	Q5T3F8	259	288	5	03AI5,03AI5,01AII3,CII3,35AI5,	0.844739		0.95364	2	0.00364691
37484	160.62	1504.17	1504.17	4	1504.16	7.11942	6010.6	C248H394N51O111S3Ct4	HFEEAYPNCTVLEARPCYNVARLMFLDAER	H1dEN8GlcNAcC9CamC17Cam	6	01Y41Y41M(31M41Y41L31Y41L)61M61Y41L32S	42	212.23	N5H6F0S1	N,1;	266	Q5T3F8	259	288	1	YII4,		1.16291	1.39564	2	0.00817296
36782	159.84	1572.67	1572.94	4	1572.93	1.53054	6285.71	C259H411N52O118S3Ct4	HFEEAYPNCTVLEARPCYNVARLMFLDAER	H1dEN8GlcNAcC9CamC17Cam	7	01Y41Y41M(31M41Y41L32S)61M(21Y41L32S)61Y31F	47	255.52	N5H5F1S2	N,0;	266	Q5T3F8	259	288	0		1.96833	1.51329	0.439366	3	0.111627
25634	113.93	1100.81	1100.47	3	1100.47	0.858488	3298.4	C135H217N22O72	HFISSASFVSNTSR	H1dEN11GlcNAc	6	01Y41Y41M(31M21M21M)61M(31M21M)61M	27	153.69	N2H8F0S0	N,1;	293	Q5TH74	283	296	0		-0.272471	-0.406779	-0.498161	3	0.0188846
25689	114.18	1101.14	1100.47	3	1100.47	-2.46927	3298.4	C135H217N22O72	HFISSASFVSNTSR	H1dEN11GlcNAc	7	01Y41Y41M(31M21M21M31G)61M(31M)61M	26	138.37	N2H8F0S0	N,1;	293	Q5TH74	283	296	1	12AIII4,	-0.873635	-0.406779	-0.498161	3	0.0487755
28453	124.9	1228.86	1228.86	3	1228.86	-4.24474	3683.57	C154H240N27O76	HIATDFETGLGPWNR	H1dEN14GlcNAc	5	01Y41Y41M(31M)61M(21Y41L32S)61Y41L	32	111.33	N4H5F0S1	N,2;	281	Q6UXC1	268	282	1	BI3,		-1.59541	-1.56181	2	0.000113265
28285	124.17	1325.89	1326.22	3	1326.23	-5.24142	3974.67	C165H257N28O84	HIATDFETGLGPWNR	H1dEN14GlcNAc	5	01Y41Y41M(31M)61M(21Y41L32S)61Y41L32S	36	167.63	N4H5F0S2	N,1;	281	Q6UXC1	268	282	0		-2.25832	-2.27415	-2.34854	3	8.4531e-06
28118	123.46	1453.27	1453.6	3	1453.61	-8.02601	4356.82	C180H283N28O95	HIATDFETGLGPWNR	H1dEN14GlcNAc	6	01Y41Y41M(31M21Y(31F)41L31Y41L31L)61M61Y41L32S	31	86.61	N5H7F1S1	N,2;	281	Q6UXC1	268	282	2	YII3,14XII4,	-1.49338		-2.04393	2	0.0233782
28118	123.46	1453.27	1453.6	3	1453.61	-8.02601	4356.82	C180H283N28O95	HIATDFETGLGPWNR	H1dEN14GlcNAc	6	01Y41Y41M(31M41Y(31F)41L31Y41L32S)(41Y)61M(31M)61M	26	82.74	N5H7F1S1	N,2;	281	Q6UXC1	268	282	0		-1.49338		-2.04393	2	0.0233782
28159	123.63	1350.9	1350.9	3	1350.91	-4.7664	4048.71	C168H263N28O86	HIATDFETGLGPWNR	H1dEN14GlcNAc	5	01Y41Y41M(31M41Y41L)61M61Y41L31Y41L32S	32	145.59	N5H6F0S1	N,2;	281	Q6UXC1	268	282	1	35AI6,	-2.12622		-2.29446	2	0.0014452
27718	123.26	1229.2	1228.86	3	1228.86	-4.44341	3683.57	C154H240N27O76	HIATDFETGLGPWNR	H1dEN14GlcNAc	6	01Y41Y41M(31M41Y41L)61M61Y41L32S	37	133.92	N4H5F0S1	N,1;	281	Q6UXC1	268	282	2	CII3,35AI5,	-1.43546	-1.59541	-1.56181	3	0.000151777
28159	123.63	1350.9	1350.9	3	1350.91	-4.7664	4048.71	C168H263N28O86	HIATDFETGLGPWNR	H1dEN14GlcNAc	5	01Y41Y41M(31M41Y41L31Y41L)61M61Y41L32S	33	136.96	N5H6F0S1	N,2;	281	Q6UXC1	268	282	0		-2.12622		-2.29446	2	0.0014452
28139	123.54	1447.93	1447.93	3	1447.94	-5.34165	4339.8	C179H280N29O94	HIATDFETGLGPWNR	H1dEN14GlcNAc	6	01Y41Y41M(31M41Y41L31Y41L32S)61M61Y41L32S	44	223.05	N5H6F0S2	N,1;	281	Q6UXC1	268	282	0		-2.11203	-2.11915	-2.08018	3	8.76247e-07
28139	123.54	1447.93	1447.93	3	1447.94	-5.34165	4339.8	C179H280N29O94	HIATDFETGLGPWNR	H1dEN14GlcNAc	6	01Y41Y41M(31M41Y41L32S)61M(21Y41L32S)61Y41L	42	211.58	N5H6F0S2	N,1;	281	Q6UXC1	268	282	0		-2.11203	-2.11915	-2.08018	3	8.76247e-07
27648	122.97	1544.96	1544.96	3	1544.97	-5.44894	4630.9	C190H297N30O102	HIATDFETGLGPWNR	H1dEN14GlcNAc	5	01Y41Y41M(31M41Y41L32S)61M(21Y41L32S)61Y41L32S	42	153.79	N5H6F0S3	N,0;	281	Q6UXC1	268	282	0		-1.90806		-1.7643	2	0.00152893
28285	124.17	1325.89	1326.22	3	1326.23	-5.24142	3974.67	C165H257N28O84	HIATDFETGLGPWNR	H1dEN14GlcNAc	5	01Y41Y41M(31M41Y41L32S)61M61Y41L32S	39	179.17	N4H5F0S2	N,1;	281	Q6UXC1	268	282	0		-2.25832	-2.27415	-2.34854	3	8.4531e-06
36184	157.48	1148.86	1148.86	3	1148.85	6.69105	3443.53	C140H240N23O71S2	HLDLASCTSITNMSLK	H1dEC7CamN12GlcNAcK16dE	5	01Y41Y41M(31M21M)61M(31M21M)61M	28	165.59	N2H7F0S0	N,0;	158	Q96IG2	147	162	4	BI2,15AI2,YI3,YI3,	-1.59841	-1.79767		2	0.00342462
36184	157.48	1148.86	1148.86	3	1148.85	6.69105	3443.53	C140H240N23O71S2	HLDLASCTSITNMSLK	H1dEC7CamN12GlcNAcK16dE	5	01Y41Y41M(31M21M21M)61M(31M)61M	26	176.29	N2H7F0S0	N,0;	158	Q96IG2	147	162	4	BI2,BIII3,BI2,BIII3,YI3,YIII3,YI3,YIII3,	-1.59841	-1.79767		2	0.00342462
19866	89.11	1046.44	1045.77	3	1045.78	-2.77503	3134.31	C123H209N20O71S1	HNITNTVVCR	H1dEN2GlcNAcC9Cam	6	01Y41Y41M(31M21M21M)61M(31M21M)61M21M	27	125.21	N2H9F0S0	N,2;	622	Q9BXB4	621	630	1	04AI4,	-1.58109	-1.44592	-1.36796	3	0.00036033
19866	89.11	1046.44	1045.77	3	1045.78	-2.77503	3134.31	C123H209N20O71S1	HNITNTVVCR	H1dEN2GlcNAcC9Cam	6	01Y41Y41M(31M21M21M31G)61M(31M21M)61M	28	116.74	N2H9F0S0	N,2;	622	Q9BXB4	621	630	0		-1.58109	-1.44592	-1.36796	3	0.00036033
19737	89.36	1046.11	1045.77	3	1045.78	-3.35867	3134.31	C123H209N20O71S1	HNITNTVVCR	H1dEN2GlcNAcC9Cam	6	01Y41Y41M(31M21M21M31G31G)61M(31M)61M	29	111.35	N2H9F0S0	N,3;	622	Q9BXB4	621	630	0		-1.58109	-1.35318		2	0.00597917
36057	156.94	1566.68	1566.01	3	1566.02	-4.97073	4694.04	C184H314N31O100S1Ct8	HNLSLNDCFVKIPR	H1dEN2GlcNAcC8CamK11dE	6	01Y41Y41M(31M41Y41L32S)61M(21Y41L32S)61Y41L32S	47	201.02	N5H6F0S3	N,1;	159	Q5VV16	158	171	21	02AI2,02AII2,02AIII2,BI1,BII1,BIII1,CI1,CII1,CIII1,35AI4,35AIII4,15AI2,15AII2,15AIII2,BI2,BII2,BIII2,CI2,CII2,CIII2,35AI3,35AII3,35AIII3,BI3,BII3,BIII3,35AI4,35AIII4,BIII4,02XI1,ZI1,YI1,YI2,YI4,YII4,YIII4,YI5,YII5,YIII5,YI6,YII6,YIII6,YI3,YI4,YII4,YIII4,Y	0.940132	0.860997		2	0.00192478
36057	156.94	1566.68	1566.01	3	1566.02	-4.97073	4694.04	C184H314N31O100S1Ct8	HNLSLNDCFVKIPR	H1dEN6GlcNAcC8CamK11dE	5	01Y41Y41M(31M41Y41L32S)61M(21Y41L32S)61Y41L32S	47	201.02	N5H6F0S3	N,0;	163	Q5VV16	158	171	21	02AI2,02AII2,02AIII2,BI1,BII1,BIII1,CI1,CII1,CIII1,35AI4,35AIII4,15AI2,15AII2,15AIII2,BI2,BII2,BIII2,CI2,CII2,CIII2,35AI3,35AII3,35AIII3,BI3,BII3,BIII3,35AI4,35AIII4,BIII4,02XI1,ZI1,YI1,YI2,YI4,YII4,YIII4,YI5,YII5,YIII5,YI6,YII6,YIII6,YI3,YI4,YII4,YIII4,Y	0.940132	0.860997		2	0.00192478
36057	156.94	1566.68	1566.01	3	1566.02	-4.97073	4694.04	C184H314N31O100S1Ct8	HNLSLNECFVKVPR	H1dEN2GlcNAcC8CamK11dE	5	01Y41Y41M(31M41Y41L32S)61M(21Y41L32S)61Y41L32S	47	201.02	N5H6F0S3	N,1;	129	Q12948	128	141	21	02AI2,02AII2,02AIII2,BI1,BII1,BIII1,CI1,CII1,CIII1,35AI4,35AIII4,15AI2,15AII2,15AIII2,BI2,BII2,BIII2,CI2,CII2,CIII2,35AI3,35AII3,35AIII3,BI3,BII3,BIII3,35AI4,35AIII4,BIII4,02XI1,ZI1,YI1,YI2,YI4,YII4,YIII4,YI5,YII5,YIII5,YI6,YII6,YIII6,YI3,YI4,YII4,YIII4,Y	0.940132	0.860997	1.06739	3	0.00115201
26273	116.87	1207.84	1206.84	3	1206.84	1.95959	3617.49	C147H234N23O81	HNLTLFRDEDP	H1dEN2GlcNAc	6	01Y41Y41M(31M)61M(21Y41L32S)61Y41L32S	35	108.91	N4H5F0S2	N,1;	566	Q9UFP1	565	575	5	01AIII1,BIII1,45XI3,YI3,YI3,	-1.38489		-1.42663	2	0.000220297
26273	116.87	1207.84	1206.84	3	1206.84	1.95959	3617.49	C147H234N23O81	HNLTLFRDEDP	H1dEN2GlcNAc	6	01Y41Y41M(31M41Y41L32S)61M61Y41L32S	38	121.12	N4H5F0S2	N,1;	566	Q9UFP1	565	575	4	03AI5,BI4,BII4,35AI5,YI3,YII3,	-1.38489		-1.42663	2	0.000220297
28742	127.69	1329.24	1329.24	3	1329.24	-1.50377	3983.69	C165H252N37O77	HNNDTQHIWESDSNEFSVIADPR	H1dEN3GlcNAc	26	01Y41Y41M(31M)61M(31M)61M	19	220.28	N2H5F0S0	N,6;	217	P14625	215	237	15	BI1,BII1,BIII1,BI2,24AI4,ZI1,YI1,BI4,ZI2,YI2,YI3,YI4,YII4,YIII3,MH,02XI1,YI1,YI2,YI3,	-0.31024	-0.383999	-0.00447918	3	0.218281
28630	127.21	1382.92	1383.26	3	1383.26	0.46759	4145.75	C171H262N37O82	HNNDTQHIWESDSNEFSVIADPR	H1dEN3GlcNAc	26	01Y41Y41M(31M)61M(31M21M)61M	24	254.46	N2H6F0S0	N,7;	217	P14625	215	237	3	BI2,YI3,YI3,	-0.0602933	0.142381	0.0400993	3	0.627183
28635	127.23	1438.61	1438.61	3	1438.61	-2.48428	4311.81	C173H272N37O87Ct4	HNNDTQHIWESDSNEFSVIADPR	H1dEN3GlcNAc	24	01Y41Y41M(31M)61M(31M21M)61M21M	28	216.14	N2H7F0S0	N,7;	217	P14625	215	237	3	04AI4,YI3,YI3,	0.820264	1.00417	1.35104	3	0.0133248
28917	126.8	1383.26	1383.25	3	1383.26	-1.12088	4145.75	C171H262N37O82	HNNDTQHIWESDSNEFSVIADPR	H1dEN3GlcNAc	25	01Y41Y41M(31M21M)61M(31M)61M	27	256	N2H6F0S0	N,7;	217	P14625	215	237	5	BI2,BI2,ZI3,YI3,YI3,	-0.0602933	0.142381	0.0400993	3	0.627183
28635	127.23	1438.61	1438.61	3	1438.61	-2.48428	4311.81	C173H272N37O87Ct4	HNNDTQHIWESDSNEFSVIADPR	H1dEN3GlcNAc	24	01Y41Y41M(31M21M)61M(31M21M)61M	27	213.98	N2H7F0S0	N,7;	217	P14625	215	237	3	BI2,YI3,YI3,	0.820264	1.00417	1.35104	3	0.0133248
28538	126.81	1492.63	1492.63	3	1492.63	-1.43837	4473.87	C179H282N37O92Ct4	HNNDTQHIWESDSNEFSVIADPR	H1dEN3GlcNAc	25	01Y41Y41M(31M21M)61M(31M21M)61M21M	30	214.07	N2H8F0S0	N,9;	217	P14625	215	237	3	04AI4,YI3,YI3,	0.913737	0.766742	0.646371	3	0.00443298
28620	127.16	1438.28	1438.61	3	1438.61	-1.7206	4311.81	C173H272N37O87Ct4	HNNDTQHIWESDSNEFSVIADPR	H1dEN3GlcNAc	21	01Y41Y41M(31M21M21M)61M(31M)61M	26	187.6	N2H7F0S0	N,6;	217	P14625	215	237	4	BI2,BIII3,BI2,BIII3,YI3,YIII3,YI3,YIII3,	1.28107	0.742328	1.35104	3	0.0201194
28590	127.03	1493.31	1492.63	3	1492.63	-0.702326	4473.87	C179H282N37O92Ct4	HNNDTQHIWESDSNEFSVIADPR	H1dEN3GlcNAc	27	01Y41Y41M(31M21M21M)61M(31M21M)61M	27	244.41	N2H8F0S0	N,9;	217	P14625	215	237	0		0.909715	0.669505	0.646371	3	0.00643408
28816	126.37	1546.64	1546.64	3	1546.65	-1.72897	4635.92	C185H292N37O97Ct4	HNNDTQHIWESDSNEFSVIADPR	H1dEN3GlcNAc	20	01Y41Y41M(31M21M21M)61M(31M21M)61M21M	29	216.22	N2H9F0S0	N,3;	217	P14625	215	237	1	04AI4,	0.197772	0.261916	-0.00503841	3	0.240635
28590	127.03	1493.31	1492.63	3	1492.63	-0.702326	4473.87	C179H282N37O92Ct4	HNNDTQHIWESDSNEFSVIADPR	H1dEN3GlcNAc	27	01Y41Y41M(31M21M21M31G)61M(31M)61M	26	240.06	N2H8F0S0	N,9;	217	P14625	215	237	0		0.909715	0.669505	0.985086	3	0.00608946
28816	126.37	1546.64	1546.64	3	1546.65	-1.72897	4635.92	C185H292N37O97Ct4	HNNDTQHIWESDSNEFSVIADPR	H1dEN3GlcNAc	20	01Y41Y41M(31M21M21M31G31G)61M(31M)61M	26	189.33	N2H9F0S0	N,3;	217	P14625	215	237	0		0.197772	0.261916	-0.00503841	3	0.240635
30608	135.41	1166.23	1166.23	4	1166.24	-4.03059	4659.92	C185H300N29O105Ct4	HQFDVVNESTGEAFR	H1dEN7GlcNAc	5	01Y41Y41M(31M41Y)61M(21Y(31F)41L31Y41L31L)61Y41L31Y41L	33	74.34	N7H8F1S0	N,0;	682	Q5VVW2	676	690	0		2.46793		0.587264	2	0.245758
30608	135.41	1166.23	1166.23	4	1166.24	-4.03059	4659.92	C185H300N29O105Ct4	HQFDVVNESTGEAFR	H1dEN7GlcNAc	5	01Y41Y41M(31M41Y)61M(21Y41L31Y41L31L)61Y(31F)41L31Y41L	32	72.68	N7H8F1S0	N,0;	682	Q5VVW2	676	690	0		2.46793		0.587264	2	0.245758
26078	115.96	1032.46	1032.46	3	1032.46	4.86675	3094.35	C123H209N24O65S1	HQVSINNTAVMQR	H1dEN6GlcNAc	5	01Y41Y41M(31M)61M(31M21M)61M21M	28	217.51	N2H7F0S0	N,1;	555	P25391	550	562	3	YI3,ZI3,YI3,	-1.21528	-0.986612		2	0.0106133
26078	115.96	1032.46	1032.46	3	1032.46	4.86675	3094.35	C123H209N24O65S1	HQVSINNTAVMQR	H1dEN6GlcNAc	5	01Y41Y41M(31M21M)61M(31M21M)61M	28	222.16	N2H7F0S0	N,1;	555	P25391	550	562	4	BI2,YI3,ZI3,YI3,	-1.21528	-0.986612		2	0.0106133
16579	73.81	941.056	941.393	3	941.385	7.75899	2821.14	C108H178N23O64	HSNGSQSQHSR	H1dEN3GlcNAc	6	01Y41Y41M(31M21M)61M(31M21M)61M	25	180.56	N2H7F0S0	N,1;	225	P01880	223	233	3	BI2,YI3,YI3,		-2.1243	-2.33096	2	0.00214455
20257	91.79	984.1	984.43	3	984.434	-4.22835	2950.28	C115H197N26O61S1	HTRQMLQNGTSSR	H1dEN8GlcNAc	8	01Y41Y41M(31M)61M(31M21M)61M	27	132.36	N2H6F0S0	N,2;	217	Q9NYW6	210	222	4	BI2,YI3,ZI3,YI3,	-1.08349	-1.0235	-2.06254	3	0.0494641
20257	91.79	984.1	984.43	3	984.434	-4.22835	2950.28	C115H197N26O61S1	HTRQMLQNGTSSR	H1dEN8GlcNAc	8	01Y41Y41M(31M21M)61M(31M)61M	28	132.36	N2H6F0S0	N,2;	217	Q9NYW6	210	222	5	BI2,01AI2,YI3,ZI3,YI3,	-1.08349	-1.0235	-2.06254	3	0.0494641
37272	160.48	1666.97	1667.2	4	1667.2	2.45161	6662.75	C270H434N43O147S1	HYNETSNMSIYDILRPGTPR	H1dEN7GlcNAc	5	01Y(61F)41Y41M(31M(21Y(31F)41L31Y41V)41Y41L31Y41V)(41Y)61M(21Y41L32S)61Y41L32S	59	167.63	N11H7F2S2	N,0;	268	Q8NEV8	262	281	0		-0.885708	-0.404869		2	0.115296
36008	156.73	1563.67	1564.01	3	1564.02	-3.25927	4688.04	C193H316N29O103	IAAKIAGLYNDSEPPR	I1dEK4dEN10GlcNAc	5	01Y41Y41M(31M41Y41L32S)61M(21Y41L32S)61Y41L32S	40	174.01	N5H6F0S3	N,0;	105	Q96ES7	96	111	16	02AI2,02AII2,02AIII2,BI1,BII1,BIII1,CI1,CII1,CIII1,35AI4,35AIII4,BI2,BII2,BIII2,CI2,CII2,CIII2,35AI3,35AII3,35AIII3,BI3,BII3,BIII3,35AI4,35AIII4,BIII4,YI1,YI4,YII4,YIII4,14XI5,14XII5,14XIII5,YI5,YII5,YIII5,YI6,YII6,YIII6,YI1,	-0.787139		-0.631624	2	0.0118026
25519	111.96	907.96	907.208	4	907.206	2.18901	3624.8	C145H263N26O72Ct8	IAPASNVSHTVVLRPLK	I1dEN6GlcNAcK17dE	12	01Y41Y41M(31M21M)61M(31M21M)61M21M	50	285.52	N2H8F0S0	N,2;	88	P43308	83	99	6	03AI4,45AI3,YI3,03AI4,YI3,YI3,	1.72206	1.28075	2.47726	3	0.0271049
25519	111.96	907.96	907.208	4	907.206	2.18901	3624.8	C145H263N26O72Ct8	IAPASNVSHTVVLRPLK	I1dEN6GlcNAcK17dE	12	01Y41Y41M(31M21M21M)61M(31M21M)61M	46	287.85	N2H8F0S0	N,2;	88	P43308	83	99	0		1.72206	1.28075	2.47726	3	0.0271049
25492	111.83	947.971	947.722	4	947.719	2.71159	3786.85	C151H273N26O77Ct8	IAPASNVSHTVVLRPLK	I1dEN6GlcNAcK17dE	13	01Y41Y41M(31M21M21M)61M(31M21M)61M21M	43	351.28	N2H9F0S0	N,2;	88	P43308	83	99	0		3.1379	3.06119	3.14275	3	2.89542e-06
25492	111.83	947.971	947.722	4	947.719	2.71159	3786.85	C151H273N26O77Ct8	IAPASNVSHTVVLRPLK	I1dEN6GlcNAcK17dE	13	01Y41Y41M(31M21M21M31G)61M(31M21M)61M	49	368.08	N2H9F0S0	N,2;	88	P43308	83	99	0		3.1379	3.06119	3.14275	3	2.89542e-06
25981	114.03	1109.83	1109.48	3	1109.48	2.7169	3325.43	C136H226N19O73S1	IFLGGSEGTLNDCK	I1dEN11GlcNAcC13CamK14dE	7	01Y41Y41M(31M21M21M)61M(31M21M)61M	27	145.22	N2H8F0S0	N,4;	295	Q96PU4	285	298	0			0.616104	0.241311	2	0.149405
25981	114.03	1109.83	1109.48	3	1109.48	2.7169	3325.43	C136H226N19O73S1	IFLGGSEGTLNDCK	I1dEN11GlcNAcC13CamK14dE	7	01Y41Y41M(31M21M21M31G)61M(31M)61M	25	138.88	N2H8F0S0	N,4;	295	Q96PU4	285	298	0			0.616104	0.241311	2	0.149405
23752	104.17	1114.47	1114.47	3	1114.48	-7.45295	3340.42	C135H219N20O73Ct4	IFQFQNFTNTR	I1dEN6GlcNAc	7	01Y41Y41M(31M21M21M)61M(31M21M)61M21M	36	173.69	N2H9F0S0	N,2;	532	Q2NL82	527	537	3	45AI3,04AI4,45AI4,		1.04424	1.33752	2	0.0148263
23752	104.17	1114.47	1114.47	3	1114.48	-7.45295	3340.42	C135H219N20O73Ct4	IFQFQNFTNTR	I1dEN6GlcNAc	7	01Y41Y41M(31M21M21M31G)61M(31M21M)61M	35	173.69	N2H9F0S0	N,2;	532	Q2NL82	527	537	0			1.06197	1.33752	2	0.0129317
23752	104.17	1114.47	1114.47	3	1114.48	-7.45295	3340.42	C135H219N20O73Ct4	IFQFQNFTNTR	I1dEN6GlcNAc	7	01Y41Y41M(31M21M21M31G31G)61M(31M)61M	33	165.63	N2H9F0S0	N,2;	532	Q2NL82	527	537	0			1.04424	1.33752	2	0.0148263
28202	123.81	1199.26	1199.26	4	1199.26	1.93692	4792.02	C185H316N29O107S1Ct8	IGPSSPSNGIDMGYNGNK	I1dEN17GlcNAcK18dE	5	01Y41Y41M(31M41Y41L)61M(21Y(31F)41L31Y41L)61Y41L31Y41L	40	100.6	N7H8F1S0	N,2;	349	Q8IYU2	333	350	0			-0.353158	0.0122158	2	0.44926
35026	151.1	1131.27	1131.27	4	1131.26	8.61622	4520.01	C194H304N33O87S1	IHESAGLPFFEIFVDAPLNICESR	I1dEN19GlcNAcC21Cam	6	01Y41Y41M(31M21M)61M(31M21M)61M21M	38	208.89	N2H8F0S0	N,0;	153	O95340	135	158	5	03AI4,45AI3,04AI4,YI3,YI3,	-1.18811	-1.16008	-2.04497	3	0.0298028
35026	151.1	1131.27	1131.27	4	1131.26	8.61622	4520.01	C194H304N33O87S1	IHESAGLPFFEIFVDAPLNICESR	I1dEN19GlcNAcC21Cam	6	01Y41Y41M(31M21M21M)61M(31M21M)61M	37	204.71	N2H8F0S0	N,0;	153	O95340	135	158	0			-1.16008	-2.04497	2	0.0684893
19426	86.95	968.747	968.752	3	968.757	-4.71402	2903.25	C111H196N19O64S1Ct4	IHNASAVCLR	I1dEN3GlcNAcC8Cam	5	01Y41Y41M(31M21M)61M(31M21M)61M21M	27	135.1	N2H8F0S0	N,0;	210	A7E2V4	208	217	2	04AI4,YI3,	0.36184		0.711717	2	0.0918194
19254	87.12	967.414	967.413	3	967.419	-6.51353	2899.24	C115H196N19O64S1	IHNASAVCLR	I1dEN3GlcNAcC8Cam	5	01Y41Y41M(31M21M21M)61M(31M21M)61M	24	166.89	N2H8F0S0	N,0;	210	A7E2V4	208	217	0		0.0473194		0.711717	2	0.371598
28392	125.04	1133.5	1133.5	4	1133.49	10.0881	4528.92	C185H303N30O95S2	IHTGEQPYKCNVCGK	I1dEK9dEC10CamN11GlcNAcC13CamK15dE	5	01Y41Y41M(31M41Y41L)61M(21Y41L32S)61Y41L32S	35	131.64	N5H6F0S2	N,2;	557	Q6ZNA1	547	561	0		-3.26352	-3.2102		2	6.78282e-05
20126	90.32	1130.81	1130.81	3	1130.82	-10.637	3389.44	C132H226N21O75S1Ct4	IMAYLQQEQANR	I1dEN11GlcNAc	5	01Y41Y41M(31M21M21M31G31G)61M(31M)61M	20	94.16	N2H9F0S0	N,1;	332	O00482	322	333	0		0.182848	0.114983	0.111869	3	0.0196809
18426	82.4	1078.8	1078.79	3	1078.8	-2.97299	3233.37	C131H210N21O69Ct4	INESRSWFFER	I1dEN2GlcNAc	5	01Y41Y41M(31M21M)61M(31M21M)61M21M	23	98.31	N2H8F0S0	N,0;	360	O00370	359	369	3	04AI4,YI3,YI3,	0.809238	0.607893		2	0.0195952
18426	82.4	1078.8	1078.79	3	1078.8	-2.97299	3233.37	C131H210N21O69Ct4	INESRSWFFER	I1dEN2GlcNAc	5	01Y41Y41M(31M21M21M)61M(31M21M)61M	24	104.65	N2H8F0S0	N,0;	360	O00370	359	369	0		0.809238	0.607893		2	0.0195952
18426	82.4	1078.8	1078.79	3	1078.8	-2.97299	3233.37	C131H210N21O69Ct4	INESRSWFFER	I1dEN2GlcNAc	5	01Y41Y41M(31M21M21M31G)61M(31M)61M	24	104.65	N2H8F0S0	N,0;	360	O00370	359	369	0		0.809238	0.607893		2	0.0195952
38010	164.98	1145.53	1145.53	3	1145.53	-0.432667	3433.57	C138H238N25O69S1Ct4	INQFNLMASDLIALNR	I1dEN15GlcNAc	5	01Y41Y41M(31M21M)61M(31M21M)61M	28	112.48	N2H7F0S0	N,3;	94	Q8IUC8	80	95	3	BI2,YI3,YI3,	-0.88519	-0.451382		2	0.0911675
38010	164.98	1145.53	1145.53	3	1145.53	-0.432667	3433.57	C138H238N25O69S1Ct4	INQFNLMASDLIALNR	I1dEN15GlcNAc	5	01Y41Y41M(31M21M21M)61M(31M)61M	26	110.43	N2H7F0S0	N,3;	94	Q8IUC8	80	95	3	BI2,BIII3,YI3,YIII3,YI3,YIII3,	-0.88519	-0.451382		2	0.0911675
27882	123.98	1201.51	1202.51	4	1202.52	-8.08679	4805.05	C190H323N30O104S2Ct4	INQFNLMASEMIALNR	I1dEN15GlcNAc	7	01Y41Y41M(31M41Y41L)61M(21Y41L31Y41L31L)61Y41L31Y41L	27	70.37	N7H9F0S0	N,4;	95	Q10472	81	96	0		0.237732		-0.0406871	2	0.552472
28017	123.4	1125.24	1124.98	4	1124.99	-3.65203	4494.92	C178H301N30O95S2Ct4	INQFNLMASEMIALNR	I1dEN15GlcNAc	6	01Y41Y41M(31M41Y41L)61M(21Y41L32S)61Y41L32S	36	122.74	N5H6F0S2	N,3;	95	Q10472	81	96	0			1.55069	2.12635	2	0.023644
36454	156.55	1174.52	1174.51	4	1174.51	4.51735	4693	C189H311N32O104	INRTQATFPISSLGDR	I1dEN2GlcNAc	6	01Y41Y41M(31M41Y41L32S)61M(21Y41L32S)61Y41L32S	46	210.57	N5H6F0S3	N,0;	73	P16452	72	87	2	YI5,YII5,YIII5,YI6,YII6,YIII6,		-2.05844	-2.34666	2	0.00425361
25803	114.7	918.446	919.745	3	919.747	-2.00345	2756.22	C111H191N16O63	INSVNQSDVK	I1dEN5GlcNAcK10dE	5	01Y41Y41M(31M)61M(31M21M)61M21M	32	152.07	N2H7F0S0	N,0;	4418	P20929	4414	4423	3	YI3,YI3,YI3,	-1.76311	-1.60998		2	0.00205452
25997	114.48	922.414	921.416	3	921.412	3.86951	2761.22	C103H186N21O62Ct4	ISGQNSSVRGR	I1dEN5GlcNAc	6	01Y41Y41M(31M)61M(31M21M)61M21M	37	217.23	N2H7F0S0	N,0;	385	Q96JY0	381	391	5	YI3,35XI3,ZI3,YI3,YI3,		1.5781	1.6393	2	0.000361547
25997	114.48	922.414	921.416	3	921.412	3.86951	2761.22	C103H186N21O62Ct4	ISGQNSSVRGR	I1dEN5GlcNAc	6	01Y41Y41M(31M21M)61M(31M21M)61M	37	222.29	N2H7F0S0	N,0;	385	Q96JY0	381	391	6	BI2,BI2,YI3,ZI3,YI3,YI3,	1.58558	1.5781	1.6393	3	8.27082e-06
25958	114.31	975.101	975.435	3	975.43	5.18173	2923.27	C109H196N21O67Ct4	ISGQNSSVRGR	I1dEN5GlcNAc	5	01Y41Y41M(31M21M)61M(31M21M)61M21M	37	113.17	N2H8F0S0	N,0;	385	Q96JY0	381	391	3	45AI3,YI3,YI3,	1.14127	0.857312		2	0.0195956
26101	114.55	922.412	921.416	3	921.412	3.93575	2761.22	C103H186N21O62Ct4	ISGQNSSVRGR	I1dEN5GlcNAc	5	01Y41Y41M(31M21M21M)61M(31M)61M	33	176.06	N2H7F0S0	N,0;	385	Q96JY0	381	391	4	BI2,BIII3,BI2,BIII3,YI3,YIII3,YI3,YIII3,	1.58558	1.6275	1.6393	3	4.85284e-06
25958	114.31	975.101	975.435	3	975.43	5.18173	2923.27	C109H196N21O67Ct4	ISGQNSSVRGR	I1dEN5GlcNAc	5	01Y41Y41M(31M21M21M)61M(31M21M)61M	32	83.84	N2H8F0S0	N,0;	385	Q96JY0	381	391	0		1.14127	0.857312		2	0.0195956
36960	158.7	1580.19	1580.94	4	1580.93	6.6699	6317.68	C260H411N56O117S4	ISIGCFAMATQTSHVFHGQENMFLENHCIRR	I1dEC5CamN26GlcNAcC28Cam	7	01Y41Y41M(31M41Y41L31Y41L32S)61M61Y41L32S	45	234.42	N5H6F0S2	N,1;	32	A6NCI4	7	37	0			-1.69621	-1.46831	2	0.00514656
19972	89.6	1204.51	1204.01	2	1204	3.61718	2405.99	C93H161N12O60	ITNGSR	I1dEN3GlcNAc	5	01Y41Y41M(31M21M21M)61M(31M21M)61M	26	129.7	N2H8F0S0	N,0;	60	Q9Y2P8	58	63	0		-1.3033	-1.84207	-0.714255	3	0.0549973
19537	88.43	1204	1204.01	2	1204	4.12412	2405.99	C93H161N12O60	ITNGSR	I1dEN3GlcNAc	5	01Y41Y41M(31M21M21M31G)61M(31M)61M	25	132.94	N2H8F0S0	N,0;	60	Q9Y2P8	58	63	0		-1.3033	-1.84207	-0.714255	3	0.0549973
28813	126.84	1341.23	1341.9	3	1341.89	7.4059	4021.65	C153H258N31O88S1Ct4	IVQENGCETHNQTAR	I1dEC7CamN11GlcNAc	5	01Y41Y41M(31M)61M(21Y41L32S)61Y41L32S	30	94.45	N4H5F0S2	N,0;	563	Q8N103	553	567	0			1.32285	1.0344	2	0.0146455
27271	121.32	1170.49	1170.98	4	1170.98	0.603046	4678.9	C179H301N32O106S1Ct4	IVQENGCETHNQTAR	I1dEC7CamN11GlcNAc	6	01Y41Y41M(31M21Y(31F)41L31Y(31F)41L32S)61M61Y41L32S	33	86.61	N5H6F2S2	N,0;	563	Q8N103	553	567	2	ZII4,YII4,	0.713739		0.693828	2	0.000200058
27351	120.12	1096.71	1097.96	4	1097.95	9.13139	4386.78	C167H281N32O98S1Ct4	IVQENGCETHNQTAR	I1dEC7CamN11GlcNAc	5	01Y41Y41M(31M41Y41L)61M(21Y41L32S)61Y41L32S	32	81.94	N5H6F0S2	N,0;	563	Q8N103	553	567	3	15AIII3,01AIII3,CIII3,	1.10307	0.893556	1.74827	3	0.032902
28205	124.23	1463.61	1463.61	3	1463.6	4.82621	4386.78	C167H281N32O98S1Ct4	IVQENGCETHNQTAR	I1dEC7CamN11GlcNAc	5	01Y41Y41M(31M41Y41L31Y41L32S)61M61Y41L32S	41	132.37	N5H6F0S2	N,0;	563	Q8N103	553	567	3	35AI5,35AII5,YII4,15XII5,	1.61882	1.11759	0.806322	3	0.0306314
28205	124.23	1463.61	1463.61	3	1463.6	4.82621	4386.78	C167H281N32O98S1Ct4	IVQENGCETHNQTAR	I1dEC7CamN11GlcNAc	5	01Y41Y41M(31M41Y41L32S)61M(21Y41L32S)61Y41L	40	121.94	N5H6F0S2	N,0;	563	Q8N103	553	567	0		1.61882	1.11759	0.806322	3	0.0306314
28331	124.37	1560.64	1560.64	3	1560.63	3.22036	4677.88	C178H298N33O106S1Ct4	IVQENGCETHNQTAR	I1dEC7CamN11GlcNAc	5	01Y41Y41M(31M41Y41L32S)61M(21Y41L32S)61Y41L32S	39	106.93	N5H6F0S3	N,0;	563	Q8N103	553	567	18	02AI2,02AII2,02AIII2,BI1,BII1,BIII1,CI1,CII1,CIII1,35AI4,35AIII4,14AI2,14AII2,14AIII2,BI2,BII2,BIII2,CI2,CII2,CIII2,35AI3,35AII3,35AIII3,BI3,BII3,BIII3,35AI4,35AIII4,BIII4,YI1,YI2,02XI3,02XIII3,ZI3,YI3,YI4,YII4,YIII4,YI1,	1.11215	1.91921	0.787487	3	0.060967
28813	126.84	1341.23	1341.9	3	1341.89	7.4059	4021.65	C153H258N31O88S1Ct4	IVQENGCETHNQTAR	I1dEN5GlcNAcC7Cam	6	01Y41Y41M(31M)61M(21Y41L32S)61Y41L32S	30	94.45	N4H5F0S2	N,1;	557	Q8N103	553	567	0			1.32285	1.0344	2	0.0146455
19053	85.2	1064.79	1064.8	3	1064.79	9.92331	3191.34	C125H208N27O67S1	IVQENGCETHNQTAR	I1dEN5GlcNAcC7Cam	5	01Y41Y41M(31M)61M(31M21M)61M	29	136.63	N2H6F0S0	N,1;	557	Q8N103	553	567	3	BI2,YI3,YI3,	-0.70229	-0.338732	-1.24075	3	0.110088
19053	85.2	1064.79	1064.8	3	1064.79	9.92331	3191.34	C125H208N27O67S1	IVQENGCETHNQTAR	I1dEN5GlcNAcC7Cam	5	01Y41Y41M(31M21M)61M(31M)61M	31	141.23	N2H6F0S0	N,1;	557	Q8N103	553	567	5	BI2,BI2,CI2,YI3,YI3,	-0.70229	-0.338732	-1.24075	3	0.110088
28196	125.36	1560.64	1560.98	3	1560.97	5.53104	4678.9	C179H301N32O106S1Ct4	IVQENGCETHNQTAR	I1dEN5GlcNAcC7Cam	5	01Y41Y41M(31M21Y(31F)41L21F)61M(21Y41L32S)61Y41L32S	30	85.08	N5H6F2S2	N,1;	557	Q8N103	553	567	2	25AIII3,13AIII4,	0.852095		0.671969	2	0.0136824
27271	121.32	1170.49	1170.98	4	1170.98	0.603046	4678.9	C179H301N32O106S1Ct4	IVQENGCETHNQTAR	I1dEN5GlcNAcC7Cam	7	01Y41Y41M(31M21Y(31F)41L31Y(31F)41L32S)61M61Y41L32S	33	86.61	N5H6F2S2	N,1;	557	Q8N103	553	567	2	ZII4,YII4,	0.713739		0.693828	2	0.000200058
27351	120.12	1096.71	1097.96	4	1097.95	9.13139	4386.78	C167H281N32O98S1Ct4	IVQENGCETHNQTAR	I1dEN5GlcNAcC7Cam	7	01Y41Y41M(31M41Y41L)61M(21Y41L32S)61Y41L32S	32	81.94	N5H6F0S2	N,2;	557	Q8N103	553	567	3	15AIII3,01AIII3,CIII3,	1.10307	0.893556	1.74827	3	0.032902
28582	125.85	1463.61	1463.95	3	1463.94	5.28775	4387.8	C168H284N31O98S1Ct4	IVQENGCETHNQTAR	I1dEN5GlcNAcC7Cam	5	01Y41Y41M(31M41Y41L31Y41L32S)61M21Y(31F)41L21F	35	124.22	N5H6F2S1	N,1;	557	Q8N103	553	567	0		0.819689	0.983731		2	0.00817273
28144	125.14	1463.61	1463.61	3	1463.6	6.57769	4386.78	C167H281N32O98S1Ct4	IVQENGCETHNQTAR	I1dEN5GlcNAcC7Cam	5	01Y41Y41M(31M41Y41L31Y41L32S)61M61Y41L32S	37	145.74	N5H6F0S2	N,1;	557	Q8N103	553	567	0		1.18393	1.11759	1.2399	3	0.000126739
28144	125.14	1463.61	1463.61	3	1463.6	6.57769	4386.78	C167H281N32O98S1Ct4	IVQENGCETHNQTAR	I1dEN5GlcNAcC7Cam	5	01Y41Y41M(31M41Y41L32S)61M(21Y41L32S)61Y41L	33	135.09	N5H6F0S2	N,1;	557	Q8N103	553	567	0		1.18393	1.42796	1.2399	3	0.000883731
28331	124.37	1560.64	1560.64	3	1560.63	3.22036	4677.88	C178H298N33O106S1Ct4	IVQENGCETHNQTAR	I1dEN5GlcNAcC7Cam	6	01Y41Y41M(31M41Y41L32S)61M(21Y41L32S)61Y41L32S	39	106.93	N5H6F0S3	N,1;	557	Q8N103	553	567	18	02AI2,02AII2,02AIII2,BI1,BII1,BIII1,CI1,CII1,CIII1,35AI4,35AIII4,14AI2,14AII2,14AIII2,BI2,BII2,BIII2,CI2,CII2,CIII2,35AI3,35AII3,35AIII3,BI3,BII3,BIII3,35AI4,35AIII4,BIII4,YI1,YI2,02XI3,02XIII3,ZI3,YI3,YI4,YII4,YIII4,YI1,	1.79764	1.4475	0.787487	3	0.0390316
28813	126.84	1341.23	1341.9	3	1341.89	7.4059	4021.65	C153H258N31O88S1Ct4	IVQENGCETHNQTAR	I1dEN5GlcNAcC7Cam	6	01Y41Y41M(31M41Y41L32S)61M61Y41L32S	35	116.51	N4H5F0S2	N,1;	557	Q8N103	553	567	0		1.39742	1.32285		2	0.000750553
27800	122.09	1242.23	1243.23	3	1243.22	7.8261	3726.64	C153H249N28O78	IWTSVQHNNTELTR	I1dEN8GlcNAc	5	01Y(61F)41Y41M(31M41Y41L31Y)61M61Y41L	31	92.76	N5H5F1S0	N,0;	635	Q8WYK1	628	641	0			-0.776069	-1.09574	2	0.0279495
27800	122.09	1242.23	1243.23	3	1243.22	7.8261	3726.64	C153H249N28O78	IWTSVQHNNTELTR	I1dEN8GlcNAc	5	01Y(61F)41Y41M(31M41Y41L31Y41L)61M61Y	34	92.76	N5H5F1S0	N,0;	635	Q8WYK1	628	641	0			-0.776069	-1.09574	2	0.0279495
20427	91.72	1219.02	1218.52	2	1218.51	2.80522	2435.02	C94H164N13O60	KANSTR	K1dEN3GlcNAc	5	01Y41Y41M(31M21M21M31G)61M(31M)61M	24	129.62	N2H8F0S0	N,2;	1248	Q00610	1246	1251	0			-1.99621	-1.88328	2	0.000846341
28355	124.48	1378.27	1378.27	3	1378.26	0.571008	4130.77	C160H273N28O88S1Ct8	KSIDEMNNAWENLNK	K1dEN14GlcNAcK15dE	7	01Y41Y41M(31M)61M(21Y41L32S)61Y41L32S	29	144.61	N4H5F0S2	N,1;	6098	Q9UPN3	6085	6099	0		0.980724		0.760201	2	0.0156691
27831	123.75	1499.64	1499.98	3	1499.98	4.47061	4495.91	C174H296N29O98S1Ct8	KSIDEMNNAWENLNK	K1dEN14GlcNAcK15dE	5	01Y41Y41M(31M41Y41L31Y41L32S)61M61Y41L32S	36	149.42	N5H6F0S2	N,1;	6098	Q9UPN3	6085	6099	0		1.8156	1.30667		2	0.025555
28355	124.48	1378.27	1378.27	3	1378.26	0.571008	4130.77	C160H273N28O88S1Ct8	KSIDEMNNAWENLNK	K1dEN14GlcNAcK15dE	7	01Y41Y41M(31M41Y41L32S)61M61Y41L32S	34	174.56	N4H5F0S2	N,1;	6098	Q9UPN3	6085	6099	0		0.980724		0.760201	2	0.0156691
18318	81.77	1386.94	1386.94	3	1386.93	6.60994	4156.76	C158H279N22O96S1Ct8	LALECQNISK	L1dEC5CamN7GlcNAcK10dE	5	01Y41Y41M(31M41Y41L32S)61M(21Y41L32S)61Y41L32S	37	97.13	N5H6F0S3	N,2;	517	Q9UPP5	511	520	19	02AI2,02AII2,02AIII2,BI1,BII1,BIII1,CI1,CII1,CIII1,35AI4,35AIII4,BI2,BII2,BIII2,CI2,CII2,CIII2,35AI3,35AII3,35AIII3,BI3,BII3,BIII3,02XI1,35AI4,35AIII4,ZI1,YI1,BIII4,YI2,YI3,ZI1,YI1,YI2,YI4,YII4,YIII4,		2.41734	2.21725	2	0.00185884
26019	114.19	921.081	921.083	3	921.087	-3.3753	2760.24	C105H191N20O59S1Ct4	LANMNATIRR	L1dEN5GlcNAc	5	01Y41Y41M(31M)61M(31M21M)61M21M	33	183.98	N2H7F0S0	N,0;	174	Q9NP59	170	179	4	YI3,ZI3,YI3,YI3,		1.72675	1.39835	2	0.0108634
26019	114.19	921.081	921.083	3	921.087	-3.3753	2760.24	C105H191N20O59S1Ct4	LANMNATIRR	L1dEN5GlcNAc	5	01Y41Y41M(31M21M)61M(31M21M)61M	33	183.98	N2H7F0S0	N,0;	174	Q9NP59	170	179	4	BI2,YI3,YI3,YI3,		1.72675	1.39835	2	0.0108634
25958	114.31	975.101	975.101	3	975.104	-3.3503	2922.29	C111H201N20O64S1Ct4	LANMNATIRR	L1dEN5GlcNAc	5	01Y41Y41M(31M21M)61M(31M21M)61M21M	37	131.94	N2H8F0S0	N,0;	174	Q9NP59	170	179	3	45AI3,YI3,YI3,		1.10962	1.64699	2	0.0359638
26019	114.19	921.081	921.083	3	921.087	-3.3753	2760.24	C105H191N20O59S1Ct4	LANMNATIRR	L1dEN5GlcNAc	5	01Y41Y41M(31M21M21M)61M(31M)61M	33	188.73	N2H7F0S0	N,0;	174	Q9NP59	170	179	4	BI2,BIII3,BI2,BIII3,YI3,YIII3,YI3,YIII3,		1.76917	1.39835	2	0.0134298
25958	114.31	975.101	975.101	3	975.104	-3.3503	2922.29	C111H201N20O64S1Ct4	LANMNATIRR	L1dEN5GlcNAc	5	01Y41Y41M(31M21M21M)61M(31M21M)61M	34	119.62	N2H8F0S0	N,0;	174	Q9NP59	170	179	0			1.10962	1.64699	2	0.0359638
27870	122.39	1539.62	1540.31	3	1540.3	1.51435	4616.89	C176H303N30O104S2Ct4	LCEGVGSVNVCVSSSR	L1dEC2CamN9GlcNAcC11Cam	6	01Y41Y41M(31M(21Y41L31Y41L)41Y)61M(21Y41L32S)61Y41L	42	109.46	N7H7F0S1	N,0;	442	P78386	434	449	0		-1.78878		-1.14136	2	0.0455136
27870	122.39	1539.62	1540.31	3	1540.3	1.51435	4616.89	C176H303N30O104S2Ct4	LCEGVGSVNVCVSSSR	L1dEC2CamN9GlcNAcC11Cam	6	01Y41Y41M(31M(21Y41L31Y41L)41Y41L31Y)61M61Y41L32S	48	133.48	N7H7F0S1	N,0;	442	P78386	434	449	2	ZII3,YII3,	-1.78878		-1.14136	2	0.0455136
27648	122.97	1544.96	1545.3	3	1545.3	-3.79552	4631.89	C177H304N29O105S2Ct4	LCEGVGSVNVCVSSSR	L1dEC2CamN9GlcNAcC11Cam	6	01Y41Y41M(31M21Y(31F)41L21F)61M(21Y41L32S)61Y41L32S	39	120.88	N5H6F2S2	N,1;	442	P78386	434	449	0		1.41101		1.30951	2	0.001389
27669	123.05	1447.6	1447.93	3	1447.93	1.27697	4339.78	C165H284N29O97S2Ct4	LCEGVGSVNVCVSSSR	L1dEC2CamN9GlcNAcC11Cam	5	01Y41Y41M(31M41Y41L31Y41L32S)61M61Y41L32S	43	201.15	N5H6F0S2	N,1;	442	P78386	434	449	0		2.8088	2.76925	2.96634	3	4.46832e-05
27669	123.05	1447.6	1447.93	3	1447.93	1.27697	4339.78	C165H284N29O97S2Ct4	LCEGVGSVNVCVSSSR	L1dEC2CamN9GlcNAcC11Cam	5	01Y41Y41M(31M41Y41L32S)61M(21Y41L32S)61Y41L	41	189.64	N5H6F0S2	N,1;	442	P78386	434	449	0		2.8088	2.76925	2.96634	3	4.46832e-05
27648	122.97	1544.96	1544.96	3	1544.96	0.347283	4630.87	C176H301N30O105S2Ct4	LCEGVGSVNVCVSSSR	L1dEC2CamN9GlcNAcC11Cam	6	01Y41Y41M(31M41Y41L32S)61M(21Y41L32S)61Y41L32S	42	152.83	N5H6F0S3	N,1;	442	P78386	434	449	0		3.02879	2.88814		2	0.000564574
28624	127.18	1384.59	1384.59	3	1384.58	6.70667	4149.73	C167H266N37O81S2	LCLDNECADFRLHEAPDNSEGPR	L1dEC2CamN5GlcNAcC7Cam	6	01Y41Y41M(31M)61M(31M21M)61M	23	133.47	N2H6F0S0	N,0;	449	O94964	445	467	2	BI2,YI3,	-1.87253		-1.79468	2	0.000450422
28624	127.18	1384.59	1384.59	3	1384.58	6.70667	4149.73	C167H266N37O81S2	LCLDNECADFRLHEAPDNSEGPR	L1dEC2CamN5GlcNAcC7Cam	6	01Y41Y41M(31M21M)61M(31M)61M	25	142.15	N2H6F0S0	N,0;	449	O94964	445	467	4	BI2,BI2,YI3,YI3,	-1.87253		-2.04764	2	0.00198921
28816	126.37	1546.64	1546.64	3	1546.64	5.44142	4635.89	C185H296N37O96S2	LCLDNECADFRLHEAPDNSEGPR	L1dEC2CamN5GlcNAcC7Cam	8	01Y41Y41M(31M21M21M)61M(31M21M)61M21M	29	173.54	N2H9F0S0	N,0;	449	O94964	445	467	1	04AI4,		0.252138	-0.289877	2	0.950825
28816	126.37	1546.64	1546.64	3	1546.64	5.44142	4635.89	C185H296N37O96S2	LCLDNECADFRLHEAPDNSEGPR	L1dEC2CamN5GlcNAcC7Cam	8	01Y41Y41M(31M21M21M31G)61M(31M21M)61M	28	146.44	N2H9F0S0	N,0;	449	O94964	445	467	0			0.252138	-0.289877	2	0.950825
28010	122.98	1543.63	1544.97	3	1544.97	-3.77735	4630.89	C181H301N28O105S1Ct4	LCNATTQTEELWSR	L1dEC2CamN3GlcNAc	5	01Y41Y41M(31M21Y(31F)41L21F)61M(21Y41L32S)61Y41L32S	37	137.34	N5H6F2S2	N,0;	207	Q9P2Z0	205	218	0			2.85071	2.93204	2	0.000197727
27594	121.18	1205.53	1205.21	3	1205.2	9.63771	3612.57	C146H243N24O80	LEFTEKQQAQNGSR	L1dEK6dEN11GlcNAc	5	01Y41Y41M(31M21M21M)61M(31M21M)61M21M	40	247.57	N2H9F0S0	N,0;	243	A8MUP6	233	246	2	45AI3,04AI4,		1.41215	0.996853	2	0.0284568
27594	121.18	1205.53	1205.21	3	1205.2	9.63771	3612.57	C146H243N24O80	LEFTEKQQAQNGSR	L1dEK6dEN11GlcNAc	5	01Y41Y41M(31M21M21M31G)61M(31M21M)61M	42	240.67	N2H9F0S0	N,0;	243	A8MUP6	233	246	0			1.41215	0.996853	2	0.0284568
16522	73.55	923.75	923.753	3	923.754	-1.57864	2768.25	C102H191N16O64Ct8	LEQKNASR	L1dEK4dEN5GlcNAc	5	01Y41Y41M(31M21M)61M(31M21M)61M21M	27	118.4	N2H8F0S0	N,0;	465	Q4FZB7	461	468	1	YI3,	-0.254062	-0.173874	-0.152787	3	0.016633
16522	73.55	923.75	923.753	3	923.754	-1.57864	2768.25	C102H191N16O64Ct8	LEQKNASR	L1dEK4dEN5GlcNAc	5	01Y41Y41M(31M21M21M)61M(31M21M)61M	29	120.62	N2H8F0S0	N,0;	465	Q4FZB7	461	468	0		-0.254062	-0.173874	-0.152787	3	0.016633
16530	73.58	923.418	923.753	3	923.754	-1.84293	2768.25	C102H191N16O64Ct8	LEQKNASR	L1dEK4dEN5GlcNAc	5	01Y41Y41M(31M21M21M31G)61M(31M)61M	31	105.36	N2H8F0S0	N,0;	465	Q4FZB7	461	468	0		-0.254062	-0.123317		2	0.101996
17942	80.14	1280.56	1279.89	3	1279.88	2.63508	3836.64	C149H255N20O88Ct8	LFPNTSDPQK	L1dEN4GlcNAcK10dE	7	01Y41Y41M(31M41Y41L31Y41L32S)61M61Y41L32S	35	93.95	N5H6F0S2	N,2;	225	Q8N387	222	231	4	03AI5,03AII5,35AI5,35AII5,BII5,YII4,		1.74851	1.80298	2	0.000235201
17740	79.09	1377.6	1377.26	3	1377.25	3.30961	4127.73	C160H272N21O96Ct8	LFPNTSDPQK	L1dEN4GlcNAcK10dE	7	01Y41Y41M(31M41Y41L32S)61M(21Y41L32S)61Y41L32S	40	115.94	N5H6F0S3	N,2;	225	Q8N387	222	231	20	02AI2,02AII2,02AIII2,BI2,BII2,BIII2,BI1,BII1,BIII1,CI1,CII1,CIII1,35AI4,35AIII4,BI2,BII2,BIII2,CI2,CII2,CIII2,35AI3,35AII3,35AIII3,BI3,BII3,BIII3,ZI1,35AI4,35AIII4,YI1,BIII4,YI2,YI3,02XI1,ZI1,YI1,YI2,YI4,YII4,YIII4,	1.39155	0.898109	1.07456	3	0.009198
18091	80.71	1157.85	1158.18	3	1158.17	5.37298	3471.5	C135H232N19O78Ct8	LFPNTSDPQK	L1dEN4GlcNAcK10dE	5	01Y41Y41M(31M41Y41L32S)61M61Y41L32S	31	69.05	N4H5F0S2	N,2;	225	Q8N387	222	231	4	03AI5,BI4,BII4,35AI5,YI3,YII3,	1.22093		1.11466	2	0.00206367
36330	156.03	1174.51	1174.51	4	1174.51	1.12928	4693	C182H315N28O102S2Ct8	LFSCIAAIQMQNSTK	L1dEC4CamN12GlcNAcK15dE	5	01Y41Y41M(31M41Y41L32S)61M(21Y41L32S)61Y41L32S	50	157.66	N5H6F0S3	N,1;	746	O60347	735	749	3	YI4,YII4,YIII4,YI5,YII5,YIII5,YI6,YII6,YIII6,	1.9635		1.02715	2	0.0856242
28369	124.54	1134.25	1133.75	4	1133.74	10.9519	4529.91	C174H298N29O100S1Ct8	LGNATANNTCIVDDSFK	L1dEN3GlcNAcC10CamK17dE	5	01Y41Y41M(31M41Y41L)61M(21Y41L32S)61Y41L32S	31	129.85	N5H6F0S2	N,0;	24	Q99677	22	38	2	01AIII3,CIII3,		0.764959	0.925986	2	0.00894711
28369	124.54	1134.25	1133.75	4	1133.74	10.9519	4529.91	C174H298N29O100S1Ct8	LGNATANNTCIVDDSFK	L1dEN3GlcNAcC10CamK17dE	5	01Y41Y41M(31M41Y41L31Y41L32S)61M61Y41L32S	31	128.42	N5H6F0S2	N,0;	24	Q99677	22	38	4	03AI5,03AII5,35AI5,35AII5,BII5,YII4,		0.764959	0.925986	2	0.00894711
28290	124.2	1608.36	1608.34	3	1608.34	0.504115	4821.01	C185H315N30O108S1Ct8	LGNATANNTCIVDDSFK	L1dEN3GlcNAcC10CamK17dE	5	01Y41Y41M(31M41Y41L32S)61M(21Y41L32S)61Y41L32S	38	144.42	N5H6F0S3	N,0;	24	Q99677	22	38	1	YI6,YII6,YIII6,	1.03578		1.2082	2	0.00585184
28369	124.54	1134.25	1133.75	4	1133.74	10.9519	4529.91	C174H298N29O100S1Ct8	LGNATANNTCIVDDSFK	L1dEN7GlcNAcC10CamK17dE	5	01Y41Y41M(31M41Y41L)61M(21Y41L32S)61Y41L32S	31	129.85	N5H6F0S2	N,0;	28	Q99677	22	38	2	01AIII3,CIII3,		0.846828	0.925986	2	0.00198776
28369	124.54	1134.25	1133.75	4	1133.74	10.9519	4529.91	C174H298N29O100S1Ct8	LGNATANNTCIVDDSFK	L1dEN7GlcNAcC10CamK17dE	5	01Y41Y41M(31M41Y41L31Y41L32S)61M61Y41L32S	31	128.42	N5H6F0S2	N,0;	28	Q99677	22	38	4	03AI5,03AII5,35AI5,35AII5,BII5,YII4,		0.846828	0.925986	2	0.00198776
28290	124.2	1608.36	1608.34	3	1608.34	0.504115	4821.01	C185H315N30O108S1Ct8	LGNATANNTCIVDDSFK	L1dEN7GlcNAcC10CamK17dE	5	01Y41Y41M(31M41Y41L32S)61M(21Y41L32S)61Y41L32S	38	144.42	N5H6F0S3	N,0;	28	Q99677	22	38	1	YI6,YII6,YIII6,	1.03578		1.2082	2	0.00585184
28369	124.54	1134.25	1133.75	4	1133.74	10.9519	4529.91	C174H298N29O100S1Ct8	LGNATANNTCIVDDSFK	L1dEN8GlcNAcC10CamK17dE	5	01Y41Y41M(31M41Y41L)61M(21Y41L32S)61Y41L32S	31	129.85	N5H6F0S2	N,0;	29	Q99677	22	38	2	01AIII3,CIII3,		0.846828	0.925986	2	0.00198776
28369	124.54	1134.25	1133.75	4	1133.74	10.9519	4529.91	C174H298N29O100S1Ct8	LGNATANNTCIVDDSFK	L1dEN8GlcNAcC10CamK17dE	5	01Y41Y41M(31M41Y41L31Y41L32S)61M61Y41L32S	31	128.42	N5H6F0S2	N,0;	29	Q99677	22	38	4	03AI5,03AII5,35AI5,35AII5,BII5,YII4,		0.846828	0.925986	2	0.00198776
28290	124.2	1608.36	1608.34	3	1608.34	0.504115	4821.01	C185H315N30O108S1Ct8	LGNATANNTCIVDDSFK	L1dEN8GlcNAcC10CamK17dE	5	01Y41Y41M(31M41Y41L32S)61M(21Y41L32S)61Y41L32S	38	144.42	N5H6F0S3	N,0;	29	Q99677	22	38	1	YI6,YII6,YIII6,	1.03578		1.2082	2	0.00585184
27680	121.95	1090.2	1090.2	4	1090.19	8.76364	4355.75	C175H280N29O94S2	LGQCGADACFFTINR	L1dEC4CamC9CamN14GlcNAc	9	01Y41Y41M(31M41Y41L)61M(21Y41L32S)61Y41L32S	37	83.63	N5H6F0S2	N,2;	110	Q6P4F1	97	111	0		-1.60004	-1.48025		2	0.00150891
27785	122.41	1453.26	1453.27	3	1453.26	7.95587	4355.75	C175H280N29O94S2	LGQCGADACFFTINR	L1dEC4CamC9CamN14GlcNAc	6	01Y41Y41M(31M41Y41L31Y41L32S)61M61Y41L32S	40	197.57	N5H6F0S2	N,2;	110	Q6P4F1	97	111	0			-1.58884	-2.33574	2	0.034363
27785	122.41	1453.26	1453.27	3	1453.26	7.95587	4355.75	C175H280N29O94S2	LGQCGADACFFTINR	L1dEC4CamC9CamN14GlcNAc	6	01Y41Y41M(31M41Y41L32S)61M(21Y41L32S)61Y41L	40	185.15	N5H6F0S2	N,2;	110	Q6P4F1	97	111	0			-1.58884	-2.33574	2	0.034363
27313	121.51	1550.29	1550.29	3	1550.29	4.64477	4646.84	C186H297N30O102S2	LGQCGADACFFTINR	L1dEC4CamC9CamN14GlcNAc	5	01Y41Y41M(31M41Y41L32S)61M(21Y41L32S)61Y41L32S	39	115.74	N5H6F0S3	N,2;	110	Q6P4F1	97	111	0		-1.68391		-1.74937	2	0.000363359
19273	87.21	968.42	968.423	3	968.419	4.54325	2902.24	C111H193N18O67Ct4	LGVIEDHSNR	L1dEN9GlcNAc	5	01Y41Y41M(31M21M)61M(31M21M)61M21M	23	141.5	N2H8F0S0	N,1;	502	P14625	494	503	1	YI3,	0.389206	0.496512		2	0.0143622
19428	87.09	967.415	968.416	3	968.419	-2.76771	2902.24	C111H193N18O67Ct4	LGVIEDHSNR	L1dEN9GlcNAc	7	01Y41Y41M(31M21M21M)61M(31M21M)61M	31	160.71	N2H8F0S0	N,3;	502	P14625	494	503	0		0.389206	0.485986	0.374431	3	0.00269634
19412	86.89	1021.43	1021.1	3	1021.1	1.85869	3060.28	C121H203N18O72	LGVIEDHSNR	L1dEN9GlcNAc	7	01Y41Y41M(31M21M21M)61M(31M21M)61M21M	38	241.36	N2H9F0S0	N,2;	502	P14625	494	503	1	04AI4,	0.0863994	-0.239091	0.185102	3	0.952044
19428	87.09	967.415	968.416	3	968.419	-2.76771	2902.24	C111H193N18O67Ct4	LGVIEDHSNR	L1dEN9GlcNAc	7	01Y41Y41M(31M21M21M31G)61M(31M)61M	32	158.41	N2H8F0S0	N,3;	502	P14625	494	503	1	25AIII2,		0.485986	0.374431	2	0.0163973
19412	86.89	1021.43	1021.1	3	1021.1	1.85869	3060.28	C121H203N18O72	LGVIEDHSNR	L1dEN9GlcNAc	7	01Y41Y41M(31M21M21M31G)61M(31M21M)61M	35	241.36	N2H9F0S0	N,2;	502	P14625	494	503	0		0.0863994	-0.239091	0.185102	3	0.952044
19412	86.89	1021.43	1021.1	3	1021.1	1.85869	3060.28	C121H203N18O72	LGVIEDHSNR	L1dEN9GlcNAc	7	01Y41Y41M(31M21M21M31G31G)61M(31M)61M	34	229.57	N2H9F0S0	N,2;	502	P14625	494	503	1	23XIII3,	0.0863994	-0.239091	0.185102	3	0.952044
35942	156.46	1468.64	1468.99	3	1468.98	2.04746	4402.93	C169H297N30O95S1Ct8	LGVIEDHSNRTCLAK	L1dEN9GlcNAcC12CamK15dE	5	01Y41Y41M(31M(21Y41L32S)41Y41L32S)(41Y)61M61M	37	106.51	N5H6F0S2	N,1;	159	Q58FF3	151	165	3	01AI2,BI2,BI2,	0.715064		0.307575	2	0.128804
35994	156.68	1102.49	1101.99	4	1101.99	-0.613478	4402.93	C169H297N30O95S1Ct8	LGVIEDHSNRTCLAK	L1dEN9GlcNAcC12CamK15dE	6	01Y41Y41M(31M41Y41L)61M(21Y41L32S)61Y41L32S	40	130.97	N5H6F0S2	N,1;	159	Q58FF3	151	165	1	CIII3,	0.733917	1.0586	0.307575	3	0.0882117
36057	156.94	1566.68	1566.01	3	1566.02	-1.7179	4694.03	C180H314N31O103S1Ct8	LGVIEDHSNRTCLAK	L1dEN9GlcNAcC12CamK15dE	5	01Y41Y41M(31M41Y41L32S)61M(21Y41L32S)61Y41L32S	48	207.42	N5H6F0S3	N,1;	159	Q58FF3	151	165	22	02AI2,02AII2,02AIII2,BI1,BII1,BIII1,CI1,CII1,CIII1,35AI4,35AIII4,15AI2,15AII2,15AIII2,BI2,BII2,BIII2,CI2,CII2,CIII2,35AI3,35AII3,35AIII3,BI3,BII3,BIII3,35AI4,35AIII4,BIII4,02XI1,ZI1,YI1,ZI2,YI2,YI4,YII4,YIII4,YI5,YII5,YIII5,YI6,YII6,YIII6,YI3,YI4,YII4,YII	0.940132	1.50294	1.06739	3	0.0129796
28016	124.58	1207.27	1206.77	4	1206.77	3.24045	4822.04	C192H318N31O105S1Ct4	LGYNANTSVLSFQAVCR	L1dEN6GlcNAcC16Cam	5	01Y41Y41M(31M41Y41L)61M(21Y(31F)41L32S)61Y(31F)41L32S	37	75.65	N5H6F2S2	N,1;	557	Q92496	552	568	0		0.112538		-0.0899189	2	0.921246
28369	124.54	1134.25	1133.75	4	1133.74	9.19042	4529.92	C180H298N31O97S1Ct4	LGYNANTSVLSFQAVCR	L1dEN6GlcNAcC16Cam	5	01Y41Y41M(31M41Y41L)61M(21Y41L32S)61Y41L32S	33	134.47	N5H6F0S2	N,1;	557	Q92496	552	568	2	01AIII3,CIII3,		0.998871	0.927147	2	0.0013839
28401	125.09	1512.01	1511.33	3	1511.31	8.19861	4529.92	C180H298N31O97S1Ct4	LGYNANTSVLSFQAVCR	L1dEN6GlcNAcC16Cam	6	01Y41Y41M(31M41Y41L31Y41L32S)61M61Y41L32S	38	178.68	N5H6F0S2	N,2;	557	Q92496	552	568	0		0.933085	0.924862	0.944365	3	1.05142e-06
28401	125.09	1512.01	1511.33	3	1511.31	8.19861	4529.92	C180H298N31O97S1Ct4	LGYNANTSVLSFQAVCR	L1dEN6GlcNAcC16Cam	6	01Y41Y41M(31M41Y41L32S)61M(21Y41L32S)61Y41L	32	168.23	N5H6F0S2	N,2;	557	Q92496	552	568	0		0.933085	0.924862	0.944365	3	1.05142e-06
28345	124.85	1605.35	1606.35	3	1606.35	0.281028	4815.03	C194H321N30O107S1	LIASNVTETMGINGSAYR	L1dEN13GlcNAc	5	01Y41Y41M(31M41Y41L)61M(21Y(31F)41L32S)61Y(31F)41L32S	41	89.49	N5H6F2S2	N,1;	1072	O15118	1060	1077	0		0.917382	0.765048		2	0.00809868
28028	124.63	1508.66	1508.97	3	1508.98	-5.67868	4522.92	C182H301N30O99S1	LIASNVTETMGINGSAYR	L1dEN13GlcNAc	6	01Y41Y41M(31M41Y41L)61M(21Y41L32S)61Y41L32S	39	155.82	N5H6F0S2	N,0;	1072	O15118	1060	1077	0		-0.0984087		0.0979603	2	0.998385
28072	124.82	1508.99	1508.99	3	1508.98	5.16137	4522.92	C182H301N30O99S1	LIASNVTETMGINGSAYR	L1dEN13GlcNAc	5	01Y41Y41M(31M41Y41L31Y41L32S)61M61Y41L32S	41	192.09	N5H6F0S2	N,1;	1072	O15118	1060	1077	0		-0.0595083		0.0966404	2	0.834178
28352	124.47	1508.65	1508.98	3	1508.98	3.13898	4522.92	C182H301N30O99S1	LIASNVTETMGINGSAYR	L1dEN13GlcNAc	5	01Y41Y41M(31M41Y41L32S)61M(21Y41L32S)61Y41L	38	166.46	N5H6F0S2	N,0;	1072	O15118	1060	1077	0		-0.0595083		0.0966404	2	0.834178
28345	124.85	1605.35	1606.01	3	1606.01	2.51902	4814.01	C193H318N31O107S1	LIASNVTETMGINGSAYR	L1dEN13GlcNAc	5	01Y41Y41M(31M41Y41L32S)61M(21Y41L32S)61Y41L32S	44	160.93	N5H6F0S3	N,1;	1072	O15118	1060	1077	1	YI6,YII6,YIII6,	0.283626	0.137392	0.429537	3	0.0800953
28028	124.63	1508.66	1508.97	3	1508.98	-5.67868	4522.92	C182H301N30O99S1	LIASNVTETMGINGSAYR	L1dEN5GlcNAc	6	01Y41Y41M(31M41Y41L)61M(21Y41L32S)61Y41L32S	39	155.82	N5H6F0S2	N,0;	1064	O15118	1060	1077	0		-0.0984087		0.0979603	2	0.998385
28352	124.47	1508.65	1508.98	3	1508.98	3.13898	4522.92	C182H301N30O99S1	LIASNVTETMGINGSAYR	L1dEN5GlcNAc	5	01Y41Y41M(31M41Y41L32S)61M(21Y41L32S)61Y41L	38	166.46	N5H6F0S2	N,0;	1064	O15118	1060	1077	0		-0.0984087		0.0966404	2	0.99359
28324	124.35	1606.02	1606.02	3	1606.01	2.89906	4814.01	C193H318N31O107S1	LIASNVTETMGINGSAYR	L1dEN5GlcNAc	5	01Y41Y41M(31M41Y41L32S)61M(21Y41L32S)61Y41L32S	45	124.29	N5H6F0S3	N,0;	1064	O15118	1060	1077	20	02AI2,02AII2,02AIII2,BI1,BII1,BIII1,CI1,CII1,CIII1,13AI2,13AII2,13AIII2,24AI2,24AII2,24AIII2,35AI4,35AIII4,15AI2,15AII2,15AIII2,BI2,BII2,BIII2,CI2,CII2,CIII2,35AI3,35AII3,35AIII3,BI3,BII3,BIII3,35AI4,35AIII4,BIII4,02XI1,ZI1,YI1,34XI2,YI2,YI3,YI4,YII4,YIII		0.127416	0.429537	2	0.206577
28344	124.85	1609.35	1608.69	3	1608.69	3.32689	4822.05	C198H318N27O106Ct4	LIFEDGLTPDFYLSNR	L1dEN15GlcNAc	6	01Y41Y41M(31M21Y(31F)41L31Y(31F)41L32S)61M61Y41L32S	36	99.49	N5H6F2S2	N,3;	54	Q9BTP7	40	55	1	YII4,	0.112538	0.197518	0.352337	3	0.0927934
28344	124.85	1609.35	1608.69	3	1608.69	3.32689	4822.05	C198H318N27O106Ct4	LIFEDGLTPDFYLSNR	L1dEN15GlcNAc	6	01Y41Y41M(31M41Y41L)61M(21Y(31F)41L32S)61Y(31F)41L32S	38	96.92	N5H6F2S2	N,3;	54	Q9BTP7	40	55	0		0.112538	0.197518	0.352337	3	0.0927934
28078	124.85	1511.99	1511.32	3	1511.32	2.08985	4529.93	C186H298N27O98Ct4	LIFEDGLTPDFYLSNR	L1dEN15GlcNAc	5	01Y41Y41M(31M41Y41L31Y41L32S)61M61Y41L32S	33	150.71	N5H6F0S2	N,1;	54	Q9BTP7	40	55	0		0.933085		0.944365	2	3.60921e-05
28078	124.85	1511.99	1511.32	3	1511.32	2.08985	4529.93	C186H298N27O98Ct4	LIFEDGLTPDFYLSNR	L1dEN15GlcNAc	5	01Y41Y41M(31M41Y41L32S)61M(21Y41L32S)61Y41L	33	146.3	N5H6F0S2	N,1;	54	Q9BTP7	40	55	0		0.933085		0.944365	2	3.60921e-05
28484	125.02	1609.02	1608.36	3	1608.35	7.00372	4821.03	C197H315N28O106Ct4	LIFEDGLTPDFYLSNR	L1dEN15GlcNAc	6	01Y41Y41M(31M41Y41L32S)61M(21Y41L32S)61Y41L32S	42	142.9	N5H6F0S3	N,3;	54	Q9BTP7	40	55	20	02AI2,02AII2,02AIII2,BI1,BII1,BIII1,CI1,CII1,CIII1,35AI4,35AIII4,15AI2,15AII2,15AIII2,BI2,BII2,BIII2,CI2,CII2,CIII2,35AI3,35AII3,35AIII3,BI3,BII3,BIII3,35AI4,35AIII4,BIII4,02XI1,ZI1,YI1,ZI2,YI2,YI6,YII6,YIII6,YI3,YI4,YII4,YIII4,YI1,	1.36872	1.11658	0.898756	3	0.0076092
28768	126.18	1166.74	1166.99	4	1166.99	0.394767	4662.92	C185H305N28O109	LLSTAGTPENGSEPESR	L1dEN10GlcNAc	5	01Y41Y41M(31M21Y(31F)41L31Y(31F)41L32S)61M61Y41L32S	37	86.04	N5H6F2S2	N,1;	621	P98161	612	628	2	ZII4,YII4,	-3.10756	-2.98449	-3.07469	3	8.27576e-06
28573	126.96	1463.62	1463.95	3	1463.95	3.29785	4387.82	C174H288N27O102	LLSTAGTPENGSEPESR	L1dEN10GlcNAc	5	01Y41Y41M(31M21Y(31F)41L31Y41L31L)61M61Y41L32S	31	97.1	N5H7F1S1	N,1;	621	P98161	612	628	1	YII3,	-2.6785	-2.70836		2	3.0738e-05
28790	126.26	1361.25	1361.25	3	1361.24	4.8769	4079.71	C162H268N27O93	LLSTAGTPENGSEPESR	L1dEN10GlcNAc	5	01Y41Y41M(31M41Y41L)61M61Y41L31Y41L32S	33	156.09	N5H6F0S1	N,1;	621	P98161	612	628	0			-2.67614	-2.53825	2	0.00069854
28790	126.26	1361.25	1361.25	3	1361.24	4.8769	4079.71	C162H268N27O93	LLSTAGTPENGSEPESR	L1dEN10GlcNAc	5	01Y41Y41M(31M41Y41L31Y41L)61M61Y41L32S	35	158.28	N5H6F0S1	N,1;	621	P98161	612	628	1	YII4,		-2.67614	-2.53825	2	0.00069854
28664	126.21	1166.74	1166.74	4	1166.73	4.56193	4661.9	C184H302N29O109	LLSTAGTPENGSEPESR	L1dEN10GlcNAc	5	01Y41Y41M(31M41Y41L32S)61M(21Y41L32S)61Y41L32S	36	98.42	N5H6F0S3	N,1;	621	P98161	612	628	0		-2.2194	-2.15131	-2.19924	3	3.71828e-06
26759	117.93	1142.85	1143.19	3	1143.19	-3.97771	3426.56	C133H233N28O72Ct4	LLVSNANQTVPDRSDR	L1dEN7GlcNAc	5	01Y41Y41M(31M41Y41L)61M(31M)61M	23	94.48	N3H6F0S0	N,1;	319	Q9NTX7	313	328	19	BI1,BII1,BIII1,BI2,BIII2,CIII2,BI2,01AIII3,BIII3,YI1,02XI2,YI2,YI3,YI1,02XI2,YI4,YII4,YIII5,24XI2,ZI2,YI2,BI3,YI3,		2.75092	2.67248	2	0.000209111
36731	158.49	1650.21	1649.96	4	1649.97	-4.93022	6593.84	C267H431N52O134S1Ct4	LNASDRDEGANGAISYSFNSLVAAMVIDHFSIDR	L1dEN2GlcNAc	7	01Y(61F)41Y41M(31M(21Y41L32S)41Y41L32S)(41Y)61M(31M)61M	44	118.32	N5H7F1S2	N,1;	265	Q9UN73	264	297	0		1.25608	1.6507		2	0.0179355
23752	104.17	1114.47	1114.47	3	1114.48	-9.20622	3340.42	C128H223N20O78Ct4	LNDTQLDSGSPLR	L1dEN2GlcNAc	5	01Y41Y41M(31M21M21M)61M(31M21M)61M21M	35	150.2	N2H9F0S0	N,2;	397	O94779	396	408	3	45AI3,04AI4,45AI4,		1.04424	1.33752	2	0.0148263
23752	104.17	1114.47	1114.47	3	1114.48	-9.20622	3340.42	C128H223N20O78Ct4	LNDTQLDSGSPLR	L1dEN2GlcNAc	5	01Y41Y41M(31M21M21M31G)61M(31M21M)61M	34	150.2	N2H9F0S0	N,2;	397	O94779	396	408	0			1.04424	1.33752	2	0.0148263
23752	104.17	1114.47	1114.47	3	1114.48	-9.20622	3340.42	C128H223N20O78Ct4	LNDTQLDSGSPLR	L1dEN2GlcNAc	5	01Y41Y41M(31M21M21M31G31G)61M(31M)61M	32	142.25	N2H9F0S0	N,2;	397	O94779	396	408	0			1.04424	1.33752	2	0.0148263
19972	89.6	1204.51	1204.01	2	1204	3.61718	2405.99	C93H161N12O60	LNGTSR	L1dEN2GlcNAc	5	01Y41Y41M(31M21M21M)61M(31M21M)61M	26	129.7	N2H8F0S0	N,0;	446	O75197	445	450	0		-1.3033	-1.84207	-0.714255	3	0.0549973
19972	89.6	1204.51	1204.01	2	1204	3.61718	2405.99	C93H161N12O60	LNGTSR	L1dEN2GlcNAc	5	01Y41Y41M(31M21M21M31G)61M(31M)61M	26	131.86	N2H8F0S0	N,0;	446	O75197	445	450	0		-1.3033	-1.84207	-0.714255	3	0.0549973
27461	122.15	1243.23	1243.23	3	1243.23	0.893679	3726.67	C148H253N26O80Ct4	LNLSENYTLSISNAR	L1dEN2GlcNAc	18	01Y(61F)41Y41M(31M41Y41L31Y)61M61Y41L	26	133.79	N5H5F1S0	N,0;	91	Q13740	90	104	0		1.75685		2.60494	2	0.0357882
27461	122.15	1243.23	1243.23	3	1243.23	0.893679	3726.67	C148H253N26O80Ct4	LNLSENYTLSISNAR	L1dEN2GlcNAc	18	01Y(61F)41Y41M(31M41Y41L31Y41L)61M61Y	28	133.79	N5H5F1S0	N,0;	91	Q13740	90	104	0		1.75685		2.60494	2	0.0357882
27461	122.15	1243.23	1243.23	3	1243.23	0.893679	3726.67	C148H253N26O80Ct4	LNLSENYTLSISNAR	L1dEN6GlcNAc	18	01Y(61F)41Y41M(31M41Y41L31Y)61M61Y41L	26	133.79	N5H5F1S0	N,0;	95	Q13740	90	104	0		1.75685		2.60494	2	0.0357882
27461	122.15	1243.23	1243.23	3	1243.23	0.893679	3726.67	C148H253N26O80Ct4	LNLSENYTLSISNAR	L1dEN6GlcNAc	18	01Y(61F)41Y41M(31M41Y41L31Y41L)61M61Y	28	133.79	N5H5F1S0	N,0;	95	Q13740	90	104	0		1.75685		2.60494	2	0.0357882
32611	141.73	1227.37	1227.78	5	1227.78	-2.31361	6131.86	C247H421N54O121Ct4	LNSSSVSNLAAVGDLLHSSQASLTAALGLRPAPAGR	L1dEN2GlcNAc	8	01Y41Y41M(31M41Y41L31Y41L32S)61M61Y41L32S	35	94.06	N5H6F0S2	N,1;	856	Q96PV0	855	890	2	03AI5,03AII5,35AI5,35AII5,		0.64319	0.415785	2	0.0431505
32932	143.55	1534.7	1534.45	4	1534.47	-13.4305	6131.86	C247H421N54O121Ct4	LNSSSVSNLAAVGDLLHSSQASLTAALGLRPAPAGR	L1dEN2GlcNAc	7	01Y41Y41M(31M41Y41L32S)61M(21Y41L32S)61Y41L	36	170.43	N5H6F0S2	N,1;	856	Q96PV0	855	890	0			0.871323	0.415785	2	0.10576
27468	120.61	1452.26	1452.93	3	1452.93	-2.07657	4354.77	C176H281N28O96S1	LPFQCSASYLGNDTR	L1dEC5CamN12GlcNAc	6	01Y41Y41M(31M41Y41L31Y41L32S)61M61Y41L32S	41	133.89	N5H6F0S2	N,1;	275	Q96PE1	264	278	0		-0.846865	-0.677224	-1.19786	3	0.0194902
27432	122.03	1452.27	1452.93	3	1452.93	2.62836	4354.77	C176H281N28O96S1	LPFQCSASYLGNDTR	L1dEC5CamN12GlcNAc	6	01Y41Y41M(31M41Y41L32S)61M(21Y41L32S)61Y41L	33	131.93	N5H6F0S2	N,1;	275	Q96PE1	264	278	0		-0.846865	-0.677224	-1.19786	3	0.0194902
36540	156.91	1202.88	1202.88	3	1202.88	0.0551477	3605.61	C145H250N25O77S1	LQADNMSNTALSRELK	L1dEN5GlcNAcK16dE	5	01Y41Y41M(31M21M)61M(31M21M)61M21M	41	228.85	N2H8F0S0	N,1;	195	Q2TAC2	191	206	4	02AI3,04AI4,YI3,YI3,		-1.41221	-1.38098	2	0.000125015
36540	156.91	1202.88	1202.88	3	1202.88	0.0551477	3605.61	C145H250N25O77S1	LQADNMSNTALSRELK	L1dEN5GlcNAcK16dE	5	01Y41Y41M(31M21M21M)61M(31M21M)61M	41	241.97	N2H8F0S0	N,1;	195	Q2TAC2	191	206	0		-1.05228	-1.41221	-1.38098	3	0.00327835
36540	156.91	1202.88	1202.88	3	1202.88	0.0551477	3605.61	C145H250N25O77S1	LQADNMSNTALSRELK	L1dEN5GlcNAcK16dE	5	01Y41Y41M(31M21M21M31G)61M(31M)61M	42	241.97	N2H8F0S0	N,1;	195	Q2TAC2	191	206	1	25AIII2,	-1.05228	-1.41221	-1.38098	3	0.00327835
28874	127.12	1093.96	1093.96	4	1093.96	4.20672	4370.81	C178H285N26O99	LQEELNTTDLYSYR	L1dEN6GlcNAc	5	01Y41Y41M(31M41Y41L)61M(21Y41L32S)61Y41L32S	32	98.62	N5H6F0S2	N,0;	127	Q6YHU6	122	135	0		-2.41111	-2.31457		2	0.000417012
28708	126.39	1361.92	1361.25	3	1361.24	4.23504	4079.71	C167H268N25O91	LQEELNTTDLYSYR	L1dEN6GlcNAc	6	01Y41Y41M(31M41Y41L)61M61Y41L31Y41L32S	31	165.63	N5H6F0S1	N,0;	127	Q6YHU6	122	135	0		-2.50945	-2.76799	-2.53825	3	0.000146031
28795	126.28	1239.19	1239.19	3	1239.2	-4.40566	3714.58	C153H245N24O81	LQEELNTTDLYSYR	L1dEN6GlcNAc	7	01Y41Y41M(31M41Y41L)61M61Y41L32S	38	152.86	N4H5F0S1	N,0;	127	Q6YHU6	122	135	1	35AI5,	-1.757		-1.90478	2	0.00162472
28708	126.39	1361.92	1361.25	3	1361.24	4.23504	4079.71	C167H268N25O91	LQEELNTTDLYSYR	L1dEN6GlcNAc	6	01Y41Y41M(31M41Y41L31Y41L)61M61Y41L32S	33	167.75	N5H6F0S1	N,0;	127	Q6YHU6	122	135	1	YII4,	-2.50945	-2.76799	-2.53825	3	0.000146031
28666	126.21	1458.28	1458.28	3	1458.28	2.73009	4370.81	C178H285N26O99	LQEELNTTDLYSYR	L1dEN6GlcNAc	6	01Y41Y41M(31M41Y41L32S)61M(21Y41L32S)61Y41L	34	146.63	N5H6F0S2	N,0;	127	Q6YHU6	122	135	0		-2.41111	-2.35745		2	0.000126607
27679	121.56	1330.55	1331.55	3	1331.54	7.70105	3990.61	C155H261N20O94S1Ct4	LQENFCTR	L1dEN4GlcNAcC6Cam	5	01Y41Y41M(31M(21Y(31F)41L21F)41Y(31F)41L21F)61M61Y41L32S	26	113.79	N5H6F4S1	N,1;	1559	Q7Z401	1556	1563	0		0.22187		1.06008	2	0.265788
28727	126	1360.25	1360.92	3	1360.89	16.748	4078.66	C157H265N22O98Ct4	LQNETSYSR	L1dEN3GlcNAc	5	01Y41Y41M(31M(21Y41L31Y41L)41Y41L31Y)61M(21Y41L)61Y41L	28	104.17	N8H8F0S0	N,2;	59	Q5T6F0	57	65	0		1.87704		1.79832	2	0.000458484
17740	79.09	1377.6	1377.26	3	1377.26	-3.73047	4127.76	C163H276N23O95Ct4	LQTINLSFNR	L1dEN5GlcNAc	6	01Y41Y41M(31M21Y(31F)41L21F)61M(21Y41L32S)61Y41L32S	33	79.24	N5H6F2S2	N,1;	501	Q9H9A6	497	506	1	25AIII3,	1.19232		1.32261	2	0.00267339
17626	79.5	1377.92	1377.26	3	1377.26	-3.90774	4127.76	C163H276N23O95Ct4	LQTINLSFNR	L1dEN5GlcNAc	6	01Y41Y41M(31M21Y(31F)41L31Y(31F)41L32S)61M61Y41L32S	36	84.27	N5H6F2S2	N,1;	501	Q9H9A6	497	506	2	YII4,YII4,	1.19232		1.30872	2	0.00215905
17900	79.95	1279.55	1279.55	3	1279.55	-1.18288	3835.64	C151H256N23O87Ct4	LQTINLSFNR	L1dEN5GlcNAc	6	01Y41Y41M(31M41Y41L)61M(21Y41L32S)61Y41L32S	35	96.1	N5H6F0S2	N,1;	501	Q9H9A6	497	506	1	CIII3,		1.42274	1.22052	2	0.00580245
17942	80.14	1280.56	1279.56	3	1279.55	1.01134	3835.64	C151H256N23O87Ct4	LQTINLSFNR	L1dEN5GlcNAc	5	01Y41Y41M(31M41Y41L31Y41L32S)61M61Y41L32S	39	127.23	N5H6F0S2	N,1;	501	Q9H9A6	497	506	0		1.60081	1.5714	1.39981	3	0.000326741
17942	80.14	1280.56	1279.56	3	1279.55	1.01134	3835.64	C151H256N23O87Ct4	LQTINLSFNR	L1dEN5GlcNAc	5	01Y41Y41M(31M41Y41L32S)61M(21Y41L32S)61Y41L	34	104.45	N5H6F0S2	N,1;	501	Q9H9A6	497	506	0		1.28561	1.5714	1.39981	3	0.000932259
17740	79.09	1377.6	1376.92	3	1376.92	0.209429	4126.74	C162H273N24O95Ct4	LQTINLSFNR	L1dEN5GlcNAc	6	01Y41Y41M(31M41Y41L32S)61M(21Y41L32S)61Y41L32S	41	110.91	N5H6F0S3	N,1;	501	Q9H9A6	497	506	0			2.28794	2.17914	2	0.000592747
25780	114.6	1381.12	1381.12	2	1381.12	-3.24665	2760.24	C108H187N20O59Ct4	LRNVSWATGR	L1dEN3GlcNAc	5	01Y41Y41M(31M)61M(31M21M)61M21M	33	167.28	N2H7F0S0	N,0;	151	P08571	149	158	4	04AI4,ZI3,YI3,YI3,	1.68265	1.75322	1.85044	3	9.93486e-05
25780	114.6	1381.12	1381.12	2	1381.12	-3.24665	2760.24	C108H187N20O59Ct4	LRNVSWATGR	L1dEN3GlcNAc	5	01Y41Y41M(31M21M)61M(31M21M)61M	33	167.28	N2H7F0S0	N,0;	151	P08571	149	158	4	BI2,BI2,YI3,YI3,	1.68265	1.75322	1.85044	3	9.93486e-05
25780	114.6	1381.12	1381.12	2	1381.12	-3.24665	2760.24	C108H187N20O59Ct4	LRNVSWATGR	L1dEN3GlcNAc	5	01Y41Y41M(31M21M21M)61M(31M)61M	33	162.5	N2H7F0S0	N,0;	151	P08571	149	158	4	BI2,BIII3,ZI3,ZIII3,YI3,YIII3,25XI4,25XII4,	1.68265		1.85044	2	0.00224785
28094	124.92	1609.03	1608.35	3	1608.36	-6.41007	4821.06	C190H319N30O104S1Ct8	LSFPSTANKSMTFDHR	L1dEN8GlcNAcK9dE	5	01Y41Y41M(31M21Y(31F)41L21F)61M(21Y41L32S)61Y41L32S	33	127.96	N5H6F2S2	N,1;	126	A8MPY1	119	134	1	YIII4,	1.09442		1.16889	2	0.00108086
28094	124.92	1609.03	1608.35	3	1608.36	-6.41007	4821.06	C190H319N30O104S1Ct8	LSFPSTANKSMTFDHR	L1dEN8GlcNAcK9dE	5	01Y41Y41M(31M21Y(31F)41L31Y(31F)41L32S)61M61Y41L32S	39	121.46	N5H6F2S2	N,1;	126	A8MPY1	119	134	1	YII4,	1.09442		1.16889	2	0.00108086
36399	157.07	1148.86	1148.86	3	1148.87	-3.66029	3443.59	C142H240N27O68S1	LSLLHSHLSPENRCK	L1dEN12GlcNAcC14CamK15dE	6	01Y41Y41M(31M21M)61M(31M21M)61M	31	143.49	N2H7F0S0	N,2;	2410	Q9H799	2399	2413	3	BI2,YI3,YI3,	-1.59841	-1.79767		2	0.00342462
36399	157.07	1148.86	1148.86	3	1148.87	-3.66029	3443.59	C142H240N27O68S1	LSLLHSHLSPENRCK	L1dEN12GlcNAcC14CamK15dE	6	01Y41Y41M(31M21M21M)61M(31M)61M	32	156.07	N2H7F0S0	N,2;	2410	Q9H799	2399	2413	4	BI2,BIII3,BI2,BIII3,YI3,YIII3,YI3,YIII3,	-1.59841	-1.79767		2	0.00342462
17626	79.5	1377.92	1377.26	3	1377.25	1.41515	4127.74	C154H272N25O97Ct8	LSNNNKTAER	L1dEN5GlcNAcK6dE	5	01Y41Y41M(31M41Y41L32S)61M(21Y41L32S)61Y41L32S	35	105.3	N5H6F0S3	N,1;	334	Q96JN8	330	339	17	02AI2,02AII2,02AIII2,BI1,BII1,BIII1,CI1,CII1,CIII1,35AI4,35AIII4,BI2,BII2,BIII2,CI2,CII2,CIII2,35AI3,35AII3,35AIII3,BI3,BII3,BIII3,35AI4,35AIII4,YI1,BIII4,YI2,YI3,ZI1,YI1,YI2,YI4,YII4,YIII4,	1.39155		1.1677	2	0.00756365
28024	123.04	1202.52	1202.51	4	1202.51	-1.11097	4805.02	C190H319N28O108S1Ct4	LSNTSPEFQEMSLLER	L1dEN3GlcNAc	10	01Y(61F)41Y41M(31M41Y41L)61M(21Y41L31Y41L)61Y41L31Y41L	27	96.62	N7H8F1S0	N,2;	148	Q9NTJ5	146	161	0			0.144056	0.155428	2	0.00143889
19972	89.6	1204.51	1204.01	2	1204	3.61718	2405.99	C93H161N12O60	LTNGSR	L1dEN3GlcNAc	5	01Y41Y41M(31M21M21M)61M(31M21M)61M	26	129.7	N2H8F0S0	N,0;	116	P07998	114	119	0		-1.3033	-1.84207	-0.714255	3	0.0549973
19537	88.43	1204	1204.01	2	1204	4.12412	2405.99	C93H161N12O60	LTNGSR	L1dEN3GlcNAc	5	01Y41Y41M(31M21M21M31G)61M(31M)61M	25	132.94	N2H8F0S0	N,0;	116	P07998	114	119	0		-1.3033	-1.84207	-0.714255	3	0.0549973
36068	156.98	1173.01	1173.01	4	1173.01	4.90057	4686.99	C190H309N32O103	LTQYHGGSLPNVSQLR	L1dEN11GlcNAc	5	01Y41Y41M(31M41Y41L32S)61M(21Y41L32S)61Y41L32S	48	240.77	N5H6F0S3	N,2;	65	Q6UUV7	55	70	2	YI5,YII5,YIII5,YI6,YII6,YIII6,	0.185771		-0.312897	2	0.822596
36496	158.79	1649.96	1650.2	4	1650.21	-5.29537	6594.8	C263H434N53O130S4Ct4	MAETCVPVLRCNTAAPMWLNGTHPSSDEGIVSR	M1dEC5CamC11CamN20GlcNAc	9	01Y(61F)41Y41M(31M(21Y41L32S)41Y41L32S)(41Y)61M(31M)61M	41	125.51	N5H7F1S2	N,1;	232	P07911	213	245	0		0.835768	-0.112155		2	0.524999
36496	158.79	1649.96	1650.2	4	1650.21	-5.29537	6594.8	C263H434N53O130S4Ct4	MAETCVPVLRCNTAAPMWLNGTHPSSDEGIVSR	M1dEC5CamC11CamN20GlcNAc	9	01Y41Y41M(31M(21Y(31F)41L32S)41Y41L32S)(41Y)61M(31M)61M	37	95.48	N5H7F1S2	N,1;	232	P07911	213	245	2	YIII3,24XIV5,	0.835768	-0.112155		2	0.524999
36878	158.37	1645.69	1646.21	4	1646.21	0.000185084	6578.8	C263H434N53O129S4Ct4	MAETCVPVLRCNTAAPMWLNGTHPSSDEGIVSR	M1dEC5CamC11CamN20GlcNAc	7	01Y41Y41M(31M21Y(31F)41L21F)61M(21Y41L32S)61Y41L32S	31	130.97	N5H6F2S2	N,1;	232	P07911	213	245	1	25AIII3,	1.19914		1.15786	2	0.000306563
36791	158.72	1572.66	1573.18	4	1573.18	0.422706	6286.69	C251H414N53O121S4Ct4	MAETCVPVLRCNTAAPMWLNGTHPSSDEGIVSR	M1dEC5CamC11CamN20GlcNAc	7	01Y41Y41M(31M41Y41L31Y41L32S)61M61Y41L32S	43	224.4	N5H6F0S2	N,1;	232	P07911	213	245	0			2.43509	2.54365	2	0.00047516
36791	158.72	1572.66	1573.18	4	1573.18	0.422706	6286.69	C251H414N53O121S4Ct4	MAETCVPVLRCNTAAPMWLNGTHPSSDEGIVSR	M1dEC5CamC11CamN20GlcNAc	7	01Y41Y41M(31M41Y41L32S)61M(21Y41L32S)61Y41L	40	207.75	N5H6F0S2	N,1;	232	P07911	213	245	1	35XI3,		2.43509	2.54365	2	0.00047516
28182	124.13	1499.64	1499.64	3	1499.64	4.28284	4494.89	C181H301N30O94S3	MALRPTAFSGCLNCSK	M1dEC11CamN13GlcNAcC14CamK16dE	7	01Y41Y41M(31M41Y41L31Y41L32S)61M61Y41L32S	38	180.69	N5H6F0S2	N,3;	136	Q96A84	124	139	0			-3.26095	-2.32526	2	0.0269282
31574	139.38	1408.63	1408.64	3	1408.64	-3.57454	4221.9	C174H290N31O86S1	MAPALSGANLTSPRVPLSAYER	M1dEN9GlcNAc	5	01Y41Y41M(31M21M21M31G)61M(31M21M)61M	28	116.96	N2H9F0S0	N,1;	2379	Q9UQ35	2371	2392	0		-1.47691		-1.96939	2	0.0198159
31574	139.38	1408.63	1408.64	3	1408.64	-3.57454	4221.9	C174H290N31O86S1	MAPALSGANLTSPRVPLSAYER	M1dEN9GlcNAc	5	01Y41Y41M(31M21M21M31G31G)61M(31M)61M	28	134.83	N2H9F0S0	N,1;	2379	Q9UQ35	2371	2392	0		-1.47691		-1.96939	2	0.0198159
20410	91.52	984.094	984.096	3	984.086	9.82675	2949.24	C117H198N23O58S3	MAPNASCLCVHVR	M1dEN4GlcNAcC7CamC9Cam	6	01Y41Y41M(31M)61M(31M21M)61M	25	168.38	N2H6F0S0	N,0;	4	O15205	1	13	3	BI2,YI3,YI3,	-1.36387	-1.42265	-1.6865	3	0.00136166
20432	91.75	984.094	984.095	3	984.086	9.02046	2949.24	C117H198N23O58S3	MAPNASCLCVHVR	M1dEN4GlcNAcC7CamC9Cam	5	01Y41Y41M(31M21M)61M(31M)61M	29	171.25	N2H6F0S0	N,1;	4	O15205	1	13	4	BI2,YI3,ZI3,YI3,	-1.36387	-1.42265	-1.6865	3	0.00136166
19709	88.38	1021.08	1021.08	3	1021.08	0.499385	3060.21	C113H199N18O71S2Ct4	MDNVTGGMETSR	M1dEN3GlcNAc	8	01Y41Y41M(31M21M)61M(31M21M)61M21M	31	137.19	N2H8F0S0	N,1;	67	Q5KU26	65	76	3	04AI4,YI3,YI3,		-0.294838	0.140916	2	0.757671
19709	88.38	1021.08	1021.08	3	1021.08	0.499385	3060.21	C113H199N18O71S2Ct4	MDNVTGGMETSR	M1dEN3GlcNAc	8	01Y41Y41M(31M21M21M)61M(31M21M)61M	30	137.19	N2H8F0S0	N,1;	67	Q5KU26	65	76	0			-0.294838	0.140916	2	0.757671
19709	88.38	1021.08	1021.08	3	1021.08	0.499385	3060.21	C113H199N18O71S2Ct4	MDNVTGGMETSR	M1dEN3GlcNAc	8	01Y41Y41M(31M21M21M31G)61M(31M)61M	29	130.44	N2H8F0S0	N,1;	67	Q5KU26	65	76	0			-0.294838	0.140916	2	0.757671
38224	164.53	1143.87	1143.52	3	1143.53	-5.17389	3427.57	C144H240N23O69S1	MEGNKTWITDITLPR	M1dEN4GlcNAcK5dE	6	01Y41Y41M(31M21M)61M(31M21M)61M	29	161.37	N2H7F0S0	N,2;	4	Q96R47	1	15	4	BI2,04AI3,YI3,YI3,		-0.635006	-1.34136	2	0.107523
38458	164.75	1143.87	1143.53	3	1143.53	0.163542	3427.57	C144H240N23O69S1	MEGNKTWITDITLPR	M1dEN4GlcNAcK5dE	5	01Y41Y41M(31M21M21M)61M(31M)61M	32	161.98	N2H7F0S0	N,1;	4	Q96R47	1	15	3	BI2,BIII3,YI3,YIII3,YI3,YIII3,		-0.635006	-1.34136	2	0.107523
27500	122.32	1089.95	1090.2	4	1090.19	8.87562	4355.75	C175H280N29O94S2	MFNSVNLGNFCSPSR	M1dEN9GlcNAcC11Cam	8	01Y41Y41M(31M41Y41L)61M(21Y41L32S)61Y41L32S	32	91.47	N5H6F0S2	N,1;	9	O43248	1	15	0		-1.71383		-2.05994	2	0.00830702
27785	122.41	1453.26	1453.27	3	1453.26	7.95587	4355.75	C175H280N29O94S2	MFNSVNLGNFCSPSR	M1dEN9GlcNAcC11Cam	6	01Y41Y41M(31M41Y41L31Y41L32S)61M61Y41L32S	40	197.57	N5H6F0S2	N,1;	9	O43248	1	15	0			-1.58884	-1.63931	2	0.000244345
27785	122.41	1453.26	1453.27	3	1453.26	7.95587	4355.75	C175H280N29O94S2	MFNSVNLGNFCSPSR	M1dEN9GlcNAcC11Cam	6	01Y41Y41M(31M41Y41L32S)61M(21Y41L32S)61Y41L	40	185.15	N5H6F0S2	N,1;	9	O43248	1	15	0			-1.58884	-1.63931	2	0.000244345
28319	125.89	1463.61	1463.28	3	1463.27	6.25263	4385.79	C176H290N25O98S2	MGSNVCGIADSVSSIFV	M1dEN4GlcNAcC6Cam	6	01Y(61F)41Y41M(31M(21Y41L31Y41L32S)41Y41L)61M61M	27	85.62	N5H7F1S1	N,2;	308	P43234	305	321	0		-0.942689	-0.785774	-0.540482	3	0.0153457
28655	127.32	1360.92	1360.92	3	1360.91	6.23081	4078.7	C165H273N24O89S2	MGSNVCGIADSVSSIFV	M1dEN4GlcNAcC6Cam	5	01Y(61F)41Y41M(31M41Y(31F)41L31Y41L)61M61Y41L	17	93.05	N5H6F2S0	N,1;	308	P43234	305	321	0		-1.68357		-1.8177	2	0.00146442
28727	126	1360.25	1360.92	3	1360.91	5.78232	4078.7	C165H273N24O89S2	MGSNVCGIADSVSSIFV	M1dEN4GlcNAcC6Cam	5	01Y(61F)41Y41M(31M41Y41L31Y41L)61M61Y(31F)41L	19	87.56	N5H6F2S0	N,1;	308	P43234	305	321	0		-1.68357		-1.8177	2	0.00146442
28810	126.35	1463.62	1463.28	3	1463.27	6.83659	4385.79	C176H290N25O98S2	MGSNVCGIADSVSSIFV	M1dEN4GlcNAcC6Cam	6	01Y(61F)41Y41M(31M41Y41L31Y41L31L)61M61Y41L32S	27	86.57	N5H7F1S1	N,1;	308	P43234	305	321	0		-0.677358		-0.540482	2	0.0123977
28684	125.83	1463.95	1463.28	3	1463.27	6.25263	4385.79	C176H290N25O98S2	MGSNVCGIADSVSSIFV	M1dEN4GlcNAcC6Cam	5	01Y(61F)41Y41M(31M41Y41L31Y41L32S)(41Y)61M(31M)61M	23	92.58	N5H7F1S1	N,1;	308	P43234	305	321	0		-0.942689	-0.785774	-0.629612	3	0.00667877
26109	116.11	1035.13	1034.47	3	1034.46	11.4553	3100.35	C123H207N22O64S1Ct4	MHFANQSIEPLGR	M1dEN5GlcNAc	6	01Y41Y41M(31M21M)61M(31M21M)61M	22	142.75	N2H7F0S0	N,0;	221	Q96G28	217	229	3	BI2,YI3,YI3,	0.897961		1.4538	2	0.051578
26109	116.11	1035.13	1034.47	3	1034.46	11.4553	3100.35	C123H207N22O64S1Ct4	MHFANQSIEPLGR	M1dEN5GlcNAc	6	01Y41Y41M(31M21M21M)61M(31M)61M	23	138.43	N2H7F0S0	N,0;	221	Q96G28	217	229	4	BI2,BIII3,BI2,BIII3,YI3,YIII3,YI3,YIII3,	0.897961		1.4538	2	0.051578
28577	126.98	1308.58	1308.91	3	1308.92	-3.44297	3922.73	C158H261N32O77S1Ct4	MHIFQNGSLVIHDVAPEDSGR	M1dEN6GlcNAc	20	01Y41Y41M(31M)61M(31M21M)61M21M	32	243.08	N2H7F0S0	N,3;	646	Q13308	641	661	3	04AI4,YI3,YI3,	1.04878	1.09584	0.579115	3	0.0236742
28577	126.98	1308.58	1308.91	3	1308.92	-3.44297	3922.73	C158H261N32O77S1Ct4	MHIFQNGSLVIHDVAPEDSGR	M1dEN6GlcNAc	20	01Y41Y41M(31M21M)61M(31M21M)61M	32	251.92	N2H7F0S0	N,3;	646	Q13308	641	661	3	BI2,YI3,YI3,	1.04878	1.09584	0.579115	3	0.0236742
28577	126.98	1308.58	1308.91	3	1308.92	-3.44297	3922.73	C158H261N32O77S1Ct4	MHIFQNGSLVIHDVAPEDSGR	M1dEN6GlcNAc	20	01Y41Y41M(31M21M21M)61M(31M)61M	33	243.08	N2H7F0S0	N,3;	646	Q13308	641	661	4	BI2,BIII3,CI2,CIII3,YI3,YIII3,YI3,YIII3,	1.04878		1.16344	2	0.00267561
28868	127.09	1437.61	1438.28	3	1438.28	1.77103	4310.81	C173H273N38O84S1Ct4	MHQAGHYSWPSPAVNSSSEQEPQR	M1dEN15GlcNAc	7	01Y41Y41M(31M21M)61M(31M21M)61M	24	136.01	N2H7F0S0	N,0;	15	A0A1B0GW64	1	24	4	BI2,15AI2,YI3,YI3,	1.57918	1.08992	0.835673	3	0.025462
28620	127.16	1438.28	1438.28	3	1438.28	-1.539	4310.81	C173H273N38O84S1Ct4	MHQAGHYSWPSPAVNSSSEQEPQR	M1dEN15GlcNAc	7	01Y41Y41M(31M21M21M)61M(31M)61M	25	153.41	N2H7F0S0	N,1;	15	A0A1B0GW64	1	24	4	BI2,BIII3,BI2,BIII3,YI3,YIII3,YI3,YIII3,	1.57918	1.08992		2	0.0319972
28194	125.35	1228.19	1228.86	3	1228.86	-1.51608	3682.56	C150H241N28O76S1	MIHGVSRYYNTSER	M1dEN10GlcNAc	5	01Y41Y41M(31M)61M(21Y41L32S)61Y41L	32	137.04	N4H5F0S1	N,0;	277	Q96JB1	268	281	0		-1.55912	-1.59541		2	0.000132384
27957	123.14	1325.22	1325.89	3	1325.89	-1.10303	3973.65	C161H258N29O84S1	MIHGVSRYYNTSER	M1dEN10GlcNAc	7	01Y41Y41M(31M)61M(21Y41L32S)61Y41L32S	38	203.15	N4H5F0S2	N,1;	277	Q96JB1	268	281	0		-1.12997	-1.2805	-1.08993	3	0.000574693
27774	123.51	1544.96	1544.96	3	1544.97	-6.13179	4630.9	C187H301N30O102S1	MIHGVSRYYNTSER	M1dEN10GlcNAc	5	01Y41Y41M(31M21Y(31F)41L21F)61M(21Y41L32S)61Y41L32S	35	192.55	N5H6F2S2	N,0;	277	Q96JB1	268	281	0		-1.70595	-1.85145	-1.83053	3	7.64304e-05
28014	122.99	1350.24	1350.57	3	1350.57	-1.33842	4047.69	C164H264N29O86S1	MIHGVSRYYNTSER	M1dEN10GlcNAc	5	01Y41Y41M(31M41Y41L)61M61Y41L31Y41L32S	33	193.82	N5H6F0S1	N,0;	277	Q96JB1	268	281	0		-1.44519	-1.18141	-1.3527	3	0.000919353
28370	124.95	1228.86	1228.86	3	1228.86	-0.820731	3682.56	C150H241N28O76S1	MIHGVSRYYNTSER	M1dEN10GlcNAc	5	01Y41Y41M(31M41Y41L)61M61Y41L32S	34	171.15	N4H5F0S1	N,0;	277	Q96JB1	268	281	1	35AI5,	-1.55912	-1.59541		2	0.000132384
28014	122.99	1350.24	1350.57	3	1350.57	-1.33842	4047.69	C164H264N29O86S1	MIHGVSRYYNTSER	M1dEN10GlcNAc	5	01Y41Y41M(31M41Y41L31Y41L)61M61Y41L32S	37	196.04	N5H6F0S1	N,0;	277	Q96JB1	268	281	1	YII4,	-1.44519	-1.18141	-1.3527	3	0.000919353
27668	123.05	1086.2	1086.2	4	1086.21	-4.54859	4339.81	C176H284N29O94S1	MIHGVSRYYNTSER	M1dEN10GlcNAc	5	01Y41Y41M(31M41Y41L31Y41L32S)61M21Y(31F)41L21F	33	152.52	N5H6F2S1	N,0;	277	Q96JB1	268	281	0		-2.11846		-1.92721	2	0.00222745
27869	122.76	1446.93	1447.6	3	1447.6	-2.23412	4338.79	C175H281N30O94S1	MIHGVSRYYNTSER	M1dEN10GlcNAc	5	01Y41Y41M(31M41Y41L31Y41L32S)61M61Y41L32S	44	225.41	N5H6F0S2	N,0;	277	Q96JB1	268	281	0		-1.1337	-1.10716	-1.12494	3	1.59841e-06
27869	122.76	1446.93	1447.6	3	1447.6	-2.23412	4338.79	C175H281N30O94S1	MIHGVSRYYNTSER	M1dEN10GlcNAc	5	01Y41Y41M(31M41Y41L32S)61M(21Y41L32S)61Y41L	45	213.86	N5H6F0S2	N,0;	277	Q96JB1	268	281	0		-1.50398	-1.10716	-1.12494	3	0.00499833
27803	122.1	1543.96	1544.63	3	1544.63	-2.14733	4629.88	C186H298N31O102S1	MIHGVSRYYNTSER	M1dEN10GlcNAc	6	01Y41Y41M(31M41Y41L32S)61M(21Y41L32S)61Y41L32S	44	193.01	N5H6F0S3	N,0;	277	Q96JB1	268	281	1	YI6,YII6,YIII6,	-0.859834	-1.00393	-0.843434	3	0.000839691
27628	122.88	1325.88	1325.89	3	1325.89	-4.14122	3973.65	C161H258N29O84S1	MIHGVSRYYNTSER	M1dEN10GlcNAc	5	01Y41Y41M(31M41Y41L32S)61M61Y41L32S	43	215.45	N4H5F0S2	N,0;	277	Q96JB1	268	281	0		-1.12997	-1.2805	-1.08993	3	0.000574693
26230	116.67	1206.84	1206.84	3	1206.83	3.75987	3617.49	C143H238N25O78S2	MNELNHCIVAR	M1dEN5GlcNAcC7Cam	7	01Y41Y41M(31M)61M(21Y41L32S)61Y41L32S	34	104.1	N4H5F0S2	N,1;	511	O14936	507	517	5	01AIII1,BIII1,45XI3,YI3,YI3,	-1.98178	-1.99001		2	4.28886e-06
26230	116.67	1206.84	1206.84	3	1206.83	3.75987	3617.49	C143H238N25O78S2	MNELNHCIVAR	M1dEN5GlcNAcC7Cam	7	01Y41Y41M(31M41Y41L32S)61M61Y41L32S	36	116.09	N4H5F0S2	N,1;	511	O14936	507	517	3	BI4,BII4,35AI5,YI3,YII3,	-1.98178	-1.99001		2	4.28886e-06
16645	74.12	984.755	983.756	3	983.754	2.06325	2948.25	C117H195N22O63S1	MNSSPAGTPSPQPSR	M1dEN2GlcNAc	5	01Y41Y41M(31M)61M(31M21M)61M	26	157.64	N2H6F0S0	N,0;	62	Q9HBY8	61	75	3	BI2,YI3,YI3,		-2.18416	-2.23741	2	0.000144984
16645	74.12	984.755	983.756	3	983.754	2.06325	2948.25	C117H195N22O63S1	MNSSPAGTPSPQPSR	M1dEN2GlcNAc	5	01Y41Y41M(31M21M)61M(31M)61M	27	155.17	N2H6F0S0	N,0;	62	Q9HBY8	61	75	4	BI2,BI2,YI3,YI3,		-2.18416	-2.23741	2	0.000144984
16681	74.17	1107.79	1107.45	3	1107.45	0.369379	3319.34	C130H216N21O76S1	MPANGTSPQR	M1dEN4GlcNAc	5	01Y41Y41M(31M41Y41L32S)61M61Y41L32S	39	155.24	N4H5F0S2	N,1;	4	P51786	1	10	5	03AI5,BI4,BII4,35AI5,23XII3,YI3,YII3,		-2.14705	-2.40916	2	0.00329337
26273	116.87	1207.84	1206.84	3	1206.83	4.89538	3617.48	C141H234N27O80S1	MTNLNASQANHR	M1dEN5GlcNAc	9	01Y41Y41M(31M)61M(21Y41L32S)61Y41L32S	35	127.99	N4H5F0S2	N,1;	5	Q8NH63	1	12	5	01AIII1,BIII1,45XI3,YI3,YI3,	-1.38489		-1.42663	2	0.000220297
26273	116.87	1207.84	1206.84	3	1206.83	4.89538	3617.48	C141H234N27O80S1	MTNLNASQANHR	M1dEN5GlcNAc	9	01Y41Y41M(31M41Y41L32S)61M61Y41L32S	38	140.2	N4H5F0S2	N,1;	5	Q8NH63	1	12	4	03AI5,BI4,BII4,35AI5,YI3,YII3,	-1.38489		-1.42663	2	0.000220297
28847	126.5	1340.9	1341.9	3	1341.9	6.83373	4021.67	C156H262N27O89S1Ct4	MTSGANSSGSYLPSEIR	M1dEN6GlcNAc	5	01Y41Y41M(31M)61M(21Y41L32S)61Y41L32S	32	122.48	N4H5F0S2	N,0;	6	A0A1B0GTZ2	1	17	4	01AIII1,BIII1,ZI3,YI3,	1.23734		1.14989	2	0.00133935
28332	124.79	1560.64	1560.98	3	1560.98	3.00916	4678.91	C182H305N28O107S1Ct4	MTSGANSSGSYLPSEIR	M1dEN6GlcNAc	5	01Y41Y41M(31M21Y(31F)41L31Y(31F)41L32S)61M61Y41L32S	36	96.54	N5H6F2S2	N,0;	6	A0A1B0GTZ2	1	17	1	YII4,		0.891525	0.820388	2	0.00172228
27487	120.69	1097.71	1097.96	4	1097.96	2.71668	4386.8	C170H285N28O99S1Ct4	MTSGANSSGSYLPSEIR	M1dEN6GlcNAc	6	01Y41Y41M(31M41Y41L)61M(21Y41L32S)61Y41L32S	36	80.47	N5H6F0S2	N,0;	6	A0A1B0GTZ2	1	17	0		1.16768		1.60963	2	0.024399
28334	124.8	1463.61	1463.61	3	1463.61	3.88666	4386.8	C170H285N28O99S1Ct4	MTSGANSSGSYLPSEIR	M1dEN6GlcNAc	5	01Y41Y41M(31M41Y41L31Y41L32S)61M61Y41L32S	42	167.71	N5H6F0S2	N,0;	6	A0A1B0GTZ2	1	17	4	03AI5,03AII5,35AI5,35AII5,YII4,15XII5,	1.18393	1.42796	1.35672	3	0.000765645
28334	124.8	1463.61	1463.61	3	1463.61	3.88666	4386.8	C170H285N28O99S1Ct4	MTSGANSSGSYLPSEIR	M1dEN6GlcNAc	5	01Y41Y41M(31M41Y41L32S)61M(21Y41L32S)61Y41L	41	161.27	N5H6F0S2	N,0;	6	A0A1B0GTZ2	1	17	1	35AI4,	1.18393	1.42796	1.35672	3	0.000765645
28331	124.37	1560.64	1560.64	3	1560.64	0.228627	4677.89	C181H302N29O107S1Ct4	MTSGANSSGSYLPSEIR	M1dEN6GlcNAc	6	01Y41Y41M(31M41Y41L32S)61M(21Y41L32S)61Y41L32S	40	121.39	N5H6F0S3	N,0;	6	A0A1B0GTZ2	1	17	19	02AI2,02AII2,02AIII2,BI1,BII1,BIII1,CI1,CII1,CIII1,35AI4,35AIII4,14AI2,14AII2,14AIII2,BI2,BII2,BIII2,CI2,CII2,CIII2,35AI3,35AII3,35AIII3,BI3,BII3,BIII3,35AI4,35AIII4,BIII4,02XI1,YI1,YI2,02XI3,02XIII3,ZI3,YI3,YI4,YII4,YIII4,YI1,	1.79764	1.52287	0.787487	3	0.0389868
28847	126.5	1340.9	1341.9	3	1341.9	6.83373	4021.67	C156H262N27O89S1Ct4	MTSGANSSGSYLPSEIR	M1dEN6GlcNAc	5	01Y41Y41M(31M41Y41L32S)61M61Y41L32S	35	132.68	N4H5F0S2	N,0;	6	A0A1B0GTZ2	1	17	3	BI4,BII4,35AI5,YI3,YII3,	1.23734		1.14989	2	0.00133935
28269	124.51	1597.68	1597.67	3	1597.66	7.06173	4788.97	C193H307N32O102S1Ct4	NATGMEVGWYRPPFSR	N1GlcNAc@dE	5	01Y41Y41M(31M41Y41L32S)61M(21Y41L32S)61Y41L32S	37	113.97	N5H6F0S3	N,0;	60	Q16653	60	75	0		0.510663	-0.531492	0.0208236	3	0.999996
16686	74.31	1218.56	1219.06	2	1219.06	2.59794	2436.1	C99H171N14O55	NATLAEQAK	N1GlcNAc@dEK9dE	12	01Y41Y41M(31M)61M(31M21M)61M	24	105.75	N2H6F0S0	N,0;	869	Q9Y4L1	869	877	2	BI2,YI3,		-2.40006	-2.0499	2	0.00613504
16583	73.83	867.06	867.06	3	867.057	2.67278	2598.15	C105H181N14O60	NATLAEQAK	N1GlcNAc@dEK9dE	12	01Y41Y41M(31M)61M(31M21M)61M21M	20	108.79	N2H7F0S0	N,0;	869	Q9Y4L1	869	877	1	YI3,		-0.530796	-0.670682	2	0.0132862
16686	74.31	1218.56	1219.06	2	1219.06	2.59794	2436.1	C99H171N14O55	NATLAEQAK	N1GlcNAc@dEK9dE	12	01Y41Y41M(31M21M)61M(31M)61M	24	105.75	N2H6F0S0	N,0;	869	Q9Y4L1	869	877	2	BI2,YI3,		-2.40006	-2.0499	2	0.00613504
16583	73.83	867.06	867.06	3	867.057	2.67278	2598.15	C105H181N14O60	NATLAEQAK	N1GlcNAc@dEK9dE	12	01Y41Y41M(31M21M)61M(31M21M)61M	21	115.72	N2H7F0S0	N,0;	869	Q9Y4L1	869	877	2	BI2,YI3,		-0.530796	-0.938701	2	0.0691544
16571	73.77	1381.11	1381.11	2	1381.11	1.9522	2760.21	C111H191N14O65	NATLAEQAK	N1GlcNAc@dEK9dE	12	01Y41Y41M(31M21M)61M(31M21M)61M21M	28	169.12	N2H8F0S0	N,0;	869	Q9Y4L1	869	877	2	04AI4,YI3,	-0.254062	-0.200009	-0.440822	3	0.0505835
16571	73.77	1381.11	1381.11	2	1381.11	1.9522	2760.21	C111H191N14O65	NATLAEQAK	N1GlcNAc@dEK9dE	12	01Y41Y41M(31M21M21M)61M(31M21M)61M	28	174.23	N2H8F0S0	N,0;	869	Q9Y4L1	869	877	0		-0.254062	-0.200009	-0.440822	3	0.0505835
16529	73.46	975.766	975.095	3	975.093	2.68273	2922.26	C117H201N14O70	NATLAEQAK	N1GlcNAc@dEK9dE	13	01Y41Y41M(31M21M21M)61M(31M21M)61M21M	34	142.8	N2H9F0S0	N,0;	869	Q9Y4L1	869	877	1	04AI4,	-0.297004	-0.19851	-0.237907	3	0.0070311
16571	73.77	1381.11	1381.11	2	1381.11	1.9522	2760.21	C111H191N14O65	NATLAEQAK	N1GlcNAc@dEK9dE	12	01Y41Y41M(31M21M21M31G)61M(31M)61M	27	169.12	N2H8F0S0	N,0;	869	Q9Y4L1	869	877	0		-0.254062	-0.200009	-0.152787	3	0.0127376
16529	73.46	975.766	975.095	3	975.093	2.68273	2922.26	C117H201N14O70	NATLAEQAK	N1GlcNAc@dEK9dE	13	01Y41Y41M(31M21M21M31G)61M(31M21M)61M	32	147.07	N2H9F0S0	N,0;	869	Q9Y4L1	869	877	0		-0.297004	-0.19851	-0.237907	3	0.0070311
16535	73.61	975.765	975.095	3	975.096	-1.77156	2922.27	C116H201N16O69	NATLSQVLR	N1GlcNAc@dE	6	01Y41Y41M(31M21M21M)61M(31M21M)61M21M	38	103.9	N2H9F0S0	N,0;	205	Q9NRY5	205	213	1	04AI4,	-1.1364	-1.62674		2	0.0300784
16535	73.61	975.765	975.095	3	975.096	-1.77156	2922.27	C116H201N16O69	NATLSQVLR	N1GlcNAc@dE	6	01Y41Y41M(31M21M21M31G)61M(31M21M)61M	36	107.96	N2H9F0S0	N,0;	205	Q9NRY5	205	213	0		-1.1364	-1.62674		2	0.0300784
29001	128.81	1149.52	1149.28	4	1149.28	0.055592	4592.08	C207H308N37O76S2	NAYLFIYYLIQFCGHSWIFTNMTVR	N1dEC13CamN21GlcNAc	5	01Y41Y41M(31M)61M(31M21M)61M	25	253.44	N2H6F0S0	N,0;	37	Q5VWC8	17	41	5	BI2,BI2,15AI2,YI3,YI3,	-0.42391	-0.0846135	0.0907641	3	0.526748
29001	128.81	1149.52	1149.28	4	1149.28	0.055592	4592.08	C207H308N37O76S2	NAYLFIYYLIQFCGHSWIFTNMTVR	N1dEC13CamN21GlcNAc	5	01Y41Y41M(31M21M)61M(31M)61M	24	251.08	N2H6F0S0	N,0;	37	Q5VWC8	17	41	4	BI2,BI2,YI3,YI3,	-0.42391	-0.0846135	0.0907641	3	0.526748
28299	125.8	1618.04	1618.03	3	1618.03	4.94498	4850.06	C189H318N33O104S1Ct8	NCKDNLSSWLEHLPR	N1dEC2CamK3dEN5GlcNAc	5	01Y41Y41M(31M41Y41L32S)61M(21Y41L32S)61Y41L32S	37	121.2	N5H6F0S3	N,0;	761	Q92817	757	771	0		2.9865	2.41901		2	0.0108423
27740	122.21	1162.98	1163.48	4	1163.48	0.306289	4648.88	C186H299N30O104S1	NCSFQPERYSVSTR	N1GlcNAc@dEC2Cam	5	01Y41Y41M(31M21Y(31F)41L31Y(31F)41L32S)61M61Y41L32S	47	94.78	N5H6F2S2	N,0;	844	O15031	844	857	3	ZII4,YII4,14XII5,	-3.10284	-3.20288	-2.78959	3	0.000325182
27785	122.41	1453.26	1453.59	3	1453.59	-1.59298	4356.76	C174H279N30O96S1	NCSFQPERYSVSTR	N1GlcNAc@dEC2Cam	6	01Y41Y41M(31M41Y41L32S)61M(21Y41L32S)61Y41L	47	163.22	N5H6F0S2	N,0;	844	O15031	844	857	0			-2.6159	-2.45181	2	0.0010468
27662	121.87	1549.29	1550.63	3	1550.63	3.33484	4647.85	C185H296N31O104S1	NCSFQPERYSVSTR	N1GlcNAc@dEC2Cam	6	01Y41Y41M(31M41Y41L32S)61M(21Y41L32S)61Y41L32S	49	117.35	N5H6F0S3	N,0;	844	O15031	844	857	24	02AI2,02AII2,02AIII2,BI1,BII1,BIII1,CI1,CII1,CIII1,35AI4,35AIII4,14AI2,14AII2,14AIII2,BI2,BII2,BIII2,CI2,CII2,CIII2,35AI3,35AII3,35AIII3,BI3,BII3,BIII3,35AI4,35AIII4,BIII4,02XI1,ZI1,YI1,24XI2,ZI2,YI2,ZI3,YI3,03XI4,03XIII4,14XII4,14XIII4,ZI1,YI1,YI4,YII4,Y	-2.34264	-2.22473	-2.21681	3	2.75821e-05
28816	126.37	1546.64	1546.32	3	1546.3	13.3254	4634.88	C190H293N34O97S1	NDSWFSSLHENQESCGIDYQNK	N1dEC15CamN21GlcNAcK22dE	5	01Y41Y41M(31M21M21M)61M(31M21M)61M21M	29	183.36	N2H9F0S0	N,1;	149	Q32M78	129	150	1	04AI4,		1.40931	1.30446	2	0.0014894
28816	126.37	1546.64	1546.32	3	1546.3	13.3254	4634.88	C190H293N34O97S1	NDSWFSSLHENQESCGIDYQNK	N1dEC15CamN21GlcNAcK22dE	5	01Y41Y41M(31M21M21M31G)61M(31M21M)61M	27	141.43	N2H9F0S0	N,1;	149	Q32M78	129	150	0			1.40931	1.30446	2	0.0014894
17803	79.38	965.101	964.099	3	964.102	-2.99047	2889.29	C110H198N15O66Ct8	NGLVNASYTK	N1dEN5GlcNAcK10dE	7	01Y41Y41M(31M21M)61M(31M21M)61M21M	34	232.56	N2H8F0S0	N,2;	490	Q2NL67	486	495	3	04AI4,YI3,YI3,	3.57505	3.37075	3.30319	3	6.47303e-05
17803	79.38	965.101	964.099	3	964.102	-2.99047	2889.29	C110H198N15O66Ct8	NGLVNASYTK	N1dEN5GlcNAcK10dE	7	01Y41Y41M(31M21M21M)61M(31M21M)61M	34	230.05	N2H8F0S0	N,2;	490	Q2NL67	486	495	0		3.57505		3.30319	2	0.00155862
17726	79.14	1018.78	1018.12	3	1018.12	-4.12401	3051.34	C116H208N15O71Ct8	NGLVNASYTK	N1dEN5GlcNAcK10dE	5	01Y41Y41M(31M21M21M)61M(31M21M)61M21M	35	269.84	N2H9F0S0	N,0;	490	Q2NL67	486	495	0		2.27619	2.65032	2.31602	3	0.000554964
17750	79.13	964.101	964.1	3	964.102	-1.5977	2889.29	C110H198N15O66Ct8	NGLVNASYTK	N1dEN5GlcNAcK10dE	5	01Y41Y41M(31M21M21M31G)61M(31M)61M	35	213.26	N2H8F0S0	N,0;	490	Q2NL67	486	495	0		3.57505		3.30695	2	0.00151422
17726	79.14	1018.78	1018.12	3	1018.12	-4.12401	3051.34	C116H208N15O71Ct8	NGLVNASYTK	N1dEN5GlcNAcK10dE	5	01Y41Y41M(31M21M21M31G)61M(31M21M)61M	34	264.86	N2H9F0S0	N,0;	490	Q2NL67	486	495	0		2.27619	2.65032	2.31602	3	0.000554964
20410	91.52	984.094	984.432	3	984.433	-1.17473	2950.28	C118H193N26O61	NGSEGALQFHRGSR	N1GlcNAc@dE	6	01Y41Y41M(31M)61M(31M21M)61M	28	128.13	N2H6F0S0	N,0;	413	P41587	413	426	4	BI2,YI3,YI3,01XI4,01XII4,	-1.08349	-1.0235	-2.06254	3	0.0494641
20410	91.52	984.094	984.432	3	984.433	-1.17473	2950.28	C118H193N26O61	NGSEGALQFHRGSR	N1GlcNAc@dE	6	01Y41Y41M(31M21M)61M(31M)61M	26	125.97	N2H6F0S0	N,0;	413	P41587	413	426	3	BI2,YI3,YI3,	-1.08349	-1.0235	-2.06254	3	0.0494641
28281	124.57	949.406	949.075	3	949.073	2.11484	2844.2	C113H187N16O64Ct4	NGSLFAFR	N1GlcNAc@dE	9	01Y41Y41M(31M41Y41L32S)61M(31M)61M	35	96.27	N3H6F0S1	N,0;	169	P04004	169	176	15	02AIII2,BIII1,CIII1,13AIII2,24AIII2,35AIII4,25AIII2,15AIII4,BIII2,CIII2,35AIII3,BIII3,35AIII4,BIII4,YIII5,YIII6,	1.51724	1.23496	1.12672	3	0.00330106
17077	76.14	1041.42	1041.76	3	1041.76	1.48749	3122.26	C123H201N22O69S1	NHWNSTMRR	N1dEN4GlcNAc	5	01Y41Y41M(31M21M21M)61M(31M21M)61M21M	27	115.02	N2H9F0S0	N,1;	186	P10242	183	191	1	04AI4,	-1.42771	-1.02127		2	0.0264556
17077	76.14	1041.42	1041.76	3	1041.76	1.48749	3122.26	C123H201N22O69S1	NHWNSTMRR	N1dEN4GlcNAc	5	01Y41Y41M(31M21M21M31G31G)61M(31M)61M	25	115.02	N2H9F0S0	N,1;	186	P10242	183	191	0		-1.42771	-1.02127		2	0.0264556
17793	79.33	1009.68	1009.68	4	1009.67	6.62339	4033.66	C163H262N29O84S2	NICNLSSICNDSAFFR	N1dEC3CamC9CamN10GlcNAc	6	01Y(61F)41Y41M(31M41Y41L)61M61Y41L32S	26	109.15	N4H5F1S1	N,2;	117	Q8IZP9	108	123	0			-3.14767	-2.83254	2	0.00276533
17793	79.33	1009.68	1009.68	4	1009.67	6.62339	4033.66	C163H262N29O84S2	NICNLSSICNDSAFFR	N1dEC3CamN4GlcNAcC9Cam	5	01Y(61F)41Y41M(31M41Y41L)61M61Y41L32S	26	109.15	N4H5F1S1	N,0;	111	Q8IZP9	108	123	0			-3.14767	-2.83254	2	0.00276533
37165	159.46	1659.97	1660.2	4	1660.22	-8.96823	6634.85	C281H434N51O128S2	NIMVYNCTTGSTNPFHWGEVEYHVISTFKR	N1dEN6GlcNAcC7CamK29dE	7	01Y41Y41M(31M)61M(21Y41L31Y41L32S)61Y41L31Y41L32S	47	119.51	N6H7F0S2	N,3;	304	Q8WVX9	299	328	2	03XI3,YI3,		-1.12515	-0.93898	2	0.00803689
25829	113.35	1100.48	1100.48	3	1100.48	1.54934	3298.42	C137H221N20O72	NISTAEQPYLFTR	N1GlcNAc@dE	6	01Y41Y41M(31M21M)61M(31M21M)61M21M	26	142.19	N2H8F0S0	N,0;	155	Q9Y2C2	155	167	3	04AI4,YI3,YI3,	-1.07437		-0.498161	2	0.112129
25657	114.04	1100.47	1100.48	3	1100.48	-3.44227	3298.42	C137H221N20O72	NISTAEQPYLFTR	N1GlcNAc@dE	5	01Y41Y41M(31M21M21M)61M(31M21M)61M	27	160.24	N2H8F0S0	N,0;	155	Q9Y2C2	155	167	0		-0.0512195		-0.498161	2	0.343989
26059	114.37	1111.83	1111.82	3	1111.82	5.14552	3332.44	C128H223N24O72S1Ct4	NLSEQGMSPPRPTR	N1GlcNAc@dE	5	01Y41Y41M(31M21M21M)61M(31M21M)61M	34	158.4	N2H8F0S0	N,0;	322	Q8IWT3	322	335	0		0.781752	0.642781	1.653	3	0.0866674
26032	114.25	1111.15	1111.83	3	1111.82	8.32953	3332.44	C128H223N24O72S1Ct4	NLSEQGMSPPRPTR	N1GlcNAc@dE	6	01Y41Y41M(31M21M21M31G)61M(31M)61M	28	110.14	N2H8F0S0	N,0;	322	Q8IWT3	322	335	1	23XIII3,	0.781752	0.642781	1.20464	3	0.0276826
36835	158.87	1507.92	1507.92	4	1507.92	-0.228202	6025.64	C249H399N50O119S1	NLSEVPQCVWRINVDIPEEANQNLSFGATER	N1dEC8CamN23GlcNAc	8	01Y(61F)41Y41M(31M(21Y41L32S)41Y41L)61M(31M)61M	31	148.82	N4H7F1S1	N,2;	69	Q9H9A6	47	77	0		-0.558558	-0.972576	-1.06532	3	0.0230904
36752	158.57	1580.69	1580.69	4	1580.69	-2.41943	6316.74	C260H416N51O127S1	NLSEVPQCVWRINVDIPEEANQNLSFGATER	N1dEC8CamN23GlcNAc	7	01Y(61F)41Y41M(31M(21Y41L32S)41Y41L32S)61M(31M)61M	32	161.69	N4H7F1S2	N,2;	69	Q9H9A6	47	77	0		-0.8019	-0.859761	-1.0391	3	0.00228113
37049	159.03	1507.43	1507.92	4	1507.92	0.986091	6025.64	C249H399N50O119S1	NLSEVPQCVWRINVDIPEEANQNLSFGATER	N1dEC8CamN23GlcNAc	7	01Y(61F)41Y41M(31M41Y41L31Y41L32S)61M(31M)61M	30	157.6	N4H7F1S1	N,2;	69	Q9H9A6	47	77	0		-0.558558	-0.894221	-1.06532	3	0.0221881
36752	158.57	1580.69	1580.69	4	1580.69	-2.41943	6316.74	C260H416N51O127S1	NLSEVPQCVWRINVDIPEEANQNLSFGATER	N1dEC8CamN23GlcNAc	7	01Y41Y41M(31M(21Y(31F)41L32S)41Y41L32S)61M(31M)61M	38	106.65	N4H7F1S2	N,2;	69	Q9H9A6	47	77	5	ZI1,YI1,ZI2,YI2,13XIII3,24XIII3,	-0.8019	-0.859761		2	0.0012103
36823	158.83	1264.16	1265.16	5	1265.16	-0.918697	6318.75	C260H418N51O127S1	NLSEVPQCVWRINVDIPEEANQNLSFGATER	N1dEC8CamN23GlcNAc	7	01Y41Y41M(31M)61M(21Y41L31Y41L31L)61Y41L31Y41L31L	35	99.41	N6H9F0S0	N,1;	69	Q9H9A6	47	77	3	ZI3,YI3,YI3,	-2.13678	-2.32802		2	0.00182976
20582	92.44	1056.47	1055.46	2	1055.46	0.828799	2109.92	C83H145N12O50	NLSSVR	N1GlcNAc@dE	6	01Y41Y41M(31M)61M(31M21M)61M	34	154.95	N2H6F0S0	N,0;	470	Q9UBE8	470	475	5	BI2,BI2,YI3,ZI3,YI3,	-2.01691	-2.16402		2	0.00123586
20582	92.44	1056.47	1055.46	2	1055.46	0.828799	2109.92	C83H145N12O50	NLSSVR	N1GlcNAc@dE	6	01Y41Y41M(31M21M)61M(31M)61M	32	145.59	N2H6F0S0	N,0;	470	Q9UBE8	470	475	3	BI2,YI3,YI3,	-2.01691	-2.16402		2	0.00123586
20395	91.58	1218.02	1218.02	2	1218.02	0.646177	2434.02	C95H165N12O60	NLSSVR	N1GlcNAc@dE	7	01Y41Y41M(31M21M21M)61M(31M21M)61M	31	138	N2H8F0S0	N,0;	470	Q9UBE8	470	475	0		-0.8448	-0.861265		2	9.31219e-05
20218	91.61	1218.02	1218.02	2	1218.02	4.1539	2434.02	C95H165N12O60	NLSSVR	N1GlcNAc@dE	6	01Y41Y41M(31M21M21M31G)61M(31M)61M	30	139.96	N2H8F0S0	N,0;	470	Q9UBE8	470	475	1	25AIII2,	-0.8448	-0.861265		2	9.31219e-05
20582	92.44	1056.47	1055.46	2	1055.46	0.828799	2109.92	C83H145N12O50	NLSVSR	N1GlcNAc@dE	7	01Y41Y41M(31M)61M(31M21M)61M	34	157.07	N2H6F0S0	N,0;	486	Q9H611	486	491	5	BI2,BI2,YI3,ZI3,YI3,	-2.01691	-2.16402		2	0.00123586
20582	92.44	1056.47	1055.46	2	1055.46	0.828799	2109.92	C83H145N12O50	NLSVSR	N1GlcNAc@dE	7	01Y41Y41M(31M21M)61M(31M)61M	32	147.71	N2H6F0S0	N,0;	486	Q9H611	486	491	3	BI2,YI3,YI3,	-2.01691	-2.16402		2	0.00123586
20218	91.61	1218.02	1218.02	2	1218.02	4.1539	2434.02	C95H165N12O60	NLSVSR	N1GlcNAc@dE	7	01Y41Y41M(31M21M21M)61M(31M21M)61M	29	139.72	N2H8F0S0	N,0;	486	Q9H611	486	491	0		-0.8448	-0.861265		2	9.31219e-05
20218	91.61	1218.02	1218.02	2	1218.02	4.1539	2434.02	C95H165N12O60	NLSVSR	N1GlcNAc@dE	7	01Y41Y41M(31M21M21M31G)61M(31M)61M	30	141.92	N2H8F0S0	N,0;	486	Q9H611	486	491	1	25AIII2,	-0.8448	-0.861265		2	9.31219e-05
28588	125.88	1152.48	1153.73	4	1153.74	-8.76432	4609.94	C186H306N29O102S1	NMSFVNDLTVTQDGR	N1GlcNAc@dE	18	01Y41Y41M(31M(21Y(31F)41L31Y)41Y31F)(41Y)61M(21Y31F)61Y31F	27	108.57	N8H4F4S0	N,0;	196	Q9HDC9	196	210	0		0.335186	0.478275		2	0.0295757
28588	125.88	1152.48	1153.73	4	1153.74	-8.76432	4609.94	C186H306N29O102S1	NMSFVNDLTVTQDGR	N1GlcNAc@dE	18	01Y41Y41M(31M(21Y31F)41Y31F)61M(21Y(31F)41L31Y41V)61Y31F	34	108.96	N8H4F4S0	N,0;	196	Q9HDC9	196	210	0		0.335186	0.478275		2	0.0295757
19893	89.11	1045.78	1045.77	3	1045.76	10.5741	3134.27	C122H205N20O72S1	NMTHQVQAER	N1GlcNAc@dE	6	01Y41Y41M(31M21M21M)61M(31M21M)61M21M	27	101.85	N2H9F0S0	N,0;	73	Q96GX5	73	82	1	04AI4,		-1.35318	-1.36796	2	2.95123e-05
19893	89.11	1045.78	1045.77	3	1045.76	10.5741	3134.27	C122H205N20O72S1	NMTHQVQAER	N1GlcNAc@dE	6	01Y41Y41M(31M21M21M31G)61M(31M21M)61M	28	105.93	N2H9F0S0	N,0;	73	Q96GX5	73	82	0			-1.35318	-1.36796	2	2.95123e-05
19538	87.6	859.378	859.378	3	859.378	0.46509	2575.11	C102H172N19O57	NNHTASILDR	N1dEN2GlcNAc	16	01Y41Y41M(31M)61M(31M21M)61M	26	197.44	N2H6F0S0	N,4;	130	P08962	129	138	3	BI2,YI3,YI3,	-1.95475	-1.68927	-1.88303	3	0.00037412
19538	87.6	859.378	859.378	3	859.378	0.46509	2575.11	C102H172N19O57	NNHTASILDR	N1dEN2GlcNAc	16	01Y41Y41M(31M21M)61M(31M)61M	26	195.05	N2H6F0S0	N,4;	130	P08962	129	138	3	BI2,YI3,YI3,	-1.95475	-1.68927	-1.88303	3	0.00037412
19291	87.29	913.395	913.396	3	913.395	0.999709	2737.17	C108H182N19O62	NNHTASILDR	N1dEN2GlcNAc	11	01Y41Y41M(31M21M)61M(31M21M)61M	30	207.24	N2H7F0S0	N,2;	130	P08962	129	138	3	BI2,YI3,YI3,	-0.897638		-0.979195	2	0.00188298
19462	87.12	967.086	967.414	3	967.413	1.47462	2899.22	C114H192N19O67	NNHTASILDR	N1dEN2GlcNAc	9	01Y41Y41M(31M21M)61M(31M21M)61M21M	36	247.54	N2H8F0S0	N,3;	130	P08962	129	138	3	45AI3,YI3,YI3,	0.36184		0.17908	2	0.0977109
19428	87.09	967.415	967.415	3	967.413	2.73645	2899.22	C114H192N19O67	NNHTASILDR	N1dEN2GlcNAc	11	01Y41Y41M(31M21M21M)61M(31M21M)61M	38	272.59	N2H8F0S0	N,2;	130	P08962	129	138	0		0.0473194	0.0551948	0.17908	3	0.186927
19412	86.89	1021.43	1021.43	3	1021.43	4.11121	3061.27	C120H202N19O72	NNHTASILDR	N1dEN2GlcNAc	7	01Y41Y41M(31M21M21M)61M(31M21M)61M21M	42	290.89	N2H9F0S0	N,0;	130	P08962	129	138	1	04AI4,	-0.218216	0.0541305	0.0163878	3	0.68476
19428	87.09	967.415	967.415	3	967.413	2.73645	2899.22	C114H192N19O67	NNHTASILDR	N1dEN2GlcNAc	11	01Y41Y41M(31M21M21M31G)61M(31M)61M	39	270.11	N2H8F0S0	N,2;	130	P08962	129	138	1	25AIII2,	0.0473194	0.0551948	0.711717	3	0.410078
19412	86.89	1021.43	1021.43	3	1021.43	4.11121	3061.27	C120H202N19O72	NNHTASILDR	N1dEN2GlcNAc	7	01Y41Y41M(31M21M21M31G)61M(31M21M)61M	39	286.04	N2H9F0S0	N,0;	130	P08962	129	138	0		-0.218216	0.0541305	0.0163878	3	0.68476
20285	91.06	1080.79	1080.79	3	1080.8	-5.38804	3239.37	C131H216N19O74	NNITIFTR	N1dEN2GlcNAc	5	01Y41Y41M(31M)61M(21Y41L32S)61Y41L32S	32	104.39	N4H5F0S2	N,1;	38	P47869	37	44	3	BIII1,YI3,YI3,	-0.407044	-0.272799		2	0.0368507
20285	91.06	1080.79	1080.79	3	1080.8	-5.38804	3239.37	C131H216N19O74	NNITIFTR	N1dEN2GlcNAc	5	01Y41Y41M(31M41Y41L32S)61M61Y41L32S	37	116.67	N4H5F0S2	N,1;	38	P47869	37	44	4	03AI5,BI4,BII4,35AI5,YI3,YII3,	-0.407044	-0.272799		2	0.0368507
20410	91.52	984.094	984.096	3	984.098	-2.2179	2949.28	C117H198N23O62S1	NNSPMAANQTPTLR	N1dEN8GlcNAc	5	01Y41Y41M(31M)61M(31M21M)61M	28	168.92	N2H6F0S0	N,0;	2384	Q9Y4A5	2377	2390	4	BI2,YI3,ZI3,YI3,	-1.23794	-1.42265	-1.6865	3	0.00327957
20257	91.79	984.1	984.096	3	984.098	-1.96981	2949.28	C117H198N23O62S1	NNSPMAANQTPTLR	N1dEN8GlcNAc	5	01Y41Y41M(31M21M)61M(31M)61M	29	168.67	N2H6F0S0	N,0;	2384	Q9Y4A5	2377	2390	5	BI2,01AI2,YI3,ZI3,YI3,	-1.23794	-1.42265	-1.6865	3	0.00327957
19804	88.82	1120.92	1120.13	3	1120.13	-5.76209	3357.38	C132H218N23O77	NNYSPTAAGTERR	N1dEN2GlcNAc	5	01Y41Y41M(31M21M21M31G)61M(31M21M)61M	28	127.11	N2H9F0S0	N,0;	129	O60721	128	140	0		-1.58747	-1.4575	-1.07108	3	0.00636031
19804	88.82	1120.92	1120.13	3	1120.13	-5.76209	3357.38	C132H218N23O77	NNYSPTAAGTERR	N1dEN2GlcNAc	5	01Y41Y41M(31M21M21M31G31G)61M(31M)61M	25	106.41	N2H9F0S0	N,0;	129	O60721	128	140	0		-1.58747	-1.4575		2	0.00181706
16358	72.67	1326.87	1326.53	3	1326.53	1.23932	3975.57	C155H256N23O94S1	NPDGNLCIR	N1dEN5GlcNAcC7Cam	6	01Y41Y41M(31M41Y41L32S)61M(21Y41L32S)61Y41L32S	48	199.67	N5H6F0S3	N,1;	122	P40394	118	126	1	YI5,YII5,YIII5,	-2.84798	-2.64357	-2.95684	3	0.000163453
26462	116.6	1206.5	1206.84	3	1206.85	-7.17	3617.52	C140H238N25O79S1Ct4	NPMTNYTTVRR	N1dEN5GlcNAc	6	01Y41Y41M(31M)61M(21Y41L32S)61Y41L32S	25	87.57	N4H5F0S2	N,1;	239	P50226	235	245	4	01AIII1,BIII1,YI3,YI3,	1.11793	1.21158		2	0.00161229
26462	116.6	1206.5	1206.84	3	1206.85	-7.17	3617.52	C140H238N25O79S1Ct4	NPMTNYTTVRR	N1dEN5GlcNAc	6	01Y41Y41M(31M41Y41L32S)61M61Y41L32S	28	101.08	N4H5F0S2	N,1;	239	P50226	235	245	3	BI4,BII4,35AI5,YI3,YII3,	1.11793	1.21158		2	0.00161229
28960	126.99	1170.23	1170.99	4	1170.99	1.86692	4678.93	C189H305N28O107	NQENISSVLYSDSFR	N1dEN4GlcNAc	7	01Y41Y41M(31M41Y41L)61M(21Y(31F)41L31Y41L)61Y41L31Y41L	38	87.51	N7H8F1S0	N,1;	6396	P20929	6393	6407	0		-2.24765		-1.5516	2	0.0319643
28351	126.02	1161.23	1162.48	4	1162.49	-6.82517	4644.94	C182H299N34O102Ct4	NQSFGRGDNPPPAPQR	N1GlcNAc@dE	6	01Y41Y41M(31M)(41Y)61M(21Y41L31Y41L32S)61Y41L31Y41L	39	85.18	N7H7F0S1	N,0;	950	Q9H2E6	950	965	0		1.33983		0.737282	2	0.0748291
28351	126.02	1161.23	1162.48	4	1162.49	-6.82517	4644.94	C182H299N34O102Ct4	NQSFGRGDNPPPAPQR	N1GlcNAc@dE	6	01Y41Y41M(31M41Y)61M(21Y41L31Y41L32S)61Y41L31Y41L	43	90.08	N7H7F0S1	N,0;	950	Q9H2E6	950	965	0		1.33983	0.824976	0.737282	3	0.0282509
16579	73.81	941.056	940.056	3	940.054	2.7034	2817.14	C109H186N19O62S2	NQSVPLSCCR	N1GlcNAc@dEC8CamC9Cam	7	01Y41Y41M(31M21M)61M(31M21M)61M	19	178.73	N2H7F0S0	N,0;	167	O60637	167	176	1	BI2,		0.671789	0.375158	2	0.0717437
16529	73.46	975.766	975.428	3	975.424	3.60204	2923.26	C116H200N15O70	NRTEAEVK	N1GlcNAc@dEK8dE	6	01Y41Y41M(31M21M21M31G)61M(31M21M)61M	31	112.76	N2H9F0S0	N,0;	659	Q8N4X5	659	666	0			-0.377723	-0.375329	2	1.01045e-05
28164	125.23	1139.16	1139.16	3	1139.15	10.4329	3414.43	C132H221N28O76	NRTQHPTDANATSSR	N1dEN10GlcNAc	6	01Y41Y41M(31M21M21M)61M(31M21M)61M	29	104.65	N2H8F0S0	N,0;	218	Q86Y91	209	223	0		-1.68593	-2.08608		2	0.0110677
35026	151.1	1131.27	1131.27	4	1131.26	11.9135	4520	C183H304N39O88S2	NRVDLQHLCGYVTMLNASSQLADR	N1dEC9CamN16GlcNAc	7	01Y41Y41M(31M21M)61M(31M21M)61M21M	34	212.77	N2H8F0S0	N,0;	660	Q658Y4	645	668	5	03AI4,45AI3,04AI4,YI3,YI3,	-1.07184		-2.04497	2	0.0852068
35026	151.1	1131.27	1131.27	4	1131.26	11.9135	4520	C183H304N39O88S2	NRVDLQHLCGYVTMLNASSQLADR	N1dEC9CamN16GlcNAc	7	01Y41Y41M(31M21M21M)61M(31M21M)61M	33	208.58	N2H8F0S0	N,0;	660	Q658Y4	645	668	0		-1.07184		-2.04497	2	0.0852068
34999	150.98	1508.02	1508.02	3	1508.01	8.14064	4520	C183H304N39O88S2	NRVDLQHLCGYVTMLNASSQLADR	N1dEC9CamN16GlcNAc	6	01Y41Y41M(31M21M21M31G)61M(31M)61M	25	164.42	N2H8F0S0	N,0;	660	Q658Y4	645	668	0		-1.07184		-1.41977	2	0.0189464
32318	141.09	1379.57	1379.25	3	1379.24	4.04849	4133.71	C161H270N29O88S2Ct4	NSDNFMNPVLNCSLEVEAR	N1dEN11GlcNAcC12Cam	5	01Y41Y41M(31M21M21M)61M(31M21M)61M21M	35	211.29	N2H9F0S0	N,0;	295	Q8TDX9	285	303	1	04AI4,		1.32654	0.959375	2	0.0248417
29002	127.67	1384.26	1384.25	3	1384.26	-1.49139	4148.75	C167H271N32O87S1	NSLENNETLESIMNTLESEEDFR	N1dEN6GlcNAc	5	01Y41Y41M(31M)61M(31M21M)61M	22	124.83	N2H6F0S0	N,2;	283	Q15858	278	300	3	BI2,CI2,YI3,		-1.63713	-1.53573	2	0.00101995
29002	127.67	1384.26	1384.25	3	1384.26	-1.49139	4148.75	C167H271N32O87S1	NSLENNETLESIMNTLESEEDFR	N1dEN6GlcNAc	5	01Y41Y41M(31M21M)61M(31M)61M	23	133.65	N2H6F0S0	N,2;	283	Q15858	278	300	4	BI2,BI2,YI3,YI3,		-1.63713	-1.53573	2	0.00101995
28816	126.37	1546.64	1546.32	3	1546.31	6.63585	4634.91	C185H301N32O102S1	NSLENNETLESIMNTLESEEDFR	N1dEN6GlcNAc	6	01Y41Y41M(31M21M21M)61M(31M21M)61M21M	29	180.43	N2H9F0S0	N,2;	283	Q15858	278	300	1	04AI4,		0.138142	-0.5364	2	0.614742
28816	126.37	1546.64	1546.32	3	1546.31	6.63585	4634.91	C185H301N32O102S1	NSLENNETLESIMNTLESEEDFR	N1dEN6GlcNAc	6	01Y41Y41M(31M21M21M31G31G)61M(31M)61M	26	150.61	N2H9F0S0	N,2;	283	Q15858	278	300	0			0.138142	-0.5364	2	0.614742
37402	160.3	1572.68	1572.68	4	1572.7	-10.5675	6284.75	C266H412N53O119S1	NSPDYNQTQLFYNEVSHWLAAELGMAPPGLRR	N1dEN6GlcNAc	7	01Y41Y41M(31M(21Y(31F)41L32S)41Y)61M61Y41L32S	52	153.85	N5H5F1S2	N,3;	918	A7MBM2	913	944	0		-0.852238	-0.389252	-0.482718	3	0.0512833
37402	160.3	1572.68	1572.68	4	1572.7	-10.5675	6284.75	C266H412N53O119S1	NSPDYNQTQLFYNEVSHWLAAELGMAPPGLRR	N1dEN6GlcNAc	7	01Y41Y41M(31M41Y41L32S)61M(21Y41L32S)61Y31F	46	180.12	N5H5F1S2	N,3;	918	A7MBM2	913	944	0		-0.852238	-0.389252	-0.482718	3	0.0512833
28118	123.46	1453.27	1453.6	3	1453.6	0.53611	4356.78	C171H283N30O98S1	NSPNNMSLSNQPGTPR	N1dEN5GlcNAc	8	01Y41Y41M(31M(21Y(31F)41L31Y41L32S)41Y41L)61M61M	36	117.34	N5H7F1S1	N,1;	324	P81877	320	335	0		-1.49338	-2.14871	-2.04393	3	0.00547082
28370	124.95	1228.86	1228.86	3	1228.85	5.32077	3683.54	C145H240N29O79S1	NSPNNMSLSNQPGTPR	N1dEN5GlcNAc	5	01Y41Y41M(31M)61M(21Y41L32S)61Y41L	30	113.43	N4H5F0S1	N,0;	324	P81877	320	335	1	BI3,	-1.43546	-1.59541		2	0.00277368
28371	124.96	1325.89	1326.22	3	1326.22	5.25971	3974.63	C156H257N30O87S1	NSPNNMSLSNQPGTPR	N1dEN5GlcNAc	6	01Y41Y41M(31M)61M(21Y41L32S)61Y41L32S	34	146.53	N4H5F0S2	N,1;	324	P81877	320	335	0			-2.32893	-2.58114	2	0.0026279
28118	123.46	1453.27	1453.6	3	1453.6	0.53611	4356.78	C171H283N30O98S1	NSPNNMSLSNQPGTPR	N1dEN5GlcNAc	8	01Y41Y41M(31M21Y(31F)41L31Y41L31L)61M61Y41L32S	36	112.08	N5H7F1S1	N,1;	324	P81877	320	335	1	YII3,	-1.49338	-2.14871	-2.04393	3	0.00547082
27732	123.31	1351.57	1350.9	3	1350.9	4.45632	4048.67	C159H263N30O89S1	NSPNNMSLSNQPGTPR	N1dEN5GlcNAc	6	01Y41Y41M(31M41Y41L)61M61Y41L31Y41L32S	36	176.17	N5H6F0S1	N,0;	324	P81877	320	335	0		-2.30282		-2.28102	2	2.26082e-05
28370	124.95	1228.86	1228.86	3	1228.85	5.32077	3683.54	C145H240N29O79S1	NSPNNMSLSNQPGTPR	N1dEN5GlcNAc	5	01Y41Y41M(31M41Y41L)61M61Y41L32S	35	146.02	N4H5F0S1	N,0;	324	P81877	320	335	1	35AI5,	-1.43546	-1.59541		2	0.00277368
28014	122.99	1350.24	1350.9	3	1350.9	4.2756	4048.67	C159H263N30O89S1	NSPNNMSLSNQPGTPR	N1dEN5GlcNAc	5	01Y41Y41M(31M41Y41L31Y41L)61M61Y41L32S	40	181.43	N5H6F0S1	N,0;	324	P81877	320	335	1	YII4,	-2.30282		-2.28102	2	2.26082e-05
28056	123.57	1446.93	1447.93	3	1447.93	2.91819	4339.77	C170H280N31O97S1	NSPNNMSLSNQPGTPR	N1dEN5GlcNAc	5	01Y41Y41M(31M41Y41L31Y41L32S)61M61Y41L32S	45	205.46	N5H6F0S2	N,0;	324	P81877	320	335	0		-2.11203	-2.04103	-1.92721	3	8.85206e-05
28056	123.57	1446.93	1447.93	3	1447.93	2.91819	4339.77	C170H280N31O97S1	NSPNNMSLSNQPGTPR	N1dEN5GlcNAc	5	01Y41Y41M(31M41Y41L32S)61M(21Y41L32S)61Y41L	42	193.87	N5H6F0S2	N,0;	324	P81877	320	335	0		-2.11203	-2.04103		2	0.000292157
27901	124.06	1544.63	1544.97	3	1544.96	4.57701	4630.86	C181H297N32O105S1	NSPNNMSLSNQPGTPR	N1dEN5GlcNAc	8	01Y41Y41M(31M41Y41L32S)61M(21Y41L32S)61Y41L32S	41	141.51	N5H6F0S3	N,2;	324	P81877	320	335	0		-1.45495	-1.96558	-1.7643	3	0.00288206
28371	124.96	1325.89	1326.22	3	1326.22	5.25971	3974.63	C156H257N30O87S1	NSPNNMSLSNQPGTPR	N1dEN5GlcNAc	6	01Y41Y41M(31M41Y41L32S)61M61Y41L32S	39	172.69	N4H5F0S2	N,1;	324	P81877	320	335	0			-2.32893	-2.58114	2	0.0026279
25805	114.71	1382.63	1381.62	2	1381.63	-6.49592	2761.25	C110H190N17O60Ct4	NSTVNIPLFR	N1GlcNAc@dE	5	01Y41Y41M(31M)61M(31M21M)61M21M	28	132.22	N2H7F0S0	N,0;	999	Q6WRI0	999	1008	4	45AI3,ZI3,YI3,YI3,	1.63412		1.70252	2	0.000419955
26273	116.87	1207.84	1206.84	3	1206.84	1.06552	3617.49	C140H234N23O83Ct4	NTSQEEYLGGVR	N1GlcNAc@dE	6	01Y41Y41M(31M)61M(21Y41L32S)61Y41L32S	36	114.52	N4H5F0S2	N,0;	730	Q6AI14	730	741	0		1.11793		1.56788	2	0.0269363
26273	116.87	1207.84	1206.84	3	1206.84	1.06552	3617.49	C140H234N23O83Ct4	NTSQEEYLGGVR	N1GlcNAc@dE	6	01Y41Y41M(31M41Y41L32S)61M61Y41L32S	39	124.73	N4H5F0S2	N,0;	730	Q6AI14	730	741	0		1.11793		1.56788	2	0.0269363
28343	124.84	1139.49	1139.16	3	1139.16	0.268283	3414.46	C139H225N24O74	NTTALFSQFVSGNNR	N1dEN14GlcNAc	5	01Y41Y41M(31M21M21M)61M(31M21M)61M	27	101.09	N2H8F0S0	N,1;	426	Q15413	413	427	0		-1.68593	-2.08608	-1.46029	3	0.00513753
28343	124.84	1139.49	1139.16	3	1139.16	0.268283	3414.46	C139H225N24O74	NTTALFSQFVSGNNR	N1dEN14GlcNAc	5	01Y41Y41M(31M21M21M31G)61M(31M)61M	28	107.03	N2H8F0S0	N,1;	426	Q15413	413	427	1	12AIII4,	-1.68593	-2.08608	-1.46029	3	0.00513753
37118	159.3	1576.46	1577.19	4	1577.19	-0.305919	6302.72	C266H406N45O123Ct8	NTTDSLWFNWSPASGDFDFYELILYNPNGTK	N1dEN9GlcNAcK31dE	6	01Y41Y41M(31M41Y41L)61M(21Y41L32S)61Y41L32S	47	192.1	N5H6F0S2	N,0;	1193	P23467	1185	1215	0			2.18599	2.09185	2	0.000483923
28144	125.14	1463.61	1463.95	3	1463.95	-5.28744	4387.84	C172H284N31O97Ct4	NTTPYLPTSEGHRER	N1GlcNAc@dE	5	01Y41Y41M(31M41Y41L31Y41L32S)61M61Y41L32S	44	147.91	N5H6F0S2	N,0;	658	Q9H4M7	658	672	6	03AI5,03AII5,35AI5,35AII5,BII5,03XII4,14XII4,YII4,14XII5,	0.597004	0.82043		2	0.0239572
16571	73.77	1381.11	1381.61	2	1381.61	1.83478	2761.21	C109H190N17O64	NVNQSTKR	N1dEN3GlcNAcK7dE	5	01Y41Y41M(31M21M)61M(31M21M)61M21M	26	113.13	N2H8F0S0	N,0;	704	Q5W0B1	702	709	2	04AI4,YI3,		-0.350461	-0.322544	2	0.00171625
16571	73.77	1381.11	1381.61	2	1381.61	1.83478	2761.21	C109H190N17O64	NVNQSTKR	N1dEN3GlcNAcK7dE	5	01Y41Y41M(31M21M21M)61M(31M21M)61M	26	118.08	N2H8F0S0	N,0;	704	Q5W0B1	702	709	0			-0.350461	-0.684464	2	0.0902739
16571	73.77	1381.11	1381.61	2	1381.61	1.83478	2761.21	C109H190N17O64	NVNQSTKR	N1dEN3GlcNAcK7dE	5	01Y41Y41M(31M21M21M31G)61M(31M)61M	25	113.13	N2H8F0S0	N,0;	704	Q5W0B1	702	709	0			-0.350461	-0.684464	2	0.0902739
16529	73.46	975.766	975.428	3	975.428	-0.225013	2923.27	C115H200N17O69	NVNQSTKR	N1dEN3GlcNAcK7dE	6	01Y41Y41M(31M21M21M31G)61M(31M21M)61M	31	105.53	N2H9F0S0	N,0;	704	Q5W0B1	702	709	0			-0.377723	-0.375329	2	1.01045e-05
31306	136.56	1147.04	1148.54	4	1148.53	3.90983	4589.11	C188H315N34O93Ct4	NVSQLSPDGPLPQLPLPYINSSATR	N1dEN20GlcNAc	5	01Y41Y41M(31M21M21M31G)61M(31M21M)61M	24	70.18	N2H9F0S0	N,1;	671	Q9Y2L5	652	676	0		0.176894		0.591223	2	0.204927
29002	127.18	1329.56	1329.23	3	1329.23	3.38279	3983.67	C167H248N39O72S1	NVTCQWQQQDHASSQGFFYHSR	N1GlcNAc@dEC4Cam	7	01Y41Y41M(31M)61M(31M)61M	21	162.38	N2H5F0S0	N,0;	298	P40238	298	319	17	BI1,BII1,BIII1,BI2,24AI4,02XI1,ZI1,YI1,BI4,ZI2,YI2,YI3,YI4,YII4,YIII3,MH,02XI1,35XI1,YI1,YI2,YI3,	-0.31024	-0.232984	-0.00447918	3	0.221067
28979	127.57	1383.26	1383.26	3	1383.25	7.54318	4145.72	C173H258N39O77S1	NVTCQWQQQDHASSQGFFYHSR	N1GlcNAc@dEC4Cam	5	01Y41Y41M(31M)61M(31M21M)61M	23	183.07	N2H6F0S0	N,0;	298	P40238	298	319	4	BI2,ZI3,YI3,YI3,	-0.317273	0.00558861	0.130759	3	0.749463
28829	126.92	1383.6	1383.26	3	1383.25	8.60217	4145.72	C173H258N39O77S1	NVTCQWQQQDHASSQGFFYHSR	N1GlcNAc@dEC4Cam	6	01Y41Y41M(31M21M)61M(31M)61M	26	174.83	N2H6F0S0	N,0;	298	P40238	298	319	4	BI2,BI2,YI3,YI3,	-0.317273	0.142381	0.130759	3	0.944714
28590	127.03	1493.31	1492.63	3	1492.62	5.52364	4473.84	C181H278N39O87S1Ct4	NVTCQWQQQDHASSQGFFYHSR	N1GlcNAc@dEC4Cam	5	01Y41Y41M(31M21M)61M(31M21M)61M21M	27	164.29	N2H8F0S0	N,0;	298	P40238	298	319	2	04AI4,YI3,	0.909715		1.34983	2	0.0359086
28863	126.57	1493.3	1492.63	3	1492.62	4.46046	4473.84	C181H278N39O87S1Ct4	NVTCQWQQQDHASSQGFFYHSR	N1GlcNAc@dEC4Cam	5	01Y41Y41M(31M21M21M)61M(31M21M)61M	27	166.08	N2H8F0S0	N,0;	298	P40238	298	319	0		0.909715		0.985086	2	0.00157851
26295	115.83	1032.46	1032.46	3	1032.46	3.58205	3094.35	C126H205N24O65	NWSLSQVNVSHAR	N1dEN8GlcNAc	5	01Y41Y41M(31M21M)61M(31M21M)61M	28	202.98	N2H7F0S0	N,1;	538	P55291	531	543	3	BI2,YI3,YI3,		-0.986612	-0.590667	2	0.0576234
26295	115.83	1032.46	1032.46	3	1032.46	3.58205	3094.35	C126H205N24O65	NWSLSQVNVSHAR	N1dEN8GlcNAc	5	01Y41Y41M(31M21M21M)61M(31M)61M	30	198.44	N2H7F0S0	N,1;	538	P55291	531	543	4	BI2,BIII3,BI2,BIII3,YI3,YIII3,YI3,YIII3,		-0.986612	-0.590667	2	0.0576234
28983	127.1	1360.25	1360.91	3	1360.89	15.2582	4078.66	C158H265N26O97	QALRDGDGNR	Q1dEN9GlcNAc	5	01Y41Y41M(31M(21Y41L31Y41L)41Y41L31Y)61M(21Y41L)61Y41L	30	94.92	N8H8F0S0	N,2;	87	Q9UQ53	79	88	0		-1.68357		-1.70849	2	5.39721e-05
36485	156.67	1564.68	1565.35	3	1565.36	-8.92557	4692.06	C183H316N33O104Ct4	QASLLHTSRSLSSLNR	Q1dEN15GlcNAc	5	01Y(61F)41Y41M(31M41Y(31F)41L31Y41L32S)61M61Y41L32S	32	96.83	N5H6F2S2	N,3;	1252	Q6P0Q8	1238	1253	0		1.04793		0.755365	2	0.0253256
36454	156.55	1174.52	1174.26	4	1174.27	-7.62562	4692.06	C183H316N33O104Ct4	QASLLHTSRSLSSLNR	Q1dEN15GlcNAc	6	01Y(61F)41Y41M(31M41Y41L31Y41L32S)61M21Y(31F)41L32S	27	92.35	N5H6F2S2	N,2;	1252	Q6P0Q8	1238	1253	0		0.843515	0.572648	0.920777	3	0.0106206
36376	156.22	1173.51	1173.25	4	1173.27	-12.4752	4688.05	C187H316N33O104	QASLLHTSRSLSSLNR	Q1dEN15GlcNAc	8	01Y41Y41M(31M21Y(31F)41L31Y(31F)41L32S)61M61Y41L32S	43	132.53	N5H6F2S2	N,2;	1252	Q6P0Q8	1238	1253	2	YII4,YII4,	0.906583		0.428185	2	0.108038
36126	155.93	1100.24	1100.24	4	1100.24	-0.290107	4395.93	C175H296N33O96	QASLLHTSRSLSSLNR	Q1dEN15GlcNAc	6	01Y41Y41M(31M41Y41L)61M(21Y41L32S)61Y41L32S	39	148.84	N5H6F0S2	N,2;	1252	Q6P0Q8	1238	1253	0		0.270179	0.581361	-0.0343702	3	0.320649
36167	156.1	1466.64	1466.64	3	1466.65	-5.25411	4395.93	C175H296N33O96	QASLLHTSRSLSSLNR	Q1dEN15GlcNAc	8	01Y41Y41M(31M41Y41L31Y41L32S)61M61Y41L32S	41	208.59	N5H6F0S2	N,3;	1252	Q6P0Q8	1238	1253	0			-0.036087	-0.0343702	2	0.000593207
36167	156.1	1466.64	1466.64	3	1466.65	-5.25411	4395.93	C175H296N33O96	QASLLHTSRSLSSLNR	Q1dEN15GlcNAc	8	01Y41Y41M(31M41Y41L32S)61M(21Y41L32S)61Y41L	40	200.29	N5H6F0S2	N,3;	1252	Q6P0Q8	1238	1253	0		0.270179	-0.036087		2	0.52453
36008	156.73	1563.67	1563.68	3	1563.68	-2.79065	4687.02	C186H313N34O104	QASLLHTSRSLSSLNR	Q1dEN15GlcNAc	6	01Y41Y41M(31M41Y41L32S)61M(21Y41L32S)61Y41L32S	44	263.53	N5H6F0S3	N,3;	1252	Q6P0Q8	1238	1253	2	YI5,YII5,YIII5,YI6,YII6,YIII6,	-0.0134485	0.191117	-0.228221	3	0.920948
19617	87.84	975.418	974.752	3	974.76	-8.73843	2921.26	C115H194N23O64	QETTHGQTINTTR	Q1dEN10GlcNAc	5	01Y41Y41M(31M)61M(31M21M)61M	18	135.49	N2H6F0S0	N,1;	1245	Q5D862	1236	1248	3	BI2,YI3,YI3,	-1.39435		-2.33975	2	0.0585295
19617	87.84	975.418	974.752	3	974.76	-8.73843	2921.26	C115H194N23O64	QETTHGQTINTTR	Q1dEN10GlcNAc	5	01Y41Y41M(31M21M)61M(31M)61M	18	133.17	N2H6F0S0	N,1;	1245	Q5D862	1236	1248	3	BI2,YI3,YI3,	-1.39435		-2.33975	2	0.0585295
39935	172.97	1405.14	1405.13	4	1405.13	5.12164	5614.48	C238H374N41O113	QGKPSYTVDWYYSQTNKSIPTQER	Q1dEK3dEN16GlcNAcK17dE	5	01Y41Y41M(31M(21Y41L32S)41Y41L32S)(41Y)61M61M	27	100.49	N5H6F0S2	N,0;	54	Q01638	39	62	0		-1.9384	-1.71048		2	0.00387911
39935	172.97	1405.14	1405.13	4	1405.13	5.12164	5614.48	C238H374N41O113	QGKPSYTVDWYYSQTNKSIPTQER	Q1dEK3dEN16GlcNAcK17dE	5	01Y41Y41M(31M41Y41L)61M(21Y41L32S)61Y41L32S	29	107.36	N5H6F0S2	N,0;	54	Q01638	39	62	0		-1.9384	-1.71048		2	0.00387911
26273	116.87	1207.84	1206.84	3	1206.83	3.80575	3617.48	C142H230N25O80Ct4	QHNNTGYIYSR	Q1dEN3GlcNAc	7	01Y41Y41M(31M)61M(21Y41L32S)61Y41L32S	35	111.47	N4H5F0S2	N,1;	165	Q5TCS8	163	173	0		1.11793		1.28323	2	0.00470543
26273	116.87	1207.84	1206.84	3	1206.83	3.80575	3617.48	C142H230N25O80Ct4	QHNNTGYIYSR	Q1dEN3GlcNAc	7	01Y41Y41M(31M41Y41L32S)61M61Y41L32S	38	123.68	N4H5F0S2	N,1;	165	Q5TCS8	163	173	0		1.11793		1.28323	2	0.00470543
16925	75.43	1003.16	1002.66	4	1002.66	4.81203	4005.6	C156H258N23O97	QQDINDTVR	Q1dEN5GlcNAc	6	01Y41Y41M(31M41Y41L32S)61M(21Y41L32S)61Y41L32S	41	121.45	N5H6F0S3	N,1;	195	Q7Z6M4	191	199	21	02AI2,02AII2,02AIII2,BI2,BII2,BIII2,BI1,BII1,BIII1,CI1,CII1,CIII1,35AI4,35AIII4,BI2,BII2,BIII2,CI2,CII2,CIII2,35AI3,35AII3,35AIII3,02XI1,BI3,BII3,BIII3,YI1,35AI4,35AIII4,ZI2,YI2,BIII4,02XI1,YI3,ZI1,YI1,YI2,YI4,YII4,YIII4,	-3.15479	-2.97327		2	0.000876306
37231	159.7	1317.17	1317.17	5	1317.16	5.24825	6578.78	C267H426N55O132S2	QQMQTQNLSAYIIPGTDAHMNEYIGQHDERR	Q1dEN7GlcNAc	8	01Y41Y41M(31M(21Y(31F)41L32S)41Y41L32S)(41Y)61M(31M)61M	43	83.46	N5H7F1S2	N,1;	65	O43895	59	89	11	24AIV3,BIV3,CIV3,34XI1,YI1,YI2,24XIII3,14XIII3,YIII3,12XIV4,YI1,		-1.76469	-1.57805	2	0.00310278
37142	159.38	1328.17	1328.57	5	1328.57	4.01166	6635.8	C269H429N56O133S2	QQMQTQNLSAYIIPGTDAHMNEYIGQHDERR	Q1dEN7GlcNAc	6	01Y41Y41M(31M)61M(21Y41L31Y41L32S)61Y41L31Y41L32S	45	104	N6H7F0S2	N,2;	65	O43895	59	89	0			-1.0232	-0.788547	2	0.0163647
37372	162.25	1478.15	1477.9	4	1477.89	5.94307	5905.53	C241H383N54O113S2	QQMQTQNLSAYIIPGTDAHMNEYIGQHDERR	Q1dEN7GlcNAc	6	01Y41Y41M(31M)61M(21Y41L32S)61Y41L32S	35	153.82	N4H5F0S2	N,2;	65	O43895	59	89	0		-1.32664	-1.45818		2	0.00222369
37086	159.17	1569.18	1569.18	4	1569.17	4.9017	6270.66	C255H406N55O123S2	QQMQTQNLSAYIIPGTDAHMNEYIGQHDERR	Q1dEN7GlcNAc	7	01Y41Y41M(31M41Y41L31Y41L32S)61M61Y41L32S	53	306.07	N5H6F0S2	N,2;	65	O43895	59	89	3	03AI5,03AII5,35AI5,35AII5,YII4,		-2.23275	-1.67006	2	0.0201597
37372	162.25	1478.15	1477.9	4	1477.89	5.94307	5905.53	C241H383N54O113S2	QQMQTQNLSAYIIPGTDAHMNEYIGQHDERR	Q1dEN7GlcNAc	6	01Y41Y41M(31M41Y41L32S)61M61Y41L32S	39	174.19	N4H5F0S2	N,2;	65	O43895	59	89	0		-1.32664	-1.45818		2	0.00222369
23449	104.17	1114.81	1114.47	3	1114.47	-0.631728	3340.38	C129H219N22O79	QSPNSSSAAASVASR	Q1dEN4GlcNAc	7	01Y41Y41M(31M21M21M31G)61M(31M21M)61M	36	218.27	N2H9F0S0	N,1;	217	Q9H1B7	214	228	0		-2.21417	-1.66221		2	0.0196789
25955	114.3	921.083	921.084	3	921.087	-3.24277	2760.24	C105H191N20O59S1Ct4	QTVINICRR	Q1dEN5GlcNAcC7Cam	5	01Y41Y41M(31M)61M(31M21M)61M21M	32	194.38	N2H7F0S0	N,1;	1440	Q86X10	1436	1444	4	YI3,ZI3,YI3,YI3,		1.60922	1.39835	2	0.0048799
25955	114.3	921.083	921.084	3	921.087	-3.24277	2760.24	C105H191N20O59S1Ct4	QTVINICRR	Q1dEN5GlcNAcC7Cam	5	01Y41Y41M(31M21M)61M(31M21M)61M	31	191.92	N2H7F0S0	N,1;	1440	Q86X10	1436	1444	4	BI2,YI3,YI3,YI3,		1.60922	1.39835	2	0.0048799
25958	114.31	975.101	975.101	3	975.104	-3.3503	2922.29	C111H201N20O64S1Ct4	QTVINICRR	Q1dEN5GlcNAcC7Cam	5	01Y41Y41M(31M21M)61M(31M21M)61M21M	37	126.86	N2H8F0S0	N,1;	1440	Q86X10	1436	1444	3	45AI3,YI3,YI3,		1.10962	1.64699	2	0.0359638
26019	114.19	921.081	921.083	3	921.087	-3.3753	2760.24	C105H191N20O59S1Ct4	QTVINICRR	Q1dEN5GlcNAcC7Cam	5	01Y41Y41M(31M21M21M)61M(31M)61M	33	187.08	N2H7F0S0	N,1;	1440	Q86X10	1436	1444	4	BI2,BIII3,BI2,BIII3,YI3,YIII3,YI3,YIII3,		1.76917	1.39835	2	0.0134298
26022	114.2	975.1	975.101	3	975.104	-3.47548	2922.29	C111H201N20O64S1Ct4	QTVINICRR	Q1dEN5GlcNAcC7Cam	5	01Y41Y41M(31M21M21M)61M(31M21M)61M	36	116.92	N2H8F0S0	N,1;	1440	Q86X10	1436	1444	0			1.10962	1.64699	2	0.0359638
29551	131.06	1165.23	1166.23	4	1166.23	2.07193	4659.9	C182H304N29O103S2Ct4	QVMCVNYSDHVIDR	Q1dEC4CamN6GlcNAc	5	01Y41Y41M(31M41Y41L)61M(21Y(31F)41L31Y41L)61Y41L31Y41L	29	72.09	N7H8F1S0	N,1;	1267	Q9P2N4	1262	1275	0		0.122616		0.587264	2	0.266144
18472	82.49	1077.12	1077.79	3	1077.79	6.0076	3230.34	C130H209N22O72	QYAENYTRPSSR	Q1dEN5GlcNAc	5	01Y41Y41M(31M21M21M)61M(31M21M)61M	22	86.75	N2H8F0S0	N,2;	303	Q9Y608	299	310	0		0.482538		0.482325	2	4.89486e-08
18264	82.49	1078.79	1077.79	3	1077.79	5.4413	3230.34	C130H209N22O72	QYAENYTRPSSR	Q1dEN5GlcNAc	6	01Y41Y41M(31M21M21M31G)61M(31M)61M	25	85.19	N2H8F0S0	N,3;	303	Q9Y608	299	310	0		0.482538		0.482325	2	4.89486e-08
20126	90.32	1130.81	1130.81	3	1130.8	1.89554	3389.39	C130H214N27O74Ct4	RAHNDHPNNFSR	R1dEN9GlcNAc	6	01Y41Y41M(31M21M21M)61M(31M21M)61M21M	27	99.94	N2H9F0S0	N,2;	1689	A7E2V4	1681	1692	2	45AI3,04AI4,	-0.00308216	0.114983	0.111869	3	0.23365
20014	90.65	1129.14	1129.47	3	1129.47	7.00794	3385.38	C134H214N27O74	RAHNDHPNNFSR	R1dEN9GlcNAc	7	01Y41Y41M(31M21M21M31G31G)61M(31M)61M	28	113.67	N2H9F0S0	N,0;	1689	A7E2V4	1681	1692	0		0.182848	0.114983	0.111869	3	0.0196809
27970	122.82	1550.3	1550.63	3	1550.62	7.40005	4647.85	C179H300N29O110S1	RAMNTQENATR	R1dEN8GlcNAc	6	01Y41Y41M(31M41Y41L31Y41L31L)(41Y)61M(21Y41L32S)61Y41L32S	49	115.97	N7H8F0S2	N,1;	447	Q9NP58	440	450	0			-1.29902	-1.97834	2	0.0403788
28364	124.52	1242.5	1243.51	4	1243.51	-3.40764	4969.03	C194H319N34O110S1Ct4	RCQANNWTGQLSYR	R1dEC2CamN6GlcNAc	5	01Y(61F)41Y41M(31M(21Y41L31Y41L)41Y41L31Y41L)61M61Y41L32S	48	85.11	N7H8F1S1	N,1;	37	D6RIA3	32	45	0			1.41183	1.59097	2	0.00354001
27021	120.22	1169.73	1170.74	4	1170.74	-1.69114	4677.93	C183H302N33O102S1Ct4	RCQANNWTGQLSYR	R1dEC2CamN6GlcNAc	10	01Y(61F)41Y41M(31M41Y41L)61M(21Y41L31Y41L)61Y41L31Y41L	23	82.79	N7H8F1S0	N,1;	37	D6RIA3	32	45	0		1.7742	0.966099		2	0.0770476
28336	124.81	1242.76	1243.51	4	1243.51	-3.21131	4969.03	C194H319N34O110S1Ct4	RCQANNWTGQLSYR	R1dEC2CamN6GlcNAc	7	01Y41Y41M(31M(21Y(31F)41L31Y41L)41Y41L31Y41L)61M61Y41L32S	47	84.64	N7H8F1S1	N,1;	37	D6RIA3	32	45	0			1.41183	0.978905	2	0.0312621
27829	123.74	1560.32	1560.64	3	1560.65	-5.78308	4677.93	C183H302N33O102S1Ct4	RCQANNWTGQLSYR	R1dEC2CamN6GlcNAc	7	01Y41Y41M(31M41Y(31F)41L)61M(21Y41L31Y41L)61Y41L31Y41L	24	73.93	N7H8F1S0	N,1;	37	D6RIA3	32	45	0		1.45052		1.50929	2	0.000394032
27829	123.74	1560.32	1560.64	3	1560.65	-5.78308	4677.93	C183H302N33O102S1Ct4	RCQANNWTGQLSYR	R1dEC2CamN6GlcNAc	7	01Y41Y41M(31M41Y41L)61M(21Y(31F)41L31Y41L)61Y41L31Y41L	24	73.93	N7H8F1S0	N,1;	37	D6RIA3	32	45	0		1.45052		1.50929	2	0.000394032
27829	123.74	1560.32	1560.64	3	1560.65	-5.78308	4677.93	C183H302N33O102S1Ct4	RCQANNWTGQLSYR	R1dEC2CamN6GlcNAc	7	01Y41Y41M(31M41Y41L31Y41L)61M(21Y41L31Y41L)61Y(31F)41L	24	75.68	N7H8F1S0	N,1;	37	D6RIA3	32	45	0		1.45052		1.3533	2	0.00120006
36182	156.16	1467.98	1468.65	3	1468.64	6.90962	4401.89	C174H290N31O96Ct4	RFETANLDIPPANASR	R1dEN13GlcNAc	5	01Y41Y41M(31M41Y41L31Y41L32S)61M61Y41L32S	36	166.6	N5H6F0S2	N,0;	101	Q9NTZ6	89	104	0		1.32706	1.11932	1.20115	3	0.000573739
36182	156.16	1467.98	1468.65	3	1468.64	6.90962	4401.89	C174H290N31O96Ct4	RFETANLDIPPANASR	R1dEN13GlcNAc	5	01Y41Y41M(31M41Y41L32S)61M(21Y41L32S)61Y41L	35	150.26	N5H6F0S2	N,0;	101	Q9NTZ6	89	104	0		1.32706	1.11932		2	0.00713396
28847	126.5	1340.9	1341.9	3	1341.91	-0.734659	4021.7	C156H258N33O86Ct4	RGQDPQANWVNQTSR	R1dEN11GlcNAc	5	01Y41Y41M(31M)61M(21Y41L32S)61Y41L32S	32	112.05	N4H5F0S2	N,0;	620	Q9HD43	610	624	4	01AIII1,BIII1,ZI3,YI3,	1.23734		1.14989	2	0.00133935
26956	119.92	1560.64	1560.98	3	1560.99	-5.4424	4678.94	C182H301N34O104Ct4	RGQDPQANWVNQTSR	R1dEN11GlcNAc	5	01Y41Y41M(31M21Y(31F)41L31Y(31F)41L32S)61M61Y41L32S	33	101.5	N5H6F2S2	N,2;	620	Q9HD43	610	624	1	YII4,	0.789456		1.02668	2	0.0166366
28260	124.48	1097.21	1097.96	4	1097.96	-4.65997	4386.83	C170H281N34O96Ct4	RGQDPQANWVNQTSR	R1dEN11GlcNAc	8	01Y41Y41M(31M41Y41L)61M(21Y41L32S)61Y41L32S	37	92.4	N5H6F0S2	N,1;	620	Q9HD43	610	624	0		1.10307	0.893556	1.60963	3	0.0220222
28334	124.8	1463.61	1463.61	3	1463.62	-3.04619	4386.83	C170H281N34O96Ct4	RGQDPQANWVNQTSR	R1dEN11GlcNAc	5	01Y41Y41M(31M41Y41L31Y41L32S)61M61Y41L32S	43	168.66	N5H6F0S2	N,0;	620	Q9HD43	610	624	4	03AI5,03AII5,35AI5,35AII5,YII4,15XII5,	1.61882	1.42796	1.17744	3	0.00338002
28334	124.8	1463.61	1463.61	3	1463.62	-3.04619	4386.83	C170H281N34O96Ct4	RGQDPQANWVNQTSR	R1dEN11GlcNAc	5	01Y41Y41M(31M41Y41L32S)61M(21Y41L32S)61Y41L	42	162.22	N5H6F0S2	N,0;	620	Q9HD43	610	624	1	35AI4,	1.37045	1.42796	1.50327	3	9.11394e-05
26956	119.92	1560.64	1560.64	3	1560.65	-2.20199	4677.92	C181H298N35O104Ct4	RGQDPQANWVNQTSR	R1dEN11GlcNAc	5	01Y41Y41M(31M41Y41L32S)61M(21Y41L32S)61Y41L32S	38	131.33	N5H6F0S3	N,2;	620	Q9HD43	610	624	0		1.57798		0.999389	2	0.0468799
28847	126.5	1340.9	1341.9	3	1341.91	-0.734659	4021.7	C156H258N33O86Ct4	RGQDPQANWVNQTSR	R1dEN11GlcNAc	5	01Y41Y41M(31M41Y41L32S)61M61Y41L32S	35	124.24	N4H5F0S2	N,0;	620	Q9HD43	610	624	3	BI4,BII4,35AI5,YI3,YII3,	1.23734		1.14989	2	0.00133935
23033	101.13	1405.92	1405.25	3	1405.25	4.68344	4211.72	C165H268N29O94Ct4	RHSDAVFTDNYTR	R1dEN10GlcNAc	6	01Y41Y41M(31M41Y41L31Y41L32S)61M61Y41L32S	35	132.31	N5H6F0S2	N,1;	133	P01282	124	136	4	03AI5,03AII5,35AI5,35AII5,BII5,YII4,	0.649637	0.93026	0.775173	3	0.00492521
23033	101.13	1405.92	1405.25	3	1405.25	4.68344	4211.72	C165H268N29O94Ct4	RHSDAVFTDNYTR	R1dEN10GlcNAc	6	01Y41Y41M(31M41Y41L32S)61M(21Y41L32S)61Y41L	31	127.75	N5H6F0S2	N,1;	133	P01282	124	136	0			0.93026	0.775173	2	0.00816828
22798	100.53	1502.95	1502.28	3	1502.28	0.755238	4502.82	C176H285N30O102Ct4	RHSDAVFTDNYTR	R1dEN10GlcNAc	6	01Y41Y41M(31M41Y41L32S)61M(21Y41L32S)61Y41L32S	39	125.64	N5H6F0S3	N,1;	133	P01282	124	136	20	02AI2,02AII2,02AIII2,BI1,BII1,BIII1,CI1,CII1,CIII1,35AI4,35AIII4,BI2,BII2,BIII2,CI2,CII2,CIII2,35AI3,35AII3,35AIII3,BI3,BII3,BIII3,35AI4,35AIII4,BIII4,02XI1,ZI1,YI1,ZI2,YI2,25XI3,25XIII3,YI3,YI1,YI4,YII4,YIII4,YI2,	0.860154	0.912262		2	0.000863229
19273	87.21	968.42	967.755	3	967.748	6.93346	2900.23	C112H191N22O66	RHSNVSQASR	R1dEN4GlcNAc	5	01Y41Y41M(31M21M)61M(31M21M)61M21M	24	134.97	N2H8F0S0	N,1;	624	Q99250	621	630	1	YI3,	-0.0216421	-0.139638	0.0571895	3	0.670462
19273	87.21	968.42	967.755	3	967.748	6.93346	2900.23	C112H191N22O66	RHSNVSQASR	R1dEN4GlcNAc	5	01Y41Y41M(31M21M21M)61M(31M21M)61M	25	144.12	N2H8F0S0	N,1;	624	Q99250	621	630	0		-0.0216421		0.0571895	2	0.696214
25981	114.03	1109.83	1109.48	3	1109.49	-5.99072	3325.46	C135H226N21O74	RLAEQVSSYNESK	R1dEN10GlcNAcK13dE	5	01Y41Y41M(31M21M)61M(31M21M)61M21M	30	135.54	N2H8F0S0	N,2;	268	Q8IXQ4	259	271	3	04AI4,YI3,YI3,		0.616104	0.241311	2	0.149405
25981	114.03	1109.83	1109.48	3	1109.49	-5.99072	3325.46	C135H226N21O74	RLAEQVSSYNESK	R1dEN10GlcNAcK13dE	5	01Y41Y41M(31M21M21M)61M(31M21M)61M	28	135.54	N2H8F0S0	N,2;	268	Q8IXQ4	259	271	0			0.616104	0.241311	2	0.149405
25981	114.03	1109.83	1109.48	3	1109.49	-5.99072	3325.46	C135H226N21O74	RLAEQVSSYNESK	R1dEN10GlcNAcK13dE	5	01Y41Y41M(31M21M21M31G)61M(31M)61M	26	129.3	N2H8F0S0	N,2;	268	Q8IXQ4	259	271	0			0.616104	0.241311	2	0.149405
28083	123.3	1199	1198.51	4	1198.51	0.44041	4789.01	C187H315N32O106S1Ct4	RLCNATTQTEELWSR	R1dEC3CamN4GlcNAc	7	01Y41Y41M(31M41Y)61M(21Y(31F)41L31Y41L31L)61Y41L31Y41L	32	83.45	N7H8F1S0	N,0;	207	Q9P2Z0	204	218	0		-0.134539		0.0625082	2	0.749743
27777	123.52	1198.51	1198.51	4	1198.51	-1.29107	4789.01	C187H315N32O106S1Ct4	RLCNATTQTEELWSR	R1dEC3CamN4GlcNAc	6	01Y41Y41M(31M41Y41L)61M(21Y(31F)41L31Y41L)61Y41L31Y41L	31	75.13	N7H8F1S0	N,0;	207	Q9P2Z0	204	218	0		-0.155485		-0.189339	2	0.00950208
28069	123.23	1125.48	1125.24	4	1125.23	7.25471	4495.9	C176H296N31O98S1Ct4	RLCNATTQTEELWSR	R1dEC3CamN4GlcNAc	7	01Y41Y41M(31M41Y41L31Y(31F)41L21F)61M61Y41L32S	26	96.04	N5H6F2S1	N,1;	207	Q9P2Z0	204	218	0			1.62391	1.55459	2	0.000475308
28325	124.76	1197.25	1198.51	4	1198.51	2.27374	4789.01	C187H315N32O106S1Ct4	RLCNATTQTEELWSR	R1dEC3CamN4GlcNAc	6	01Y41Y41M(31M41Y41L31Y41L)61M(21Y41L31Y41L)61Y(31F)41L	31	81.54	N7H8F1S0	N,0;	207	Q9P2Z0	204	218	0		-0.155485	0.639746	-0.189339	3	0.796907
39962	171.64	1405.39	1405.64	4	1405.64	-0.737921	5616.52	C229H376N45O113Ct4	RLDPEENHTAELVIPELPLAHPPNER	R1dEN7GlcNAc	5	01Y41Y41M(31M41Y41L)61M(21Y41L32S)61Y41L32S	41	117.52	N5H6F0S2	N,1;	219	Q9NZQ7	213	238	0		0.944258	0.800498	0.969917	3	0.000919587
39962	171.64	1405.39	1405.64	4	1405.64	-0.737921	5616.52	C229H376N45O113Ct4	RLDPEENHTAELVIPELPLAHPPNER	R1dEN7GlcNAc	5	01Y41Y41M(31M41Y41L31Y41L32S)61M61Y41L32S	49	148.17	N5H6F0S2	N,1;	219	Q9NZQ7	213	238	0		0.944258	0.800498	0.969917	3	0.000919587
39962	171.64	1405.39	1405.64	4	1405.64	-0.737921	5616.52	C229H376N45O113Ct4	RLDPEENHTAELVIPELPLAHPPNER	R1dEN7GlcNAc	5	01Y41Y41M(31M41Y41L32S)61M(21Y41L32S)61Y41L	43	117.52	N5H6F0S2	N,1;	219	Q9NZQ7	213	238	0			0.800498	0.969917	2	0.00903357
23889	106.08	1171.85	1171.52	3	1171.52	-4.66226	3511.55	C142H240N25O74S1	RLDTLLACFNLSSSR	R1dEC8CamN10GlcNAc	5	01Y41Y41M(31M21M21M31G)61M(31M)61M	28	106.57	N2H8F0S0	N,1;	702	Q96EK7	693	707	2	12AIII4,25AIII2,	-1.41573		-1.10563	2	0.0147922
25771	114.56	1381.62	1381.12	2	1381.12	2.2793	2760.22	C104H187N20O62Ct4	RLLNQSEGSR	R1dEN4GlcNAc	6	01Y41Y41M(31M)61M(31M21M)61M21M	33	177.56	N2H7F0S0	N,0;	296	Q6ZU80	293	302	4	04AI4,ZI3,YI3,YI3,	1.93332	1.78708	2.03988	3	0.000261444
25771	114.56	1381.62	1381.12	2	1381.12	2.2793	2760.22	C104H187N20O62Ct4	RLLNQSEGSR	R1dEN4GlcNAc	6	01Y41Y41M(31M21M)61M(31M21M)61M	34	192.15	N2H7F0S0	N,0;	296	Q6ZU80	293	302	5	BI2,BI2,ZI3,YI3,YI3,	1.93332	1.78708	2.03988	3	0.000261444
25958	114.31	975.101	975.101	3	975.098	3.01007	2922.28	C110H197N20O67Ct4	RLLNQSEGSR	R1dEN4GlcNAc	5	01Y41Y41M(31M21M)61M(31M21M)61M21M	42	151.1	N2H8F0S0	N,0;	296	Q6ZU80	293	302	3	45AI3,YI3,YI3,	1.38113	1.10962	1.64699	3	0.00627156
25958	114.31	975.101	975.101	3	975.098	3.01007	2922.28	C110H197N20O67Ct4	RLLNQSEGSR	R1dEN4GlcNAc	5	01Y41Y41M(31M21M21M)61M(31M21M)61M	39	136.35	N2H8F0S0	N,0;	296	Q6ZU80	293	302	0		1.38113	1.10962	1.64699	3	0.00627156
27661	121.87	1452.6	1452.93	3	1452.93	-2.50853	4354.78	C172H285N30O95S2	RPNCSSMSSLASIYR	R1dEN3GlcNAcC4Cam	5	01Y41Y41M(31M41Y41L31Y41L32S)61M61Y41L32S	32	114.7	N5H6F0S2	N,1;	233	Q96KW2	231	245	0		-1.05803	-0.843791		2	0.0124529
25634	113.93	1100.81	1100.47	3	1100.47	3.86357	3298.39	C137H213N24O69	RSQSPFWQNFSR	R1dEN9GlcNAc	5	01Y41Y41M(31M21M21M)61M(31M21M)61M	27	150.71	N2H8F0S0	N,2;	507	O43307	499	510	0		-0.272471		-0.478553	2	0.0677349
25689	114.18	1101.14	1100.47	3	1100.47	0.535801	3298.39	C137H213N24O69	RSQSPFWQNFSR	R1dEN9GlcNAc	6	01Y41Y41M(31M21M21M31G)61M(31M)61M	26	135.07	N2H8F0S0	N,1;	507	O43307	499	510	1	12AIII4,	-0.873635	-0.254255	-0.478553	3	0.105862
22952	101.12	1405.25	1405.25	3	1405.25	-3.36528	4211.74	C162H272N29O96Ct4	SALRENGTNSETFR	S1dEN6GlcNAc	7	01Y41Y41M(31M41Y41L31Y41L32S)61M61Y41L32S	36	138.15	N5H6F0S2	N,1;	10	Q8IWY8	5	18	0		0.446457	0.665093	0.775173	3	0.0150361
23033	101.13	1405.92	1405.25	3	1405.25	-0.32493	4211.74	C162H272N29O96Ct4	SALRENGTNSETFR	S1dEN6GlcNAc	6	01Y41Y41M(31M41Y41L32S)61M(21Y41L32S)61Y41L	32	127.7	N5H6F0S2	N,1;	10	Q8IWY8	5	18	0		0.446457	0.665093	0.775173	3	0.0150361
22829	100.65	1501.62	1502.28	3	1502.29	-2.22324	4502.84	C173H289N30O104Ct4	SALRENGTNSETFR	S1dEN6GlcNAc	7	01Y41Y41M(31M41Y41L32S)61M(21Y41L32S)61Y41L32S	36	97.59	N5H6F0S3	N,1;	10	Q8IWY8	5	18	0			0.932273	0.720169	2	0.0160795
20455	91.73	1055.45	1055.12	3	1055.11	4.38314	3162.32	C124H209N20O74	SASAHNLTVGER	S1dEN6GlcNAc	5	01Y41Y41M(31M21M21M)61M(31M21M)61M21M	37	114.19	N2H9F0S0	N,0;	822	Q6PRD1	817	828	2	45AI3,04AI4,	0.647098		0.511649	2	0.01339
20455	91.73	1055.45	1055.12	3	1055.11	4.38314	3162.32	C124H209N20O74	SASAHNLTVGER	S1dEN6GlcNAc	5	01Y41Y41M(31M21M21M31G)61M(31M21M)61M	34	118.16	N2H9F0S0	N,0;	822	Q6PRD1	817	828	0		0.647098		0.511649	2	0.01339
28285	124.17	1325.89	1326.22	3	1326.23	-4.99259	3974.67	C157H261N30O86S1	SATIQMNNATHLQER	S1dEN8GlcNAc	6	01Y41Y41M(31M)61M(21Y41L32S)61Y41L32S	35	177.57	N4H5F0S2	N,1;	393	P18507	386	400	0			-2.40765	-2.34854	2	0.000154438
27774	123.51	1544.96	1545.3	3	1545.31	-9.23379	4631.92	C183H304N31O104S1	SATIQMNNATHLQER	S1dEN8GlcNAc	5	01Y41Y41M(31M21Y(31F)41L21F)61M(21Y41L32S)61Y41L32S	38	154.93	N5H6F2S2	N,1;	393	P18507	386	400	0		-2.46592	-2.7179	-2.82811	3	0.000303865
28118	123.46	1453.27	1453.6	3	1453.61	-7.80931	4356.82	C172H287N30O97S1	SATIQMNNATHLQER	S1dEN8GlcNAc	6	01Y41Y41M(31M21Y(31F)41L31Y41L31L)61M61Y41L32S	32	95.42	N5H7F1S1	N,1;	393	P18507	386	400	2	YII3,14XII4,	-1.49338		-2.04393	2	0.0233782
28118	123.46	1453.27	1453.6	3	1453.61	-7.80931	4356.82	C172H287N30O97S1	SATIQMNNATHLQER	S1dEN8GlcNAc	6	01Y41Y41M(31M41Y(31F)41L31Y41L32S)(41Y)61M(31M)61M	27	91.59	N5H7F1S1	N,1;	393	P18507	386	400	0		-1.49338		-2.04393	2	0.0233782
27648	122.97	1544.96	1545.3	3	1545.31	-9.39177	4631.92	C183H304N31O104S1	SATIQMNNATHLQER	S1dEN8GlcNAc	5	01Y41Y41M(31M41Y41L)61M(21Y(31F)41L32S)61Y(31F)41L32S	39	97.87	N5H6F2S2	N,0;	393	P18507	386	400	0		-2.73698		-2.66559	2	0.000174534
28118	123.85	1086.2	1086.2	4	1086.21	-3.38202	4339.8	C171H284N31O96S1	SATIQMNNATHLQER	S1dEN8GlcNAc	5	01Y41Y41M(31M41Y41L)61M(21Y41L32S)61Y41L32S	32	98.43	N5H6F0S2	N,1;	393	P18507	386	400	0		-1.74335	-1.87734	-1.98402	3	0.000243559
27794	123.58	1447.93	1447.93	3	1447.94	-4.61757	4339.8	C171H284N31O96S1	SATIQMNNATHLQER	S1dEN8GlcNAc	7	01Y41Y41M(31M41Y41L31Y41L32S)61M61Y41L32S	43	231.39	N5H6F0S2	N,1;	393	P18507	386	400	0		-2.1306	-2.1635	-2.08018	3	7.03097e-06
27794	123.58	1447.93	1447.93	3	1447.94	-4.61757	4339.8	C171H284N31O96S1	SATIQMNNATHLQER	S1dEN8GlcNAc	7	01Y41Y41M(31M41Y41L32S)61M(21Y41L32S)61Y41L	41	217.39	N5H6F0S2	N,1;	393	P18507	386	400	0		-2.1306	-2.1635	-2.08018	3	7.03097e-06
27774	123.51	1544.96	1544.96	3	1544.97	-5.25023	4630.9	C182H301N32O104S1	SATIQMNNATHLQER	S1dEN8GlcNAc	5	01Y41Y41M(31M41Y41L32S)61M(21Y41L32S)61Y41L32S	44	227.5	N5H6F0S3	N,1;	393	P18507	386	400	1	YI6,YII6,YIII6,	-1.70595	-1.96916	-2.00327	3	0.000571573
28244	124.41	1326.22	1326.22	3	1326.23	-4.53238	3974.67	C157H261N30O86S1	SATIQMNNATHLQER	S1dEN8GlcNAc	6	01Y41Y41M(31M41Y41L32S)61M61Y41L32S	38	194.63	N4H5F0S2	N,1;	393	P18507	386	400	0			-2.40765	-2.34854	2	0.000154438
27436	120.89	1351.95	1351.96	3	1351.96	-1.89104	4051.86	C158H280N27O87Ct8	SDLAVSNISPPSPDSKSLPR	S1dEN7GlcNAcK16dE	6	01Y41Y41M(31M21M21M)61M(31M21M)61M21M	26	136.94	N2H9F0S0	N,1;	192	Q49A92	186	205	1	04AI4,	0.567096	-0.314678		2	0.801606
28689	127.47	1170.23	1170.99	4	1170.99	-7.9679	4678.95	C183H309N28O106S1Ct4	SDTGTYIIEAVNVCGR	S1dEN12GlcNAcC14Cam	9	01Y41Y41M(31M(21Y(31F)41L31Y41L)41Y41L31Y41L)(41Y)61M61M	31	76.57	N7H8F1S0	N,1;	14694	Q8WZ42	14683	14698	0		-0.430107		-0.587814	2	0.0231724
28689	127.47	1170.23	1170.99	4	1170.99	-7.9679	4678.95	C183H309N28O106S1Ct4	SDTGTYIIEAVNVCGR	S1dEN12GlcNAcC14Cam	9	01Y41Y41M(31M41Y41L)61M(21Y(31F)41L31Y41L)61Y41L31Y41L	35	83.08	N7H8F1S0	N,1;	14694	Q8WZ42	14683	14698	0		-0.430107		-0.170055	2	0.147352
28943	126.92	1169.98	1170.99	4	1170.99	-8.07214	4678.95	C183H309N28O106S1Ct4	SDTGTYIIEAVNVCGR	S1dEN12GlcNAcC14Cam	7	01Y41Y41M(31M41Y41L)61M(21Y41L31Y41L31L)61Y(31F)41L31Y	30	77.04	N7H8F1S0	N,1;	14694	Q8WZ42	14683	14698	0		-0.782226		-0.170055	2	0.260071
29687	131.6	1170.49	1170.23	4	1170.24	-3.39545	4675.91	C182H304N29O106S1Ct4	SDTGTYIIEAVNVCGR	S1dEN12GlcNAcC14Cam	10	01Y41Y41M(31M41Y41L32S)61M(21Y41L32S)61Y41L32S	46	85.46	N5H6F0S3	N,2;	14694	Q8WZ42	14683	14698	0		1.47985		1.99612	2	0.0213557
17596	79.36	1009.43	1009.68	4	1009.67	5.88211	4033.66	C160H258N27O89Ct4	SEDSHPFSNSTTFVR	S1dEN9GlcNAc	5	01Y(61F)41Y41M(31M41Y)61M61Y41L31Y41L32S	30	170.95	N5H5F1S1	N,0;	477	Q495M3	469	483	0		1.55979		1.03797	2	0.0380602
18067	80.6	1267.19	1266.85	3	1266.85	2.80327	3797.54	C149H242N23O87Ct4	SEDSHPFSNSTTFVR	S1dEN9GlcNAc	5	01Y41Y41M(31M21M21M31G)61M(31M21M)61M21M	39	266.03	N2H10F0S0	N,0;	477	Q495M3	469	483	0		0.711369	0.299057	0.367978	3	0.0683549
18067	80.6	1267.19	1266.85	3	1266.85	2.80327	3797.54	C149H242N23O87Ct4	SEDSHPFSNSTTFVR	S1dEN9GlcNAc	5	01Y41Y41M(31M21M21M31G31G)61M(31M21M)61M	36	256.03	N2H10F0S0	N,0;	477	Q495M3	469	483	0		0.711369	0.299057	0.367978	3	0.0683549
17793	79.33	1009.68	1009.68	4	1009.67	4.9149	4033.66	C160H258N27O89Ct4	SEDSHPFSNSTTFVR	S1dEN9GlcNAc	5	01Y41Y41M(31M41Y)61M61Y(31F)41L31Y41L32S	32	172.79	N5H5F1S1	N,0;	477	Q495M3	469	483	0		1.55979	1.18531	1.03797	3	0.00812003
37968	164.79	1143.87	1143.86	3	1143.86	7.84997	3428.55	C139H239N24O72S1	SELECVTNITLANVIR	S1dEC5CamN8GlcNAc	5	01Y41Y41M(31M)61M(31M21M)61M21M	25	118.82	N2H7F0S0	N,1;	30	Q9Y6W5	23	38	2	04AI4,YI3,	-1.4982		-0.689569	2	0.113769
37968	164.79	1143.87	1143.86	3	1143.86	7.84997	3428.55	C139H239N24O72S1	SELECVTNITLANVIR	S1dEC5CamN8GlcNAc	5	01Y41Y41M(31M21M21M)61M(31M)61M	26	122.9	N2H7F0S0	N,1;	30	Q9Y6W5	23	38	4	BI2,BIII3,12AIII3,BI2,BIII3,YI3,YIII3,	-1.4982		-0.689569	2	0.113769
16925	75.43	1003.16	1002.66	4	1002.66	4.81203	4005.6	C156H258N23O97	SEQDLLNNR	S1dEN8GlcNAc	5	01Y41Y41M(31M41Y41L32S)61M(21Y41L32S)61Y41L32S	41	120.08	N5H6F0S3	N,0;	482	Q3KP44	475	483	21	02AI2,02AII2,02AIII2,BI2,BII2,BIII2,BI1,BII1,BIII1,CI1,CII1,CIII1,35AI4,35AIII4,BI2,BII2,BIII2,CI2,CII2,CIII2,35AI3,35AII3,35AIII3,02XI1,BI3,BII3,BIII3,YI1,35AI4,35AIII4,ZI2,YI2,BIII4,02XI1,YI3,ZI1,YI1,YI2,YI4,YII4,YIII4,	-3.15479	-2.97327		2	0.000876306
16925	75.43	1003.16	1002.66	4	1002.66	1.00314	4005.61	C160H258N23O94	SFDLISHNR	S1dEN8GlcNAc	5	01Y41Y41M(31M41Y41L32S)61M(21Y41L32S)61Y41L32S	41	120.08	N5H6F0S3	N,0;	391	Q9ULH1	384	392	21	02AI2,02AII2,02AIII2,BI2,BII2,BIII2,BI1,BII1,BIII1,CI1,CII1,CIII1,35AI4,35AIII4,BI2,BII2,BIII2,CI2,CII2,CIII2,35AI3,35AII3,35AIII3,02XI1,BI3,BII3,BIII3,YI1,35AI4,35AIII4,ZI2,YI2,BIII4,02XI1,YI3,ZI1,YI1,YI2,YI4,YII4,YIII4,	-3.15479	-2.97327		2	0.000876306
18568	83.91	994.435	994.775	3	994.77	4.85667	2981.29	C115H198N21O66Ct4	SFINRPNQSR	S1dEN7GlcNAc	5	01Y41Y41M(31M21M)61M(31M21M)61M21M	23	86.22	N2H8F0S0	N,0;	101	O15165	95	104	2	YI3,YI3,	2.48492	2.4027		2	0.000282845
18568	83.91	994.435	994.775	3	994.77	4.85667	2981.29	C115H198N21O66Ct4	SFINRPNQSR	S1dEN7GlcNAc	5	01Y41Y41M(31M21M21M)61M(31M21M)61M	25	88.4	N2H8F0S0	N,0;	101	O15165	95	104	0		2.48492	2.4027		2	0.000282845
18568	83.91	994.435	994.775	3	994.77	4.85667	2981.29	C115H198N21O66Ct4	SFINRPNQSR	S1dEN7GlcNAc	5	01Y41Y41M(31M21M21M31G)61M(31M)61M	25	86.22	N2H8F0S0	N,0;	101	O15165	95	104	0		2.48492	2.4027		2	0.000282845
17077	76.14	1041.42	1041.76	3	1041.76	5.07087	3122.25	C124H201N20O70S1	SFNNCTRFR	S1dEN3GlcNAcC5Cam	5	01Y41Y41M(31M21M21M)61M(31M21M)61M21M	27	125.32	N2H9F0S0	N,0;	897	Q63HK3	895	903	1	04AI4,	-1.42771	-1.02127		2	0.0264556
17077	76.14	1041.42	1041.76	3	1041.76	5.07087	3122.25	C124H201N20O70S1	SFNNCTRFR	S1dEN3GlcNAcC5Cam	5	01Y41Y41M(31M21M21M31G31G)61M(31M)61M	25	125.32	N2H9F0S0	N,0;	897	Q63HK3	895	903	0		-1.42771	-1.02127		2	0.0264556
17077	76.14	1041.42	1041.76	3	1041.76	5.07087	3122.25	C124H201N20O70S1	SFNNCTRFR	S1dEN4GlcNAcC5Cam	5	01Y41Y41M(31M21M21M)61M(31M21M)61M21M	27	125.32	N2H9F0S0	N,0;	898	Q63HK3	895	903	1	04AI4,	-1.42771	-1.02127		2	0.0264556
17077	76.14	1041.42	1041.76	3	1041.76	5.07087	3122.25	C124H201N20O70S1	SFNNCTRFR	S1dEN4GlcNAcC5Cam	5	01Y41Y41M(31M21M21M31G31G)61M(31M)61M	25	125.32	N2H9F0S0	N,0;	898	Q63HK3	895	903	0		-1.42771	-1.02127		2	0.0264556
19924	89.38	1047.11	1046.11	3	1046.11	-1.68938	3135.31	C128H208N17O72	SFNQSSYLIR	S1dEN3GlcNAc	5	01Y41Y41M(31M21M21M)61M(31M21M)61M21M	29	108.69	N2H9F0S0	N,1;	161	Q6NX45	159	168	1	04AI4,	-2.71914	-2.68518	-2.34216	3	0.000474827
19924	89.38	1047.11	1046.11	3	1046.11	-1.68938	3135.31	C128H208N17O72	SFNQSSYLIR	S1dEN3GlcNAc	5	01Y41Y41M(31M21M21M31G)61M(31M21M)61M	30	110.78	N2H9F0S0	N,1;	161	Q6NX45	159	168	0		-2.71914	-2.68518	-2.34216	3	0.000474827
23752	104.17	1114.47	1114.8	3	1114.81	-7.41207	3341.41	C134H218N21O73Ct4	SFSNISWPSHVR	S1dEN4GlcNAc	7	01Y41Y41M(31M21M21M31G)61M(31M21M)61M	34	119.06	N2H9F0S0	N,2;	987	Q6UXM1	984	995	0			-0.189029	0.834413	2	0.59275
35942	156.46	1468.64	1468.99	3	1468.97	9.49417	4402.9	C176H293N28O97Ct4	SGPFNVTDVLTEPQLR	S1dEN5GlcNAc	5	01Y41Y41M(31M41Y41L)61M(21Y41L32S)61Y41L32S	38	120.43	N5H6F0S2	N,0;	113	P11678	109	124	1	CIII3,	1.1434	1.00859	0.479905	3	0.043854
36182	156.16	1467.98	1468.99	3	1468.97	10.9069	4402.9	C176H293N28O97Ct4	SGPFNVTDVLTEPQLR	S1dEN5GlcNAc	6	01Y41Y41M(31M41Y41L31Y41L32S)61M61Y41L32S	43	134.61	N5H6F0S2	N,0;	113	P11678	109	124	4	03AI5,03AII5,35AI5,35AII5,14XII5,03XII4,14XII4,	1.25026	0.860385		2	0.0324681
36182	156.16	1467.98	1468.99	3	1468.97	10.9069	4402.9	C176H293N28O97Ct4	SGPFNVTDVLTEPQLR	S1dEN5GlcNAc	6	01Y41Y41M(31M41Y41L32S)61M(21Y41L32S)61Y41L	42	130.32	N5H6F0S2	N,0;	113	P11678	109	124	0		1.1434	0.860385		2	0.0193708
36057	156.94	1566.68	1566.01	3	1566.01	5.27312	4693.99	C187H310N29O105Ct4	SGPFNVTDVLTEPQLR	S1dEN5GlcNAc	5	01Y41Y41M(31M41Y41L32S)61M(21Y41L32S)61Y41L32S	44	212.72	N5H6F0S3	N,1;	113	P11678	109	124	18	02AI2,02AII2,02AIII2,BI1,BII1,BIII1,CI1,CII1,CIII1,35AI4,35AIII4,15AI2,15AII2,15AIII2,BI2,BII2,BIII2,CI2,CII2,CIII2,35AI3,35AII3,35AIII3,BI3,BII3,BIII3,35AI4,35AIII4,BIII4,YI2,YI4,YII4,YIII4,YI5,YII5,YIII5,YI6,YII6,YIII6,YI3,YI4,YII4,YIII4,YI1,	0.845053	0.939102	1.1336	3	0.00302426
36707	158.4	1110	1109.5	4	1109.49	9.04212	4432.93	C175H295N32O96Ct4	SGPLPPPPPVSRNGSTSR	S1dEN13GlcNAc	5	01Y41Y41M(31M41Y41L)61M(21Y41L32S)61Y41L32S	36	84.24	N5H6F0S2	N,1;	388	O43516	376	393	1	CIII3,		1.4168	1.89079	2	0.0199241
40801	174.41	1485.92	1485.67	4	1485.66	3.40157	5936.63	C234H400N37O121S2Ct16	SKPTVSSSMEFKYDFNSSMLYSTAK	S1dEK2dEK12dEN16GlcNAcK25dE	5	01Y41Y41M(31M41Y41L32S)61M(21Y41L32S)61Y41L32S	43	99.68	N5H6F0S3	N,1;	3465	P04114	3450	3474	0			2.28339	1.48203	2	0.04243
16888	75.26	862.401	862.734	3	862.729	5.7388	2585.17	C104H182N15O59	SKTSENSSAK	S1dEK2dEN6GlcNAcK10dE	5	01Y41Y41M(31M)61M(31M21M)61M	27	155.15	N2H6F0S0	N,0;	19	Q96PP4	14	23	3	BI2,YI3,YI3,		-2.07239	-2.88359	2	0.0257606
16888	75.26	862.401	862.734	3	862.729	5.7388	2585.17	C104H182N15O59	SKTSENSSAK	S1dEK2dEN6GlcNAcK10dE	5	01Y41Y41M(31M21M)61M(31M)61M	28	155.15	N2H6F0S0	N,0;	19	Q96PP4	14	23	4	BI2,CI2,YI3,YI3,		-2.07239	-2.88359	2	0.0257606
31194	136.11	1238.87	1238.86	3	1238.86	-0.309054	3712.56	C143H243N30O76S2Ct4	SLNITDNCVIHCHR	S1dEN3GlcNAcC8CamC12Cam	5	01Y41Y41M(31M41Y41L)61M61Y41L32S	27	81.88	N4H5F0S1	N,1;	231	Q71RG4	229	242	2	CII3,35AI5,		2.40777	1.9714	2	0.00978364
30932	135.51	1457.61	1457.61	3	1457.6	0.536867	4368.79	C168H283N32O94S2Ct4	SLNITDNCVIHCHR	S1dEN3GlcNAcC8CamC12Cam	5	01Y41Y41M(31M41Y41L31Y41L32S)61M61Y41L32S	41	139.14	N5H6F0S2	N,1;	231	Q71RG4	229	242	0			2.2317	2.11273	2	0.000748977
30482	134.87	1166.23	1166.23	4	1166.23	2.56267	4659.89	C179H300N33O102S2Ct4	SLNITDNCVIHCHR	S1dEN3GlcNAcC8CamC12Cam	5	01Y41Y41M(31M41Y41L32S)61M(21Y41L32S)61Y41L32S	36	86.39	N5H6F0S3	N,0;	231	Q71RG4	229	242	0		2.41806		2.3682	2	0.000108503
30807	135	1335.56	1335.9	3	1335.89	2.56207	4003.66	C154H260N31O84S2Ct4	SLNITDNCVIHCHR	S1dEN3GlcNAcC8CamC12Cam	5	01Y41Y41M(31M41Y41L32S)61M61Y41L32S	35	112.94	N4H5F0S2	N,1;	231	Q71RG4	229	242	4	03AI5,BI4,BII4,35AI5,YI3,YII3,	2.49627	2.1318		2	0.00614455
28382	125.01	1141.26	1141.01	4	1141	1.6599	4558.98	C174H309N28O102S1Ct8	SLSNSSTATGTTVIECIK	S1dEN4GlcNAcC16CamK18dE	7	01Y41Y41M(31M41Y41L)61M(21Y41L32S)61Y41L32S	39	88.98	N5H6F0S2	N,3;	965	Q6T4R5	962	979	0			1.95426	2.52665	2	0.0159285
28750	126.1	1213.78	1213.78	4	1213.78	5.53271	4850.08	C185H326N29O110S1Ct8	SLSNSSTATGTTVIECIK	S1dEN4GlcNAcC16CamK18dE	5	01Y41Y41M(31M41Y41L32S)61M(21Y41L32S)61Y41L32S	49	99.96	N5H6F0S3	N,1;	965	Q6T4R5	962	979	0		1.55857		2.5897	2	0.0565928
29171	127.9	1245.54	1244.87	3	1244.87	6.94034	3731.58	C147H248N23O82S1Ct4	SMDELDLNYSIDAVR	S1dEN8GlcNAc	7	01Y41Y41M(31M(21Y41L21F)41Y41L)61M61M	21	74.74	N4H6F1S0	N,0;	120	Q8IUA7	113	127	0		1.53393		1.88002	2	0.0101209
28744	126.55	1160.48	1162.24	4	1162.23	4.24343	4643.89	C186H304N27O106S1	SMDELDLNYSIDAVR	S1dEN8GlcNAc	6	01Y41Y41M(31M(21Y41L31Y41L)41Y41L31Y)61M61Y41L32S	49	95.56	N7H7F0S1	N,2;	120	Q8IUA7	113	127	2	ZII3,YII3,	-1.81545	-2.01342		2	0.00266267
28823	128.05	1336.57	1336.57	3	1336.56	7.07349	4005.66	C157H262N25O89S1Ct4	SMDELDLNYSIDAVR	S1dEN8GlcNAc	5	01Y41Y41M(31M)61M(21Y41L32S)61Y41L32S	35	179.65	N4H5F0S2	N,1;	120	Q8IUA7	113	127	0		1.64655		1.6441	2	5.53764e-07
28092	124.91	1166.24	1167.49	4	1167.49	-2.34729	4664.92	C183H307N26O107S1Ct4	SMDELDLNYSIDAVR	S1dEN8GlcNAc	6	01Y41Y41M(31M41Y41L)61M(21Y(31F)41L31Y41L)61Y41L31Y41L	41	70.92	N7H8F1S0	N,1;	120	Q8IUA7	113	127	0		-1.81698		-1.91438	2	0.000680675
28853	126.53	1360.25	1361.25	3	1361.24	8.03685	4079.7	C160H268N25O91S1Ct4	SMDELDLNYSIDAVR	S1dEN8GlcNAc	5	01Y41Y41M(31M41Y41L)61M61Y41L31Y41L32S	33	149.91	N5H6F0S1	N,1;	120	Q8IUA7	113	127	0		0.347421		1.47566	2	0.2475
29127	128.21	1238.2	1239.2	3	1239.19	7.9766	3714.56	C146H245N24O81S1Ct4	SMDELDLNYSIDAVR	S1dEN8GlcNAc	6	01Y41Y41M(31M41Y41L)61M61Y41L32S	30	101.27	N4H5F0S1	N,2;	120	Q8IUA7	113	127	2	CII3,35AI5,		1.8424	1.77612	2	0.000335362
28853	126.53	1360.25	1361.25	3	1361.24	8.03685	4079.7	C160H268N25O91S1Ct4	SMDELDLNYSIDAVR	S1dEN8GlcNAc	5	01Y41Y41M(31M41Y41L31Y41L)61M61Y41L32S	38	152.11	N5H6F0S1	N,1;	120	Q8IUA7	113	127	1	YII4,	0.347421		1.47566	2	0.2475
30512	133.78	1457.94	1458.28	3	1458.27	3.9289	4370.79	C171H285N26O99S1Ct4	SMDELDLNYSIDAVR	S1dEN8GlcNAc	5	01Y41Y41M(31M41Y41L31Y41L32S)61M61Y41L32S	43	125.37	N5H6F0S2	N,1;	120	Q8IUA7	113	127	7	03AI5,03AII5,35AI5,35AII5,BII5,35AII6,03XII4,14XII4,YII4,14XII5,		0.210497	1.40239	2	0.308647
30512	133.78	1457.94	1458.28	3	1458.27	3.9289	4370.79	C171H285N26O99S1Ct4	SMDELDLNYSIDAVR	S1dEN8GlcNAc	5	01Y41Y41M(31M41Y41L32S)61M(21Y41L32S)61Y41L	36	104.65	N5H6F0S2	N,1;	120	Q8IUA7	113	127	1	35AI4,		0.210497	1.40239	2	0.308647
28499	125.08	1553.97	1555.31	3	1555.3	5.98584	4661.89	C182H302N27O107S1Ct4	SMDELDLNYSIDAVR	S1dEN8GlcNAc	5	01Y41Y41M(31M41Y41L32S)61M(21Y41L32S)61Y41L32S	40	75.8	N5H6F0S3	N,1;	120	Q8IUA7	113	127	0		0.934556		1.49894	2	0.0498047
28823	128.05	1336.57	1336.57	3	1336.56	7.07349	4005.66	C157H262N25O89S1Ct4	SMDELDLNYSIDAVR	S1dEN8GlcNAc	5	01Y41Y41M(31M41Y41L32S)61M61Y41L32S	39	203.11	N4H5F0S2	N,1;	120	Q8IUA7	113	127	0		1.64655	1.57873	1.6441	3	1.21453e-05
16645	74.12	984.755	983.756	3	983.751	5.85791	2948.23	C118H195N20O64S1	SMFDLTNSSQR	S1dEN7GlcNAc	8	01Y41Y41M(31M(21Y31F)41Y)61M61M	20	91.07	N4H4F1S0	N,1;	180	Q8N9U0	174	184	2	CII2,YII3,		-2.18416	-1.81841	2	0.00824712
27679	121.56	1330.55	1331.55	3	1331.54	9.49748	3990.6	C153H257N22O96Ct4	SNFSRGDER	S1dEN2GlcNAc	6	01Y(61F)41Y41M(31M(21Y(31F)41L21F)41Y41L21F)61M61Y41L32S	24	93.43	N5H6F4S1	N,1;	101	Q6PJT7	100	108	0		0.22187		1.06008	2	0.265788
27679	121.56	1330.55	1331.55	3	1331.54	9.49748	3990.6	C153H257N22O96Ct4	SNFSRGDER	S1dEN2GlcNAc	6	01Y41Y41M(31M(21Y(31F)41L21F)41Y(31F)41L21F)61M61Y41L32S	28	89.74	N5H6F4S1	N,1;	101	Q6PJT7	100	108	0		0.22187		1.06008	2	0.265788
20091	91.01	1083.14	1082.8	3	1082.79	3.07768	3245.36	C126H214N19O75Ct4	SNFTLTAAR	S1dEN2GlcNAc	5	01Y41Y41M(31M)61M(21Y41L32S)61Y41L32S	34	95.03	N4H5F0S2	N,0;	242	Q68D85	241	249	4	01AIII1,BIII1,YI3,YI3,	1.32773		1.98955	2	0.0375739
20091	91.01	1083.14	1082.8	3	1082.79	3.07768	3245.36	C126H214N19O75Ct4	SNFTLTAAR	S1dEN2GlcNAc	5	01Y41Y41M(31M41Y41L32S)61M61Y41L32S	39	110.72	N4H5F0S2	N,0;	242	Q68D85	241	249	4	03AI5,BI4,BII4,35AI5,YI3,YII3,	1.32773	1.4619	1.98955	3	0.00881401
16645	74.12	984.755	983.756	3	983.748	8.36873	2948.23	C116H191N22O66	SNLTNYQESNTSR	S1dEN10GlcNAc	8	01Y41Y41M(31M)61M(31M21M)61M	24	150.81	N2H6F0S0	N,1;	111	Q9BXF9	102	114	3	BI2,YI3,YI3,	-1.62104	-2.18416	-1.81841	3	0.00308966
16645	74.12	984.755	983.756	3	983.748	8.36873	2948.23	C116H191N22O66	SNLTNYQESNTSR	S1dEN10GlcNAc	8	01Y41Y41M(31M21M)61M(31M)61M	25	153.24	N2H6F0S0	N,1;	111	Q9BXF9	102	114	4	BI2,BI2,YI3,YI3,		-2.18416	-1.81841	2	0.00824712
16645	74.12	984.755	983.756	3	983.748	8.36873	2948.23	C116H191N22O66	SNLTNYQESNTSR	S1dEN2GlcNAc	7	01Y41Y41M(31M)61M(31M21M)61M	24	150.81	N2H6F0S0	N,0;	103	Q9BXF9	102	114	3	BI2,YI3,YI3,	-1.62104	-2.18416	-1.81841	3	0.00308966
16645	74.12	984.755	983.756	3	983.748	8.36873	2948.23	C116H191N22O66	SNLTNYQESNTSR	S1dEN2GlcNAc	7	01Y41Y41M(31M21M)61M(31M)61M	25	153.24	N2H6F0S0	N,0;	103	Q9BXF9	102	114	4	BI2,BI2,YI3,YI3,		-2.18416	-1.81841	2	0.00824712
17918	80.03	936.653	936.653	4	936.658	-5.91042	3742.61	C147H249N26O80S1Ct4	SNLTSFGADQVMDLGR	S1dEN2GlcNAc	6	01Y(61F)41Y41M(31M41Y41L31Y)61M61Y41L	23	134.21	N5H5F1S0	N,1;	178	Q8IY34	177	192	0		1.21877	1.05695	1.01179	3	0.000877162
17918	80.03	936.653	936.653	4	936.658	-5.91042	3742.61	C147H249N26O80S1Ct4	SNLTSFGADQVMDLGR	S1dEN2GlcNAc	6	01Y(61F)41Y41M(31M41Y41L31Y41L)61M61Y	19	123.38	N5H5F1S0	N,1;	178	Q8IY34	177	192	0		1.21877	1.05695	1.01179	3	0.000877162
17644	78.64	1082.45	1082.45	4	1082.46	-5.83637	4324.8	C169H283N28O96S1Ct4	SNLTSFGADQVMDLGR	S1dEN2GlcNAc	5	01Y41Y41M(31M41Y31F)61M(21Y41L32S)61Y41L32S	27	122.72	N5H5F1S2	N,0;	178	Q8IY34	177	192	0			0.577402	0.857574	2	0.0360707
27825	122.19	1448.6	1448.27	3	1448.27	-1.74984	4340.79	C169H283N28O97S1Ct4	SNLTSFGADQVMDLGR	S1dEN2GlcNAc	6	01Y41Y41M(31M41Y41L31Y41L32S)61M61Y41L32S	36	112.46	N5H6F0S2	N,2;	178	Q8IY34	177	192	4	03AI5,03AII5,35AI5,35AII5,BII5,YII4,	1.19882		1.26593	2	0.000740604
27825	122.19	1448.6	1448.27	3	1448.27	-1.74984	4340.79	C169H283N28O97S1Ct4	SNLTSFGADQVMDLGR	S1dEN2GlcNAc	6	01Y41Y41M(31M41Y41L32S)61M(21Y41L32S)61Y41L	33	93.12	N5H6F0S2	N,2;	178	Q8IY34	177	192	0		1.19882		1.26593	2	0.000740604
20582	92.44	1056.47	1055.46	2	1055.46	0.828799	2109.92	C83H145N12O50	SNVTVR	S1dEN2GlcNAc	5	01Y41Y41M(31M)61M(31M21M)61M	34	141.84	N2H6F0S0	N,1;	288	Q9Y252	287	292	5	BI2,BI2,YI3,ZI3,YI3,	-2.01691	-2.16402		2	0.00123586
20582	92.44	1056.47	1055.46	2	1055.46	0.828799	2109.92	C83H145N12O50	SNVTVR	S1dEN2GlcNAc	5	01Y41Y41M(31M21M)61M(31M)61M	32	132.48	N2H6F0S0	N,1;	288	Q9Y252	287	292	3	BI2,YI3,YI3,	-2.01691	-2.16402		2	0.00123586
27679	121.56	1330.55	1331.55	3	1331.54	12.298	3990.59	C154H257N20O97Ct4	SPAYDGNTSR	S1dEN7GlcNAc	7	01Y(61F)41Y41M(31M(21Y(31F)41L21F)41Y41L21F)61M61Y41L32S	23	81.38	N5H6F4S1	N,2;	111	G9CGD6	105	114	0		0.22187		1.06008	2	0.265788
27679	121.56	1330.55	1331.55	3	1331.54	12.298	3990.59	C154H257N20O97Ct4	SPAYDGNTSR	S1dEN7GlcNAc	7	01Y41Y41M(31M(21Y(31F)41L21F)41Y(31F)41L21F)61M61Y41L32S	27	77.81	N5H6F4S1	N,2;	111	G9CGD6	105	114	0		0.22187		1.06008	2	0.265788
27929	122.64	1544.96	1544.96	3	1544.97	-0.539423	4630.88	C192H297N26O104	SPNNLETYEWYNK	S1dEN12GlcNAcK13dE	5	01Y41Y41M(31M41Y41L32S)61M(21Y41L32S)61Y41L32S	46	183.56	N5H6F0S3	N,1;	241	Q08881	230	242	1	YI6,YII6,YIII6,	-5.7553	-1.25892	-5.38507	3	0.112872
28573	126.96	1463.62	1463.95	3	1463.96	-7.65329	4387.87	C171H292N29O97S1Ct4	SQNGSLGSSVMAPVGPPR	S1dEN3GlcNAc	7	01Y(61F)41Y41M(31M41Y41L31Y41L31L)61M61Y41L32S	26	81.12	N5H7F1S1	N,1;	43	O43166	41	58	0		1.10289		1.43345	2	0.016565
28447	126.41	1463.62	1463.95	3	1463.96	-8.23697	4387.87	C171H292N29O97S1Ct4	SQNGSLGSSVMAPVGPPR	S1dEN3GlcNAc	5	01Y41Y41M(31M(21Y(31F)41L31Y41L32S)41Y41L)61M61M	27	89.78	N5H7F1S1	N,0;	43	O43166	41	58	0		1.36529		1.07485	2	0.0138725
28681	126.27	1360.25	1361.25	3	1361.26	-6.53371	4079.76	C159H272N29O88S1Ct4	SQNGSLGSSVMAPVGPPR	S1dEN3GlcNAc	6	01Y41Y41M(31M(21Y41L)41Y41L)61M61Y41L32S	31	121.99	N5H6F0S1	N,0;	43	O43166	41	58	0		1.63816	1.41554		2	0.00527302
28820	126.39	1239.78	1239.19	3	1239.21	-18.0847	3714.62	C145H249N28O78S1Ct4	SQNGSLGSSVMAPVGPPR	S1dEN3GlcNAc	6	01Y41Y41M(31M)61M(21Y41L32S)61Y41L	25	116.44	N4H5F0S1	N,1;	43	O43166	41	58	2	ZI3,YI3,	2.04733	1.54206	2.2407	3	0.00546164
28866	128.24	1335.57	1336.57	3	1336.58	-7.85742	4005.72	C156H266N29O86S1Ct4	SQNGSLGSSVMAPVGPPR	S1dEN3GlcNAc	6	01Y41Y41M(31M)61M(21Y41L32S)61Y41L32S	29	135.3	N4H5F0S2	N,1;	43	O43166	41	58	3	BIII1,ZI3,YI3,	1.65838	1.76664	1.36632	3	0.00192539
28573	126.96	1463.62	1463.95	3	1463.96	-7.65329	4387.87	C171H292N29O97S1Ct4	SQNGSLGSSVMAPVGPPR	S1dEN3GlcNAc	7	01Y41Y41M(31M21Y(31F)41L31Y41L31L)61M61Y41L32S	24	89.96	N5H7F1S1	N,1;	43	O43166	41	58	1	YII3,	1.10289		1.07485	2	0.000165713
28486	125.03	1093.96	1093.97	4	1093.97	-1.27621	4370.85	C170H289N30O96S1Ct4	SQNGSLGSSVMAPVGPPR	S1dEN3GlcNAc	7	01Y41Y41M(31M41Y41L)61M(21Y41L32S)61Y41L32S	29	72.79	N5H6F0S2	N,1;	43	O43166	41	58	2	01AIII3,CIII3,	1.56058		1.40239	2	0.00283818
28896	126.71	1366.93	1366.92	3	1366.93	-7.86667	4096.77	C160H275N28O89S1Ct4	SQNGSLGSSVMAPVGPPR	S1dEN3GlcNAc	7	01Y41Y41M(31M41Y41L)61M21Y(31F)41L31Y41L31L	18	76.34	N5H7F1S0	N,1;	43	O43166	41	58	1	YI3,	1.05564		1.06948	2	4.24343e-05
29337	128.6	1141.84	1142.17	3	1142.18	-10.7936	3423.53	C134H232N27O70S1Ct4	SQNGSLGSSVMAPVGPPR	S1dEN3GlcNAc	5	01Y41Y41M(31M41Y41L)61M61Y41L	20	90.97	N4H5F0S0	N,1;	43	O43166	41	58	0		0.715519		0.953816	2	0.019775
28408	126.25	1361.58	1361.25	3	1361.26	-5.90599	4079.76	C159H272N29O88S1Ct4	SQNGSLGSSVMAPVGPPR	S1dEN3GlcNAc	6	01Y41Y41M(31M41Y41L)61M61Y41L31Y41L32S	30	154.2	N5H6F0S1	N,0;	43	O43166	41	58	0		1.59909		1.47566	2	0.00160745
28820	126.39	1239.78	1239.19	3	1239.21	-18.0847	3714.62	C145H249N28O78S1Ct4	SQNGSLGSSVMAPVGPPR	S1dEN3GlcNAc	6	01Y41Y41M(31M41Y41L)61M61Y41L32S	31	133.34	N4H5F0S1	N,1;	43	O43166	41	58	3	03AI5,CII3,35AI5,	2.04733	1.54206	2.2407	3	0.00546164
28408	126.25	1361.58	1361.25	3	1361.26	-5.90599	4079.76	C159H272N29O88S1Ct4	SQNGSLGSSVMAPVGPPR	S1dEN3GlcNAc	6	01Y41Y41M(31M41Y41L31Y41L)61M61Y41L32S	35	160.55	N5H6F0S1	N,0;	43	O43166	41	58	1	YII4,	1.59909		1.47566	2	0.00160745
28916	127.3	1458.28	1458.28	3	1458.29	-5.82292	4370.85	C170H289N30O96S1Ct4	SQNGSLGSSVMAPVGPPR	S1dEN3GlcNAc	6	01Y41Y41M(31M41Y41L31Y41L32S)61M61Y41L32S	33	144.61	N5H6F0S2	N,1;	43	O43166	41	58	0		1.68225	1.43505		2	0.00622976
28916	127.3	1458.28	1458.28	3	1458.29	-5.82292	4370.85	C170H289N30O96S1Ct4	SQNGSLGSSVMAPVGPPR	S1dEN3GlcNAc	6	01Y41Y41M(31M41Y41L32S)61M(21Y41L32S)61Y41L	31	119.79	N5H6F0S2	N,1;	43	O43166	41	58	0		1.68225	1.43505		2	0.00622976
28418	124.75	1555.64	1555.32	3	1555.32	-4.10009	4661.95	C181H306N31O104S1Ct4	SQNGSLGSSVMAPVGPPR	S1dEN3GlcNAc	6	01Y41Y41M(31M41Y41L32S)61M(21Y41L32S)61Y41L32S	36	88.15	N5H6F0S3	N,2;	43	O43166	41	58	0			1.73859	1.13779	2	0.0409664
28866	128.24	1335.57	1336.57	3	1336.58	-7.85742	4005.72	C156H266N29O86S1Ct4	SQNGSLGSSVMAPVGPPR	S1dEN3GlcNAc	6	01Y41Y41M(31M41Y41L32S)61M61Y41L32S	34	153.47	N4H5F0S2	N,1;	43	O43166	41	58	4	03AI5,BI4,BII4,35AI5,YI3,YII3,	1.65838	1.76664	1.36632	3	0.00192539
28069	123.63	1270.95	1271.28	4	1271.29	-9.09322	5080.14	C199H336N33O113S1Ct4	SQRVSENTMLPFVSNR	S1dEN15GlcNAc	7	01Y41Y41M(31M(21Y(31F)41L31Y41L)41Y41L31Y41L)61M61Y41L32S	50	100.74	N7H8F1S1	N,2;	86	Q9BXF9	72	87	0		0.139732	0.526095	0.176983	3	0.175132
27888	124	1193.5	1194.26	4	1194.26	-5.8056	4772.03	C187H316N33O104S1Ct4	SQRVSENTMLPFVSNR	S1dEN15GlcNAc	7	01Y41Y41M(31M(21Y41L31Y41L)41Y41L31Y)61M61Y41L32S	41	84.35	N7H7F0S1	N,2;	86	Q9BXF9	72	87	2	ZII3,YII3,	-0.578918	-0.418013	-0.11622	3	0.124266
27930	124.19	1196.98	1198.51	4	1198.52	-6.23481	4789.05	C188H319N32O105S1Ct4	SQRVSENTMLPFVSNR	S1dEN15GlcNAc	6	01Y41Y41M(31M41Y41L)61M(21Y(31F)41L31Y41L)61Y41L31Y41L	35	101.58	N7H8F1S0	N,2;	86	Q9BXF9	72	87	0		0.162636	0.199026		2	0.00997316
27882	123.98	1201.51	1202.51	4	1202.52	-6.57746	4805.04	C188H319N32O106S1Ct4	SQRVSENTMLPFVSNR	S1dEN15GlcNAc	7	01Y41Y41M(31M41Y41L)61M(21Y41L31Y41L31L)61Y41L31Y41L	27	72.14	N7H9F0S0	N,2;	86	Q9BXF9	72	87	0		0.237732		-0.0406871	2	0.552472
28328	124.36	1197.76	1198.51	4	1198.52	-6.74406	4789.05	C188H319N32O105S1Ct4	SQRVSENTMLPFVSNR	S1dEN15GlcNAc	6	01Y41Y41M(31M41Y41L31Y41L)61M(21Y(31F)41L31Y41L)61Y41L	33	103.47	N7H8F1S0	N,3;	86	Q9BXF9	72	87	0		0.162636		0.592401	2	0.221022
28048	124.72	1197.76	1198.51	4	1198.52	-9.08663	4789.05	C188H319N32O105S1Ct4	SQRVSENTMLPFVSNR	S1dEN15GlcNAc	7	01Y41Y41M(31M41Y41L31Y41L)61M(21Y41L31Y41L)61Y(31F)41L	35	92.35	N7H8F1S0	N,3;	86	Q9BXF9	72	87	0		0.510663		-0.189339	2	0.691271
35942	156.46	1468.64	1468.65	3	1468.66	-9.67965	4401.96	C171H298N33O96Ct4	SRQSVVTLQGSAVVANR	S1dEN16GlcNAc	6	01Y41Y41M(31M41Y41L)61M(21Y41L32S)61Y41L32S	39	155.07	N5H6F0S2	N,2;	614	Q8TE77	599	615	0		1.32706	1.55825	1.68263	3	0.00147803
36182	156.16	1467.98	1468.65	3	1468.66	-8.68225	4401.96	C171H298N33O96Ct4	SRQSVVTLQGSAVVANR	S1dEN16GlcNAc	5	01Y41Y41M(31M41Y41L31Y41L32S)61M61Y41L32S	39	170.87	N5H6F0S2	N,2;	614	Q8TE77	599	615	0		1.42319	1.11932	1.68263	3	0.00677867
36312	156.71	1566.35	1565.68	3	1565.69	-5.38641	4693.05	C182H315N34O104Ct4	SRQSVVTLQGSAVVANR	S1dEN16GlcNAc	5	01Y41Y41M(31M41Y41L32S)61M(21Y41L32S)61Y41L32S	55	225.66	N5H6F0S3	N,1;	614	Q8TE77	599	615	2	YI5,YII5,YIII5,YI6,YII6,YIII6,	1.21283	1.91759		2	0.0471303
16925	75.43	1003.16	1002.66	4	1002.66	2.6767	4005.6	C155H254N25O93Ct4	SSFLHHSNR	S1dEN8GlcNAc	6	01Y41Y41M(31M41Y41L32S)61M(21Y41L32S)61Y41L32S	41	124.54	N5H6F0S3	N,0;	60	Q12767	53	61	21	02AI2,02AII2,02AIII2,BI2,BII2,BIII2,BI1,BII1,BIII1,CI1,CII1,CIII1,35AI4,35AIII4,BI2,BII2,BIII2,CI2,CII2,CIII2,35AI3,35AII3,35AIII3,02XI1,BI3,BII3,BIII3,YI1,35AI4,35AIII4,ZI2,YI2,BIII4,02XI1,YI3,ZI1,YI1,YI2,YI4,YII4,YIII4,	1.6292	1.78102		2	0.00197602
28491	125.48	1606.03	1607.35	3	1607.35	-0.963648	4818.04	C188H318N33O106S1Ct4	SSYLNQTSPQPTMRQR	S1dEN5GlcNAc	7	01Y41Y41M(31M41Y41L)61M(21Y(31F)41L31Y41L)61Y41L31Y41L	29	80.15	N7H8F1S0	N,1;	274	Q9P286	270	285	0			0.40724	0.273633	2	0.0364155
19785	88.61	1120.47	1120.13	3	1120.14	-5.77121	3357.39	C137H218N21O75	STPNVTSFHQYR	S1dEN4GlcNAc	5	01Y41Y41M(31M21M21M31G)61M(31M21M)61M	25	108.19	N2H9F0S0	N,0;	45	Q9HD33	42	53	0		-1.30622	-1.43499	-1.42608	3	0.000125998
19785	88.61	1120.47	1120.13	3	1120.14	-5.77121	3357.39	C137H218N21O75	STPNVTSFHQYR	S1dEN4GlcNAc	5	01Y41Y41M(31M21M21M31G31G)61M(31M)61M	24	114.15	N2H9F0S0	N,0;	45	Q9HD33	42	53	0		-1.30622	-1.43499	-1.42608	3	0.000125998
22792	100.5	1500.92	1502.28	3	1502.29	-9.52105	4502.86	C175H293N28O104Ct4	STVNGVSWTNETQR	S1dEN10GlcNAc	5	01Y41Y41M(31M41Y41L)61M(21Y(31F)41L31Y41L)61Y41L31Y41L	27	80.43	N7H8F1S0	N,0;	185	Q9Y6Q9	176	189	0		0.845533	0.912262		2	0.00143799
20582	92.44	1056.47	1055.46	2	1055.46	0.828799	2109.92	C83H145N12O50	SVNLSR	S1dEN3GlcNAc	6	01Y41Y41M(31M)61M(31M21M)61M	34	143.44	N2H6F0S0	N,1;	509	O94851	507	512	5	BI2,BI2,YI3,ZI3,YI3,	-2.01691	-2.16402		2	0.00123586
20582	92.44	1056.47	1055.46	2	1055.46	0.828799	2109.92	C83H145N12O50	SVNLSR	S1dEN3GlcNAc	6	01Y41Y41M(31M21M)61M(31M)61M	32	134.08	N2H6F0S0	N,1;	509	O94851	507	512	3	BI2,YI3,YI3,	-2.01691	-2.16402		2	0.00123586
20218	91.61	1218.02	1218.02	2	1218.02	4.1539	2434.02	C95H165N12O60	SVNLSR	S1dEN3GlcNAc	5	01Y41Y41M(31M21M21M)61M(31M21M)61M	29	132.34	N2H8F0S0	N,0;	509	O94851	507	512	0		-0.8448	-0.861265		2	9.31219e-05
20218	91.61	1218.02	1218.02	2	1218.02	4.1539	2434.02	C95H165N12O60	SVNLSR	S1dEN3GlcNAc	5	01Y41Y41M(31M21M21M31G)61M(31M)61M	30	134.54	N2H8F0S0	N,0;	509	O94851	507	512	1	25AIII2,	-0.8448	-0.861265		2	9.31219e-05
28419	124.76	1281.24	1280.9	3	1280.91	-6.08782	3838.7	C158H265N26O78S2	SVSTMLYLMALQELNR	S1dEN15GlcNAc	10	01Y41Y41M(31M)61M(21Y41L32S)61Y41L	30	107.22	N4H5F0S1	N,3;	1011	Q8IY18	997	1012	2	45AI3,YI3,	-0.654076		-0.197158	2	0.203496
28084	124.87	1377.93	1377.93	3	1377.94	-3.86605	4129.8	C169H282N27O86S2	SVSTMLYLMALQELNR	S1dEN15GlcNAc	7	01Y41Y41M(31M)61M(21Y41L32S)61Y41L32S	29	161.74	N4H5F0S2	N,3;	1011	Q8IY18	997	1012	0		-0.47437	-0.603024	-0.291969	3	0.0295625
28086	123.31	1596.68	1597.01	3	1597.02	-8.5104	4787.04	C195H325N28O104S2	SVSTMLYLMALQELNR	S1dEN15GlcNAc	5	01Y41Y41M(31M21Y(31F)41L31Y(31F)41L32S)61M61Y41L32S	38	91.66	N5H6F2S2	N,2;	1011	Q8IY18	997	1012	1	YII4,	-0.549027		-0.891104	2	0.0520552
27941	124.24	1124.99	1124.98	4	1124.99	-4.27731	4494.93	C183H305N28O96S2	SVSTMLYLMALQELNR	S1dEN15GlcNAc	6	01Y41Y41M(31M41Y41L)61M(21Y41L32S)61Y41L32S	37	133.02	N5H6F0S2	N,3;	1011	Q8IY18	997	1012	0		-0.627898		-0.177582	2	0.215562
28129	123.9	1402.61	1402.61	3	1402.62	-6.0465	4203.83	C172H288N27O88S2	SVSTMLYLMALQELNR	S1dEN15GlcNAc	6	01Y41Y41M(31M41Y41L)61M61Y41L31Y41L32S	32	190.38	N5H6F0S1	N,2;	1011	Q8IY18	997	1012	0		-0.218557	-0.589999	-0.360991	3	0.0683565
28419	124.76	1281.24	1280.9	3	1280.91	-6.08782	3838.7	C158H265N26O78S2	SVSTMLYLMALQELNR	S1dEN15GlcNAc	10	01Y41Y41M(31M41Y41L)61M61Y41L32S	36	132.78	N4H5F0S1	N,3;	1011	Q8IY18	997	1012	4	03AI5,01AII3,CII3,35AI5,	-0.654076		-0.197158	2	0.203496
28129	123.9	1402.61	1402.61	3	1402.62	-6.0465	4203.83	C172H288N27O88S2	SVSTMLYLMALQELNR	S1dEN15GlcNAc	6	01Y41Y41M(31M41Y41L31Y41L)61M61Y41L32S	37	183.79	N5H6F0S1	N,2;	1011	Q8IY18	997	1012	1	YII4,	-0.218557	-0.589999		2	0.161431
28182	124.13	1499.64	1499.64	3	1499.65	-5.30744	4494.93	C183H305N28O96S2	SVSTMLYLMALQELNR	S1dEN15GlcNAc	6	01Y41Y41M(31M41Y41L31Y41L32S)61M61Y41L32S	41	245.52	N5H6F0S2	N,3;	1011	Q8IY18	997	1012	0		-0.481097	-0.498483	-0.679317	3	0.00661739
28182	124.13	1499.64	1499.64	3	1499.65	-5.30744	4494.93	C183H305N28O96S2	SVSTMLYLMALQELNR	S1dEN15GlcNAc	6	01Y41Y41M(31M41Y41L32S)61M(21Y41L32S)61Y41L	41	225.4	N5H6F0S2	N,3;	1011	Q8IY18	997	1012	0		-0.481097	-0.498483	-0.679317	3	0.00661739
28190	123.76	1595.97	1596.67	3	1596.68	-5.80311	4786.02	C194H322N29O104S2	SVSTMLYLMALQELNR	S1dEN15GlcNAc	6	01Y41Y41M(31M41Y41L32S)61M(21Y41L32S)61Y41L32S	50	244.4	N5H6F0S3	N,3;	1011	Q8IY18	997	1012	2	YI5,YII5,YIII5,YI6,YII6,YIII6,	-0.503705	-0.450617	-0.273928	3	0.0197036
28084	124.87	1377.93	1377.93	3	1377.94	-3.86605	4129.8	C169H282N27O86S2	SVSTMLYLMALQELNR	S1dEN15GlcNAc	7	01Y41Y41M(31M41Y41L32S)61M61Y41L32S	34	190.82	N4H5F0S2	N,3;	1011	Q8IY18	997	1012	0		-0.47437	-0.603024	-0.291969	3	0.0295625
36824	159.99	1316.97	1317.37	5	1317.37	1.22595	6579.81	C279H429N48O131S1	SWVDINNFTCINGSEIYQPGQLPSEQYWNK	S1dEC10CamN12GlcNAcK30dE	8	01Y41Y41M(31M41Y41L)61M(21Y41L31Y41L31L)61Y41L31Y41L	36	107.63	N7H9F0S0	N,0;	202	Q9UN76	191	220	0		-0.197937		0.530395	2	0.692834
36824	159.99	1316.97	1317.37	5	1317.37	1.22595	6579.81	C279H429N48O131S1	SWVDINNFTCINGSEIYQPGQLPSEQYWNK	S1dEC10CamN12GlcNAcK30dE	8	01Y41Y41M(31M41Y41L31Y41L)61M(21Y41L31Y41L31L)61Y41L	35	105.97	N7H9F0S0	N,0;	202	Q9UN76	191	220	0		-0.197937		0.530395	2	0.692834
36902	160.28	1572.2	1573.19	4	1573.18	1.48209	6286.7	C268H410N47O123S1	SWVDINNFTCINGSEIYQPGQLPSEQYWNK	S1dEN7GlcNAcC10CamK30dE	6	01Y41Y41M(31M(21Y(31F)41L31Y41L32S)41Y41L)61M61M	40	146.25	N5H7F1S1	N,1;	197	Q9UN76	191	220	0		-0.700099		-0.963161	2	0.0241135
37380	160.22	1316.57	1317.37	5	1317.37	3.17186	6579.81	C279H429N48O131S1	SWVDINNFTCINGSEIYQPGQLPSEQYWNK	S1dEN7GlcNAcC10CamK30dE	6	01Y41Y41M(31M(21Y41L31Y41L)41Y41L)61M61Y41L31Y41L31L	39	94.78	N7H9F0S0	N,0;	197	Q9UN76	191	220	0			-1.89029	0.530395	2	0.630822
36902	160.28	1572.2	1573.19	4	1573.18	1.48209	6286.7	C268H410N47O123S1	SWVDINNFTCINGSEIYQPGQLPSEQYWNK	S1dEN7GlcNAcC10CamK30dE	6	01Y41Y41M(31M41Y(31F)41L31Y41L32S)(41Y)61M(31M)61M	38	142.15	N5H7F1S1	N,1;	197	Q9UN76	191	220	0		-0.700099		-0.963161	2	0.0241135
36824	159.99	1316.97	1317.37	5	1317.37	1.22595	6579.81	C279H429N48O131S1	SWVDINNFTCINGSEIYQPGQLPSEQYWNK	S1dEN7GlcNAcC10CamK30dE	9	01Y41Y41M(31M41Y41L)61M(21Y41L31Y41L31L)61Y41L31Y41L	36	107.63	N7H9F0S0	N,1;	197	Q9UN76	191	220	0		-0.197937	-1.89029	0.530395	3	0.613989
36824	159.99	1316.97	1317.37	5	1317.37	1.22595	6579.81	C279H429N48O131S1	SWVDINNFTCINGSEIYQPGQLPSEQYWNK	S1dEN7GlcNAcC10CamK30dE	9	01Y41Y41M(31M41Y41L31Y41L)61M(21Y41L31Y41L31L)61Y41L	35	105.97	N7H9F0S0	N,1;	197	Q9UN76	191	220	0		-0.197937	-1.89029	0.530395	3	0.613989
18251	81.46	1124.22	1124.46	4	1124.46	-1.85853	4492.82	C172H291N24O104S1Ct8	SYCTTSNSSITYK	S1dEC3CamN7GlcNAcK13dE	5	01Y41Y41M(31M41Y41L32S)61M(21Y41L32S)61Y41L32S	42	149.94	N5H6F0S3	N,2;	809	Q96JN2	803	815	1	YI6,YII6,YIII6,	1.32873		2.09762	2	0.0468476
18053	80.66	1132.24	1131.98	4	1131.98	-0.131946	4522.88	C173H297N26O103S1Ct8	SYDNITGQSIVGCK	S1dEN4GlcNAcC13CamK14dE	6	01Y41Y41M(31M41Y41L32S)61M(21Y41L32S)61Y41L32S	46	141.68	N5H6F0S3	N,0;	271	Q8N0V4	268	281	21	02AI2,02AII2,02AIII2,BI2,BII2,BIII2,BI1,BII1,BIII1,CI1,CII1,CIII1,35AI4,35AIII4,BI2,BII2,BIII2,CI2,CII2,CIII2,35AI3,35AII3,35AIII3,YI1,BI3,BII3,BIII3,YI2,35AI4,35AIII4,BIII4,ZI1,YI1,YI2,YIII3,03XI4,03XIII4,14XII4,14XIII4,YI5,YII5,YIII5,YI6,YII6,YIII6,YI1,		2.28333	1.70024	2	0.0207602
23164	101.67	1405.25	1405.25	3	1405.24	11.5762	4211.69	C160H272N25O99S1Ct4	SYTRNQCGR	S1dEN5GlcNAcC7Cam	5	01Y(61F)41Y41M(31M(21Y(31F)41L31Y41L)41Y41L)61M(21Y41L)61Y41L	19	74.19	N7H8F2S0	N,0;	142	Q7L945	138	146	0		0.690115		0.453787	2	0.040131
23164	101.67	1405.25	1405.25	3	1405.24	11.5762	4211.69	C160H272N25O99S1Ct4	SYTRNQCGR	S1dEN5GlcNAcC7Cam	5	01Y(61F)41Y41M(31M41Y41L)61M(21Y(31F)41L31Y41L)61Y41L31Y41L	21	73.28	N7H8F2S0	N,0;	142	Q7L945	138	146	0		0.690115		0.453787	2	0.040131
31796	140.31	1417.65	1417.98	3	1417.98	0.677511	4249.91	C175H290N31O89	TAADTTGLQPILNQFTPANISR	T1dEN19GlcNAc	28	01Y41Y41M(31M21M21M)61M(31M21M)61M21M	27	145.12	N2H9F0S0	N,8;	615	P06756	597	618	3	45AI3,35AI3,04AI4,	-0.268767	0.250812		2	0.975572
32033	139.99	1417.98	1417.98	3	1417.98	-0.699891	4249.91	C175H290N31O89	TAADTTGLQPILNQFTPANISR	T1dEN19GlcNAc	28	01Y41Y41M(31M21M21M31G31G)61M(31M)61M	23	143.45	N2H9F0S0	N,8;	615	P06756	597	618	0		-0.268767	0.250812		2	0.975572
36453	158.62	1179.76	1180.02	4	1180.02	2.04067	4715.04	C189H317N32O105	TAAVGPLVGAVVQGTNSTR	T1dEN16GlcNAc	5	01Y41Y41M(31M41Y41L32S)61M(21Y41L32S)61Y41L32S	48	116.2	N5H6F0S3	N,1;	21	Q14410	6	24	0		-0.865047		-1.0438	2	0.008656
26003	114.51	1110.15	1109.82	3	1109.81	9.53927	3326.4	C138H221N20O71S1	TACNITAWGGEFGK	T1dEC3CamN4GlcNAcK14dE	7	01Y41Y41M(31M21M21M)61M(31M21M)61M	26	109.92	N2H8F0S0	N,2;	16	Q9BRP9	13	26	0		0.678079	0.402937		2	0.0590968
26003	114.51	1110.15	1109.82	3	1109.81	9.53927	3326.4	C138H221N20O71S1	TACNITAWGGEFGK	T1dEC3CamN4GlcNAcK14dE	7	01Y41Y41M(31M21M21M31G)61M(31M)61M	24	106.02	N2H8F0S0	N,2;	16	Q9BRP9	13	26	0		0.678079	0.402937		2	0.0590968
23352	103.74	1146.84	1146.5	3	1146.5	-2.45324	3436.49	C137H235N22O76S1	TALVANTSNMPVAAR	T1dEN6GlcNAc	6	01Y41Y41M(31M21M21M)61M(31M21M)61M21M	42	306.62	N2H9F0S0	N,0;	314	P38606	309	323	1	04AI4,	-1.27794	-1.28051		2	1.00764e-06
23352	103.74	1146.84	1146.5	3	1146.5	-2.45324	3436.49	C137H235N22O76S1	TALVANTSNMPVAAR	T1dEN6GlcNAc	6	01Y41Y41M(31M21M21M31G31G)61M(31M)61M	41	294.53	N2H9F0S0	N,0;	314	P38606	309	323	0		-1.27794	-0.809518		2	0.0468452
40111	171.54	1873.51	1873.18	3	1873.19	-8.13534	5614.56	C234H382N45O112	TASSTVLNILYRFAETHNLSVALPAGSR	T1dEN18GlcNAc	6	01Y41Y41M(31M41Y41L)61M(21Y41L32S)61Y41L32S	37	122.7	N5H6F0S2	N,0;	79	Q9H3Q3	62	89	0		-0.985347		-1.29119	2	0.0175747
26447	116.53	931.099	931.098	6	931.098	-0.297116	5578.54	C225H378N55O104S2	TCGEVIVKGATSAEPGSSNHTNMGNLAVLSQGNTSSSR	T1dEC2CamK8dEN19GlcNAc	9	01Y(61F)41Y41M(31M41Y)61M(21Y)61Y	22	202.04	N5H3F1S0	N,0;	384	Q9Y2X9	366	403	0			-1.06018	-1.104	2	0.000409674
26447	116.53	931.099	931.098	6	931.098	-0.297116	5578.54	C225H378N55O104S2	TCGEVIVKGATSAEPGSSNHTNMGNLAVLSQGNTSSSR	T1dEC2CamK8dEN19GlcNAc	9	01Y41Y41M(31M41Y)61M(21Y31F)61Y	23	185.58	N5H3F1S0	N,0;	384	Q9Y2X9	366	403	1	35AI3,		-1.06018	-1.104	2	0.000409674
26447	116.53	931.099	931.098	6	931.098	-0.297116	5578.54	C225H378N55O104S2	TCGEVIVKGATSAEPGSSNHTNMGNLAVLSQGNTSSSR	T1dEC2CamK8dEN33GlcNAc	9	01Y(61F)41Y41M(31M41Y)61M(21Y)61Y	22	202.04	N5H3F1S0	N,0;	398	Q9Y2X9	366	403	0			-1.06018	-1.104	2	0.000409674
26447	116.53	931.099	931.098	6	931.098	-0.297116	5578.54	C225H378N55O104S2	TCGEVIVKGATSAEPGSSNHTNMGNLAVLSQGNTSSSR	T1dEC2CamK8dEN33GlcNAc	9	01Y41Y41M(31M41Y)61M(21Y31F)61Y	23	185.58	N5H3F1S0	N,0;	398	Q9Y2X9	366	403	1	35AI3,		-1.06018	-1.104	2	0.000409674
28169	123.67	1193.76	1194.99	4	1195.01	-13.5609	4775.01	C190H313N26O107Ct8	TEPINTTYSYTDFQK	T1dEN5GlcNAcK15dE	6	01Y41Y41M(31M(21Y41L31Y41L)41Y41L31Y)61M61Y41L32S	49	74.01	N7H7F0S1	N,1;	196	Q9NXF7	192	206	3	ZII3,YII3,14XII4,14XIII4,	-1.51758		-1.01484	2	0.0372244
36308	156.69	1468.31	1468.65	3	1468.64	8.42952	4401.91	C178H290N31O93Ct4	TFANGSLAFRVQAFSR	T1dEN4GlcNAc	5	01Y41Y41M(31M41Y41L)61M(21Y41L32S)61Y41L32S	47	173.14	N5H6F0S2	N,0;	187	Q8WWB7	184	199	0		1.12586	1.31096		2	0.0057206
36182	156.16	1467.98	1468.65	3	1468.64	3.44245	4401.91	C178H290N31O93Ct4	TFANGSLAFRVQAFSR	T1dEN4GlcNAc	5	01Y41Y41M(31M41Y41L31Y41L32S)61M61Y41L32S	44	197.03	N5H6F0S2	N,0;	187	Q8WWB7	184	199	0		1.32706	1.11932		2	0.00713396
36308	156.69	1468.31	1468.65	3	1468.64	8.42952	4401.91	C178H290N31O93Ct4	TFANGSLAFRVQAFSR	T1dEN4GlcNAc	5	01Y41Y41M(31M41Y41L32S)61M(21Y41L32S)61Y41L	48	183.63	N5H6F0S2	N,0;	187	Q8WWB7	184	199	0		1.32706	1.31096		2	3.72461e-05
28522	126.74	1159.48	1160.25	4	1160.24	8.94862	4635.92	C180H304N29O105S1Ct4	TFNLNTTEVEPCRR	T1dEN5GlcNAcC12Cam	5	01Y41Y41M(31M(21Y41L31Y41L31L)41Y41L31Y41L31L)61M61M	29	71.78	N6H10F0S0	N,1;	2584	Q16787	2580	2593	0		-0.488161		-1.01655	2	0.104362
28879	127.14	1254.57	1254.57	3	1254.56	2.0391	3760.67	C149H251N30O78Ct4	TFVEVDENGTQAAAATGAVVSER	T1dEN8GlcNAc	7	01Y41Y41M(31M)61M(31M21M)61M	30	144.1	N2H6F0S0	N,1;	355	Q96P63	348	370	5	BI2,BI2,15AI2,YI3,YI3,	2.26812	1.46972		2	0.0427214
28577	126.98	1308.58	1308.91	3	1308.92	-1.29005	3922.73	C155H261N30O83Ct4	TFVEVDENGTQAAAATGAVVSER	T1dEN8GlcNAc	6	01Y41Y41M(31M)61M(31M21M)61M21M	33	169.61	N2H7F0S0	N,0;	355	Q96P63	348	370	3	04AI4,YI3,YI3,	1.04878	1.09584	0.579115	3	0.0236742
28879	127.14	1254.57	1254.57	3	1254.56	2.0391	3760.67	C149H251N30O78Ct4	TFVEVDENGTQAAAATGAVVSER	T1dEN8GlcNAc	7	01Y41Y41M(31M21M)61M(31M)61M	30	146.32	N2H6F0S0	N,1;	355	Q96P63	348	370	5	BI2,CI2,BI2,YI3,YI3,	2.26812	1.46972		2	0.0427214
28577	126.98	1308.58	1308.91	3	1308.92	-1.29005	3922.73	C155H261N30O83Ct4	TFVEVDENGTQAAAATGAVVSER	T1dEN8GlcNAc	6	01Y41Y41M(31M21M)61M(31M21M)61M	33	178.45	N2H7F0S0	N,0;	355	Q96P63	348	370	3	BI2,YI3,YI3,	1.04878	1.09584	0.579115	3	0.0236742
17077	76.14	1041.42	1041.76	3	1041.75	6.55011	3122.25	C126H201N16O74	TFVYNASEDR	T1dEN5GlcNAc	5	01Y41Y41M(31M21M21M)61M(31M21M)61M21M	28	116.71	N2H9F0S0	N,1;	953	Q96JH7	949	958	1	04AI4,	-1.42771	-1.02127	-0.939	3	0.0102459
17077	76.14	1041.42	1041.76	3	1041.75	6.55011	3122.25	C126H201N16O74	TFVYNASEDR	T1dEN5GlcNAc	5	01Y41Y41M(31M21M21M31G31G)61M(31M)61M	26	116.71	N2H9F0S0	N,1;	953	Q96JH7	949	958	0		-1.42771	-1.02127	-0.939	3	0.0102459
28191	123.76	1206.77	1206.27	4	1206.27	2.37573	4820.03	C181H316N33O103S2Ct12	THTGERPYACNKCGK	T1dEC10CamN11GlcNAcK12dEC13CamK15dE	5	01Y41Y41M(31M41Y41L32S)61M(21Y41L32S)61Y41L32S	44	107.8	N5H6F0S3	N,1;	622	Q96GC6	612	626	0			0.968463	1.21395	2	0.0124174
32562	141.54	1379.94	1379.25	3	1379.25	1.37665	4133.74	C163H266N31O89Ct4	THYSNIEANESEEVRQFR	T1dEN9GlcNAc	5	01Y41Y41M(31M21M21M)61M(31M21M)61M21M	40	247.25	N2H9F0S0	N,0;	93	P04632	85	102	1	04AI4,	1.42469	1.32654	1.05298	3	0.00305925
32318	141.09	1379.57	1379.25	3	1379.25	-2.25205	4133.74	C163H266N31O89Ct4	THYSNIEANESEEVRQFR	T1dEN9GlcNAc	5	01Y41Y41M(31M21M21M31G)61M(31M21M)61M	39	247.03	N2H9F0S0	N,0;	93	P04632	85	102	1	45AI3,	1.42469	1.32654	1.05298	3	0.00305925
28240	125.55	1413.62	1413.62	3	1413.62	0.136463	4236.84	C168H279N32O90Ct4	TILVDNNTWNNTHISR	T1dEN10GlcNAc	5	01Y41Y41M(31M(21Y41L)41Y41L)61M61Y41L32S	33	131.71	N5H6F0S1	N,2;	548	P46977	539	554	0		0.984981		0.632279	2	0.0444168
28240	125.55	1413.62	1413.62	3	1413.62	0.136463	4236.84	C168H279N32O90Ct4	TILVDNNTWNNTHISR	T1dEN10GlcNAc	5	01Y41Y41M(31M41Y41L31Y41L)61M61Y41L32S	35	108.2	N5H6F0S1	N,2;	548	P46977	539	554	0		0.984981		0.632279	2	0.0444168
28473	125.4	1389.29	1388.95	3	1388.94	5.74634	4162.8	C165H273N32O88Ct4	TILVDNNTWNNTHISR	T1dEN10GlcNAc	8	01Y41Y41M(31M41Y41L32S)61M61Y41L32S	29	104.82	N4H5F0S2	N,2;	548	P46977	539	554	0			1.07013	0.946714	2	0.00372363
27272	121.32	1153.2	1153.53	3	1153.53	0.0579133	3457.57	C131H242N23O72S2Ct8	TKTALSMGLNGTMGPR	T1dEK2dEN10GlcNAc	6	01Y41Y41M(31M21M21M)61M(31M21M)61M	28	161.86	N2H8F0S0	N,0;	614	Q5T6C5	605	620	0		1.72162		2.18188	2	0.0136194
27272	121.32	1153.2	1153.53	3	1153.53	0.0579133	3457.57	C131H242N23O72S2Ct8	TKTALSMGLNGTMGPR	T1dEK2dEN10GlcNAc	6	01Y41Y41M(31M21M21M31G)61M(31M)61M	29	172.86	N2H8F0S0	N,0;	614	Q5T6C5	605	620	0		1.72162	2.38817		2	0.0253102
39862	171.22	1332.1	1332.36	4	1332.35	9.99453	5324.38	C226H356N41O105	TLLDDENDSLRYSAFVLFGQLAAFAGR	T1dEN7GlcNAc	6	01Y41Y41M(31M)61M(21Y41L31Y41L32S)61Y41L	29	122.65	N5H6F0S1	N,0;	145	Q9BYG7	139	165	0			-1.01855	-1.50679	2	0.035406
39862	171.22	1332.1	1332.36	4	1332.35	9.99453	5324.38	C226H356N41O105	TLLDDENDSLRYSAFVLFGQLAAFAGR	T1dEN7GlcNAc	6	01Y41Y41M(31M41Y41L)61M61Y41L31Y41L32S	32	140.9	N5H6F0S1	N,0;	145	Q9BYG7	139	165	0			-1.01855	-1.50679	2	0.035406
20150	90.44	1129.8	1129.47	3	1129.47	0.675338	3385.39	C131H222N21O81	TLSNSSQSELENR	T1dEN4GlcNAc	7	01Y41Y41M(31M21M21M)61M(31M21M)61M21M	32	124.33	N2H9F0S0	N,1;	581	Q8TBA6	578	590	2	45AI3,04AI4,	-0.00308216	0.27477	0.111869	3	0.306806
19992	90.55	1131.14	1130.81	3	1130.81	2.15449	3389.4	C127H222N21O81Ct4	TLSNSSQSELENR	T1dEN4GlcNAc	7	01Y41Y41M(31M21M21M31G)61M(31M21M)61M	29	119.71	N2H9F0S0	N,2;	581	Q8TBA6	578	590	0		-0.00308216	0.114983		2	0.443276
20150	90.44	1129.8	1129.47	3	1129.47	0.675338	3385.39	C131H222N21O81	TLSNSSQSELENR	T1dEN4GlcNAc	7	01Y41Y41M(31M21M21M31G31G)61M(31M)61M	29	114.29	N2H9F0S0	N,1;	581	Q8TBA6	578	590	0		0.182848	0.27477	0.304663	3	0.0126434
18156	81.14	1182.52	1182.53	3	1182.52	8.44433	3544.53	C135H239N24O79S1Ct4	TMQLNLSRSR	T1dEN5GlcNAc	5	01Y41Y41M(31M)61M(21Y41L31Y41L32S)61Y41L	24	86.85	N5H6F0S1	N,1;	2378	Q5T4S7	2374	2383	2	YI3,YI3,	1.72407	1.94669		2	0.00365774
17900	79.95	1279.55	1279.55	3	1279.55	4.50429	3835.62	C146H256N25O87S1Ct4	TMQLNLSRSR	T1dEN5GlcNAc	5	01Y41Y41M(31M41Y41L)61M(21Y41L32S)61Y41L32S	29	94.71	N5H6F0S2	N,0;	2378	Q5T4S7	2374	2383	1	CIII3,		1.42274	0.868259	2	0.0538863
36188	156.19	1371.62	1371.62	3	1371.62	1.26517	4110.83	C169H277N28O85Ct4	TNASGLEVPLFHLFAR	T1dEN2GlcNAc	5	01Y41Y41M(31M(21Y41L)41Y41L)61M61Y41L32S	43	205.06	N5H6F0S1	N,0;	26	Q99678	25	40	0		1.52048	1.1297	1.15741	3	0.00437163
36188	156.19	1371.62	1371.62	3	1371.62	1.26517	4110.83	C169H277N28O85Ct4	TNASGLEVPLFHLFAR	T1dEN2GlcNAc	5	01Y41Y41M(31M41Y41L)61M(21Y41L32S)61Y41L	40	194.13	N5H6F0S1	N,0;	26	Q99678	25	40	0		1.52048	1.1297	1.15741	3	0.00437163
36496	156.72	1101.49	1101.74	4	1101.74	0.519583	4401.93	C180H294N29O93Ct4	TNASGLEVPLFHLFAR	T1dEN2GlcNAc	5	01Y41Y41M(31M41Y41L)61M(21Y41L32S)61Y41L32S	39	131.19	N5H6F0S2	N,1;	26	Q99678	25	40	0		1.42319		1.68263	2	0.00690568
36049	156.91	1468.65	1468.65	3	1468.65	-2.52646	4401.93	C180H294N29O93Ct4	TNASGLEVPLFHLFAR	T1dEN2GlcNAc	5	01Y41Y41M(31M41Y41L31Y41L32S)61M61Y41L32S	42	199.72	N5H6F0S2	N,0;	26	Q99678	25	40	1	35AI5,35AII5,	1.43291	1.11932	1.68263	3	0.00675562
36049	156.91	1468.65	1468.65	3	1468.65	-2.52646	4401.93	C180H294N29O93Ct4	TNASGLEVPLFHLFAR	T1dEN2GlcNAc	5	01Y41Y41M(31M41Y41L32S)61M(21Y41L32S)61Y41L	43	187.35	N5H6F0S2	N,0;	26	Q99678	25	40	0		1.43291	1.11932		2	0.014763
36177	156.14	1173.5	1174.51	4	1174.51	0.23245	4693.03	C191H311N30O101Ct4	TNASGLEVPLFHLFAR	T1dEN2GlcNAc	5	01Y41Y41M(31M41Y41L32S)61M(21Y41L32S)61Y41L32S	54	164.75	N5H6F0S3	N,1;	26	Q99678	25	40	2	YI5,YII5,YIII5,YI6,YII6,YIII6,	1.18816	1.17733	1.35505	3	0.000467337
19972	89.6	1204.51	1204.01	2	1204	3.61718	2405.99	C93H161N12O60	TNLSGR	T1dEN2GlcNAc	7	01Y41Y41M(31M21M21M)61M(31M21M)61M	26	132.95	N2H8F0S0	N,0;	735	Q6IN85	734	739	0		-1.3033	-1.84207	-0.714255	3	0.0549973
19972	89.6	1204.51	1204.01	2	1204	3.61718	2405.99	C93H161N12O60	TNLSGR	T1dEN2GlcNAc	7	01Y41Y41M(31M21M21M31G)61M(31M)61M	26	135.11	N2H8F0S0	N,0;	735	Q6IN85	734	739	0		-1.3033	-1.84207	-0.714255	3	0.0549973
17184	76.64	995.108	995.107	3	995.103	4.24642	2982.29	C107H197N22O68Ct8	TNSTGGSSGSSVGGGSGK	T1dEN2GlcNAcK18dE	7	01Y41Y41M(31M21M)61M(31M)61M	22	90.41	N2H6F0S0	N,4;	36	Q8IUD2	35	52	4	BI2,BI2,YI3,YI3,		0.398673	0.77025	2	0.0879251
31346	138.47	1029.95	1029.44	4	1029.44	-4.47558	4112.74	C165H271N30O88S1	TPAGDLAFNQCPLNATGTTSR	T1dEC11CamN14GlcNAc	9	01Y41Y41M(31M21M21M)61M(31M21M)61M21M	46	286.94	N2H9F0S0	N,1;	540	O60242	527	547	2	03AI4,04AI4,	-1.97479		-2.02106	2	0.000134035
31346	138.47	1029.95	1029.44	4	1029.44	-4.47558	4112.74	C165H271N30O88S1	TPAGDLAFNQCPLNATGTTSR	T1dEN9GlcNAcC11Cam	8	01Y41Y41M(31M21M21M)61M(31M21M)61M21M	46	286.94	N2H9F0S0	N,0;	535	O60242	527	547	2	03AI4,04AI4,	-1.97479		-2.02106	2	0.000134035
18865	84.32	1093.79	1093.13	3	1093.13	-1.66001	3276.37	C127H215N24O75	TSSSPASVNDSRGPR	T1dEN9GlcNAc	6	01Y41Y41M(31M21M21M)61M(31M21M)61M	27	158.85	N2H8F0S0	N,1;	400	Q76KD6	392	406	0		-0.17792		0.107933	2	0.829413
37228	159.69	1644.21	1646.21	4	1646.21	-0.838318	6578.81	C262H426N57O138	TSTSLHSHTSSTHHPEVTSTSTTSITPNHTSTGTR	T1dEN28GlcNAc	7	01Y41Y41M(31M(21Y41L31Y41L)41Y41L31Y)61M61Y41L32S	50	114.3	N7H7F0S1	N,1;	1772	Q6W4X9	1745	1779	2	ZII3,YII3,	-1.79316		-1.84081	2	0.000171909
37211	159.63	1203.53	1203.53	5	1203.53	6.5217	6010.6	C240H390N55O123	TSTSLHSHTSSTHHPEVTSTSTTSITPNHTSTGTR	T1dEN28GlcNAc	8	01Y41Y41M(31M)61M(21Y41L31Y41L32S)61Y41L	33	158.01	N5H6F0S1	N,1;	1772	Q6W4X9	1745	1779	0			-1.92845	-2.3403	2	0.0091804
37377	160.92	1484.65	1485.66	4	1485.65	11.0507	5936.56	C237H384N55O121	TSTSLHSHTSSTHHPEVTSTSTTSITPNHTSTGTR	T1dEN28GlcNAc	8	01Y41Y41M(31M)61M(21Y41L32S)61Y41L32S	41	190.74	N4H5F0S2	N,2;	1772	Q6W4X9	1745	1779	0		-1.88855	-1.47355		2	0.0148967
36919	159.18	1319.78	1320.18	5	1320.17	7.75382	6593.81	C263H427N56O139	TSTSLHSHTSSTHHPEVTSTSTTSITPNHTSTGTR	T1dEN28GlcNAc	7	01Y41Y41M(31M21Y(31F)41L31Y(31F)41L32S)61M61Y41L32S	50	102.35	N5H6F2S2	N,0;	1772	Q6W4X9	1745	1779	2	YII4,14XII5,	-1.92879	-1.10261	-0.463738	3	0.123242
37843	162.15	1576.94	1576.93	4	1576.93	-0.182093	6301.69	C251H407N56O131	TSTSLHSHTSSTHHPEVTSTSTTSITPNHTSTGTR	T1dEN28GlcNAc	7	01Y41Y41M(31M41Y41L31Y41L32S)61M61Y41L32S	38	178.2	N5H6F0S2	N,2;	1772	Q6W4X9	1745	1779	0			-1.47038	-0.813152	2	0.0737843
37061	160.9	1572.67	1572.93	4	1572.93	0.483929	6285.7	C251H407N56O130	TSTSLHSHTSSTHHPEVTSTSTTSITPNHTSTGTR	T1dEN28GlcNAc	8	01Y41Y41M(31M41Y41L32S)61M(21Y41L32S)61Y31F	42	146.26	N5H5F1S2	N,2;	1772	Q6W4X9	1745	1779	0		-0.698427		-0.709517	2	6.20405e-05
37777	161.87	1649.47	1649.72	4	1649.7	9.11401	6592.79	C262H424N57O139	TSTSLHSHTSSTHHPEVTSTSTTSITPNHTSTGTR	T1dEN28GlcNAc	7	01Y41Y41M(31M41Y41L32S)61M(21Y41L32S)61Y41L32S	40	120.33	N5H6F0S3	N,2;	1772	Q6W4X9	1745	1779	0		-1.56848	-0.729829	-1.49628	3	0.035459
37377	160.92	1484.65	1485.66	4	1485.65	11.0507	5936.56	C237H384N55O121	TSTSLHSHTSSTHHPEVTSTSTTSITPNHTSTGTR	T1dEN28GlcNAc	8	01Y41Y41M(31M41Y41L32S)61M61Y41L32S	49	239.46	N4H5F0S2	N,2;	1772	Q6W4X9	1745	1779	0		-1.88855	-1.47355		2	0.0148967
28602	125.94	1042.21	1042.21	4	1042.22	-6.54553	4163.85	C166H280N27O88Ct8	TTFFNVSSSTLTSKYR	T1dEN5GlcNAcK14dE	5	01Y41Y41M(31M41Y41L32S)61M61Y41L32S	28	87.93	N4H5F0S2	N,2;	272	O75449	268	283	0			2.08738	1.28675	2	0.0519552
28069	123.63	1270.95	1271.28	4	1271.29	-6.08921	5080.13	C195H336N33O116S1Ct4	TTNLTTCGRPVETASTR	T1dEN3GlcNAcC7Cam	6	01Y41Y41M(31M(21Y(31F)41L31Y41L)41Y41L31Y41L)61M61Y41L32S	50	95.23	N7H8F1S1	N,1;	411	O95498	409	425	0		0.139732	0.526095	0.176983	3	0.175132
27888	124	1193.5	1194.26	4	1194.26	-2.60699	4772.02	C183H316N33O107S1Ct4	TTNLTTCGRPVETASTR	T1dEN3GlcNAcC7Cam	7	01Y41Y41M(31M(21Y41L31Y41L)41Y41L31Y)61M61Y41L32S	42	87.75	N7H7F0S1	N,0;	411	O95498	409	425	2	ZII3,YII3,	-0.578918		-0.11622	2	0.271856
28032	123.47	1596.68	1597.68	3	1597.68	-1.72165	4789.03	C184H319N32O108S1Ct4	TTNLTTCGRPVETASTR	T1dEN3GlcNAcC7Cam	5	01Y41Y41M(31M41Y41L)61M(21Y(31F)41L31Y41L)61Y41L31Y41L	36	89.1	N7H8F1S0	N,0;	411	O95498	409	425	0			-0.376988	-0.189339	2	0.0944851
28024	123.04	1202.52	1202.51	4	1202.51	-2.58871	4805.03	C184H319N32O109S1Ct4	TTNLTTCGRPVETASTR	T1dEN3GlcNAcC7Cam	7	01Y41Y41M(31M41Y41L)61M(21Y41L31Y41L31L)61Y41L31Y41L	29	71.3	N7H9F0S0	N,0;	411	O95498	409	425	0		0.237732		0.155428	2	0.0411375
37681	162.21	1319.57	1319.98	5	1319.98	-0.0952905	6592.84	C269H436N51O129S3Ct4	TVVPADNSCLFTSVYYVVEGGVLNPACAPEMRR	T1dEN7GlcNAcC9CamC27Cam	7	01Y41Y41M(31M41Y41L32S)61M(21Y41L32S)61Y41L32S	46	87.81	N5H6F0S3	N,1;	158	Q5VVQ6	152	184	0		1.53511	1.12925		2	0.0224264
34832	151.01	1130.76	1131.27	4	1131.25	12.1233	4519.98	C196H292N39O83	TWNALDAGLYDHFNATFWRHVAR	T1dEN14GlcNAc	5	01Y41Y41M(31M21M21M)61M(31M21M)61M	27	143.28	N2H8F0S0	N,0;	302	Q96A11	289	311	0		-1.07184	-1.16008		2	0.00155922
27208	119.49	1235.51	1236.49	4	1236.5	-7.35948	4940.98	C195H315N28O115Ct4	VDENHSEFTLYESR	V1dEN4GlcNAc	5	01Y41Y41M(31M(21Y(31F)41L31Y41L)41Y41L31Y41L)61M61Y41L32S	42	76.34	N7H8F1S1	N,0;	2247	O14497	2244	2257	0		-0.307587		-0.654788	2	0.109241
27208	119.49	1235.51	1236.49	4	1236.5	-7.35948	4940.98	C195H315N28O115Ct4	VDENHSEFTLYESR	V1dEN4GlcNAc	5	01Y41Y41M(31M(21Y41L31Y41L31L)41Y(31F)41L31Y)61M61Y41L32S	44	74.69	N7H8F1S1	N,0;	2247	O14497	2244	2257	0		-0.307587		-0.654788	2	0.109241
29087	128.03	1257.84	1257.18	3	1257.16	9.96184	3768.47	C146H243N18O95	VDPNGSR	V1dEN4GlcNAc	5	01Y41Y41M(31M(21Y41L31Y41L32S)41Y41L31Y41L)61M(31M)61M	31	145.11	N6H9F0S1	N,1;	267	Q16531	264	270	28	02AIV2,BI1,BII1,BIII1,BI2,BIV1,BIII2,BIII4,CIII4,CIII2,02AIV2,BIV2,35AIV3,BIII3,YIII3,BIV3,BIII4,BIV4,35AIV5,YIV4,24XI1,YIV5,YI1,YIV6,YIII6,ZIV8,YIV8,YIV4,YIV5,YIV6,YIII6,		-2.11406	-2.11129	2	4.28861e-07
26078	115.96	1032.46	1032.46	3	1032.45	7.17195	3094.34	C129H209N20O64S1	VHPGESNASWVMK	V1dEN7GlcNAcK13dE	5	01Y41Y41M(31M)61M(31M21M)61M21M	28	224.96	N2H7F0S0	N,0;	809	Q96MI9	803	815	3	YI3,ZI3,YI3,	-0.611425	-0.624993		2	0.000120406
26078	115.96	1032.46	1032.46	3	1032.45	7.17195	3094.34	C129H209N20O64S1	VHPGESNASWVMK	V1dEN7GlcNAcK13dE	5	01Y41Y41M(31M21M)61M(31M21M)61M	28	229.61	N2H7F0S0	N,0;	809	Q96MI9	803	815	4	BI2,YI3,ZI3,YI3,	-0.611425	-0.624993		2	0.000120406
28036	123.49	1550.3	1550.63	3	1550.62	10.0365	4647.83	C187H296N27O106S1	VNCSHPFGAFR	V1dEN2GlcNAcC3Cam	5	01Y41Y41M(31M(21Y41L31Y41L)41Y41L)61M(21Y41L32S)61Y41L32S	46	115.87	N7H8F0S2	N,1;	460	P16109	459	469	0			-1.29902	-1.97834	2	0.0403788
27970	122.82	1550.3	1550.63	3	1550.62	11.0599	4647.83	C187H296N27O106S1	VNCSHPFGAFR	V1dEN2GlcNAcC3Cam	5	01Y41Y41M(31M41Y41L31Y41L31L)(41Y)61M(21Y41L32S)61Y41L32S	49	109.67	N7H8F0S2	N,2;	460	P16109	459	469	0			-1.29902	-1.97834	2	0.0403788
18568	83.91	994.435	994.775	3	994.773	1.53027	2981.3	C113H202N19O69Ct4	VNNTLSSQISR	V1dEN2GlcNAc	7	01Y41Y41M(31M21M21M)61M(31M21M)61M	22	87.99	N2H8F0S0	N,1;	1107	P11047	1106	1116	0		2.48492	2.4027		2	0.000282845
18568	83.91	994.435	994.775	3	994.773	1.53027	2981.3	C113H202N19O69Ct4	VNNTLSSQISR	V1dEN2GlcNAc	7	01Y41Y41M(31M21M21M31G)61M(31M)61M	22	85.83	N2H8F0S0	N,1;	1107	P11047	1106	1116	0		2.48492	2.4027		2	0.000282845
20582	92.44	1056.47	1055.46	2	1055.46	0.828799	2109.92	C83H145N12O50	VNSSLR	V1dEN2GlcNAc	7	01Y41Y41M(31M)61M(31M21M)61M	34	145.16	N2H6F0S0	N,2;	1001	Q7RTR2	1000	1005	5	BI2,BI2,YI3,ZI3,YI3,	-2.01691	-2.16402		2	0.00123586
20582	92.44	1056.47	1055.46	2	1055.46	0.828799	2109.92	C83H145N12O50	VNSSLR	V1dEN2GlcNAc	7	01Y41Y41M(31M21M)61M(31M)61M	32	135.8	N2H6F0S0	N,2;	1001	Q7RTR2	1000	1005	3	BI2,YI3,YI3,	-2.01691	-2.16402		2	0.00123586
28850	127.01	1382.92	1383.26	3	1383.26	-4.17294	4145.77	C173H270N37O74S3	VNYTRWLCYCHVPQSCDSLPR	V1dEN2GlcNAcC8CamC10CamC16Cam	5	01Y41Y41M(31M)61M(31M21M)61M	24	151.27	N2H6F0S0	N,0;	291	Q92830	290	310	4	BI2,BI2,YI3,YI3,		-0.0469492	0.251082	2	0.564109
28819	126.87	1438.28	1438.61	3	1438.62	-8.22181	4311.83	C175H280N37O79S3Ct4	VNYTRWLCYCHVPQSCDSLPR	V1dEN2GlcNAcC8CamC10CamC16Cam	5	01Y41Y41M(31M)61M(31M21M)61M21M	26	111.9	N2H7F0S0	N,1;	291	Q92830	290	310	2	04AI4,YI3,		1.00417	1.35104	2	0.0210095
28850	127.01	1382.92	1383.26	3	1383.26	-4.17294	4145.77	C173H270N37O74S3	VNYTRWLCYCHVPQSCDSLPR	V1dEN2GlcNAcC8CamC10CamC16Cam	5	01Y41Y41M(31M21M)61M(31M)61M	24	149.04	N2H6F0S0	N,0;	291	Q92830	290	310	4	BI2,BI2,YI3,YI3,		-0.0469492	0.251082	2	0.564109
28620	127.16	1438.28	1438.61	3	1438.62	-6.1005	4311.83	C175H280N37O79S3Ct4	VNYTRWLCYCHVPQSCDSLPR	V1dEN2GlcNAcC8CamC10CamC16Cam	5	01Y41Y41M(31M21M)61M(31M21M)61M	23	130.35	N2H7F0S0	N,1;	291	Q92830	290	310	3	BI2,YI3,YI3,	1.28107	1.00417	1.35104	3	0.00302588
30807	135	1335.56	1335.9	3	1335.9	-1.81327	4003.68	C157H260N31O89	VPGAEDNARNETLSNR	V1dEN10GlcNAc	6	01Y41Y41M(31M)61M(21Y41L32S)61Y41L32S	30	93.19	N4H5F0S2	N,0;	277	Q9UBN6	268	283	3	01AIII1,BIII1,YI3,		-1.89519	-2.75588	2	0.0325798
30807	135	1335.56	1335.9	3	1335.9	-1.81327	4003.68	C157H260N31O89	VPGAEDNARNETLSNR	V1dEN10GlcNAc	6	01Y41Y41M(31M41Y41L32S)61M61Y41L32S	35	109.7	N4H5F0S2	N,0;	277	Q9UBN6	268	283	4	03AI5,BI4,BII4,35AI5,YI3,YII3,		-1.89519	-2.75588	2	0.0325798
25917	114.13	1109.49	1109.48	3	1109.48	-4.04464	3325.44	C138H222N21O72	VPVATYTNSSQPFR	V1dEN8GlcNAc	5	01Y41Y41M(31M21M21M)61M(31M21M)61M	28	129.15	N2H8F0S0	N,0;	34	P49005	27	40	0			-0.881162	-0.160453	2	0.285257
25917	114.13	1109.49	1109.48	3	1109.48	-4.04464	3325.44	C138H222N21O72	VPVATYTNSSQPFR	V1dEN8GlcNAc	5	01Y41Y41M(31M21M21M31G)61M(31M)61M	29	125.07	N2H8F0S0	N,0;	34	P49005	27	40	3	12AIII4,25AIII2,45AI3,		-0.881162	-0.160453	2	0.285257
36965	160.53	1579.68	1580.95	4	1580.95	-1.90609	6317.76	C251H419N50O126S2Ct8	VRSEGTNSTLTLSPVSFENEHSYLCTVTCGHK	V1dEN7GlcNAcC25CamC29CamK32dE	7	01Y41Y41M(31M21Y(31F)41L31Y41L31L)61M61Y41L32S	45	141.39	N5H7F1S1	N,2;	365	P19320	359	390	1	YII3,	2.39645		2.48306	2	0.000314949
16580	73.81	924.753	924.087	3	924.086	0.78138	2769.24	C101H190N17O64Ct8	VSGKNGSAAR	V1dEK4dEN5GlcNAc	5	01Y41Y41M(31M21M)61M(31M21M)61M21M	24	88.29	N2H8F0S0	N,0;	338	Q9H2Y7	334	343	0			-0.455524	-0.322544	2	0.0279898
16565	73.74	1385.12	1385.63	2	1385.63	3.95589	2769.24	C101H190N17O64Ct8	VSGKNGSAAR	V1dEK4dEN5GlcNAc	5	01Y41Y41M(31M21M21M)61M(31M21M)61M	25	99.67	N2H8F0S0	N,0;	338	Q9H2Y7	334	343	0			-0.603516	-0.322544	2	0.0810241
16565	73.74	1385.12	1385.63	2	1385.63	3.95589	2769.24	C101H190N17O64Ct8	VSGKNGSAAR	V1dEK4dEN5GlcNAc	5	01Y41Y41M(31M21M21M31G)61M(31M)61M	24	94.88	N2H8F0S0	N,0;	338	Q9H2Y7	334	343	0			-0.603516	-0.322544	2	0.0810241
40801	174.41	1485.92	1485.92	4	1485.92	-2.89433	5937.65	C240H399N38O123Ct12	VSPSTDFISNPDNKTISPFFEPIDTK	V1dEN13GlcNAcK14dEK26dE	6	01Y41Y41M(31M41Y41L32S)61M(21Y41L32S)61Y41L32S	45	110.18	N5H6F0S3	N,0;	229	A6NHS7	217	242	0		0.479431		2.40076	2	0.272607
37421	160.38	1324.55	1324.95	5	1324.97	-12.1527	6617.81	C273H431N50O136S1	VTDWVDPSFDDFLECSGVSTITATSLGVNNSSHR	V1dEC15CamN30GlcNAc	8	01Y(61F)41Y41M(31M41Y41L31Y41L)61M(21Y41L31Y41L)61Y31F	28	92.29	N7H7F2S0	N,0;	44	O75943	15	48	0		-1.17174		-0.973895	2	0.00839536
20706	92.85	1358.62	1358.09	2	1358.09	1.14403	2714.18	C108H185N16O63	VTVVDVNESR	V1dEN7GlcNAc	5	01Y41Y41M(31M)61M(31M21M)61M21M	28	130.55	N2H7F0S0	N,1;	38	O60701	32	41	4	45AI3,04AI4,YI3,YI3,	-0.195646	0.204478	-0.0887357	3	0.874033
20798	93.42	1279.09	1279.09	2	1279.07	10.5203	2556.14	C98H175N16O58Ct4	VTVVDVNESR	V1dEN7GlcNAc	5	01Y41Y41M(31M21M)61M(31M)61M	21	85.79	N2H6F0S0	N,1;	38	O60701	32	41	3	BI2,YI3,YI3,	-0.00468549	1.05099		2	0.426082
20706	92.85	1358.62	1358.09	2	1358.09	1.14403	2714.18	C108H185N16O63	VTVVDVNESR	V1dEN7GlcNAc	5	01Y41Y41M(31M21M)61M(31M21M)61M	28	139.56	N2H7F0S0	N,1;	38	O60701	32	41	4	BI2,BI2,YI3,YI3,	-0.195646	0.204478	-0.0887357	3	0.874033
36913	160.32	1581.93	1582.67	4	1582.66	2.18873	6324.63	C260H408N43O137	VVFPNNSIFHQDWEEVSRR	V1dEN5GlcNAc	6	01Y41Y41M(31M(21Y41L31Y)41Y)(41Y)61M(21Y41L31Y41L32S)61Y41L31Y41L32S	65	174.8	N10H8F0S2	N,0;	51	O94823	47	65	0		-1.16049	-1.27832		2	0.00232634
36913	160.32	1581.93	1582.67	4	1582.66	2.18873	6324.63	C260H408N43O137	VVFPNNSIFHQDWEEVSRR	V1dEN5GlcNAc	6	01Y41Y41M(31M(21Y41L31Y41L32S)41Y41L31Y)(41Y)61M(21Y41L31Y41L32S)61Y	68	174.8	N10H8F0S2	N,0;	51	O94823	47	65	0		-1.16049	-1.27832		2	0.00232634
36913	160.32	1581.93	1582.67	4	1582.66	2.18873	6324.63	C260H408N43O137	VVFPNNSIFHQDWEEVSRR	V1dEN5GlcNAc	6	01Y41Y41M(31M(21Y41L31Y41L32S)41Y41L31Y41L32S)(41Y)61M61Y41L31Y41V	64	171.55	N10H8F0S2	N,0;	51	O94823	47	65	0		-1.16049	-1.27832		2	0.00232634
17774	80.19	1031.13	1031.13	3	1031.14	-2.02635	3090.39	C121H209N24O65Ct4	VVNSTTGPGEHLR	V1dEN3GlcNAc	10	01Y41Y41M(31M41Y)61M(21Y41L)61Y	31	184.03	N5H4F0S0	N,1;	1067	P07996	1065	1077	0		2.48885	2.96611		2	0.00756791
17774	80.19	1031.13	1031.13	3	1031.14	-2.02635	3090.39	C121H209N24O65Ct4	VVNSTTGPGEHLR	V1dEN3GlcNAc	10	01Y41Y41M(31M41Y41L31Y)61M61Y	33	188.71	N5H4F0S0	N,1;	1067	P07996	1065	1077	0		2.48885	2.96611		2	0.00756791
17936	79.99	1031.47	1031.14	3	1031.13	5.49248	3090.37	C124H209N24O66	VVNSTTGTGEHLR	V1dEN3GlcNAc	6	01Y41Y41M(31M41Y)61M(21Y41L)61Y	30	178.94	N5H4F0S0	N,0;	1069	P35442	1067	1079	0		-2.13458		-1.75257	2	0.00952023
17936	79.99	1031.47	1031.14	3	1031.13	5.49248	3090.37	C124H209N24O66	VVNSTTGTGEHLR	V1dEN3GlcNAc	6	01Y41Y41M(31M41Y41L31Y)61M61Y	31	185.81	N5H4F0S0	N,0;	1069	P35442	1067	1079	0		-2.13458		-1.75257	2	0.00952023
27458	122.14	1163.23	1163.47	4	1163.48	-7.28298	4648.9	C180H303N30O103S2Ct4	VYCQRMQEENITR	V1dEC3CamN10GlcNAc	6	01Y41Y41M(31M21Y(31F)41L31Y(31F)41L32S)61M61Y41L32S	49	88.41	N5H6F2S2	N,1;	98	P19388	89	101	3	ZII4,YII4,14XII5,	0.106383	0.189082	0.391538	3	0.127267
34832	151.01	1130.76	1130.76	4	1130.76	4.48126	4518.01	C189H302N35O91	WGATLRNFSAAHGVAEPELR	W1dEN7GlcNAc	6	01Y41Y41M(31M(21Y41L21F)41Y41L21F)(41Y)61M61M	25	99.1	N5H6F2S0	N,1;	78	Q9HB15	72	91	0		0.580513	0.443649		2	0.0173936
23752	104.17	1114.47	1114.47	3	1114.47	0.0797184	3340.39	C133H215N22O73Ct4	WGHNITEFQQR	W1dEN4GlcNAc	14	01Y41Y41M(31M21M21M)61M(31M21M)61M21M	40	181.98	N2H9F0S0	N,4;	280	Q96HE7	277	287	3	45AI3,04AI4,45AI4,		1.04424	1.33752	2	0.0148263
23607	103.91	1114.47	1114.47	3	1114.47	3.36568	3340.39	C133H215N22O73Ct4	WGHNITEFQQR	W1dEN4GlcNAc	14	01Y41Y41M(31M21M21M31G)61M(31M21M)61M	34	186.11	N2H9F0S0	N,2;	280	Q96HE7	277	287	0			1.04424	1.33752	2	0.0148263
28201	123.81	1013.18	1013.43	4	1013.43	-4.10433	4048.71	C168H263N28O86	WLSTHDPNITWSTR	W1dEN8GlcNAc	6	01Y41Y41M(31M)61M(21Y41L31Y41L32S)61Y41L	26	85.24	N5H6F0S1	N,0;	455	Q86TG7	448	461	0		-1.76238		-2.3335	2	0.0188942
28285	124.17	1325.89	1326.22	3	1326.23	-5.24142	3974.67	C165H257N28O84	WLSTHDPNITWSTR	W1dEN8GlcNAc	5	01Y41Y41M(31M)61M(21Y41L32S)61Y41L32S	36	169.64	N4H5F0S2	N,1;	455	Q86TG7	448	461	0		-2.25832	-2.40765	-2.34854	3	3.0324e-05
27929	122.64	1544.96	1545.3	3	1545.31	-9.66878	4631.92	C191H300N29O102	WLSTHDPNITWSTR	W1dEN8GlcNAc	5	01Y41Y41M(31M21Y(31F)41L21F)61M(21Y41L32S)61Y41L32S	41	125.36	N5H6F2S2	N,0;	455	Q86TG7	448	461	2	25AIII3,CIII3,	-2.73698	-2.50094	-2.82811	3	0.000224391
28118	123.85	1086.2	1086.2	4	1086.21	-3.60021	4339.8	C179H280N29O94	WLSTHDPNITWSTR	W1dEN8GlcNAc	6	01Y41Y41M(31M41Y41L)61M(21Y41L32S)61Y41L32S	32	96.66	N5H6F0S2	N,1;	455	Q86TG7	448	461	0		-1.74335	-1.87734		2	0.00136669
27794	123.58	1447.93	1447.93	3	1447.94	-4.83581	4339.8	C179H280N29O94	WLSTHDPNITWSTR	W1dEN8GlcNAc	5	01Y41Y41M(31M41Y41L31Y41L32S)61M61Y41L32S	42	223.51	N5H6F0S2	N,0;	455	Q86TG7	448	461	0		-2.1306	-1.72974	-1.92721	3	0.00100245
27794	123.58	1447.93	1447.93	3	1447.94	-4.83581	4339.8	C179H280N29O94	WLSTHDPNITWSTR	W1dEN8GlcNAc	5	01Y41Y41M(31M41Y41L32S)61M(21Y41L32S)61Y41L	40	209.51	N5H6F0S2	N,0;	455	Q86TG7	448	461	0		-2.1306	-1.72974	-2.12837	3	0.00137435
27971	123.2	1544.97	1544.96	3	1544.97	-5.2119	4630.9	C190H297N30O102	WLSTHDPNITWSTR	W1dEN8GlcNAc	6	01Y41Y41M(31M41Y41L32S)61M(21Y41L32S)61Y41L32S	42	189.96	N5H6F0S3	N,2;	455	Q86TG7	448	461	0		-1.90806	-1.78527	-2.00327	3	0.000172956
28244	124.41	1326.22	1326.22	3	1326.23	-4.7812	3974.67	C165H257N28O84	WLSTHDPNITWSTR	W1dEN8GlcNAc	5	01Y41Y41M(31M41Y41L32S)61M61Y41L32S	38	186.81	N4H5F0S2	N,1;	455	Q86TG7	448	461	0		-1.97945	-2.40765	-2.34854	3	0.000987007
32299	141.01	1378.92	1379.25	3	1379.25	2.57994	4133.73	C162H266N33O86S1Ct4	WSPHHNCTQVATANDTTLR	W1dEC7CamN14GlcNAc	5	01Y41Y41M(31M21M21M)61M(31M21M)61M21M	41	233.64	N2H9F0S0	N,0;	205	Q53HC9	192	210	1	04AI4,	1.46489	0.906717	1.59526	3	0.0167254
32044	141.28	1378.58	1379.25	3	1379.25	-0.960247	4133.73	C162H266N33O86S1Ct4	WSPHHNCTQVATANDTTLR	W1dEC7CamN14GlcNAc	5	01Y41Y41M(31M21M21M31G)61M(31M21M)61M	35	243.61	N2H9F0S0	N,0;	205	Q53HC9	192	210	0		1.46489	0.906717	1.59526	3	0.0167254
32360	141.26	1325.55	1325.24	3	1325.23	2.07343	3971.68	C156H256N33O81S1Ct4	WSPHHNCTQVATANDTTLR	W1dEN6GlcNAcC7Cam	5	01Y41Y41M(31M21M21M)61M(31M21M)61M	33	204.24	N2H8F0S0	N,1;	197	Q53HC9	192	210	0			1.50164	1.30509	2	0.00486799
32299	141.01	1378.92	1379.25	3	1379.25	2.57994	4133.73	C162H266N33O86S1Ct4	WSPHHNCTQVATANDTTLR	W1dEN6GlcNAcC7Cam	6	01Y41Y41M(31M21M21M)61M(31M21M)61M21M	41	233.64	N2H9F0S0	N,1;	197	Q53HC9	192	210	1	04AI4,	1.46489	0.906717	1.59526	3	0.0167254
32360	141.26	1325.55	1325.24	3	1325.23	2.07343	3971.68	C156H256N33O81S1Ct4	WSPHHNCTQVATANDTTLR	W1dEN6GlcNAcC7Cam	5	01Y41Y41M(31M21M21M31G)61M(31M)61M	33	202.02	N2H8F0S0	N,1;	197	Q53HC9	192	210	1	12AIII4,		1.50164	1.30509	2	0.00486799
32044	141.28	1378.58	1379.25	3	1379.25	-0.960247	4133.73	C162H266N33O86S1Ct4	WSPHHNCTQVATANDTTLR	W1dEN6GlcNAcC7Cam	6	01Y41Y41M(31M21M21M31G)61M(31M21M)61M	35	243.61	N2H9F0S0	N,1;	197	Q53HC9	192	210	0		1.46489	0.906717	1.59526	3	0.0167254
27090	118.98	1341.26	1340.93	3	1340.92	5.9218	4018.74	C170H269N26O82S1	WTQFVNVTFQMEPTITR	W1dEN6GlcNAc	6	01Y41Y41M(31M21M21M31G31G)61M(31M)61M	28	163.51	N2H9F0S0	N,0;	666	Q8IZU8	661	677	0		-0.925469		-0.862238	2	0.00124866
26539	116.53	1206.84	1206.84	3	1206.83	10.2223	3617.47	C150H230N23O79	YAVYWNSSNPR	Y1dEN6GlcNAc	9	01Y41Y41M(31M)61M(21Y41L32S)61Y41L32S	32	112.24	N4H5F0S2	N,1;	37	P52803	32	42	4	BIII1,45XI3,YI3,YI3,	-1.38489		-1.42663	2	0.000220297
26539	116.53	1206.84	1206.84	3	1206.83	10.2223	3617.47	C150H230N23O79	YAVYWNSSNPR	Y1dEN6GlcNAc	9	01Y41Y41M(31M41Y41L32S)61M61Y41L32S	35	122.19	N4H5F0S2	N,1;	37	P52803	32	42	3	BI4,BII4,35AI5,YI3,YII3,	-1.38489		-1.42663	2	0.000220297
29048	127.37	1275.55	1275.89	3	1275.88	2.47528	3823.63	C159H252N25O82	YFYLQAVNSEGQNLTR	Y1dEN13GlcNAc	21	01Y41Y41M(31M21M21M31G)61M(31M21M)61M	28	133.89	N2H9F0S0	N,9;	61	Q7Z4H8	49	64	0		-0.54804		-0.82353	2	0.0380556
17626	79.5	1377.92	1377.26	3	1377.25	2.19279	4127.74	C161H272N25O95Ct4	YGIRIDNLSR	Y1dEN7GlcNAc	5	01Y41Y41M(31M41Y41L32S)61M(21Y41L32S)61Y41L32S	35	106.6	N5H6F0S3	N,0;	301	Q13393	295	304	17	02AI2,02AII2,02AIII2,BI1,BII1,BIII1,CI1,CII1,CIII1,35AI4,35AIII4,BI2,BII2,BIII2,CI2,CII2,CIII2,35AI3,35AII3,35AIII3,BI3,BII3,BIII3,35AI4,35AIII4,YI1,BIII4,YI2,YI3,ZI1,YI1,YI2,YI4,YII4,YIII4,	1.19232		1.30872	2	0.00215905
36853	158.27	1478.66	1478.66	3	1478.66	4.45479	4431.94	C174H296N29O96Ct8	YHSNNLVENNLSLPK	Y1dEN10GlcNAcK15dE	5	01Y41Y41M(31M41Y41L31Y41L32S)61M61Y41L32S	41	229.02	N5H6F0S2	N,0;	717	B5MCY1	708	722	0		2.074		2.71479	2	0.0174382
36853	158.27	1478.66	1478.66	3	1478.66	4.45479	4431.94	C174H296N29O96Ct8	YHSNNLVENNLSLPK	Y1dEN10GlcNAcK15dE	5	01Y41Y41M(31M41Y41L32S)61M(21Y41L32S)61Y41L	42	218.45	N5H6F0S2	N,0;	717	B5MCY1	708	722	0		2.074		2.71479	2	0.0174382
30934	136.78	1337.56	1336.9	3	1336.9	2.93188	4006.67	C164H253N30O82Ct4	YHYNGTFLDGTLFDSSHNR	Y1dEN4GlcNAc	25	01Y41Y41M(31M21M)61M(31M21M)61M21M	33	290.56	N2H8F0S0	N,5;	174	O95302	171	189	3	CI3,YI3,YI3,	-0.274858	-0.313232	-0.477735	3	0.0214662
30934	136.78	1337.56	1336.9	3	1336.9	2.93188	4006.67	C164H253N30O82Ct4	YHYNGTFLDGTLFDSSHNR	Y1dEN4GlcNAc	25	01Y41Y41M(31M21M21M)61M(31M21M)61M	35	295.09	N2H8F0S0	N,5;	174	O95302	171	189	0		-0.274858	-0.313232	-0.477735	3	0.0214662
32360	141.26	1325.55	1325.24	3	1325.23	2.14209	3971.68	C163H256N27O83Ct4	YHYNGTLLDGTLFDSSYSR	Y1dEN4GlcNAc	21	01Y41Y41M(31M21M21M)61M(31M21M)61M	34	274.65	N2H8F0S0	N,4;	286	O95302	283	301	0			1.50164	1.30509	2	0.00486799
32061	141.34	1379.91	1379.25	3	1379.25	0.968682	4133.73	C169H266N27O88Ct4	YHYNGTLLDGTLFDSSYSR	Y1dEN4GlcNAc	25	01Y41Y41M(31M21M21M)61M(31M21M)61M21M	38	351.17	N2H9F0S0	N,5;	286	O95302	283	301	1	04AI4,	1.42469	1.32654	1.59526	3	0.000741811
32516	141.38	1325.55	1325.23	3	1325.23	1.58942	3971.68	C163H256N27O83Ct4	YHYNGTLLDGTLFDSSYSR	Y1dEN4GlcNAc	21	01Y41Y41M(31M21M21M31G)61M(31M)61M	37	274.52	N2H8F0S0	N,4;	286	O95302	283	301	1	12AIII4,		1.50164	1.30509	2	0.00486799
32061	141.34	1379.91	1379.25	3	1379.25	0.968682	4133.73	C169H266N27O88Ct4	YHYNGTLLDGTLFDSSYSR	Y1dEN4GlcNAc	25	01Y41Y41M(31M21M21M31G)61M(31M21M)61M	41	360.32	N2H9F0S0	N,5;	286	O95302	283	301	0		1.42469	1.32654	0.959375	3	0.00659788
17838	79.65	909.754	910.076	3	910.077	-0.757139	2727.21	C107H184N15O59Ct8	YIHQNYTK	Y1dEN5GlcNAcK8dE	9	01Y41Y41M(31M)61M(31M21M)61M21M	25	103.23	N2H7F0S0	N,1;	538	Q02809	534	541	2	YI3,YI3,	2.46309	2.54763		2	0.000284486
17838	79.65	909.754	910.076	3	910.077	-0.757139	2727.21	C107H184N15O59Ct8	YIHQNYTK	Y1dEN5GlcNAcK8dE	9	01Y41Y41M(31M21M)61M(31M21M)61M	25	105.5	N2H7F0S0	N,1;	538	Q02809	534	541	3	BI2,YI3,YI3,	2.46309	2.54763		2	0.000284486
17803	79.38	965.101	964.099	3	964.095	4.31377	2889.27	C113H194N15O64Ct8	YIHQNYTK	Y1dEN5GlcNAcK8dE	14	01Y41Y41M(31M21M)61M(31M21M)61M21M	37	266.99	N2H8F0S0	N,3;	538	Q02809	534	541	4	04AI4,YI3,YI3,YI3,	3.57505	3.54558	3.30319	3	7.2013e-05
17803	79.38	965.101	964.099	3	964.095	4.31377	2889.27	C113H194N15O64Ct8	YIHQNYTK	Y1dEN5GlcNAcK8dE	14	01Y41Y41M(31M21M21M)61M(31M21M)61M	36	254.36	N2H8F0S0	N,3;	538	Q02809	534	541	0		3.57505	3.54558	3.30319	3	7.2013e-05
17548	79.14	1018.12	1018.12	3	1018.11	3.69193	3051.32	C119H204N15O69Ct8	YIHQNYTK	Y1dEN5GlcNAcK8dE	13	01Y41Y41M(31M21M21M)61M(31M21M)61M21M	44	256.8	N2H9F0S0	N,4;	538	Q02809	534	541	0		2.27619	2.65537	2.62658	3	0.000529767
17548	79.14	1018.12	1018.12	3	1018.11	3.69193	3051.32	C119H204N15O69Ct8	YIHQNYTK	Y1dEN5GlcNAcK8dE	13	01Y41Y41M(31M21M21M31G)61M(31M21M)61M	42	259.28	N2H9F0S0	N,4;	538	Q02809	534	541	0		2.27619	2.65537	2.62658	3	0.000529767
17838	79.65	909.754	910.076	3	910.084	-8.49488	2727.23	C104H188N15O61Ct8	YILAGGNSSGK	Y1dEN7GlcNAcK11dE	5	01Y41Y41M(31M)61M(31M21M)61M21M	28	103.44	N2H7F0S0	N,2;	612	Q9H967	606	616	2	YI3,YI3,	2.46309	2.54763		2	0.000284486
17803	79.38	965.101	964.099	3	964.102	-2.99047	2889.29	C110H198N15O66Ct8	YILAGGNSSGK	Y1dEN7GlcNAcK11dE	6	01Y41Y41M(31M21M)61M(31M21M)61M21M	34	233.86	N2H8F0S0	N,1;	612	Q9H967	606	616	3	04AI4,YI3,YI3,	3.57505	3.37075	3.30319	3	6.47303e-05
17838	79.65	909.754	910.076	3	910.084	-8.49488	2727.23	C104H188N15O61Ct8	YILAGGNSSGK	Y1dEN7GlcNAcK11dE	5	01Y41Y41M(31M21M21M)61M(31M)61M	29	112.67	N2H7F0S0	N,2;	612	Q9H967	606	616	3	BI2,BIII3,YI3,YIII3,YI3,YIII3,	2.46309	2.54763		2	0.000284486
17803	79.38	965.101	964.099	3	964.102	-2.99047	2889.29	C110H198N15O66Ct8	YILAGGNSSGK	Y1dEN7GlcNAcK11dE	6	01Y41Y41M(31M21M21M)61M(31M21M)61M	34	231.35	N2H8F0S0	N,1;	612	Q9H967	606	616	0		3.57505		3.30319	2	0.00155862
17726	79.14	1018.78	1018.12	3	1018.12	-4.12401	3051.34	C116H208N15O71Ct8	YILAGGNSSGK	Y1dEN7GlcNAcK11dE	5	01Y41Y41M(31M21M21M)61M(31M21M)61M21M	35	269.66	N2H9F0S0	N,0;	612	Q9H967	606	616	0		2.27619	2.65032	2.62658	3	0.000518861
17750	79.13	964.101	964.1	3	964.102	-1.5977	2889.29	C110H198N15O66Ct8	YILAGGNSSGK	Y1dEN7GlcNAcK11dE	8	01Y41Y41M(31M21M21M31G)61M(31M)61M	35	211.59	N2H8F0S0	N,3;	612	Q9H967	606	616	0		3.57505		3.30695	2	0.00151422
17726	79.14	1018.78	1018.12	3	1018.12	-4.12401	3051.34	C116H208N15O71Ct8	YILAGGNSSGK	Y1dEN7GlcNAcK11dE	5	01Y41Y41M(31M21M21M31G)61M(31M21M)61M	34	264.68	N2H9F0S0	N,0;	612	Q9H967	606	616	0		2.27619	2.65032	2.62658	3	0.000518861
28063	123.6	1454.61	1453.94	3	1453.94	0.695499	4357.79	C169H282N27O101Ct4	YLNQTIQDDASTGER	Y1dEN3GlcNAc	8	01Y41Y41M(31M(21Y(31F)41L31Y41L32S)41Y41L)61M61M	32	104.06	N5H7F1S1	N,1;	623	Q9Y6X6	621	635	0		0.718285	0.898664	0.63913	3	0.0047539
27535	122.47	1236.99	1236.76	4	1236.76	-0.298058	4942	C191H318N29O117Ct4	YLNQTIQDDASTGER	Y1dEN3GlcNAc	6	01Y41Y41M(31M(21Y41L31Y41L31L)41Y41L31Y41L)61M61Y41L32S	49	83.95	N7H9F0S1	N,1;	623	Q9Y6X6	621	635	1	YII3,	-1.30822		-1.39411	2	0.00100871
28063	123.6	1454.61	1453.94	3	1453.94	0.695499	4357.79	C169H282N27O101Ct4	YLNQTIQDDASTGER	Y1dEN3GlcNAc	8	01Y41Y41M(31M21Y(31F)41L31Y41L31L)61M61Y41L32S	33	123.32	N5H7F1S1	N,1;	623	Q9Y6X6	621	635	1	YII3,	0.718285	0.898664	0.384218	3	0.0415792
28266	124.09	1447.94	1448.27	3	1448.27	2.57123	4340.77	C168H279N28O100Ct4	YLNQTIQDDASTGER	Y1dEN3GlcNAc	6	01Y41Y41M(31M41Y41L)61M(21Y41L32S)61Y41L32S	42	104.49	N5H6F0S2	N,1;	623	Q9Y6X6	621	635	1	CIII3,	1.45811		0.940101	2	0.0436254
27794	123.58	1447.93	1448.27	3	1448.27	1.98122	4340.77	C168H279N28O100Ct4	YLNQTIQDDASTGER	Y1dEN3GlcNAc	6	01Y41Y41M(31M41Y41L31Y41L32S)61M61Y41L32S	50	197.48	N5H6F0S2	N,1;	623	Q9Y6X6	621	635	6	03AI5,03AII5,35AI5,35AII5,BII5,03XII4,14XII4,YII4,14XII5,	1.24881	1.28057	1.32524	3	2.43203e-05
27794	123.58	1447.93	1448.27	3	1448.27	1.98122	4340.77	C168H279N28O100Ct4	YLNQTIQDDASTGER	Y1dEN3GlcNAc	6	01Y41Y41M(31M41Y41L32S)61M(21Y41L32S)61Y41L	47	185.86	N5H6F0S2	N,1;	623	Q9Y6X6	621	635	1	35AI4,	1.24881	1.28057	1.06483	3	0.000823576
27774	123.51	1544.96	1545.3	3	1545.3	1.01787	4631.87	C179H296N29O108Ct4	YLNQTIQDDASTGER	Y1dEN3GlcNAc	8	01Y41Y41M(31M41Y41L32S)61M(21Y41L32S)61Y41L32S	51	230.66	N5H6F0S3	N,1;	623	Q9Y6X6	621	635	26	02AI2,02AII2,02AIII2,BI1,BII1,BIII1,CI1,CII1,CIII1,35AI4,35AIII4,BI2,BII2,BIII2,CI2,CII2,CIII2,35AI3,35AII3,35AIII3,BI3,BII3,BIII3,35AI4,35AIII4,BIII4,ZI1,YI1,ZI2,YI2,BI4,03XI3,ZI3,YI3,02XI1,YIII3,03XI4,03XIII4,14XII4,14XIII4,YI1,ZI4,ZII4,ZIII4,YI4,YII4,Y	1.43319	1.36698	1.50709	3	0.000105734
26945	118.36	1092.15	1091.81	3	1091.81	-2.27844	3272.42	C127H219N22O73Ct4	YNNTPIVRASGR	Y1dEN2GlcNAc	6	01Y41Y41M(31M21M21M31G)61M(31M21M)61M	31	119.89	N2H9F0S0	N,1;	611	O15303	610	621	1	35XI3,	0.523866		0.720723	2	0.0241165
26945	118.36	1092.15	1091.81	3	1091.81	-2.27844	3272.42	C127H219N22O73Ct4	YNNTPIVRASGR	Y1dEN2GlcNAc	6	01Y41Y41M(31M21M21M31G31G)61M(31M)61M	31	125.58	N2H9F0S0	N,1;	611	O15303	610	621	1	02AI2,02AIII3,	0.523866		0.720723	2	0.0241165
20243	90.74	1082.8	1082.8	3	1082.79	2.8522	3245.36	C126H214N19O75Ct4	YNQSISLR	Y1dEN2GlcNAc	5	01Y41Y41M(31M41Y41L32S)61M61Y41L32S	37	89.93	N4H5F0S2	N,1;	664	Q9UBH6	663	670	3	03AI5,BI4,BII4,YI3,YII3,	1.30222		1.583	2	0.0093382
28860	126.56	1308.57	1308.92	3	1308.91	5.76328	3922.71	C157H261N34O72S3Ct4	YNVSCIMIMPQHQRQGFGR	Y1dEN2GlcNAcC5Cam	5	01Y41Y41M(31M)61M(31M21M)61M21M	32	152.86	N2H7F0S0	N,1;	854	Q8WYB5	853	871	3	04AI4,YI3,YI3,		1.09584	0.579115	2	0.0834345
28860	126.56	1308.57	1308.92	3	1308.91	5.76328	3922.71	C157H261N34O72S3Ct4	YNVSCIMIMPQHQRQGFGR	Y1dEN2GlcNAcC5Cam	5	01Y41Y41M(31M21M)61M(31M21M)61M	32	163.69	N2H7F0S0	N,1;	854	Q8WYB5	853	871	3	BI2,YI3,YI3,		1.09584	0.579115	2	0.0834345
26230	116.67	1206.84	1206.84	3	1206.85	-5.33412	3617.52	C143H234N25O79Ct4	YQPASVRFDNR	Y1dEN10GlcNAc	8	01Y41Y41M(31M41Y41L32S)61M61Y41L32S	33	106.65	N4H5F0S2	N,2;	169	Q8IYX7	160	170	0		1.89834		1.56788	2	0.00896745
27026	119.1	1341.92	1341.92	3	1341.92	0.893456	4021.74	C161H266N27O87Ct4	YSLLPFANESGTSAAAEVNR	Y1dEN8GlcNAc	5	01Y41Y41M(31M21M21M31G31G)61M(31M)61M	20	84.93	N2H9F0S0	N,1;	89	Q9NRM7	82	101	0			-0.522989	-0.62924	2	0.00839631
28463	126.48	1366.92	1366.92	3	1366.91	6.96961	4096.7	C159H267N26O94Ct4	YSSDTTPLLNGSSQDR	Y1dEN10GlcNAc	6	01Y(61F)41Y41M(31M(21Y41L31Y41L)41Y41L)61M61M	22	80.28	N5H7F1S0	N,1;	59	O95249	50	65	0		0.939988		0.818324	2	0.00475366
28773	126.68	1366.57	1366.92	3	1366.91	9.38082	4096.7	C159H267N26O94Ct4	YSSDTTPLLNGSSQDR	Y1dEN10GlcNAc	6	01Y41Y41M(31M(21Y(31F)41L31Y41L)41Y41L)61M61M	30	83.32	N5H7F1S0	N,1;	59	O95249	50	65	0		1.05564	0.541798	0.818324	3	0.0246171
28773	126.68	1366.57	1366.92	3	1366.91	9.38082	4096.7	C159H267N26O94Ct4	YSSDTTPLLNGSSQDR	Y1dEN10GlcNAc	6	01Y41Y41M(31M41Y41L)61M21Y(31F)41L31Y41L31L	28	91.4	N5H7F1S0	N,1;	59	O95249	50	65	1	YI3,	0.939988	0.541798		2	0.0652263
28379	126.14	1361.25	1361.25	3	1361.24	9.97785	4079.69	C158H264N27O93Ct4	YSSDTTPLLNGSSQDR	Y1dEN10GlcNAc	5	01Y41Y41M(31M41Y41L)61M61Y41L31Y41L32S	29	145.31	N5H6F0S1	N,1;	59	O95249	50	65	0		1.30379		1.55764	2	0.00777857
28379	126.14	1361.25	1361.25	3	1361.24	9.97785	4079.69	C158H264N27O93Ct4	YSSDTTPLLNGSSQDR	Y1dEN10GlcNAc	5	01Y41Y41M(31M41Y41L31Y41L)61M61Y41L32S	34	143.19	N5H6F0S1	N,1;	59	O95249	50	65	1	YII4,	1.30379		1.55764	2	0.00777857
28478	125.42	1092.96	1093.97	4	1093.95	11.4615	4370.78	C169H281N28O101Ct4	YSSDTTPLLNGSSQDR	Y1dEN10GlcNAc	7	01Y41Y41M(31M41Y41L31Y41L32S)61M61Y41L32S	37	112.42	N5H6F0S2	N,0;	59	O95249	50	65	3	03AI5,03AII5,35AI5,35AII5,YII4,		1.2748	1.61137	2	0.0133274
28478	125.42	1092.96	1093.97	4	1093.95	11.4615	4370.78	C169H281N28O101Ct4	YSSDTTPLLNGSSQDR	Y1dEN10GlcNAc	7	01Y41Y41M(31M41Y41L32S)61M(21Y41L32S)61Y41L	35	96.76	N5H6F0S2	N,0;	59	O95249	50	65	1	45AI3,		1.2748	1.61137	2	0.0133274
