# Supplementary material for: Comparative glycoproteomics study on the surface of SKOV3 versus IOSE80 cell lines
Source: Front Chem. 2022 Nov 22;10:1010642. doi: 10.3389/fchem.2022.1010642 (PMC9723240; doi:10.3389/fchem.2022.1010642)
Supplement: Supplementary file 6 [file Table1.XLSX]

## Sheet: TR123_IDs_13822
Spectrum Index	RT(min)	Iso.m/z	Exp.m/z	z	Theo.m/z	IPMD(ppm)	Theo.MM(m/z)	Mol.Formula	p-Seq.	p-PTMs	p-MPs	g-Linkage.	g-MPs	-log(pscore)	Composition	Gly-bracket	GlycoSite	Accession Number	Start	End	GF score	Structure-diagnostic ions
31501	137.84	1573.67	1573.42	4	1573.42	-1.09185	6287.64	C256H401N60O110S5Ct4	HSDCLACLHFNHSGICELHCPALVTYNTDTFESMPNPEGR	H1dEC4CamC7CamN11GlcNAcC16CamC20Cam	28	01Y41Y41M(31M21M21M)61M(31M)61M	31	425.76	N2H7F0S0	N,0;	259	P04626	249	288	5	BI2,BIII3,BI2,BIII3,ZI3,ZIII3,YI3,YIII3,YI3,YIII3,
31501	137.84	1573.67	1573.42	4	1573.42	-1.09185	6287.64	C256H401N60O110S5Ct4	HSDCLACLHFNHSGICELHCPALVTYNTDTFESMPNPEGR	H1dEC4CamC7CamN11GlcNAcC16CamC20Cam	28	01Y41Y41M(31M21M)61M(31M21M)61M	29	416.3	N2H7F0S0	N,0;	259	P04626	249	288	5	BI2,BI2,ZI3,YI3,YI3,
32937	143.04	1532.7	1532.95	4	1532.94	3.51129	6125.74	C262H415N46O116S2	EGPFVHIASMCAALLSKFLSLFGGIYENESR	E1dEC11CamK17dEN28GlcNAc	6	01Y41Y41M(31M41Y41L32S)61M(21Y41L32S)61Y41L	47	397.15	N5H6F0S2	N,1;	232	P51788	205	235	0
32937	143.04	1532.7	1532.95	4	1532.94	3.51129	6125.74	C262H415N46O116S2	EGPFVHIASMCAALLSKFLSLFGGIYENESR	E1dEC11CamK17dEN28GlcNAc	6	01Y41Y41M(31M41Y41L31Y41L32S)61M61Y41L32S	45	388.27	N5H6F0S2	N,1;	232	P51788	205	235	1	35AI5,35AII5,
31587	137.7	1572.91	1573.41	4	1573.42	-3.10901	6287.64	C256H401N60O110S5Ct4	HSDCLACLHFNHSGICELHCPALVTYNTDTFESMPNPEGR	H1dEC4CamC7CamN11GlcNAcC16CamC20Cam	26	01Y41Y41M(31M)61M(31M21M)61M21M	28	369.47	N2H7F0S0	N,0;	259	P04626	249	288	4	04AI4,ZI3,YI3,YI3,
25492	111.83	947.971	947.722	4	947.719	2.71159	3786.85	C151H273N26O77Ct8	IAPASNVSHTVVLRPLK	I1dEN6GlcNAcK17dE	13	01Y41Y41M(31M21M21M31G)61M(31M21M)61M	49	368.08	N2H9F0S0	N,2;	88	P43308	83	99	0
32061	141.34	1379.91	1379.25	3	1379.25	0.968682	4133.73	C169H266N27O88Ct4	YHYNGTLLDGTLFDSSYSR	Y1dEN4GlcNAc	25	01Y41Y41M(31M21M21M31G)61M(31M21M)61M	41	360.32	N2H9F0S0	N,5;	286	O95302	283	301	0
25492	111.83	947.971	947.722	4	947.719	2.71159	3786.85	C151H273N26O77Ct8	IAPASNVSHTVVLRPLK	I1dEN6GlcNAcK17dE	13	01Y41Y41M(31M21M21M)61M(31M21M)61M21M	43	351.28	N2H9F0S0	N,2;	88	P43308	83	99	0
32061	141.34	1379.91	1379.25	3	1379.25	0.968682	4133.73	C169H266N27O88Ct4	YHYNGTLLDGTLFDSSYSR	Y1dEN4GlcNAc	25	01Y41Y41M(31M21M21M)61M(31M21M)61M21M	38	351.17	N2H9F0S0	N,5;	286	O95302	283	301	1	04AI4,
17830	79.5	1226.16	1226.16	3	1226.16	1.04513	3675.47	C147H232N25O83	GYYNQSEDGSHTLQR	G1dEN4GlcNAc	21	01Y41Y41M(31M21M21M)61M(31M21M)61M21M	35	333	N2H9F0S0	N,6;	110	P10321	107	121	1	04AI4,
30830	135.09	1379.22	1379.23	3	1379.23	-0.536629	4133.66	C171H262N27O88S1	YHYNGSLMDGTLFDSSYSR	Y1dEN4GlcNAc	26	01Y41Y41M(31M21M21M31G)61M(31M21M)61M	35	322.71	N2H9F0S0	N,5;	294	Q96AY3	291	309	0
30830	135.09	1379.22	1379.23	3	1379.23	-0.536629	4133.66	C171H262N27O88S1	YHYNGSLMDGTLFDSSYSR	Y1dEN4GlcNAc	26	01Y41Y41M(31M21M21M)61M(31M21M)61M21M	35	320.44	N2H9F0S0	N,5;	294	Q96AY3	291	309	1	04AI4,
31940	139.61	1382.6	1382.27	3	1382.27	-4.46139	4142.8	C155H277N28O87S2Ct12	CEECGKAFNQSSTLTTHK	C1dE@CamC4CamK6dEN9GlcNAcK18dE	5	01Y41Y41M(31M21M21M)61M(31M21M)61M21M	41	318.03	N2H9F0S0	N,0;	355	Q9H8G1	347	364	1	04AI4,
31940	139.61	1382.6	1382.27	3	1382.27	-4.46139	4142.8	C155H277N28O87S2Ct12	CEECGKAFNQSSTLTTHK	C1dE@CamC4CamK6dEN9GlcNAcK18dE	5	01Y41Y41M(31M21M21M31G)61M(31M21M)61M	40	313.28	N2H9F0S0	N,0;	355	Q9H8G1	347	364	0
30861	136.49	1287.86	1286.86	3	1286.87	-5.64362	3857.59	C153H246N27O84Ct4	NVYNASSHSTSGFASTFR	N1dEN4GlcNAc	6	01Y41Y41M(31M21M21M31G)61M(31M21M)61M	40	311.99	N2H9F0S0	N,1;	244	Q9BYV9	241	258	0
30861	136.49	1287.86	1286.86	3	1286.87	-5.64362	3857.59	C153H246N27O84Ct4	NVYNASSHSTSGFASTFR	N1dEN4GlcNAc	6	01Y41Y41M(31M21M21M)61M(31M21M)61M21M	39	309.54	N2H9F0S0	N,1;	244	Q9BYV9	241	258	1	04AI4,
30611	135.43	1325.21	1325.2	3	1325.21	-4.57992	3971.6	C165H252N27O83S1	YHYNGSLMDGTLFDSSYSR	Y1dEN4GlcNAc	24	01Y41Y41M(31M21M21M)61M(31M21M)61M	29	308.96	N2H8F0S0	N,5;	294	Q96AY3	291	309	0
32050	139.57	1381.93	1382.27	3	1382.26	5.03587	4142.77	C166H281N26O90S2	DPEIEMSGGLVNGSSVTVSCK	D1dEN12GlcNAcC20CamK21dE	5	01Y41Y41M(31M21M21M)61M(31M21M)61M21M	41	307.76	N2H9F0S0	N,1;	417	P19320	406	426	1	04AI4,
26634	117.38	1305.24	1305.24	3	1305.24	-2.59582	3911.7	C152H264N27O85S1Ct4	ILLTCSLNDSATEVTGHR	I1dEC5CamN8GlcNAc	23	01Y41Y41M(31M21M21M)61M(31M21M)61M21M	36	306.7	N2H9F0S0	N,4;	160	P35613	153	170	2	45AI3,04AI4,
23352	103.74	1146.84	1146.5	3	1146.5	-2.45324	3436.49	C137H235N22O76S1	TALVANTSNMPVAAR	T1dEN6GlcNAc	6	01Y41Y41M(31M21M21M)61M(31M21M)61M21M	42	306.62	N2H9F0S0	N,0;	314	P38606	309	323	1	04AI4,
17830	79.5	1226.16	1226.16	3	1226.16	1.04513	3675.47	C147H232N25O83	GYYNQSEDGSHTLQR	G1dEN4GlcNAc	21	01Y41Y41M(31M21M21M31G31G)61M(31M)61M	32	306.26	N2H9F0S0	N,6;	110	P10321	107	121	0
37086	159.17	1569.18	1569.18	4	1569.17	4.9017	6270.66	C255H406N55O123S2	QQMQTQNLSAYIIPGTDAHMNEYIGQHDERR	Q1dEN7GlcNAc	7	01Y41Y41M(31M41Y41L31Y41L32S)61M61Y41L32S	53	306.07	N5H6F0S2	N,2;	65	O43895	59	89	3	03AI5,03AII5,35AI5,35AII5,YII4,
30611	135.43	1325.21	1325.2	3	1325.21	-4.57992	3971.6	C165H252N27O83S1	YHYNGSLMDGTLFDSSYSR	Y1dEN4GlcNAc	24	01Y41Y41M(31M21M21M31G)61M(31M)61M	30	304.41	N2H8F0S0	N,5;	294	Q96AY3	291	309	1	12AIII4,
24889	109.18	1265.89	1265.21	3	1265.21	-1.16826	3791.62	C144H252N27O79S2Ct8	SHTGERLFQCNLCGK	S1dEC10CamN11GlcNAcC13CamK15dE	6	01Y41Y41M(31M21M21M)61M(31M21M)61M21M	47	304.23	N2H9F0S0	N,0;	387	Q9BUG6	377	391	2	45AI3,04AI4,
24889	109.18	1265.89	1265.21	3	1265.21	-1.16826	3791.62	C144H252N27O79S2Ct8	SHTGERLFQCNLCGK	S1dEC10CamN11GlcNAcC13CamK15dE	6	01Y41Y41M(31M21M21M31G)61M(31M21M)61M	46	304.23	N2H9F0S0	N,0;	387	Q9BUG6	377	391	0
31646	138.41	1372.59	1372.25	3	1372.25	0.128029	4112.74	C161H267N30O90Ct4	TAGSASDRFQDSSVFNETLR	T1dEN16GlcNAc	7	01Y41Y41M(31M21M21M)61M(31M21M)61M21M	41	303.86	N2H9F0S0	N,0;	92	Q7Z553	77	96	1	04AI4,
31646	138.41	1372.59	1372.25	3	1372.25	0.128029	4112.74	C161H267N30O90Ct4	TAGSASDRFQDSSVFNETLR	T1dEN16GlcNAc	7	01Y41Y41M(31M21M21M31G)61M(31M21M)61M	43	303.86	N2H9F0S0	N,0;	92	Q7Z553	77	96	0
26430	117.59	1251.23	1250.89	3	1250.89	2.08462	3749.65	C146H254N27O80S1Ct4	ILLTCSLNDSATEVTGHR	I1dEC5CamN8GlcNAc	27	01Y41Y41M(31M21M21M)61M(31M21M)61M	34	302.37	N2H8F0S0	N,6;	160	P35613	153	170	0
26430	117.59	1251.23	1250.89	3	1250.89	2.08462	3749.65	C146H254N27O80S1Ct4	ILLTCSLNDSATEVTGHR	I1dEC5CamN8GlcNAc	27	01Y41Y41M(31M21M21M31G)61M(31M)61M	34	300.03	N2H8F0S0	N,6;	160	P35613	153	170	0
17726	79.14	1018.78	1018.12	3	1018.11	2.79269	3051.32	C119H204N15O69Ct8	YIHQNYTK	Y1dEN5GlcNAcK8dE	15	01Y41Y41M(31M21M21M)61M(31M21M)61M21M	41	296.35	N2H9F0S0	N,4;	538	Q02809	534	541	0
27933	122.65	1274.29	1273.61	3	1273.61	-0.16491	3817.82	C150H270N27O79Ct8	LVALAVIDEKNTSVEHTR	L1dEK10dEN11GlcNAc	16	01Y41Y41M(31M21M)61M(31M21M)61M21M	33	295.48	N2H8F0S0	N,1;	258	Q96JJ7	248	265	3	04AI4,YI3,YI3,
31618	138.31	1029.19	1029.44	4	1029.44	-7.95185	4112.75	C163H275N28O91S1	LDPMESVREETVNLTTDSR	L1dEN13GlcNAc	5	01Y41Y41M(31M21M21M)61M(31M21M)61M21M	47	295.19	N2H9F0S0	N,0;	348	Q6UWL2	336	354	2	03AI4,04AI4,
30934	136.78	1337.56	1336.9	3	1336.9	2.93188	4006.67	C164H253N30O82Ct4	YHYNGTFLDGTLFDSSHNR	Y1dEN4GlcNAc	25	01Y41Y41M(31M21M21M)61M(31M21M)61M	35	295.09	N2H8F0S0	N,5;	174	O95302	171	189	0
23352	103.74	1146.84	1146.5	3	1146.5	-2.45324	3436.49	C137H235N22O76S1	TALVANTSNMPVAAR	T1dEN6GlcNAc	6	01Y41Y41M(31M21M21M31G31G)61M(31M)61M	41	294.53	N2H9F0S0	N,0;	314	P38606	309	323	0
31646	138.41	1372.59	1372.25	3	1372.26	-2.25855	4112.75	C163H275N28O91S1	LDPMESVREETVNLTTDSR	L1dEN13GlcNAc	5	01Y41Y41M(31M21M21M31G)61M(31M21M)61M	41	294.03	N2H9F0S0	N,1;	348	Q6UWL2	336	354	0
31618	138.31	1029.19	1029.44	4	1029.44	-5.5428	4112.74	C165H271N30O88S1	TPAGDLAFNQCPLNATGTTSR	T1dEC11CamN14GlcNAc	6	01Y41Y41M(31M21M21M)61M(31M21M)61M21M	48	293.24	N2H9F0S0	N,0;	540	O60242	527	547	2	03AI4,04AI4,
31618	138.31	1029.19	1029.44	4	1029.44	-5.5428	4112.74	C165H271N30O88S1	TPAGDLAFNQCPLNATGTTSR	T1dEN9GlcNAcC11Cam	7	01Y41Y41M(31M21M21M)61M(31M21M)61M21M	48	293.24	N2H9F0S0	N,1;	535	O60242	527	547	2	03AI4,04AI4,
24889	109.18	1265.89	1265.21	3	1265.21	-1.16826	3791.62	C144H252N27O79S2Ct8	SHTGERLFQCNLCGK	S1dEC10CamN11GlcNAcC13CamK15dE	6	01Y41Y41M(31M21M21M31G31G)61M(31M)61M	44	292.51	N2H9F0S0	N,0;	387	Q9BUG6	377	391	1	02AI2,02AIII3,
25274	112.28	947.971	947.722	4	947.719	2.77599	3786.85	C151H273N26O77Ct8	IAPASNVSHTVVLRPLK	I1dEN6GlcNAcK17dE	9	01Y41Y41M(31M21M21M31G31G)61M(31M)61M	45	292.4	N2H9F0S0	N,1;	88	P43308	83	99	0
31646	138.41	1372.59	1372.25	3	1372.25	0.150619	4112.74	C165H271N30O88S1	TPAGDLAFNQCPLNATGTTSR	T1dEC11CamN14GlcNAc	5	01Y41Y41M(31M21M21M31G)61M(31M21M)61M	41	292.19	N2H9F0S0	N,0;	540	O60242	527	547	0
31646	138.41	1372.59	1372.25	3	1372.25	0.150619	4112.74	C165H271N30O88S1	TPAGDLAFNQCPLNATGTTSR	T1dEN9GlcNAcC11Cam	5	01Y41Y41M(31M21M21M31G)61M(31M21M)61M	41	292.19	N2H9F0S0	N,0;	535	O60242	527	547	0
24209	107.49	931.947	931.951	4	931.944	7.20923	3723.75	C141H260N25O79Ct12	SSNLTKHNIIHTGEK	S1dEN3GlcNAcK6dEK15dE	5	01Y41Y41M(31M21M21M31G)61M(31M21M)61M	42	291.8	N2H9F0S0	N,0;	466	Q96N38	464	478	0
37086	159.17	1569.18	1569.18	4	1569.17	4.9017	6270.66	C255H406N55O123S2	QQMQTQNLSAYIIPGTDAHMNEYIGQHDERR	Q1dEN7GlcNAc	7	01Y41Y41M(31M41Y41L32S)61M(21Y41L32S)61Y41L	52	291.51	N5H6F0S2	N,2;	65	O43895	59	89	0
17726	79.14	1018.78	1018.12	3	1018.11	2.79269	3051.32	C119H204N15O69Ct8	YIHQNYTK	Y1dEN5GlcNAcK8dE	15	01Y41Y41M(31M21M21M31G)61M(31M21M)61M	40	291.35	N2H9F0S0	N,4;	538	Q02809	534	541	0
24842	109.32	1266.21	1265.21	3	1265.21	2.59514	3792.61	C145H251N24O83S1Ct8	IGPSSPSNGIDMGYNGNK	I1dEN17GlcNAcK18dE	8	01Y41Y41M(31M21M21M)61M(31M21M)61M21M	51	291.04	N2H9F0S0	N,2;	349	Q8IYU2	333	350	2	45AI3,04AI4,
24842	109.32	1266.21	1265.21	3	1265.21	2.59514	3792.61	C145H251N24O83S1Ct8	IGPSSPSNGIDMGYNGNK	I1dEN17GlcNAcK18dE	8	01Y41Y41M(31M21M21M31G)61M(31M21M)61M	51	291.04	N2H9F0S0	N,2;	349	Q8IYU2	333	350	0
24842	109.32	1266.21	1265.21	3	1265.21	2.59514	3792.61	C145H251N24O83S1Ct8	IGPSSPSNGIDMGYNGNK	I1dEN17GlcNAcK18dE	8	01Y41Y41M(31M21M21M31G31G)61M(31M)61M	51	291.04	N2H9F0S0	N,2;	349	Q8IYU2	333	350	1	02AI2,02AIII3,
19412	86.89	1021.43	1021.43	3	1021.43	4.11121	3061.27	C120H202N19O72	NNHTASILDR	N1dEN2GlcNAc	7	01Y41Y41M(31M21M21M)61M(31M21M)61M21M	42	290.89	N2H9F0S0	N,0;	130	P08962	129	138	1	04AI4,
30934	136.78	1337.56	1336.9	3	1336.9	2.93188	4006.67	C164H253N30O82Ct4	YHYNGTFLDGTLFDSSHNR	Y1dEN4GlcNAc	25	01Y41Y41M(31M21M)61M(31M21M)61M21M	33	290.56	N2H8F0S0	N,5;	174	O95302	171	189	3	CI3,YI3,YI3,
30934	136.78	1337.56	1336.9	3	1336.9	2.93188	4006.67	C164H253N30O82Ct4	YHYNGTFLDGTLFDSSHNR	Y1dEN4GlcNAc	25	01Y41Y41M(31M21M21M31G)61M(31M)61M	36	290.56	N2H8F0S0	N,5;	174	O95302	171	189	1	12AIII4,
31618	138.31	1029.19	1029.44	4	1029.45	-9.94028	4112.76	C173H275N24O87S1	YNLEELYQAVENLCSYK	Y1dEN12GlcNAcC14CamK17dE	5	01Y41Y41M(31M21M21M)61M(31M21M)61M21M	47	288.76	N2H9F0S0	N,1;	246	Q13620	235	251	2	03AI4,04AI4,
23606	103.53	1146.83	1146.51	3	1146.5	3.84462	3436.49	C140H231N22O76	QQNFGLNNATQPK	Q1dEN8GlcNAcK13dE	5	01Y41Y41M(31M21M21M31G)61M(31M21M)61M	47	288.67	N2H9F0S0	N,1;	59	Q5VTH9	52	64	0
25697	112.75	1274.9	1274.22	3	1274.22	-5.85509	3818.65	C155H253N28O82	TILVDNNTWNNTHISR	T1dEN10GlcNAc	21	01Y41Y41M(31M21M21M)61M(31M21M)61M21M	34	287.93	N2H9F0S0	N,2;	548	P46977	539	554	1	04AI4,
25697	112.75	1274.9	1274.22	3	1274.22	-5.85509	3818.65	C155H253N28O82	TILVDNNTWNNTHISR	T1dEN6GlcNAc	19	01Y41Y41M(31M21M21M)61M(31M21M)61M21M	34	287.93	N2H9F0S0	N,0;	544	P46977	539	554	1	04AI4,
25519	111.96	907.96	907.208	4	907.206	2.18901	3624.8	C145H263N26O72Ct8	IAPASNVSHTVVLRPLK	I1dEN6GlcNAcK17dE	12	01Y41Y41M(31M21M21M)61M(31M21M)61M	46	287.85	N2H8F0S0	N,2;	88	P43308	83	99	0
32050	139.57	1381.93	1382.27	3	1382.26	5.03587	4142.77	C166H281N26O90S2	DPEIEMSGGLVNGSSVTVSCK	D1dEN12GlcNAcC20CamK21dE	5	01Y41Y41M(31M21M21M31G31G)61M(31M)61M	38	286.79	N2H9F0S0	N,1;	417	P19320	406	426	1	12AIII5,
19412	86.89	1021.43	1021.43	3	1021.43	4.11121	3061.27	C120H202N19O72	NNHTASILDR	N1dEN2GlcNAc	7	01Y41Y41M(31M21M21M31G)61M(31M21M)61M	39	286.04	N2H9F0S0	N,0;	130	P08962	129	138	0
31618	138.31	1029.19	1029.44	4	1029.45	-11.612	4112.76	C156H275N24O88S2Ct12	TFAMKDFSGVSDTDNSSMK	T1dEK5dEN15GlcNAcK19dE	5	01Y41Y41M(31M21M21M)61M(31M21M)61M21M	47	285.69	N2H9F0S0	N,2;	664	Q9UPZ3	650	668	2	03AI4,04AI4,
25519	111.96	907.96	907.208	4	907.206	2.18901	3624.8	C145H263N26O72Ct8	IAPASNVSHTVVLRPLK	I1dEN6GlcNAcK17dE	12	01Y41Y41M(31M21M)61M(31M21M)61M21M	50	285.52	N2H8F0S0	N,2;	88	P43308	83	99	6	03AI4,45AI3,YI3,03AI4,YI3,YI3,
31692	138.12	1029.2	1029.44	4	1029.44	4.2768	4112.72	C164H271N26O87S2Ct4	FEISCNLSLDAMEEFLNR	F1dEC5CamN6GlcNAc	5	01Y41Y41M(31M21M21M)61M(31M21M)61M21M	49	285.48	N2H9F0S0	N,0;	648	Q15269	643	660	2	03AI4,04AI4,
17795	79.34	1281.52	1281.52	3	1281.52	0.564876	3841.54	C149H242N25O88Ct4	GYYNQSEDGSHTLQR	G1dEN4GlcNAc	19	01Y41Y41M(31M21M21M31G)61M(31M21M)61M21M	38	285.41	N2H10F0S0	N,2;	110	P10321	107	121	0
31617	138.3	1372.92	1372.26	3	1372.26	-1.16043	4112.75	C169H271N30O85S1	AHASPFSGALTPSAPPGPEMNR	A1dEN21GlcNAc	5	01Y41Y41M(31M21M21M)61M(31M21M)61M21M	40	285.16	N2H9F0S0	N,2;	139	O15027	119	140	1	04AI4,
31346	138.47	1029.95	1029.44	4	1029.45	-8.18727	4112.75	C169H271N30O85S1	DYCNIIAFSPNSTNHVALR	D1dEC3CamN11GlcNAc	5	01Y41Y41M(31M21M21M31G31G)61M(31M)61M	46	284.81	N2H9F0S0	N,0;	123	P0DMS9	113	131	0
31346	138.47	1029.95	1029.44	4	1029.44	-4.47558	4112.74	C165H271N30O88S1	TPAGDLAFNQCPLNATGTTSR	T1dEC11CamN14GlcNAc	9	01Y41Y41M(31M21M21M31G31G)61M(31M)61M	46	284.68	N2H9F0S0	N,1;	540	O60242	527	547	0
31346	138.47	1029.95	1029.44	4	1029.44	-4.47558	4112.74	C165H271N30O88S1	TPAGDLAFNQCPLNATGTTSR	T1dEN9GlcNAcC11Cam	8	01Y41Y41M(31M21M21M31G31G)61M(31M)61M	46	284.68	N2H9F0S0	N,0;	535	O60242	527	547	0
31618	138.31	1029.19	1029.44	4	1029.45	-9.94028	4112.76	C173H275N24O87S1	YNLEELYQAVENLCSYK	Y1dEN12GlcNAcC14CamK17dE	5	01Y41Y41M(31M21M21M31G)61M(31M21M)61M	48	284.23	N2H9F0S0	N,1;	246	Q13620	235	251	0
31617	138.3	1372.92	1372.26	3	1372.25	5.95708	4112.72	C162H267N34O87S1	HNGNYTCIASNAAATVSRER	H1dEN4GlcNAcC7Cam	5	01Y41Y41M(31M21M21M)61M(31M21M)61M21M	41	283.31	N2H9F0S0	N,2;	666	Q8TD84	663	682	1	04AI4,
31692	138.12	1029.2	1029.44	4	1029.44	4.2768	4112.72	C164H271N26O87S2Ct4	FEISCNLSLDAMEEFLNR	F1dEC5CamN6GlcNAc	5	01Y41Y41M(31M21M21M31G)61M(31M21M)61M	48	283.24	N2H9F0S0	N,0;	648	Q15269	643	660	0
31180	136.06	1287.19	1287.2	3	1287.2	-3.99699	3857.58	C147H246N31O83S1Ct4	SRSPHNNGTCFGTDLNR	S1dEN7GlcNAcC10Cam	5	01Y41Y41M(31M21M21M)61M(31M21M)61M21M	46	282.65	N2H9F0S0	N,0;	174	Q8IVL8	168	184	1	04AI4,
31346	138.47	1029.95	1029.44	4	1029.45	-8.18727	4112.75	C169H271N30O85S1	DYCNIIAFSPNSTNHVALR	D1dEC3CamN11GlcNAc	5	01Y41Y41M(31M21M21M)61M(31M21M)61M21M	46	282.55	N2H9F0S0	N,0;	123	P0DMS9	113	131	2	03AI4,04AI4,
31346	138.47	1029.95	1029.44	4	1029.45	-8.18727	4112.75	C169H271N30O85S1	DYCNIIAFSPNSTNHVALR	D1dEC3CamN11GlcNAc	5	01Y41Y41M(31M21M21M31G)61M(31M21M)61M	48	282.55	N2H9F0S0	N,0;	123	P0DMS9	113	131	0
17726	79.14	1018.78	1018.12	3	1018.12	-1.76967	3051.33	C122H212N17O69S1	NECALLKAR	N1GlcNAc@dEC3CamK7dE	5	01Y41Y41M(31M21M21M)61M(31M21M)61M21M	41	282.55	N2H9F0S0	N,0;	141	P19883	141	149	0
31346	138.47	1029.95	1029.44	4	1029.44	-4.4989	4112.74	C161H267N30O90Ct4	TAGSASDRFQDSSVFNETLR	T1dEN16GlcNAc	5	01Y41Y41M(31M21M21M31G31G)61M(31M)61M	46	282.22	N2H9F0S0	N,0;	92	Q7Z553	77	96	0
36434	156.46	1563.67	1563.67	3	1563.67	4.17173	4686.98	C180H309N26O104S1Ct12	YCFKENENVTVDK	Y1dEC2CamK4dEN8GlcNAcK13dE	6	01Y41Y41M(31M41Y41L32S)61M(21Y41L32S)61Y41L32S	45	281.41	N5H6F0S3	N,2;	13	Q9BXM9	6	18	2	YI5,YII5,YIII5,YI6,YII6,YIII6,
31618	138.31	1029.19	1029.44	4	1029.45	-11.612	4112.76	C156H275N24O88S2Ct12	TFAMKDFSGVSDTDNSSMK	T1dEK5dEN15GlcNAcK19dE	5	01Y41Y41M(31M21M21M31G)61M(31M21M)61M	48	281.16	N2H9F0S0	N,2;	664	Q9UPZ3	650	668	0
17726	79.14	1018.78	1018.12	3	1018.11	4.12261	3051.31	C114H204N17O71Ct8	GNRTENFTK	G1dEN6GlcNAcK9dE	7	01Y41Y41M(31M21M21M)61M(31M21M)61M21M	41	280.7	N2H9F0S0	N,0;	568	Q9NVV4	563	571	0
17726	79.14	1018.78	1018.12	3	1018.11	4.12261	3051.31	C114H204N17O71Ct8	GNRTENFTK	G1dEN2GlcNAcK9dE	7	01Y41Y41M(31M21M21M)61M(31M21M)61M21M	41	280.7	N2H9F0S0	N,0;	564	Q9NVV4	563	571	0
17795	79.34	1281.52	1281.52	3	1281.52	0.564876	3841.54	C149H242N25O88Ct4	GYYNQSEDGSHTLQR	G1dEN4GlcNAc	19	01Y41Y41M(31M21M21M31G31G)61M(31M21M)61M	35	280.58	N2H10F0S0	N,2;	110	P10321	107	121	0
24606	109.29	1265.21	1265.22	3	1265.21	3.86187	3791.62	C149H252N29O82S1	NAVVMDQEPAGNRTVNR	N1dEN12GlcNAc	5	01Y41Y41M(31M21M21M31G)61M(31M21M)61M	47	280.55	N2H9F0S0	N,1;	285	P43628	274	290	0
31617	138.3	1372.92	1372.26	3	1372.26	-1.16043	4112.75	C169H271N30O85S1	AHASPFSGALTPSAPPGPEMNR	A1dEN21GlcNAc	5	01Y41Y41M(31M21M21M31G)61M(31M21M)61M	41	280.48	N2H9F0S0	N,2;	139	O15027	119	140	0
31180	136.06	1287.19	1287.2	3	1287.2	-3.99699	3857.58	C147H246N31O83S1Ct4	SRSPHNNGTCFGTDLNR	S1dEN7GlcNAcC10Cam	5	01Y41Y41M(31M21M21M31G)61M(31M21M)61M	48	280.31	N2H9F0S0	N,0;	174	Q8IVL8	168	184	0
32734	144.09	1543.68	1543.36	3	1543.35	4.34433	4626.03	C187H306N37O92S1Ct4	GNYDFVQAMIVNNHTSLDVEEAAAVR	G1dEN13GlcNAc	28	01Y41Y41M(31M21M21M)61M(31M21M)61M	30	279.95	N2H8F0S0	N,1;	270	Q6PIU2	258	283	0
32734	144.09	1543.68	1543.36	3	1543.35	4.34433	4626.03	C187H306N37O92S1Ct4	GNYDFVQAMIVNNHTSLDVEEAAAVR	G1dEN13GlcNAc	28	01Y41Y41M(31M21M)61M(31M21M)61M21M	30	279.95	N2H8F0S0	N,1;	270	Q6PIU2	258	283	2	04AI4,YI3,
37589	161.06	1576.94	1576.94	4	1576.93	6.5902	6301.7	C259H411N52O119S3Ct4	HFEEAYPNCTVLEARPCYNVARLMFLDAER	H1dEN8GlcNAcC9CamC17Cam	6	01Y41Y41M(31M41Y41L31Y41L32S)61M61Y41L32S	49	279.54	N5H6F0S2	N,1;	266	Q5T3F8	259	288	0
31180	136.06	1287.19	1287.2	3	1287.21	-7.62888	3857.6	C150H250N27O84S1Ct4	MDDSALQLNHTANEFAR	M1dEN9GlcNAc	5	01Y41Y41M(31M21M21M)61M(31M21M)61M21M	45	279.19	N2H9F0S0	N,0;	446	Q96RF0	438	454	1	04AI4,
17745	79.11	1018.12	1018.11	3	1018.11	7.33236	3051.3	C123H204N19O69	WEIRNISGR	W1dEN5GlcNAc	5	01Y41Y41M(31M21M21M)61M(31M21M)61M21M	41	278.84	N2H9F0S0	N,1;	1087	Q9NY15	1083	1091	1	04AI4,
24842	109.32	1266.21	1265.21	3	1265.21	-0.204393	3792.63	C151H251N20O84Ct8	TEPINTTYSYTDFQK	T1dEN5GlcNAcK15dE	7	01Y41Y41M(31M21M21M)61M(31M21M)61M21M	48	278.63	N2H9F0S0	N,0;	196	Q9NXF7	192	206	2	45AI3,04AI4,
24842	109.32	1266.21	1265.21	3	1265.21	-0.204393	3792.63	C151H251N20O84Ct8	TEPINTTYSYTDFQK	T1dEN5GlcNAcK15dE	7	01Y41Y41M(31M21M21M31G)61M(31M21M)61M	48	278.63	N2H9F0S0	N,0;	196	Q9NXF7	192	206	0
31346	138.47	1029.95	1029.44	4	1029.45	-10.5448	4112.76	C156H275N24O88S2Ct12	TFAMKDFSGVSDTDNSSMK	T1dEK5dEN15GlcNAcK19dE	5	01Y41Y41M(31M21M21M31G31G)61M(31M)61M	46	277.87	N2H9F0S0	N,1;	664	Q9UPZ3	650	668	0
24911	109.63	898.193	898.195	4	898.186	9.74652	3588.72	C153H259N22O74	NKDLLNETVVAVFQK	N1dEK2dEN6GlcNAcK15dE	5	01Y41Y41M(31M21M21M)61M(31M21M)61M	48	277.72	N2H8F0S0	N,0;	614	Q9Y2K3	609	623	0
24911	109.63	898.193	898.195	4	898.186	9.74652	3588.72	C153H259N22O74	NKDLLNETVVAVFQK	N1dEK2dEN6GlcNAcK15dE	5	01Y41Y41M(31M21M)61M(31M21M)61M21M	51	277.72	N2H8F0S0	N,0;	614	Q9Y2K3	609	623	6	03AI4,45AI3,YI3,YI3,01XI4,01XII4,YI3,
24651	109.49	1266.22	1265.55	3	1265.54	5.48974	3792.6	C154H247N26O78S1Ct4	NATGMEVGWYRPPFSR	N1GlcNAc@dE	5	01Y41Y41M(31M21M21M31G)61M(31M21M)61M	46	277	N2H9F0S0	N,0;	60	Q16653	60	75	0
34929	150.69	1238.26	1238.26	3	1238.26	0.196591	3710.75	C152H265N24O75S1Ct4	LRPIIISMNYSLPLR	L1dEN9GlcNAc	6	01Y41Y41M(31M21M21M31G)61M(31M21M)61M	39	276.99	N2H9F0S0	N,0;	573	P26006	565	579	0
31180	136.06	1287.19	1287.2	3	1287.21	-7.62888	3857.6	C150H250N27O84S1Ct4	MDDSALQLNHTANEFAR	M1dEN9GlcNAc	5	01Y41Y41M(31M21M21M31G)61M(31M21M)61M	47	276.85	N2H9F0S0	N,0;	446	Q96RF0	438	454	0
27090	118.98	1341.26	1340.6	3	1340.6	-1.42742	4017.77	C159H274N29O82S2Ct4	TYNITENMLCVGIVPGRR	T1dEN3GlcNAcC10Cam	5	01Y41Y41M(31M21M21M)61M(31M21M)61M21M	38	276.45	N2H9F0S0	N,0;	173	Q8IYP2	171	188	1	04AI4,
32050	139.57	1381.93	1382.27	3	1382.27	-1.65749	4142.79	C170H277N32O82S2	AVNICGMHGWTKDLSPHSR	A1dEN3GlcNAcC5CamK12dE	5	01Y41Y41M(31M21M21M31G31G)61M(31M)61M	38	276.39	N2H9F0S0	N,2;	22	P0CW21	20	38	1	12AIII5,
31617	138.3	1372.92	1372.26	3	1372.25	5.95708	4112.72	C162H267N34O87S1	HNGNYTCIASNAAATVSRER	H1dEN4GlcNAcC7Cam	5	01Y41Y41M(31M21M21M31G)61M(31M21M)61M	42	276.29	N2H9F0S0	N,2;	666	Q8TD84	663	682	0
24606	109.29	1265.21	1265.22	3	1265.21	3.86187	3791.62	C149H252N29O82S1	NAVVMDQEPAGNRTVNR	N1dEN12GlcNAc	5	01Y41Y41M(31M21M21M)61M(31M21M)61M21M	45	275.85	N2H9F0S0	N,1;	285	P43628	274	290	2	45AI3,04AI4,
24209	107.49	931.947	931.951	4	931.944	7.20923	3723.75	C141H260N25O79Ct12	SSNLTKHNIIHTGEK	S1dEN3GlcNAcK6dEK15dE	5	01Y41Y41M(31M21M21M)61M(31M21M)61M21M	42	275.76	N2H9F0S0	N,0;	466	Q96N38	464	478	2	03AI4,45AI3,
17726	79.14	1018.78	1018.12	3	1018.11	4.12261	3051.31	C114H204N17O71Ct8	GNRTENFTK	G1dEN6GlcNAcK9dE	7	01Y41Y41M(31M21M21M31G)61M(31M21M)61M	40	275.7	N2H9F0S0	N,0;	568	Q9NVV4	563	571	0
17726	79.14	1018.78	1018.12	3	1018.11	4.12261	3051.31	C114H204N17O71Ct8	GNRTENFTK	G1dEN2GlcNAcK9dE	7	01Y41Y41M(31M21M21M31G)61M(31M21M)61M	40	275.7	N2H9F0S0	N,0;	564	Q9NVV4	563	571	0
27576	121.1	946.45	946.699	4	946.699	-0.334427	3781.77	C161H266N25O77	KVFELISLLNYTADQIR	K1dEN10GlcNAc	5	01Y41Y41M(31M21M21M)61M(31M21M)61M	39	275.52	N2H8F0S0	N,1;	696	A2A2Z9	687	703	0
19412	86.89	1021.43	1021.43	3	1021.43	2.78561	3061.28	C125H202N17O70	FLANTSFQGR	F1dEN4GlcNAc	5	01Y41Y41M(31M21M21M)61M(31M21M)61M21M	41	275.28	N2H9F0S0	N,1;	344	O60391	341	350	1	04AI4,
26772	119.12	1341.23	1340.6	3	1340.59	2.78319	4017.76	C158H270N29O85S1Ct4	MRTGDELVNINGTPLYGSR	M1dEN11GlcNAc	5	01Y41Y41M(31M21M21M)61M(31M21M)61M21M	38	275.14	N2H9F0S0	N,1;	62	Q9ULL8	52	70	1	04AI4,
31692	138.12	1029.2	1029.44	4	1029.45	-7.39941	4112.76	C161H275N28O82S3Ct8	FSMMPQSMANSSATWKPAR	F1dEN10GlcNAcK16dE	5	01Y41Y41M(31M21M21M)61M(31M21M)61M21M	47	275.14	N2H9F0S0	N,0;	218	Q8IZJ6	209	227	2	03AI4,04AI4,
31692	138.12	1029.2	1029.44	4	1029.45	-7.39941	4112.76	C161H275N28O82S3Ct8	FSMMPQSMANSSATWKPAR	F1dEN10GlcNAcK16dE	5	01Y41Y41M(31M21M21M31G)61M(31M21M)61M	46	275.14	N2H9F0S0	N,0;	218	Q8IZJ6	209	227	0
17726	79.14	1018.78	1018.12	3	1018.12	-1.76967	3051.33	C122H212N17O69S1	NECALLKAR	N1GlcNAc@dEC3CamK7dE	5	01Y41Y41M(31M21M21M31G)61M(31M21M)61M	40	275.03	N2H9F0S0	N,0;	141	P19883	141	149	0
32360	141.26	1325.55	1325.24	3	1325.23	2.14209	3971.68	C163H256N27O83Ct4	YHYNGTLLDGTLFDSSYSR	Y1dEN4GlcNAc	21	01Y41Y41M(31M21M21M)61M(31M21M)61M	34	274.65	N2H8F0S0	N,4;	286	O95302	283	301	0
26996	118.97	1341.27	1340.6	3	1340.6	1.80465	4017.77	C162H270N29O82S1Ct4	SMNVTELAVQIWFENRR	S1dEN3GlcNAc	5	01Y41Y41M(31M21M21M)61M(31M21M)61M21M	42	274.59	N2H9F0S0	N,2;	172	Q9BQY4	170	186	1	04AI4,
32516	141.38	1325.55	1325.23	3	1325.23	1.58942	3971.68	C163H256N27O83Ct4	YHYNGTLLDGTLFDSSYSR	Y1dEN4GlcNAc	21	01Y41Y41M(31M21M21M31G)61M(31M)61M	37	274.52	N2H8F0S0	N,4;	286	O95302	283	301	1	12AIII4,
27933	122.65	1274.29	1273.61	3	1273.61	-0.16491	3817.82	C150H270N27O79Ct8	LVALAVIDEKNTSVEHTR	L1dEK10dEN11GlcNAc	16	01Y41Y41M(31M21M21M)61M(31M21M)61M	33	274.5	N2H8F0S0	N,1;	258	Q96JJ7	248	265	0
31634	137.89	1532.65	1532.9	4	1532.9	0.498319	6125.58	C250H391N60O105S5Ct4	HSDCLACLHFNHSGICELHCPALVTYNTDTFESMPNPEGR	H1dEC4CamC7CamN11GlcNAcC16CamC20Cam	23	01Y41Y41M(31M21M)61M(31M)61M	22	274.4	N2H6F0S0	N,0;	259	P04626	249	288	3	BI2,ZI3,YI3,
23606	103.53	1146.83	1146.51	3	1146.5	3.84462	3436.49	C140H231N22O76	QQNFGLNNATQPK	Q1dEN8GlcNAcK13dE	5	01Y41Y41M(31M21M21M)61M(31M21M)61M21M	43	274.38	N2H9F0S0	N,1;	59	Q5VTH9	52	64	0
24802	109.14	1264.88	1264.88	3	1264.88	0.0533339	3791.62	C146H252N23O83S1Ct8	TMSVSDFNYSRTSPSK	T1dEN8GlcNAcK16dE	5	01Y41Y41M(31M21M21M31G)61M(31M21M)61M	43	274.31	N2H9F0S0	N,0;	1163	Q96RT1	1156	1171	0
36008	156.73	1563.67	1563.68	3	1563.68	0.879533	4687.01	C187H313N28O98S2Ct8	AFTGRFLCNMTFLK	A1dEC8CamN9GlcNAcK14dE	5	01Y41Y41M(31M41Y41L32S)61M(21Y41L32S)61Y41L32S	44	274.28	N5H6F0S3	N,2;	1728	Q9Y4A5	1720	1733	2	YI5,YII5,YIII5,YI6,YII6,YIII6,
36008	156.73	1563.67	1563.68	3	1563.68	-1.94969	4687.02	C189H317N30O103S1	EARDPSLLINACLNK	E1dEN10GlcNAcC12CamK15dE	5	01Y41Y41M(31M41Y41L32S)61M(21Y41L32S)61Y41L32S	44	274.16	N5H6F0S3	N,1;	375	Q9H1Z4	366	380	2	YI5,YII5,YIII5,YI6,YII6,YIII6,
32734	144.09	1543.68	1543.36	3	1543.35	4.34433	4626.03	C187H306N37O92S1Ct4	GNYDFVQAMIVNNHTSLDVEEAAAVR	G1dEN13GlcNAc	28	01Y41Y41M(31M21M21M31G)61M(31M)61M	30	273.66	N2H8F0S0	N,1;	270	Q6PIU2	258	283	0
27576	121.1	946.45	946.699	4	946.699	-0.334427	3781.77	C161H266N25O77	KVFELISLLNYTADQIR	K1dEN10GlcNAc	5	01Y41Y41M(31M21M21M31G)61M(31M)61M	39	273.19	N2H8F0S0	N,1;	696	A2A2Z9	687	703	2	12AIII4,12AIII4,
24911	109.63	898.193	898.195	4	898.186	9.74652	3588.72	C153H259N22O74	NKDLLNETVVAVFQK	N1dEK2dEN6GlcNAcK15dE	5	01Y41Y41M(31M21M21M31G)61M(31M)61M	46	273.16	N2H8F0S0	N,0;	614	Q9Y2K3	609	623	3	12AIII4,12AIII4,25AIII2,
34244	149.94	1123	1123.26	4	1123.25	15.5932	4487.96	C175H300N33O91S2Ct8	MADPQSIQESQNLSMFLANHNK	M1dEN12GlcNAcK22dE	5	01Y41Y41M(31M21M21M)61M(31M21M)61M21M	40	273	N2H9F0S0	N,0;	209	Q7L576	198	219	2	45AI3,04AI4,
27494	121.15	1205.2	1205.54	3	1205.54	4.95092	3612.59	C149H251N22O75S2	GCPDNITVMVVKFR	G1dEC2CamN5GlcNAcK12dE	5	01Y41Y41M(31M21M21M31G)61M(31M21M)61M	35	272.99	N2H9F0S0	N,0;	343	Q5SGD2	339	352	0
31692	138.12	1029.2	1029.44	4	1029.45	-7.39941	4112.76	C161H275N28O82S3Ct8	FSMMPQSMANSSATWKPAR	F1dEN10GlcNAcK16dE	5	01Y41Y41M(31M21M21M31G31G)61M(31M)61M	42	272.9	N2H9F0S0	N,0;	218	Q8IZJ6	209	227	0
19428	87.09	967.415	967.415	3	967.413	2.73645	2899.22	C114H192N19O67	NNHTASILDR	N1dEN2GlcNAc	11	01Y41Y41M(31M21M21M)61M(31M21M)61M	38	272.59	N2H8F0S0	N,2;	130	P08962	129	138	0
24651	109.49	1266.22	1265.55	3	1265.54	5.48974	3792.6	C154H247N26O78S1Ct4	NATGMEVGWYRPPFSR	N1GlcNAc@dE	5	01Y41Y41M(31M21M21M)61M(31M21M)61M21M	45	272.35	N2H9F0S0	N,0;	60	Q16653	60	75	1	45AI3,
34784	150.81	1238.59	1238.26	3	1238.26	-1.87364	3710.75	C152H265N24O75S1Ct4	LRPIIISMNYSLPLR	L1dEN9GlcNAc	9	01Y41Y41M(31M21M21M)61M(31M21M)61M21M	44	272.06	N2H9F0S0	N,0;	573	P26006	565	579	1	04AI4,
31734	138.29	1029.69	1029.44	4	1029.44	-1.90433	4112.75	C163H275N28O91S1	LDPMESVREETVNLTTDSR	L1dEN13GlcNAc	6	01Y41Y41M(31M21M21M31G31G)61M(31M)61M	48	271.84	N2H9F0S0	N,1;	348	Q6UWL2	336	354	0
31330	138.4	1029.19	1029.44	4	1029.45	-5.93442	4112.75	C161H275N32O87S2	LSCTASNSNRSTPACSPILR	L1dEC3CamN9GlcNAcC15Cam	5	01Y41Y41M(31M21M21M)61M(31M21M)61M21M	49	270.84	N2H9F0S0	N,0;	14	Q3KR37	6	25	3	03AI4,45AI3,04AI4,
27494	121.15	1205.2	1205.54	3	1205.54	4.95092	3612.59	C149H251N22O75S2	GCPDNITVMVVKFR	G1dEC2CamN5GlcNAcK12dE	5	01Y41Y41M(31M21M21M)61M(31M21M)61M21M	38	270.69	N2H9F0S0	N,0;	343	Q5SGD2	339	352	2	45AI3,04AI4,
34817	150.95	1237.93	1237.93	3	1237.93	2.18447	3710.76	C146H265N22O80Ct8	NSSDIVQIAPQSLILK	N1GlcNAc@dEK16dE	8	01Y41Y41M(31M21M21M31G)61M(31M21M)61M	52	270.51	N2H9F0S0	N,0;	97	P18564	97	112	0
19412	86.89	1021.43	1021.43	3	1021.43	2.78561	3061.28	C125H202N17O70	FLANTSFQGR	F1dEN4GlcNAc	5	01Y41Y41M(31M21M21M31G)61M(31M21M)61M	38	270.46	N2H9F0S0	N,1;	344	O60391	341	350	0
19428	87.09	967.415	967.415	3	967.413	2.73645	2899.22	C114H192N19O67	NNHTASILDR	N1dEN2GlcNAc	11	01Y41Y41M(31M21M21M31G)61M(31M)61M	39	270.11	N2H8F0S0	N,2;	130	P08962	129	138	1	25AIII2,
17726	79.14	1018.78	1018.12	3	1018.12	-4.12401	3051.34	C116H208N15O71Ct8	NGLVNASYTK	N1dEN5GlcNAcK10dE	5	01Y41Y41M(31M21M21M)61M(31M21M)61M21M	35	269.84	N2H9F0S0	N,0;	490	Q2NL67	486	495	0
26772	119.12	1341.23	1340.6	3	1340.59	3.06889	4017.75	C153H270N25O91Ct8	IQDEGVVLESEETNQTNK	I1dEN14GlcNAcK18dE	5	01Y41Y41M(31M21M21M)61M(31M21M)61M21M	37	269.79	N2H9F0S0	N,0;	236	Q9NW75	223	240	1	04AI4,
17726	79.14	1018.78	1018.12	3	1018.12	-4.12401	3051.34	C116H208N15O71Ct8	YILAGGNSSGK	Y1dEN7GlcNAcK11dE	5	01Y41Y41M(31M21M21M)61M(31M21M)61M21M	35	269.66	N2H9F0S0	N,0;	612	Q9H967	606	616	0
24842	109.32	1266.21	1265.21	3	1265.21	-0.204393	3792.63	C151H251N20O84Ct8	TEPINTTYSYTDFQK	T1dEN5GlcNAcK15dE	7	01Y41Y41M(31M21M21M31G31G)61M(31M)61M	47	269.42	N2H9F0S0	N,0;	196	Q9NXF7	192	206	1	02AI2,02AIII3,
27483	121.1	946.448	946.448	4	946.456	-9.16164	3781.8	C150H266N27O77Ct8	SVRSNFSLLTNVPVPSNK	S1dEN5GlcNAcK18dE	5	01Y41Y41M(31M21M21M)61M(31M21M)61M	38	269.22	N2H8F0S0	N,0;	194	P27815	190	207	0
23992	105.19	924.441	924.689	4	924.692	-3.00221	3694.74	C144H261N24O79Ct8	QGNLSLPLNRELVEK	Q1dEN3GlcNAcK15dE	6	01Y41Y41M(31M21M21M)61M(31M21M)61M21M	46	268.96	N2H9F0S0	N,2;	343	Q4G0N4	341	355	2	03AI4,45AI3,
17745	79.11	1018.12	1018.11	3	1018.11	7.33236	3051.3	C123H204N19O69	WEIRNISGR	W1dEN5GlcNAc	5	01Y41Y41M(31M21M21M31G)61M(31M21M)61M	38	268.81	N2H9F0S0	N,1;	1087	Q9NY15	1083	1091	0
30570	135.25	1378.89	1379.23	3	1379.23	0.171422	4133.66	C171H262N27O88S1	YHYNGSLMDGTLFDSSYSR	Y1dEN4GlcNAc	26	01Y41Y41M(31M21M21M31G31G)61M(31M)61M	33	268.63	N2H9F0S0	N,16;	294	Q96AY3	291	309	0
30597	135.36	1325.22	1325.21	3	1325.21	-2.36918	3971.6	C165H252N27O83S1	YHYNGSLMDGTLFDSSYSR	Y1dEN4GlcNAc	16	01Y41Y41M(31M21M)61M(31M21M)61M21M	30	268.57	N2H8F0S0	N,2;	294	Q96AY3	291	309	5	45AI3,04AI4,BI3,YI3,YI3,
31330	138.4	1029.19	1029.44	4	1029.45	-5.93442	4112.75	C161H275N32O87S2	LSCTASNSNRSTPACSPILR	L1dEC3CamN9GlcNAcC15Cam	5	01Y41Y41M(31M21M21M31G)61M(31M21M)61M	49	268.57	N2H9F0S0	N,0;	14	Q3KR37	6	25	0
31734	138.29	1029.69	1029.44	4	1029.44	0.0744108	4112.74	C163H267N34O81S2Ct4	QRQWIGPTGMNQNMSFHR	Q1dEN13GlcNAc	5	01Y41Y41M(31M21M21M)61M(31M21M)61M21M	50	268.56	N2H9F0S0	N,1;	426	P06127	414	431	2	03AI4,04AI4,
34817	150.95	1237.93	1237.93	3	1237.93	2.18447	3710.76	C146H265N22O80Ct8	NSSDIVQIAPQSLILK	N1GlcNAc@dEK16dE	8	01Y41Y41M(31M21M21M)61M(31M21M)61M21M	51	268.32	N2H9F0S0	N,0;	97	P18564	97	112	2	45AI3,04AI4,
26622	117.33	1305.56	1305.24	3	1305.24	2.17386	3911.7	C152H264N27O85S1Ct4	ILLTCSLNDSATEVTGHR	I1dEC5CamN8GlcNAc	20	01Y41Y41M(31M21M21M31G)61M(31M21M)61M	36	267.84	N2H9F0S0	N,2;	160	P35613	153	170	0
26622	117.33	1305.56	1305.24	3	1305.24	2.17386	3911.7	C152H264N27O85S1Ct4	ILLTCSLNDSATEVTGHR	I1dEC5CamN8GlcNAc	20	01Y41Y41M(31M21M21M31G31G)61M(31M)61M	34	267.84	N2H9F0S0	N,2;	160	P35613	153	170	0
34672	149.67	1123	1123.26	4	1123.25	3.4207	4487.98	C188H308N31O87S3	THTGEKPFICNECGKSFCVK	T1dEK6dEC10CamN11GlcNAcC13CamK15dEC18CamK20dE	6	01Y41Y41M(31M21M21M)61M(31M21M)61M21M	31	267.65	N2H9F0S0	N,0;	495	Q8NDW4	485	504	2	03AI4,04AI4,
24802	109.14	1264.88	1264.88	3	1264.88	0.0533339	3791.62	C146H252N23O83S1Ct8	TMSVSDFNYSRTSPSK	T1dEN8GlcNAcK16dE	5	01Y41Y41M(31M21M21M)61M(31M21M)61M21M	42	267.31	N2H9F0S0	N,0;	1163	Q96RT1	1156	1171	1	04AI4,
34244	149.94	1123	1123.26	4	1123.25	11.237	4487.98	C191H296N35O88	IYRSDFWNFSSLDLLHLGNNR	I1dEN8GlcNAc	6	01Y41Y41M(31M21M21M)61M(31M21M)61M21M	38	267.26	N2H9F0S0	N,0;	430	O94933	423	443	2	45AI3,04AI4,
17803	79.38	965.101	964.099	3	964.095	4.31377	2889.27	C113H194N15O64Ct8	YIHQNYTK	Y1dEN5GlcNAcK8dE	14	01Y41Y41M(31M21M)61M(31M21M)61M21M	37	266.99	N2H8F0S0	N,3;	538	Q02809	534	541	4	04AI4,YI3,YI3,YI3,
31734	138.29	1029.69	1029.44	4	1029.44	0.0744108	4112.74	C163H267N34O81S2Ct4	QRQWIGPTGMNQNMSFHR	Q1dEN13GlcNAc	5	01Y41Y41M(31M21M21M31G)61M(31M21M)61M	52	266.32	N2H9F0S0	N,1;	426	P06127	414	431	0
18067	80.6	1267.19	1266.85	3	1266.85	2.80327	3797.54	C149H242N23O87Ct4	SEDSHPFSNSTTFVR	S1dEN9GlcNAc	5	01Y41Y41M(31M21M21M31G)61M(31M21M)61M21M	39	266.03	N2H10F0S0	N,0;	477	Q495M3	469	483	0
25526	113.43	1432.26	1432.26	3	1432.27	-0.449381	4292.78	C171H275N36O82S3Ct4	GHCWGPGPTQCVNCSQFLR	G1dEC3CamC11CamN13GlcNAcC14Cam	16	01Y41Y41M(31M41Y41L)61M(21Y41L)61Y31F	26	265.23	N5H5F1S0	N,3;	530	P04626	518	536	0
34244	149.94	1123	1123.26	4	1123.26	5.53837	4488	C182H296N39O88Ct4	AFSHSSNLTQHQLLHTGERPFR	A1dEN7GlcNAc	7	01Y41Y41M(31M21M21M)61M(31M21M)61M21M	35	265	N2H9F0S0	N,1;	439	O75467	433	454	2	45AI3,04AI4,
17726	79.14	1018.78	1018.12	3	1018.12	-4.12401	3051.34	C116H208N15O71Ct8	NGLVNASYTK	N1dEN5GlcNAcK10dE	5	01Y41Y41M(31M21M21M31G)61M(31M21M)61M	34	264.86	N2H9F0S0	N,0;	490	Q2NL67	486	495	0
17726	79.14	1018.78	1018.12	3	1018.12	-4.12401	3051.34	C116H208N15O71Ct8	YILAGGNSSGK	Y1dEN7GlcNAcK11dE	5	01Y41Y41M(31M21M21M31G)61M(31M21M)61M	34	264.68	N2H9F0S0	N,0;	612	Q9H967	606	616	0
31212	136.68	1127.25	1127.24	4	1127.24	-0.325518	4503.95	C189H300N33O88S2	FSNDCKHLISVSGDSCIFVWR	F1dEN3GlcNAcC5CamK6dEC16Cam	5	01Y41Y41M(31M21M21M)61M(31M21M)61M21M	38	264.36	N2H9F0S0	N,0;	713	O60336	711	731	3	03AI4,45AI3,04AI4,
24651	109.49	1266.22	1265.21	3	1265.22	-7.47126	3792.65	C143H255N24O79S2Ct12	IHTGEKPFACNECGK	I1dEK6dEC10CamN11GlcNAcC13CamK15dE	5	01Y41Y41M(31M21M21M31G)61M(31M21M)61M	45	264.09	N2H9F0S0	N,1;	361	Q8NB42	351	365	0
26633	117.37	1250.89	1250.89	3	1250.89	2.57256	3749.65	C146H254N27O80S1Ct4	ILLTCSLNDSATEVTGHR	I1dEC5CamN8GlcNAc	25	01Y41Y41M(31M21M)61M(31M21M)61M21M	35	263.74	N2H8F0S0	N,4;	160	P35613	153	170	3	04AI4,YI3,YI3,
16119	72.45	1182.5	1182.5	3	1182.5	-5.89497	3544.49	C141H231N18O79Ct8	DEWTNDTGFLSFK	D1dEN5GlcNAcK13dE	5	01Y41Y41M(31M21M21M)61M(31M21M)61M21M	36	263.62	N2H9F0S0	N,2;	746	Q8WYK1	742	754	1	04AI4,
36008	156.73	1563.67	1563.68	3	1563.68	-2.79065	4687.02	C186H313N34O104	QASLLHTSRSLSSLNR	Q1dEN15GlcNAc	6	01Y41Y41M(31M41Y41L32S)61M(21Y41L32S)61Y41L32S	44	263.53	N5H6F0S3	N,3;	1252	Q6P0Q8	1238	1253	2	YI5,YII5,YIII5,YI6,YII6,YIII6,
27973	124.39	1373.91	1373.91	3	1373.92	-5.14834	4117.73	C159H266N31O91Ct4	SESDAVSSDRNFPNSTNLPR	S1dEN14GlcNAc	5	01Y41Y41M(31M21M21M31G)61M(31M21M)61M	36	263.49	N2H9F0S0	N,0;	252	P98170	239	258	0
17010	75.83	1008.1	1008.1	3	1008.1	0.637372	3021.28	C112H206N13O72S1Ct8	MDNLSDTLK	M1dEN3GlcNAcK9dE	5	01Y41Y41M(31M21M21M)61M(31M21M)61M21M	42	262.81	N2H9F0S0	N,0;	3	P52306	1	9	1	04AI4,
17010	75.83	1008.1	1008.1	3	1008.1	0.637372	3021.28	C112H206N13O72S1Ct8	MDNLSDTLK	M1dEN3GlcNAcK9dE	5	01Y41Y41M(31M21M21M31G)61M(31M21M)61M	39	262.81	N2H9F0S0	N,0;	3	P52306	1	9	0
24651	109.49	1266.22	1265.21	3	1265.22	-7.47126	3792.65	C143H255N24O79S2Ct12	VHSGEKPFVCNECGK	V1dEK6dEC10CamN11GlcNAcC13CamK15dE	5	01Y41Y41M(31M21M21M31G)61M(31M21M)61M	45	262.57	N2H9F0S0	N,1;	283	Q14592	273	287	0
29534	129.87	1149.27	1149.02	4	1149.02	1.04818	4591.05	C203H305N36O82S1	GAPVELKCNYSYSGSPELFWYVQYSR	G1dEK7dEC8CamN9GlcNAc	6	01Y41Y41M(31M21M)61M(31M)61M	28	262.53	N2H6F0S0	N,0;	43	A0A0A6YYK6	35	60	5	BI2,CI2,BI2,YI3,YI3,
29534	129.87	1149.27	1149.02	4	1149.02	1.04818	4591.05	C203H305N36O82S1	GAPVELKCNYSYSGSPELFWYVQYSR	G1dEK7dEC8CamN9GlcNAc	6	01Y41Y41M(31M)61M(31M21M)61M	28	262.53	N2H6F0S0	N,0;	43	A0A0A6YYK6	35	60	5	BI2,BI2,BI2,YI3,YI3,
34244	149.94	1123	1123.26	4	1123.25	11.7258	4487.97	C182H304N33O94S1	STNDSVLAVGFNPRDSSCIVTSGK	S1dEN3GlcNAcC18CamK24dE	6	01Y41Y41M(31M21M21M)61M(31M21M)61M21M	38	262.52	N2H9F0S0	N,3;	405	Q32P44	403	426	2	45AI3,04AI4,
27947	122.72	955.213	955.465	4	955.462	3.02745	3817.82	C150H270N27O79Ct8	LVALAVIDEKNTSVEHTR	L1dEK10dEN11GlcNAc	13	01Y41Y41M(31M21M21M31G)61M(31M)61M	38	262.24	N2H8F0S0	N,0;	258	Q96JJ7	248	265	2	12AIII4,25AIII2,
27483	121.1	946.448	946.448	4	946.456	-9.16164	3781.8	C150H266N27O77Ct8	SVRSNFSLLTNVPVPSNK	S1dEN5GlcNAcK18dE	5	01Y41Y41M(31M21M21M31G)61M(31M)61M	38	262.23	N2H8F0S0	N,0;	194	P27815	190	207	3	12AIII4,12AIII4,25AIII2,
37589	161.06	1576.94	1576.94	4	1576.93	6.5902	6301.7	C259H411N52O119S3Ct4	HFEEAYPNCTVLEARPCYNVARLMFLDAER	H1dEN8GlcNAcC9CamC17Cam	6	01Y41Y41M(31M41Y41L32S)61M(21Y41L32S)61Y41L	44	261.94	N5H6F0S2	N,1;	266	Q5T3F8	259	288	0
24651	109.49	1266.22	1265.21	3	1265.22	-7.47126	3792.65	C143H255N24O79S2Ct12	IHTGEKPFACNECGK	I1dEK6dEC10CamN11GlcNAcC13CamK15dE	5	01Y41Y41M(31M21M21M)61M(31M21M)61M21M	44	261.78	N2H9F0S0	N,1;	361	Q8NB42	351	365	1	45AI3,
27184	119.8	947.717	947.216	4	947.218	-2.34439	3784.85	C146H275N24O77S1Ct12	SQLKVLSHNLCTVLK	S1dEK4dEN9GlcNAcC11CamK15dE	5	01Y41Y41M(31M21M21M31G)61M(31M21M)61M	47	261.54	N2H9F0S0	N,1;	38	Q9UH65	30	44	0
27270	121.32	1207.55	1207.21	3	1207.21	4.22641	3618.6	C142H245N24O80Ct4	LTGIPSHILNSSPSDR	L1dEN10GlcNAc	5	01Y41Y41M(31M21M21M)61M(31M21M)61M21M	42	261.5	N2H9F0S0	N,0;	112	P78560	103	118	2	45AI3,04AI4,
34784	150.81	1238.59	1238.26	3	1238.26	-1.87364	3710.75	C152H265N24O75S1Ct4	LRPIIISMNYSLPLR	L1dEN9GlcNAc	9	01Y41Y41M(31M21M21M31G31G)61M(31M)61M	39	261.2	N2H9F0S0	N,0;	573	P26006	565	579	0
27973	124.39	1373.91	1373.91	3	1373.92	-5.14834	4117.73	C159H266N31O91Ct4	SESDAVSSDRNFPNSTNLPR	S1dEN14GlcNAc	5	01Y41Y41M(31M21M21M)61M(31M21M)61M21M	37	261.13	N2H9F0S0	N,0;	252	P98170	239	258	1	04AI4,
26058	114.76	1294.91	1294.89	3	1294.89	0.738762	3880.66	C158H259N26O83S1	DPAGPGTLIMATGVQDFNR	D1dEN18GlcNAc	7	01Y41Y41M(31M21M21M31G)61M(31M21M)61M	34	260.94	N2H9F0S0	N,2;	70	Q6IC98	53	71	0
27275	121.34	1205.53	1205.2	3	1205.19	8.43336	3612.57	C138H243N26O79S1Ct4	IGLLGCNATRENVDR	I1dEC6CamN7GlcNAc	5	01Y41Y41M(31M21M21M31G)61M(31M21M)61M	31	260.74	N2H9F0S0	N,0;	367	P21549	361	375	0
27067	118.88	1340.59	1340.6	3	1340.59	3.34206	4017.75	C153H270N25O91Ct8	IQDEGVVLESEETNQTNK	I1dEN14GlcNAcK18dE	5	01Y41Y41M(31M21M21M31G)61M(31M21M)61M	38	260.73	N2H9F0S0	N,1;	236	Q9NW75	223	240	0
24842	109.32	1266.21	1265.55	3	1265.54	3.93789	3792.61	C144H251N26O80S2Ct8	SHSVTEPYRCNICGK	S1dEC10CamN11GlcNAcC13CamK15dE	6	01Y41Y41M(31M21M21M)61M(31M21M)61M21M	48	260.44	N2H9F0S0	N,1;	825	O95625	815	829	2	45AI3,04AI4,
24842	109.32	1266.21	1265.55	3	1265.54	3.93789	3792.61	C144H251N26O80S2Ct8	SHSVTEPYRCNICGK	S1dEC10CamN11GlcNAcC13CamK15dE	6	01Y41Y41M(31M21M21M31G)61M(31M21M)61M	48	260.44	N2H9F0S0	N,1;	825	O95625	815	829	0
24842	109.32	1266.21	1265.55	3	1265.54	3.93789	3792.61	C144H251N26O80S2Ct8	SHSVTEPYRCNICGK	S1dEC10CamN11GlcNAcC13CamK15dE	6	01Y41Y41M(31M21M21M31G31G)61M(31M)61M	48	260.44	N2H9F0S0	N,1;	825	O95625	815	829	1	02AI2,02AIII3,
31344	138.46	1210.54	1209.88	3	1209.88	-1.82759	3626.62	C148H245N24O76Ct4	FEAEHISNYTALLLSR	F1dEN8GlcNAc	21	01Y41Y41M(31M21M21M)61M(31M21M)61M	36	260.39	N2H8F0S0	N,4;	69	Q9NPR2	62	77	0
32050	139.57	1381.93	1382.27	3	1382.27	-1.65749	4142.79	C170H277N32O82S2	AVNICGMHGWTKDLSPHSR	A1dEN3GlcNAcC5CamK12dE	5	01Y41Y41M(31M21M21M31G)61M(31M21M)61M	37	260.34	N2H9F0S0	N,2;	22	P0CW21	20	38	0
27514	121.24	1154.2	1153.19	3	1153.19	-0.625566	3456.56	C144H239N24O70S1	LVGRFAPENTCHLK	L1dEN9GlcNAcC11CamK14dE	7	01Y41Y41M(31M21M)61M(31M21M)61M21M	37	260.27	N2H8F0S0	N,1;	416	Q6GPH6	408	421	4	45AI3,YI3,ZI3,YI3,
24651	109.49	1266.22	1265.21	3	1265.22	-7.47126	3792.65	C143H255N24O79S2Ct12	VHSGEKPFVCNECGK	V1dEK6dEC10CamN11GlcNAcC13CamK15dE	5	01Y41Y41M(31M21M21M)61M(31M21M)61M21M	44	260.26	N2H9F0S0	N,1;	283	Q14592	273	287	1	45AI3,
34244	149.94	1123	1123.26	4	1123.26	5.87044	4488	C174H304N31O90S2Ct12	HPCNLSYQLMEDHDIDVKTK	H1dEC3CamN4GlcNAcK18dEK20dE	5	01Y41Y41M(31M21M21M)61M(31M21M)61M21M	35	260.26	N2H9F0S0	N,0;	650	Q9H0K6	647	666	2	45AI3,04AI4,
27275	121.34	1205.53	1205.2	3	1205.2	7.86665	3612.57	C145H247N20O84	ENSSVEAKDSGLESK	E1dEN2GlcNAcK8dEK15dE	5	01Y41Y41M(31M21M21M)61M(31M21M)61M21M	36	259.8	N2H9F0S0	N,0;	432	Q9NYV4	431	445	2	45AI3,04AI4,
28190	123.76	1595.97	1596.67	3	1596.68	-6.62356	4786.03	C191H318N33O105S1	GHTLVLNCTATTPLNTR	G1dEN7GlcNAcC8Cam	6	01Y41Y41M(31M41Y41L32S)61M(21Y41L32S)61Y41L32S	50	259.32	N5H6F0S3	N,0;	251	P17948	245	261	2	YI5,YII5,YIII5,YI6,YII6,YIII6,
27514	121.24	1154.2	1153.19	3	1153.19	3.61051	3456.55	C133H235N24O72S1Ct8	VHACIEKLYNSSGR	V1dEC4CamK7dEN10GlcNAc	5	01Y41Y41M(31M21M)61M(31M21M)61M21M	38	259.02	N2H8F0S0	N,0;	117	Q2V2M9	108	121	4	45AI3,YI3,ZI3,YI3,
23606	103.53	1146.83	1146.51	3	1146.51	-2.29752	3436.51	C137H235N22O78	TSPNSLVTILNNSR	T1dEN11GlcNAc	5	01Y41Y41M(31M21M21M31G)61M(31M21M)61M	42	258.5	N2H9F0S0	N,1;	322	P10071	312	325	0
27514	121.24	1154.2	1153.19	3	1153.19	3.4154	3456.55	C141H235N28O69S1	HLPDGNICRHLLPR	H1dEN6GlcNAcC8Cam	5	01Y41Y41M(31M21M)61M(31M21M)61M21M	38	258.45	N2H8F0S0	N,0;	223	Q86WA6	218	231	4	45AI3,YI3,ZI3,YI3,
24132	105.8	1157.55	1156.87	3	1156.86	8.61981	3467.56	C130H240N21O72S2Ct12	LGVFSACKANETCK	L1dEC7CamK8dEN10GlcNAcC13CamK14dE	6	01Y41Y41M(31M21M21M31G)61M(31M)61M	33	258.43	N2H8F0S0	N,2;	115	Q92830	106	119	1	12AIII4,
16119	72.45	1182.5	1182.5	3	1182.5	-5.89497	3544.49	C141H231N18O79Ct8	DEWTNDTGFLSFK	D1dEN5GlcNAcK13dE	5	01Y41Y41M(31M21M21M31G)61M(31M21M)61M	34	258.39	N2H9F0S0	N,2;	746	Q8WYK1	742	754	0
31634	137.89	1532.65	1532.9	4	1532.9	0.498319	6125.58	C250H391N60O105S5Ct4	HSDCLACLHFNHSGICELHCPALVTYNTDTFESMPNPEGR	H1dEC4CamC7CamN11GlcNAcC16CamC20Cam	23	01Y41Y41M(31M)61M(31M21M)61M	22	258.23	N2H6F0S0	N,0;	259	P04626	249	288	3	BI2,BI2,YI3,
31344	138.46	1210.54	1209.88	3	1209.88	-1.82759	3626.62	C148H245N24O76Ct4	FEAEHISNYTALLLSR	F1dEN8GlcNAc	21	01Y41Y41M(31M21M21M31G)61M(31M)61M	37	258.21	N2H8F0S0	N,4;	69	Q9NPR2	62	77	1	12AIII4,
17728	79.15	1281.52	1281.85	3	1281.85	-1.68478	3841.54	C150H250N25O86S2	TSNNSTMQVSFVCQR	T1dEN4GlcNAcC13Cam	7	01Y41Y41M(31M21M21M31G)61M(31M21M)61M21M	40	258.2	N2H10F0S0	N,0;	9	Q14457	6	20	0
17728	79.15	1281.52	1281.85	3	1281.85	-1.68478	3841.54	C150H250N25O86S2	TSNNSTMQVSFVCQR	T1dEN3GlcNAcC13Cam	7	01Y41Y41M(31M21M21M31G)61M(31M21M)61M21M	40	258.2	N2H10F0S0	N,0;	8	Q14457	6	20	0
34672	149.67	1123	1123.26	4	1123.25	2.83045	4487.98	C184H308N31O92S2	DVMLENYSNLVSLDLPSRCASK	D1dEN6GlcNAcC19CamK22dE	5	01Y41Y41M(31M21M21M)61M(31M21M)61M21M	32	258.07	N2H9F0S0	N,1;	38	Q8TAQ5	33	54	2	03AI4,04AI4,
27514	121.24	1154.2	1153.19	3	1153.19	2.61328	3456.55	C145H239N22O71S1	MFDRIFGQANTTLK	M1dEN10GlcNAcK14dE	5	01Y41Y41M(31M21M)61M(31M21M)61M21M	38	257.89	N2H8F0S0	N,0;	382	P33121	373	386	4	45AI3,YI3,ZI3,YI3,
26058	114.76	1294.91	1294.89	3	1294.89	0.708644	3880.66	C154H255N26O85Ct4	LAQDFLDSQNLSAYNTR	L1dEN10GlcNAc	6	01Y41Y41M(31M21M21M31G)61M(31M21M)61M	34	257.89	N2H9F0S0	N,1;	192	Q9NY33	183	199	0
32468	141.2	1377.91	1377.92	3	1377.91	5.42271	4129.72	C173H266N27O88	YHYNGTLLDGTLFDSSYSR	Y1dEN4GlcNAc	22	01Y41Y41M(31M21M21M31G31G)61M(31M)61M	29	257.63	N2H9F0S0	N,3;	286	O95302	283	301	0
28190	123.76	1595.97	1596.67	3	1596.68	-4.40146	4786.02	C189H318N31O103S2Ct4	INQFNLMASEMIALNR	I1dEN15GlcNAc	8	01Y41Y41M(31M41Y41L32S)61M(21Y41L32S)61Y41L32S	50	257.44	N5H6F0S3	N,3;	95	Q10472	81	96	2	YI5,YII5,YIII5,YI6,YII6,YIII6,
28190	123.76	1595.97	1596.67	3	1596.68	-2.88644	4786.01	C187H314N33O105S1Ct4	SQRVSENTMLPFVSNR	S1dEN15GlcNAc	8	01Y41Y41M(31M41Y41L32S)61M(21Y41L32S)61Y41L32S	50	257.44	N5H6F0S3	N,3;	86	Q9BXF9	72	87	2	YI5,YII5,YIII5,YI6,YII6,YIII6,
27973	124.39	1373.91	1373.91	3	1373.91	-2.83961	4117.72	C162H266N33O83S2Ct4	TGNCLYGNTCRFVHGPSPR	T1dEC4CamN8GlcNAcC10Cam	6	01Y41Y41M(31M21M21M)61M(31M21M)61M21M	37	257.18	N2H9F0S0	N,1;	55	Q5T200	48	66	1	04AI4,
27973	124.39	1373.91	1373.91	3	1373.91	-2.83961	4117.72	C162H266N33O83S2Ct4	TGNCLYGNTCRFVHGPSPR	T1dEC4CamN8GlcNAcC10Cam	6	01Y41Y41M(31M21M21M31G)61M(31M21M)61M	36	257.18	N2H9F0S0	N,1;	55	Q5T200	48	66	0
27275	121.34	1205.53	1205.2	3	1205.19	8.43336	3612.57	C138H243N26O79S1Ct4	IGLLGCNATRENVDR	I1dEC6CamN7GlcNAc	5	01Y41Y41M(31M21M21M)61M(31M21M)61M21M	34	256.13	N2H9F0S0	N,0;	367	P21549	361	375	2	45AI3,04AI4,
18067	80.6	1267.19	1266.85	3	1266.85	2.80327	3797.54	C149H242N23O87Ct4	SEDSHPFSNSTTFVR	S1dEN9GlcNAc	5	01Y41Y41M(31M21M21M31G31G)61M(31M21M)61M	36	256.03	N2H10F0S0	N,0;	477	Q495M3	469	483	0
28917	126.8	1383.26	1383.25	3	1383.26	-1.12088	4145.75	C171H262N37O82	HNNDTQHIWESDSNEFSVIADPR	H1dEN3GlcNAc	25	01Y41Y41M(31M21M)61M(31M)61M	27	256	N2H6F0S0	N,7;	217	P14625	215	237	5	BI2,BI2,ZI3,YI3,YI3,
25526	113.43	1432.26	1432.26	3	1432.27	-0.449381	4292.78	C171H275N36O82S3Ct4	GHCWGPGPTQCVNCSQFLR	G1dEC3CamC11CamN13GlcNAcC14Cam	16	01Y41Y41M(31M41Y31F)61M(21Y41L)61Y41L	26	255.91	N5H5F1S0	N,3;	530	P04626	518	536	0
34672	149.67	1123	1123.26	4	1123.25	8.6965	4487.95	C173H300N29O100Ct8	EAASEEALTAVQSGNVSEPEDIEK	E1dEN15GlcNAcK24dE	8	01Y41Y41M(31M21M21M)61M(31M21M)61M21M	32	255.79	N2H9F0S0	N,0;	337	Q8NHU2	323	346	2	03AI4,04AI4,
36782	159.84	1572.67	1572.94	4	1572.93	1.53054	6285.71	C259H411N52O118S3Ct4	HFEEAYPNCTVLEARPCYNVARLMFLDAER	H1dEN8GlcNAcC9CamC17Cam	7	01Y41Y41M(31M41Y41L32S)61M(21Y41L32S)61Y31F	47	255.52	N5H5F1S2	N,0;	266	Q5T3F8	259	288	0
31212	136.68	1127.25	1127.24	4	1127.24	1.5676	4503.94	C186H300N31O94S1	WDENVTGFEIIQSITDTLCVSR	W1dEN4GlcNAcC19Cam	5	01Y41Y41M(31M21M21M)61M(31M21M)61M21M	38	255.51	N2H9F0S0	N,0;	82	Q9NSY2	79	100	3	03AI4,45AI3,04AI4,
17010	75.83	1008.1	1008.1	3	1008.1	0.637372	3021.28	C112H206N13O72S1Ct8	MDNLSDTLK	M1dEN3GlcNAcK9dE	5	01Y41Y41M(31M21M21M31G31G)61M(31M)61M	39	255.22	N2H9F0S0	N,0;	3	P52306	1	9	0
27275	121.34	1205.53	1205.2	3	1205.2	7.86665	3612.57	C145H247N20O84	ENSSVEAKDSGLESK	E1dEN2GlcNAcK8dEK15dE	5	01Y41Y41M(31M21M21M31G)61M(31M21M)61M	33	255.2	N2H9F0S0	N,0;	432	Q9NYV4	431	445	0
24651	109.49	1266.22	1265.21	3	1265.2	7.90955	3792.59	C144H247N30O82S1Ct4	AQHELNCSLQDPRSGR	A1dEN6GlcNAcC7Cam	5	01Y41Y41M(31M21M21M31G)61M(31M21M)61M	44	255.17	N2H9F0S0	N,2;	106	Q86YD3	101	116	0
24860	109.4	1251.6	1251.6	3	1251.6	0.449338	3750.77	C159H269N22O79	NKDLLNETVVAVFQK	N1dEK2dEN6GlcNAcK15dE	5	01Y41Y41M(31M21M21M)61M(31M21M)61M21M	35	255	N2H9F0S0	N,0;	614	Q9Y2K3	609	623	1	04AI4,
26058	114.76	1294.91	1294.89	3	1294.89	3.61855	3880.65	C159H259N24O84S1	YNSALDTNATMINSFNK	Y1dEN8GlcNAcK17dE	6	01Y41Y41M(31M21M21M31G)61M(31M21M)61M	33	254.95	N2H9F0S0	N,0;	274	Q9Y6X8	267	283	0
26058	114.76	1294.91	1294.89	3	1294.89	6.43116	3880.63	C153H259N28O83S2	DLHNMQNGSTLVCTLTR	D1dEN7GlcNAcC13Cam	5	01Y41Y41M(31M21M21M31G)61M(31M21M)61M	33	254.95	N2H9F0S0	N,0;	1390	Q6N021	1384	1400	0
17892	79.78	1172.63	1172.15	3	1172.15	1.01891	3513.42	C141H222N25O78	GYYNQSEDGSHTLQR	G1dEN4GlcNAc	14	01Y41Y41M(31M21M)61M(31M21M)61M21M	30	254.58	N2H8F0S0	N,0;	110	P10321	107	121	3	04AI4,YI3,YI3,
28630	127.21	1382.92	1383.26	3	1383.26	0.46759	4145.75	C171H262N37O82	HNNDTQHIWESDSNEFSVIADPR	H1dEN3GlcNAc	26	01Y41Y41M(31M)61M(31M21M)61M	24	254.46	N2H6F0S0	N,7;	217	P14625	215	237	3	BI2,YI3,YI3,
17803	79.38	965.101	964.099	3	964.095	4.31377	2889.27	C113H194N15O64Ct8	YIHQNYTK	Y1dEN5GlcNAcK8dE	14	01Y41Y41M(31M21M21M)61M(31M21M)61M	36	254.36	N2H8F0S0	N,3;	538	Q02809	534	541	0
32318	141.09	1379.57	1379.25	3	1379.26	-7.3642	4133.76	C172H278N25O86S2	NKDMSWPEEMSFIANSSK	N1dEK2dEN15GlcNAcK18dE	7	01Y41Y41M(31M21M21M)61M(31M21M)61M21M	36	254.07	N2H9F0S0	N,0;	718	Q8NFA0	704	721	1	04AI4,
31750	138.35	1243.59	1243.26	3	1243.26	3.20264	3726.75	C141H261N24O80Ct12	LNTSEVGHKALGPGSSK	L1dEN2GlcNAcK9dEK17dE	5	01Y41Y41M(31M21M21M)61M(31M21M)61M21M	39	253.96	N2H9F0S0	N,1;	221	Q9UMZ2	220	236	1	04AI4,
31618	138.31	1029.19	1029.44	4	1029.43	3.18915	4112.7	C165H271N30O84S3	MRGAGNDILNMSSFYSCLR	M1dEN10GlcNAcC17Cam	5	01Y41Y41M(31M21M21M)61M(31M21M)61M21M	43	253.91	N2H9F0S0	N,0;	947	Q3MJ13	938	956	2	03AI4,04AI4,
24132	105.8	1157.55	1156.87	3	1156.86	8.61981	3467.56	C130H240N21O72S2Ct12	LGVFSACKANETCK	L1dEC7CamK8dEN10GlcNAcC13CamK14dE	6	01Y41Y41M(31M21M21M)61M(31M21M)61M	30	253.75	N2H8F0S0	N,2;	115	Q92830	106	119	0
29001	128.81	1149.52	1149.28	4	1149.28	0.055592	4592.08	C207H308N37O76S2	NAYLFIYYLIQFCGHSWIFTNMTVR	N1dEC13CamN21GlcNAc	5	01Y41Y41M(31M)61M(31M21M)61M	25	253.44	N2H6F0S0	N,0;	37	Q5VWC8	17	41	5	BI2,BI2,15AI2,YI3,YI3,
27275	121.34	1205.53	1205.54	3	1205.54	1.30563	3612.59	C149H251N22O75S2	GCPDNITVMVVKFR	G1dEC2CamN5GlcNAcK12dE	6	01Y41Y41M(31M21M21M31G31G)61M(31M)61M	33	253.22	N2H9F0S0	N,0;	343	Q5SGD2	339	352	0
27514	121.24	1154.2	1153.19	3	1153.19	-0.625566	3456.56	C144H239N24O70S1	LVGRFAPENTCHLK	L1dEN9GlcNAcC11CamK14dE	7	01Y41Y41M(31M21M21M)61M(31M21M)61M	36	253.15	N2H8F0S0	N,1;	416	Q6GPH6	408	421	0
26058	114.76	1294.91	1294.89	3	1294.89	-1.20425	3880.66	C149H259N30O81S2Ct4	MDNQCTVQVRLELGHR	M1dEN3GlcNAcC5Cam	5	01Y41Y41M(31M21M21M31G)61M(31M21M)61M	33	253.11	N2H9F0S0	N,1;	3	Q03111	1	16	0
32061	141.34	1379.91	1379.25	3	1379.24	5.67271	4133.71	C164H270N29O91S1	GPSPPEVASNSPACNNSITNLS	G1dEC14CamN20GlcNAc	6	01Y41Y41M(31M21M21M31G)61M(31M21M)61M	40	252.9	N2H9F0S0	N,2;	479	A6NK06	460	481	0
23992	105.19	924.441	924.689	4	924.692	-3.00221	3694.74	C144H261N24O79Ct8	QGNLSLPLNRELVEK	Q1dEN3GlcNAcK15dE	6	01Y41Y41M(31M21M21M31G)61M(31M21M)61M	44	252.88	N2H9F0S0	N,2;	343	Q4G0N4	341	355	0
19428	87.09	967.415	967.415	3	967.407	8.9014	2899.2	C110H188N19O67Ct4	RGDGFVNESR	R1dEN7GlcNAc	5	01Y41Y41M(31M21M21M)61M(31M21M)61M	34	252.86	N2H8F0S0	N,2;	328	P59797	322	331	0
17803	79.38	965.101	964.099	3	964.093	5.71924	2889.26	C108H194N17O66Ct8	GNRTENFTK	G1dEN6GlcNAcK9dE	6	01Y41Y41M(31M21M)61M(31M21M)61M21M	35	252.84	N2H8F0S0	N,0;	568	Q9NVV4	563	571	4	04AI4,YI3,YI3,YI3,
17803	79.38	965.101	964.099	3	964.093	5.71924	2889.26	C108H194N17O66Ct8	GNRTENFTK	G1dEN2GlcNAcK9dE	6	01Y41Y41M(31M21M)61M(31M21M)61M21M	35	252.84	N2H8F0S0	N,0;	564	Q9NVV4	563	571	4	04AI4,YI3,YI3,YI3,
27514	121.24	1154.2	1153.19	3	1153.2	-3.69703	3456.57	C150H239N20O71	NKSNPLFQSPYYK	N1GlcNAc@dEK2dEK13dE	5	01Y41Y41M(31M21M)61M(31M21M)61M21M	37	252.79	N2H8F0S0	N,0;	2165	Q9NYQ8	2165	2177	4	45AI3,YI3,ZI3,YI3,
24860	109.4	1251.6	1251.6	3	1251.6	0.449338	3750.77	C159H269N22O79	NKDLLNETVVAVFQK	N1dEK2dEN6GlcNAcK15dE	5	01Y41Y41M(31M21M21M31G)61M(31M21M)61M	35	252.69	N2H9F0S0	N,0;	614	Q9Y2K3	609	623	0
27270	121.32	1207.55	1207.21	3	1207.21	4.22641	3618.6	C142H245N24O80Ct4	LTGIPSHILNSSPSDR	L1dEN10GlcNAc	5	01Y41Y41M(31M21M21M31G)61M(31M21M)61M	39	252.36	N2H9F0S0	N,0;	112	P78560	103	118	0
27270	121.32	1207.55	1207.21	3	1207.21	4.22641	3618.6	C142H245N24O80Ct4	LTGIPSHILNSSPSDR	L1dEN10GlcNAc	5	01Y41Y41M(31M21M21M31G31G)61M(31M)61M	39	252.36	N2H9F0S0	N,0;	112	P78560	103	118	0
32061	141.34	1379.91	1379.25	3	1379.25	-2.15692	4133.74	C156H270N31O94Ct4	GALETDNSNSSAQVSTVGQTSR	G1dEN9GlcNAc	6	01Y41Y41M(31M21M21M31G)61M(31M21M)61M	40	252.2	N2H9F0S0	N,1;	331	Q9UPQ9	323	344	0
29001	128.81	1149.52	1149.28	4	1149.27	3.6918	4592.06	C194H308N39O86S1	GSAVATSHFEVGNTCPSEFPSKSITFTSR	G1dEN13GlcNAcC15CamK22dE	7	01Y41Y41M(31M)61M(31M21M)61M	25	252.16	N2H6F0S0	N,0;	1769	Q92576	1757	1785	5	BI2,BI2,15AI2,YI3,YI3,
23352	103.74	1146.84	1146.5	3	1146.49	5.84247	3436.46	C138H227N24O76	VFSNSSNLVQHQR	V1dEN4GlcNAc	5	01Y41Y41M(31M21M21M)61M(31M21M)61M21M	36	252.15	N2H9F0S0	N,3;	223	Q6PDB4	220	232	1	04AI4,
32562	141.54	1379.94	1379.25	3	1379.26	-3.73552	4133.76	C172H278N25O86S2	NKDMSWPEEMSFIANSSK	N1dEK2dEN15GlcNAcK18dE	8	01Y41Y41M(31M21M21M31G)61M(31M21M)61M	36	252.13	N2H9F0S0	N,0;	718	Q8NFA0	704	721	0
24425	107.1	931.704	931.697	4	931.701	-4.49326	3722.78	C144H265N22O79Ct12	EYVNGSNLITKLQAK	E1dEN4GlcNAcK11dEK15dE	5	01Y41Y41M(31M21M21M31G)61M(31M21M)61M	41	252.06	N2H9F0S0	N,2;	448	O43295	445	459	0
28577	126.98	1308.58	1308.91	3	1308.92	-3.44297	3922.73	C158H261N32O77S1Ct4	MHIFQNGSLVIHDVAPEDSGR	M1dEN6GlcNAc	20	01Y41Y41M(31M21M)61M(31M21M)61M	32	251.92	N2H7F0S0	N,3;	646	Q13308	641	661	3	BI2,YI3,YI3,
26058	114.76	1294.91	1294.89	3	1294.89	6.14388	3880.64	C157H251N26O83Ct4	EEFIYWIDSSRPNGSR	E1dEN13GlcNAc	5	01Y41Y41M(31M21M21M31G)61M(31M21M)61M	33	251.68	N2H9F0S0	N,1;	3066	Q9NZR2	3054	3069	0
31750	138.35	1243.59	1243.26	3	1243.26	3.20264	3726.75	C141H261N24O80Ct12	LNTSEVGHKALGPGSSK	L1dEN2GlcNAcK9dEK17dE	5	01Y41Y41M(31M21M21M31G)61M(31M21M)61M	41	251.68	N2H9F0S0	N,1;	221	Q9UMZ2	220	236	0
27494	121.15	1205.2	1205.21	3	1205.2	10.5349	3612.57	C143H247N24O80S1	NVTCQATSVVSEKGR	N1GlcNAc@dEC4CamK13dE	5	01Y41Y41M(31M21M21M31G)61M(31M21M)61M	33	251.63	N2H9F0S0	N,0;	1145	O75417	1145	1159	0
29001	128.81	1149.52	1149.28	4	1149.28	0.055592	4592.08	C207H308N37O76S2	NAYLFIYYLIQFCGHSWIFTNMTVR	N1dEC13CamN21GlcNAc	5	01Y41Y41M(31M21M)61M(31M)61M	24	251.08	N2H6F0S0	N,0;	37	Q5VWC8	17	41	4	BI2,BI2,YI3,YI3,
27971	123.2	1544.97	1544.96	3	1544.96	2.00118	4630.86	C179H301N26O101S3Ct8	MVFFTCNACGESVK	M1dEC6CamN7GlcNAcC9CamK14dE	6	01Y41Y41M(31M41Y41L32S)61M(21Y41L32S)61Y41L32S	49	250.84	N5H6F0S3	N,0;	7	Q9NX58	1	14	1	YI6,YII6,YIII6,
27514	121.24	1154.2	1153.19	3	1153.19	3.81863	3456.54	C136H235N24O75Ct4	LTGIPSHILNSSPSDR	L1dEN10GlcNAc	5	01Y41Y41M(31M21M)61M(31M21M)61M21M	38	250.77	N2H8F0S0	N,0;	112	P78560	103	118	4	45AI3,YI3,ZI3,YI3,
27594	121.18	1205.53	1205.21	3	1205.2	9.63771	3612.57	C146H243N24O80	SSYRLHSNASESLGK	S1dEN8GlcNAcK15dE	5	01Y41Y41M(31M21M21M)61M(31M21M)61M21M	40	250.77	N2H9F0S0	N,0;	26	P32245	19	33	2	45AI3,04AI4,
27270	121.32	1207.55	1207.21	3	1207.21	-0.713091	3618.62	C146H249N24O80	TNEAVPKTAPTNVSGR	T1dEK7dEN12GlcNAc	5	01Y41Y41M(31M21M21M31G)61M(31M21M)61M	39	250.71	N2H9F0S0	N,0;	779	O94779	768	783	0
27090	118.98	1341.26	1340.93	3	1340.94	-8.17885	4018.8	C152H273N28O89Ct8	ISSLQTTEKNDTVAGQGER	I1dEK9dEN10GlcNAc	5	01Y41Y41M(31M21M21M)61M(31M21M)61M21M	36	250.62	N2H9F0S0	N,0;	874	P06756	865	883	1	04AI4,
24651	109.49	1266.22	1265.21	3	1265.2	7.90955	3792.59	C144H247N30O82S1Ct4	AQHELNCSLQDPRSGR	A1dEN6GlcNAcC7Cam	5	01Y41Y41M(31M21M21M)61M(31M21M)61M21M	43	250.55	N2H9F0S0	N,2;	106	Q86YD3	101	116	1	45AI3,
19428	87.09	967.415	967.415	3	967.407	8.9014	2899.2	C110H188N19O67Ct4	RGDGFVNESR	R1dEN7GlcNAc	5	01Y41Y41M(31M21M21M31G)61M(31M)61M	35	250.4	N2H8F0S0	N,2;	328	P59797	322	331	1	25AIII2,
26058	114.76	1294.91	1294.89	3	1294.9	-3.08008	3880.67	C147H259N28O81S2Ct8	CNECGKVFNQQATLAR	C1dE@CamN2GlcNAcC4CamK6dE	5	01Y41Y41M(31M21M21M31G)61M(31M21M)61M	34	250.15	N2H9F0S0	N,2;	513	A6NHJ4	512	527	0
27973	124.39	1373.91	1373.91	3	1373.91	-2.83961	4117.72	C162H266N33O83S2Ct4	TGNCLYGNTCRFVHGPSPR	T1dEC4CamN8GlcNAcC10Cam	6	01Y41Y41M(31M21M21M31G31G)61M(31M)61M	35	250.11	N2H9F0S0	N,1;	55	Q5T200	48	66	0
29001	128.81	1149.52	1149.28	4	1149.27	3.6918	4592.06	C194H308N39O86S1	GSAVATSHFEVGNTCPSEFPSKSITFTSR	G1dEN13GlcNAcC15CamK22dE	7	01Y41Y41M(31M21M)61M(31M)61M	24	249.83	N2H6F0S0	N,0;	1769	Q92576	1757	1785	4	BI2,BI2,YI3,YI3,
17014	75.85	1006.09	1006.1	3	1006.09	3.49206	3015.26	C113H200N17O73Ct4	NTSSSTPQLR	N1GlcNAc@dE	5	01Y41Y41M(31M21M21M31G)61M(31M21M)61M	36	249.67	N2H9F0S0	N,0;	550	Q96QT4	550	559	0
26058	114.76	1294.91	1294.89	3	1294.89	6.40568	3880.63	C149H255N28O85S1Ct4	TSPLTSPTNCSHGGLSPSR	T1dEN9GlcNAcC10Cam	5	01Y41Y41M(31M21M21M31G)61M(31M21M)61M	32	249.55	N2H9F0S0	N,0;	1116	Q7Z460	1108	1126	0
34392	150.5	1169.53	1169.19	3	1169.19	-5.50898	3504.56	C141H239N24O72S1Ct4	LLHALGGDDFLGMLNR	L1dEN15GlcNAc	28	01Y41Y41M(31M21M21M31G)61M(31M)61M	37	249.5	N2H8F0S0	N,13;	196	Q9UHG3	182	197	1	12AIII4,
27514	121.24	1154.2	1153.19	3	1153.19	3.61051	3456.55	C133H235N24O72S1Ct8	VHACIEKLYNSSGR	V1dEC4CamK7dEN10GlcNAc	5	01Y41Y41M(31M21M21M)61M(31M21M)61M	37	249.49	N2H8F0S0	N,0;	117	Q2V2M9	108	121	0
26058	114.76	1294.91	1294.89	3	1294.89	0.738762	3880.66	C158H259N26O83S1	DPAGPGTLIMATGVQDFNR	D1dEN18GlcNAc	7	01Y41Y41M(31M21M21M)61M(31M21M)61M21M	34	249.22	N2H9F0S0	N,2;	70	Q6IC98	53	71	1	04AI4,
31593	137.72	1297.87	1297.21	3	1297.21	-3.11236	3887.61	C159H248N25O83Ct4	VWNSTFIEDYRDFDR	V1dEN3GlcNAc	11	01Y41Y41M(31M21M21M)61M(31M21M)61M21M	37	248.98	N2H9F0S0	N,4;	935	P26006	933	947	1	04AI4,
27514	121.24	1154.2	1153.19	3	1153.19	3.4154	3456.55	C141H235N28O69S1	HLPDGNICRHLLPR	H1dEN6GlcNAcC8Cam	5	01Y41Y41M(31M21M21M)61M(31M21M)61M	37	248.96	N2H8F0S0	N,0;	223	Q86WA6	218	231	0
26058	114.76	1294.91	1294.89	3	1294.9	-2.75264	3880.67	C146H263N24O85S2Ct8	TVNSSSTSTMCELTHLK	T1dEN3GlcNAcC11CamK17dE	6	01Y41Y41M(31M21M21M31G)61M(31M21M)61M	34	248.8	N2H9F0S0	N,3;	1654	Q7Z5N4	1652	1668	0
24842	109.32	1266.21	1265.21	3	1265.2	8.19899	3792.59	C144H247N30O82S1Ct4	AQHELNCSLQDPRSGR	A1dEN6GlcNAcC7Cam	6	01Y41Y41M(31M21M21M31G31G)61M(31M)61M	46	248.72	N2H9F0S0	N,2;	106	Q86YD3	101	116	1	02AI2,02AIII3,
17855	79.61	1227.5	1226.49	3	1226.5	-7.95171	3676.49	C145H235N24O80S1Ct4	GYNSVMNESERFYR	G1dEN7GlcNAc	6	01Y41Y41M(31M21M21M)61M(31M21M)61M21M	32	248.7	N2H9F0S0	N,1;	763	Q7Z570	757	770	1	04AI4,
17728	79.15	1281.52	1281.85	3	1281.85	-1.68478	3841.54	C150H250N25O86S2	TSNNSTMQVSFVCQR	T1dEN4GlcNAcC13Cam	7	01Y41Y41M(31M21M21M31G31G)61M(31M21M)61M	38	248.51	N2H10F0S0	N,0;	9	Q14457	6	20	0
17728	79.15	1281.52	1281.85	3	1281.85	-1.68478	3841.54	C150H250N25O86S2	TSNNSTMQVSFVCQR	T1dEN3GlcNAcC13Cam	7	01Y41Y41M(31M21M21M31G31G)61M(31M21M)61M	38	248.51	N2H10F0S0	N,0;	8	Q14457	6	20	0
19404	86.98	1021.44	1021.43	3	1021.44	-2.66487	3061.29	C123H206N15O73	LENITDDHK	L1dEN3GlcNAcK9dE	5	01Y41Y41M(31M21M21M31G)61M(31M21M)61M	36	248.51	N2H9F0S0	N,1;	369	Q13325	367	375	0
27514	121.24	1154.2	1153.19	3	1153.19	2.61328	3456.55	C145H239N22O71S1	MFDRIFGQANTTLK	M1dEN10GlcNAcK14dE	5	01Y41Y41M(31M21M21M)61M(31M21M)61M	37	248.42	N2H8F0S0	N,0;	382	P33121	373	386	0
27184	119.8	947.717	947.216	4	947.218	-2.34439	3784.85	C146H275N24O77S1Ct12	SQLKVLSHNLCTVLK	S1dEK4dEN9GlcNAcC11CamK15dE	5	01Y41Y41M(31M21M21M)61M(31M21M)61M21M	43	248.38	N2H9F0S0	N,1;	38	Q9UH65	30	44	2	03AI4,45AI3,
34244	149.94	1123	1123.26	4	1123.26	7.61093	4487.99	C179H304N33O93S1Ct4	KVPELFVCTQQDILASSNSSPSR	K1dEC8CamN18GlcNAc	5	01Y41Y41M(31M21M21M)61M(31M21M)61M21M	35	248.2	N2H9F0S0	N,1;	264	Q4G0A6	247	269	2	45AI3,04AI4,
34281	150.08	1123.5	1123.25	4	1123.24	4.55282	4487.95	C181H296N39O90S1	CRNGSLPARPVSHPTPYSTDAQR	C1dE@CamN3GlcNAc	5	01Y41Y41M(31M21M21M)61M(31M21M)61M21M	30	248.08	N2H9F0S0	N,0;	247	Q5R3F8	245	267	1	04AI4,
17140	76.44	954.083	954.084	3	954.077	7.30614	2859.21	C106H196N13O65S2Ct8	EIENMCLK	E1dEN4GlcNAcC6CamK8dE	5	01Y41Y41M(31M21M)61M(31M21M)61M21M	39	248.02	N2H8F0S0	N,1;	720	P49454	717	724	4	YI3,YI3,25XI4,25XII4,YI3,
27514	121.24	1154.2	1153.19	3	1153.19	-1.35224	3456.56	C140H239N24O75	TNEAVPKTAPTNVSGR	T1dEK7dEN12GlcNAc	6	01Y41Y41M(31M21M)61M(31M21M)61M21M	37	247.98	N2H8F0S0	N,2;	779	O94779	768	783	4	45AI3,YI3,ZI3,YI3,
32449	141.61	1127.49	1127.24	4	1127.25	-5.70942	4503.97	C183H308N33O90S3	QPSGSHPICICSSVDPKNLCSK	Q1dEC9CamC11CamK17dEN18GlcNAcC20CamK22dE	5	01Y41Y41M(31M21M21M)61M(31M21M)61M21M	36	247.96	N2H9F0S0	N,0;	85	A0A1B0GUW6	68	89	3	03AI4,45AI3,04AI4,
26058	114.76	1294.91	1294.89	3	1294.89	3.61855	3880.65	C159H259N24O84S1	YNSALDTNATMINSFNK	Y1dEN8GlcNAcK17dE	6	01Y41Y41M(31M21M21M)61M(31M21M)61M21M	33	247.93	N2H9F0S0	N,0;	274	Q9Y6X8	267	283	1	04AI4,
26058	114.76	1294.91	1294.89	3	1294.89	6.43116	3880.63	C153H259N28O83S2	DLHNMQNGSTLVCTLTR	D1dEN7GlcNAcC13Cam	5	01Y41Y41M(31M21M21M)61M(31M21M)61M21M	33	247.93	N2H9F0S0	N,0;	1390	Q6N021	1384	1400	1	04AI4,
32061	141.34	1379.91	1379.25	3	1379.25	-2.15692	4133.74	C156H270N31O94Ct4	GALETDNSNSSAQVSTVGQTSR	G1dEN9GlcNAc	6	01Y41Y41M(31M21M21M)61M(31M21M)61M21M	37	247.64	N2H9F0S0	N,1;	331	Q9UPQ9	323	344	1	04AI4,
27594	121.18	1205.53	1205.21	3	1205.2	9.63771	3612.57	C146H243N24O80	LEFTEKQQAQNGSR	L1dEK6dEN11GlcNAc	5	01Y41Y41M(31M21M21M)61M(31M21M)61M21M	40	247.57	N2H9F0S0	N,0;	243	A8MUP6	233	246	2	45AI3,04AI4,
19462	87.12	967.086	967.414	3	967.413	1.47462	2899.22	C114H192N19O67	NNHTASILDR	N1dEN2GlcNAc	9	01Y41Y41M(31M21M)61M(31M21M)61M21M	36	247.54	N2H8F0S0	N,3;	130	P08962	129	138	3	45AI3,YI3,YI3,
32562	141.54	1379.94	1379.25	3	1379.25	1.37665	4133.74	C163H266N31O89Ct4	THYSNIEANESEEVRQFR	T1dEN9GlcNAc	5	01Y41Y41M(31M21M21M)61M(31M21M)61M21M	40	247.25	N2H9F0S0	N,0;	93	P04632	85	102	1	04AI4,
27494	121.15	1205.2	1205.21	3	1205.2	10.5349	3612.57	C143H247N24O80S1	NVTCQATSVVSEKGR	N1GlcNAc@dEC4CamK13dE	5	01Y41Y41M(31M21M21M)61M(31M21M)61M21M	36	247.06	N2H9F0S0	N,0;	1145	O75417	1145	1159	2	45AI3,04AI4,
32318	141.09	1379.57	1379.25	3	1379.25	-2.25205	4133.74	C163H266N31O89Ct4	THYSNIEANESEEVRQFR	T1dEN9GlcNAc	5	01Y41Y41M(31M21M21M31G)61M(31M21M)61M	39	247.03	N2H9F0S0	N,0;	93	P04632	85	102	1	45AI3,
28270	124.11	1373.58	1373.91	3	1373.91	0.925905	4117.71	C165H270N27O91S1	SMHNVTHNLEEDEEEVTK	S1dEN4GlcNAcK18dE	5	01Y41Y41M(31M21M21M31G)61M(31M21M)61M	37	246.84	N2H9F0S0	N,0;	712	Q5T0W9	709	726	0
28182	124.13	1499.64	1499.64	3	1499.65	-2.20405	4494.91	C176H297N32O97S1Ct4	SQRVSENTMLPFVSNR	S1dEN15GlcNAc	8	01Y41Y41M(31M41Y41L31Y41L32S)61M61Y41L32S	41	246.52	N5H6F0S2	N,3;	86	Q9BXF9	72	87	0
27275	121.34	1205.53	1205.2	3	1205.19	8.46489	3612.57	C134H239N26O81Ct8	TNHSSPEAQSKQTGR	T1dEN2GlcNAcK11dE	5	01Y41Y41M(31M21M21M)61M(31M21M)61M21M	33	246.42	N2H9F0S0	N,1;	577	O95819	576	590	2	45AI3,04AI4,
36838	158.88	1499.65	1500.41	4	1500.41	3.9111	5995.59	C240H397N52O113S4Ct4	MAETCVPVLRCNTAAPMWLNGTHPSSDEGIVSR	M1dEC5CamC11CamN20GlcNAc	7	01Y41Y41M(31M41Y41L)61M61Y41L31Y41L32S	42	246.42	N5H6F0S1	N,1;	232	P07911	213	245	0
20046	89.83	1230.52	1229.85	3	1229.84	6.84325	3686.51	C143H237N24O84Ct4	SFRYENESLQNGR	S1dEN6GlcNAc	7	01Y41Y41M(31M21M21M31G)61M(31M21M)61M21M	35	246.21	N2H10F0S0	N,2;	99	P46013	94	106	1	45AI3,
27270	121.32	1207.55	1207.21	3	1207.21	-0.713091	3618.62	C146H249N24O80	TNEAVPKTAPTNVSGR	T1dEK7dEN12GlcNAc	5	01Y41Y41M(31M21M21M)61M(31M21M)61M21M	41	246.17	N2H9F0S0	N,0;	779	O94779	768	783	2	45AI3,04AI4,
26058	114.76	1294.91	1294.89	3	1294.89	0.708644	3880.66	C154H255N26O85Ct4	LAQDFLDSQNLSAYNTR	L1dEN10GlcNAc	6	01Y41Y41M(31M21M21M)61M(31M21M)61M21M	34	246.17	N2H9F0S0	N,1;	192	Q9NY33	183	199	1	04AI4,
26023	114.6	922.128	921.082	3	921.082	0.494332	2760.23	C109H187N18O60Ct4	GHTLTLNFTR	G1dEN7GlcNAc	17	01Y41Y41M(31M21M)61M(31M21M)61M	32	246.15	N2H7F0S0	N,6;	103	P11279	97	106	5	BI2,YI3,ZI3,YI3,YI3,
26539	118.09	1142.85	1142.85	3	1142.85	-2.24932	3425.54	C134H234N27O70S1Ct4	ILLTCSLNDSATEVTGHR	I1dEC5CamN8GlcNAc	30	01Y41Y41M(31M21M)61M(31M)61M	29	245.94	N2H6F0S0	N,14;	160	P35613	153	170	3	BI2,YI3,YI3,
27494	121.15	1205.2	1205.21	3	1205.21	0.105862	3612.61	C145H243N22O76Ct8	NFTFSHTLREFTK	N1GlcNAc@dEK13dE	5	01Y41Y41M(31M21M21M)61M(31M21M)61M21M	36	245.77	N2H9F0S0	N,0;	242	Q16787	242	254	2	45AI3,04AI4,
27514	121.24	1154.2	1153.19	3	1153.2	-3.69703	3456.57	C150H239N20O71	NKSNPLFQSPYYK	N1GlcNAc@dEK2dEK13dE	5	01Y41Y41M(31M21M21M)61M(31M21M)61M	36	245.68	N2H8F0S0	N,0;	2165	Q9NYQ8	2165	2177	0
28182	124.13	1499.64	1499.64	3	1499.65	-5.30744	4494.93	C183H305N28O96S2	SVSTMLYLMALQELNR	S1dEN15GlcNAc	6	01Y41Y41M(31M41Y41L31Y41L32S)61M61Y41L32S	41	245.52	N5H6F0S2	N,3;	1011	Q8IY18	997	1012	0
34392	150.5	1169.53	1169.19	3	1169.19	-5.50898	3504.56	C141H239N24O72S1Ct4	LLHALGGDDFLGMLNR	L1dEN15GlcNAc	28	01Y41Y41M(31M21M21M)61M(31M21M)61M	35	245.09	N2H8F0S0	N,13;	196	Q9UHG3	182	197	0
36376	156.22	1173.51	1173	4	1173.01	-8.95754	4687.02	C186H313N34O104	GLLLTVNTSSQNGRPGR	G1dEN7GlcNAc	5	01Y41Y41M(31M41Y41L32S)61M(21Y41L32S)61Y41L32S	56	244.84	N5H6F0S3	N,0;	483	Q9H6R7	477	493	2	YI5,YII5,YIII5,YI6,YII6,YIII6,
26058	114.76	1294.91	1294.89	3	1294.89	6.14388	3880.64	C157H251N26O83Ct4	EEFIYWIDSSRPNGSR	E1dEN13GlcNAc	5	01Y41Y41M(31M21M21M)61M(31M21M)61M21M	33	244.66	N2H9F0S0	N,1;	3066	Q9NZR2	3054	3069	1	04AI4,
36430	158.52	1479	1478.66	3	1478.67	-4.8398	4431.98	C182H300N29O93Ct4	KNFSLFDLTTLIHPR	K1dEN2GlcNAc	5	01Y41Y41M(31M41Y41L32S)61M(21Y41L32S)61Y41L	42	244.62	N5H6F0S2	N,0;	793	Q9UBN4	792	806	0
28270	124.11	1373.58	1373.91	3	1373.91	0.925905	4117.71	C165H270N27O91S1	SMHNVTHNLEEDEEEVTK	S1dEN4GlcNAcK18dE	5	01Y41Y41M(31M21M21M)61M(31M21M)61M21M	38	244.55	N2H9F0S0	N,0;	712	Q5T0W9	709	726	1	04AI4,
28590	127.03	1493.31	1492.63	3	1492.63	-0.702326	4473.87	C179H282N37O92Ct4	HNNDTQHIWESDSNEFSVIADPR	H1dEN3GlcNAc	27	01Y41Y41M(31M21M21M)61M(31M21M)61M	27	244.41	N2H8F0S0	N,9;	217	P14625	215	237	0
28190	123.76	1595.97	1596.67	3	1596.68	-5.80311	4786.02	C194H322N29O104S2	SVSTMLYLMALQELNR	S1dEN15GlcNAc	6	01Y41Y41M(31M41Y41L32S)61M(21Y41L32S)61Y41L32S	50	244.4	N5H6F0S3	N,3;	1011	Q8IY18	997	1012	2	YI5,YII5,YIII5,YI6,YII6,YIII6,
36782	159.84	1572.67	1572.94	4	1572.93	1.53054	6285.71	C259H411N52O118S3Ct4	HFEEAYPNCTVLEARPCYNVARLMFLDAER	H1dEN8GlcNAcC9CamC17Cam	7	01Y41Y41M(31M(21Y(31F)41L32S)41Y)61M61Y41L32S	54	244.34	N5H5F1S2	N,0;	266	Q5T3F8	259	288	0
25697	112.75	1274.9	1274.22	3	1274.22	-5.85509	3818.65	C155H253N28O82	TILVDNNTWNNTHISR	T1dEN10GlcNAc	21	01Y41Y41M(31M21M21M31G)61M(31M21M)61M	31	243.97	N2H9F0S0	N,2;	548	P46977	539	554	0
25697	112.75	1274.9	1274.22	3	1274.22	-5.85509	3818.65	C155H253N28O82	TILVDNNTWNNTHISR	T1dEN6GlcNAc	19	01Y41Y41M(31M21M21M31G)61M(31M21M)61M	31	243.97	N2H9F0S0	N,0;	544	P46977	539	554	0
17774	79.36	1226.49	1226.49	3	1226.5	-5.70597	3676.49	C142H239N22O89	SNDSETSSVAQSGSESK	S1dEN2GlcNAcK17dE	5	01Y41Y41M(31M21M21M)61M(31M21M)61M21M	33	243.96	N2H9F0S0	N,2;	1573	P0DJD1	1572	1588	0
27594	121.18	1205.53	1205.21	3	1205.2	9.63771	3612.57	C146H243N24O80	SSYRLHSNASESLGK	S1dEN8GlcNAcK15dE	5	01Y41Y41M(31M21M21M31G)61M(31M21M)61M	42	243.87	N2H9F0S0	N,0;	26	P32245	19	33	0
19404	86.98	1021.44	1021.43	3	1021.44	-2.66487	3061.29	C123H206N15O73	LENITDDHK	L1dEN3GlcNAcK9dE	5	01Y41Y41M(31M21M21M)61M(31M21M)61M21M	40	243.83	N2H9F0S0	N,1;	369	Q13325	367	375	1	04AI4,
28182	124.13	1499.64	1499.64	3	1499.65	-3.81376	4494.92	C178H301N30O95S2Ct4	INQFNLMASEMIALNR	I1dEN15GlcNAc	6	01Y41Y41M(31M41Y41L31Y41L32S)61M61Y41L32S	41	243.79	N5H6F0S2	N,3;	95	Q10472	81	96	0
32044	139.55	1275.31	1275.31	4	1275.31	2.94075	5096.2	C205H332N43O101S1Ct4	ESICPTPPVYEEHEDPSGSLHLAATSSINDSR	E1dEC4CamN29GlcNAc	7	01Y41Y41M(31M21M)61M(31M21M)61M	31	243.77	N2H7F0S0	N,2;	292	Q9H5Y7	264	295	6	BI2,BI2,03AI3,BI2,YI3,YI3,
32044	141.28	1378.58	1379.25	3	1379.25	-0.960247	4133.73	C162H266N33O86S1Ct4	WSPHHNCTQVATANDTTLR	W1dEC7CamN14GlcNAc	5	01Y41Y41M(31M21M21M31G)61M(31M21M)61M	35	243.61	N2H9F0S0	N,0;	205	Q53HC9	192	210	0
32044	141.28	1378.58	1379.25	3	1379.25	-0.960247	4133.73	C162H266N33O86S1Ct4	WSPHHNCTQVATANDTTLR	W1dEN6GlcNAcC7Cam	6	01Y41Y41M(31M21M21M31G)61M(31M21M)61M	35	243.61	N2H9F0S0	N,1;	197	Q53HC9	192	210	0
27090	118.98	1341.26	1340.93	3	1340.93	-0.241134	4018.77	C157H273N26O83S2Ct8	SGHPTCLQFTLNMTEAVK	S1dEC6CamN12GlcNAcK18dE	6	01Y41Y41M(31M21M21M)61M(31M21M)61M21M	35	243.5	N2H9F0S0	N,1;	301	Q92784	290	307	1	04AI4,
19462	87.12	967.086	967.414	3	967.413	1.47462	2899.22	C114H192N19O67	GSRTNLSYSR	G1dEN5GlcNAc	5	01Y41Y41M(31M21M)61M(31M21M)61M21M	36	243.49	N2H8F0S0	N,1;	416	Q9BYW2	412	421	3	45AI3,YI3,YI3,
34281	150.08	1123.5	1123.25	4	1123.25	-2.38599	4487.98	C184H308N31O92S2	DVMLENYSNLVSLDLPSRCASK	D1dEN6GlcNAcC19CamK22dE	6	01Y41Y41M(31M21M21M31G)61M(31M21M)61M	34	243.47	N2H9F0S0	N,2;	38	Q8TAQ5	33	54	0
36540	156.91	1202.88	1202.88	3	1202.87	7.0343	3605.59	C143H246N27O77S1	NISVASCNSSQVVVAVGR	N1dEC7CamN8GlcNAc	9	01Y41Y41M(31M21M21M31G)61M(31M)61M	37	243.35	N2H8F0S0	N,0;	504	Q16531	497	514	1	25AIII2,
17548	79.14	1018.12	1018.12	3	1018.11	5.02185	3051.31	C114H204N17O71Ct8	GNRTENFTK	G1dEN2GlcNAcK9dE	5	01Y41Y41M(31M21M21M31G31G)61M(31M)61M	40	243.26	N2H9F0S0	N,1;	564	Q9NVV4	563	571	0
36167	156.1	1466.64	1466.64	3	1466.64	4.67059	4395.89	C169H292N25O96S1Ct12	YCFKENENVTVDK	Y1dEC2CamK4dEN8GlcNAcK13dE	7	01Y41Y41M(31M41Y41L31Y41L32S)61M61Y41L32S	44	243.21	N5H6F0S2	N,2;	13	Q9BXM9	6	18	0
28577	126.98	1308.58	1308.91	3	1308.92	-3.44297	3922.73	C158H261N32O77S1Ct4	MHIFQNGSLVIHDVAPEDSGR	M1dEN6GlcNAc	20	01Y41Y41M(31M21M21M)61M(31M)61M	33	243.08	N2H7F0S0	N,3;	646	Q13308	641	661	4	BI2,BIII3,CI2,CIII3,YI3,YIII3,YI3,YIII3,
28577	126.98	1308.58	1308.91	3	1308.92	-3.44297	3922.73	C158H261N32O77S1Ct4	MHIFQNGSLVIHDVAPEDSGR	M1dEN6GlcNAc	20	01Y41Y41M(31M)61M(31M21M)61M21M	32	243.08	N2H7F0S0	N,3;	646	Q13308	641	661	3	04AI4,YI3,YI3,
17140	76.44	954.083	954.084	3	954.077	7.30614	2859.21	C106H196N13O65S2Ct8	EIENMCLK	E1dEN4GlcNAcC6CamK8dE	5	01Y41Y41M(31M21M21M)61M(31M21M)61M	36	243.07	N2H8F0S0	N,1;	720	P49454	717	724	0
26772	119.12	1341.23	1340.6	3	1340.59	2.78319	4017.76	C158H270N29O85S1Ct4	MRTGDELVNINGTPLYGSR	M1dEN11GlcNAc	5	01Y41Y41M(31M21M21M31G)61M(31M21M)61M	37	243.03	N2H9F0S0	N,1;	62	Q9ULL8	52	70	0
25192	111.91	907.46	907.205	4	907.206	-0.771229	3624.8	C145H263N26O72Ct8	IAPASNVSHTVVLRPLK	I1dEN6GlcNAcK17dE	5	01Y41Y41M(31M21M21M31G)61M(31M)61M	39	243.01	N2H8F0S0	N,1;	88	P43308	83	99	2	12AIII4,25AIII2,
32050	139.57	1381.93	1382.27	3	1382.27	-2.3057	4142.8	C166H277N32O87S1	GSVNITDDCQKPQLHNPSR	G1dEN4GlcNAcC9CamK11dE	5	01Y41Y41M(31M21M21M31G31G)61M(31M)61M	36	242.88	N2H9F0S0	N,0;	591	Q68DD2	588	606	1	12AIII5,
23352	103.74	1146.84	1146.5	3	1146.49	5.84247	3436.46	C138H227N24O76	VFSNSSNLVQHQR	V1dEN4GlcNAc	5	01Y41Y41M(31M21M21M31G)61M(31M21M)61M	36	242.72	N2H9F0S0	N,3;	223	Q6PDB4	220	232	0
26058	114.76	1294.91	1294.89	3	1294.89	6.40568	3880.63	C149H255N28O85S1Ct4	TSPLTSPTNCSHGGLSPSR	T1dEN9GlcNAcC10Cam	5	01Y41Y41M(31M21M21M)61M(31M21M)61M21M	32	242.53	N2H9F0S0	N,0;	1116	Q7Z460	1108	1126	1	04AI4,
34644	149.56	1498.33	1497.66	3	1497.66	5.74898	4488.95	C191H299N28O94	DLDFSEFVIQPQNESNPELYK	D1dEN13GlcNAcK21dE	5	01Y41Y41M(31M21M21M31G)61M(31M21M)61M	33	242.39	N2H9F0S0	N,1;	863	P51784	851	871	0
17014	75.85	1006.09	1006.1	3	1006.1	0.85413	3015.27	C119H200N19O70	SNVTSFQRR	S1dEN2GlcNAc	5	01Y41Y41M(31M21M21M31G)61M(31M21M)61M	36	242.04	N2H9F0S0	N,1;	25	Q96EB1	24	32	0
17014	75.85	1006.09	1006.1	3	1006.09	8.27496	3015.24	C121H200N15O72	YILNESEAR	Y1dEN4GlcNAc	5	01Y41Y41M(31M21M21M31G)61M(31M21M)61M	35	242.04	N2H9F0S0	N,1;	463	Q92994	460	468	0
32449	141.61	1127.49	1127.24	4	1127.24	-0.915452	4503.95	C185H300N33O93S1	NSSLAEFVQSLSQTMGFPQDQIR	N1GlcNAc@dE	5	01Y41Y41M(31M21M21M)61M(31M21M)61M21M	37	242.03	N2H9F0S0	N,0;	599	Q93009	599	621	3	03AI4,45AI3,04AI4,
34244	149.94	1123	1123.26	4	1123.26	3.61271	4488.01	C179H304N33O95Ct4	ALDRESQAEYNITITVTDLGTPR	A1dEN11GlcNAc	6	01Y41Y41M(31M21M21M)61M(31M21M)61M21M	33	242.02	N2H9F0S0	N,0;	418	Q9Y5E9	408	430	2	45AI3,04AI4,
28190	123.76	1595.97	1596.67	3	1596.66	4.71125	4785.97	C186H310N33O106S1Ct4	RLCNATTQTEELWSR	R1dEC3CamN4GlcNAc	7	01Y41Y41M(31M41Y41L32S)61M(21Y41L32S)61Y41L32S	50	241.99	N5H6F0S3	N,2;	207	Q9P2Z0	204	218	2	YI5,YII5,YIII5,YI6,YII6,YIII6,
36540	156.91	1202.88	1202.88	3	1202.88	0.0551477	3605.61	C145H250N25O77S1	LQADNMSNTALSRELK	L1dEN5GlcNAcK16dE	5	01Y41Y41M(31M21M21M)61M(31M21M)61M	41	241.97	N2H8F0S0	N,1;	195	Q2TAC2	191	206	0
36540	156.91	1202.88	1202.88	3	1202.88	0.0551477	3605.61	C145H250N25O77S1	LQADNMSNTALSRELK	L1dEN5GlcNAcK16dE	5	01Y41Y41M(31M21M21M31G)61M(31M)61M	42	241.97	N2H8F0S0	N,1;	195	Q2TAC2	191	206	1	25AIII2,
28190	123.76	1595.97	1596.67	3	1596.68	-4.47474	4786.02	C200H314N29O104	VPYNVGPGFTGNFSTQK	V1dEN12GlcNAcK17dE	6	01Y41Y41M(31M41Y41L32S)61M(21Y41L32S)61Y41L32S	50	241.96	N5H6F0S3	N,3;	336	Q04609	325	341	2	YI5,YII5,YIII5,YI6,YII6,YIII6,
27491	121.14	1208.55	1207.54	3	1207.55	-6.62602	3619.64	C152H252N21O78	NVTFEHVKGVEEAK	N1GlcNAc@dEK8dEK14dE	5	01Y41Y41M(31M21M21M)61M(31M21M)61M21M	35	241.85	N2H9F0S0	N,0;	335	Q96TA2	335	348	2	45AI3,04AI4,
27275	121.34	1205.53	1205.2	3	1205.19	8.46489	3612.57	C134H239N26O81Ct8	TNHSSPEAQSKQTGR	T1dEN2GlcNAcK11dE	5	01Y41Y41M(31M21M21M31G)61M(31M21M)61M	30	241.83	N2H9F0S0	N,1;	577	O95819	576	590	0
36195	156.22	1566.33	1565.67	3	1565.68	-5.18415	4693.03	C187H311N36O102	HEARPLAELRNQSVR	H1dEN11GlcNAc	5	01Y41Y41M(31M41Y41L32S)61M(21Y41L32S)61Y41L32S	48	241.79	N5H6F0S3	N,0;	171	P29590	161	175	2	YI5,YII5,YIII5,YI6,YII6,YIII6,
31248	136.33	1233.51	1232.85	3	1232.85	0.080663	3695.53	C141H236N31O78S1Ct4	SRSPHNNGTCFGTDLNR	S1dEN7GlcNAcC10Cam	6	01Y41Y41M(31M21M)61M(31M21M)61M21M	40	241.45	N2H8F0S0	N,1;	174	Q8IVL8	168	184	5	45AI3,04AI4,YI3,ZI3,YI3,
29534	129.87	1149.27	1149.02	4	1149.02	-2.34862	4591.07	C186H309N40O93	QTAEESGITNSASSTLLSEYNVTNNSVALR	Q1dEN24GlcNAc	6	01Y41Y41M(31M21M)61M(31M)61M	29	241.43	N2H6F0S0	N,0;	345	Q99459	322	351	5	BI2,CI2,BI2,YI3,YI3,
29534	129.87	1149.27	1149.02	4	1149.02	-2.34862	4591.07	C186H309N40O93	QTAEESGITNSASSTLLSEYNVTNNSVALR	Q1dEN24GlcNAc	6	01Y41Y41M(31M)61M(31M21M)61M	29	241.43	N2H6F0S0	N,0;	345	Q99459	322	351	5	BI2,BI2,BI2,YI3,YI3,
29534	129.87	1149.27	1149.02	4	1149.02	-2.34862	4591.07	C186H309N40O93	QTAEESGITNSASSTLLSEYNVTNNSVALR	Q1dEN21GlcNAc	6	01Y41Y41M(31M21M)61M(31M)61M	29	241.43	N2H6F0S0	N,0;	342	Q99459	322	351	5	BI2,CI2,BI2,YI3,YI3,
29534	129.87	1149.27	1149.02	4	1149.02	-2.34862	4591.07	C186H309N40O93	QTAEESGITNSASSTLLSEYNVTNNSVALR	Q1dEN21GlcNAc	6	01Y41Y41M(31M)61M(31M21M)61M	29	241.43	N2H6F0S0	N,0;	342	Q99459	322	351	5	BI2,BI2,BI2,YI3,YI3,
26058	114.76	1294.91	1294.89	3	1294.89	-1.20425	3880.66	C149H259N30O81S2Ct4	MDNQCTVQVRLELGHR	M1dEN3GlcNAcC5Cam	5	01Y41Y41M(31M21M21M)61M(31M21M)61M21M	33	241.39	N2H9F0S0	N,1;	3	Q03111	1	16	1	04AI4,
19412	86.89	1021.43	1021.1	3	1021.1	1.85869	3060.28	C121H203N18O72	LGVIEDHSNR	L1dEN9GlcNAc	7	01Y41Y41M(31M21M21M)61M(31M21M)61M21M	38	241.36	N2H9F0S0	N,2;	502	P14625	494	503	1	04AI4,
19412	86.89	1021.43	1021.1	3	1021.1	1.85869	3060.28	C121H203N18O72	LGVIEDHSNR	L1dEN9GlcNAc	7	01Y41Y41M(31M21M21M31G)61M(31M21M)61M	35	241.36	N2H9F0S0	N,2;	502	P14625	494	503	0
27514	121.24	1154.2	1153.19	3	1153.19	3.81863	3456.54	C136H235N24O75Ct4	LTGIPSHILNSSPSDR	L1dEN10GlcNAc	5	01Y41Y41M(31M21M21M)61M(31M21M)61M	37	241.3	N2H8F0S0	N,0;	112	P78560	103	118	0
26788	119.19	1340.93	1340.6	3	1340.59	4.97503	4017.75	C160H266N25O86Ct8	NSSFTWSVPSSGYGAVTASK	N1GlcNAc@dEK20dE	5	01Y41Y41M(31M21M21M)61M(31M21M)61M21M	38	241.27	N2H9F0S0	N,0;	246	Q2TAL5	246	265	1	04AI4,
27494	121.15	1205.2	1205.21	3	1205.21	0.105862	3612.61	C145H243N22O76Ct8	NFTFSHTLREFTK	N1GlcNAc@dEK13dE	5	01Y41Y41M(31M21M21M31G)61M(31M21M)61M	33	241.23	N2H9F0S0	N,0;	242	Q16787	242	254	0
36540	156.91	1202.88	1202.88	3	1202.87	7.0343	3605.59	C143H246N27O77S1	NISVASCNSSQVVVAVGR	N1dEC7CamN8GlcNAc	9	01Y41Y41M(31M21M21M)61M(31M21M)61M	36	241.17	N2H8F0S0	N,0;	504	Q16531	497	514	0
19462	87.12	967.086	967.414	3	967.413	1.47462	2899.22	C114H192N19O67	GSRTNLSYSR	G1dEN5GlcNAc	5	01Y41Y41M(31M21M21M)61M(31M21M)61M	34	241.08	N2H8F0S0	N,1;	416	Q9BYW2	412	421	0
24425	107.1	931.704	931.697	4	931.701	-4.49326	3722.78	C144H265N22O79Ct12	EYVNGSNLITKLQAK	E1dEN4GlcNAcK11dEK15dE	5	01Y41Y41M(31M21M21M31G31G)61M(31M)61M	37	240.88	N2H9F0S0	N,2;	448	O43295	445	459	0
27514	121.24	1154.2	1153.19	3	1153.19	-1.35224	3456.56	C140H239N24O75	TNEAVPKTAPTNVSGR	T1dEK7dEN12GlcNAc	6	01Y41Y41M(31M21M21M)61M(31M21M)61M	36	240.87	N2H8F0S0	N,2;	779	O94779	768	783	0
26023	114.6	922.128	921.082	3	921.082	0.494332	2760.23	C109H187N18O60Ct4	GHTLTLNFTR	G1dEN7GlcNAc	17	01Y41Y41M(31M)61M(31M21M)61M21M	32	240.85	N2H7F0S0	N,6;	103	P11279	97	106	4	YI3,ZI3,YI3,YI3,
36068	156.98	1173.01	1173.01	4	1173.01	4.90057	4686.99	C190H309N32O103	LTQYHGGSLPNVSQLR	L1dEN11GlcNAc	5	01Y41Y41M(31M41Y41L32S)61M(21Y41L32S)61Y41L32S	48	240.77	N5H6F0S3	N,2;	65	Q6UUV7	55	70	2	YI5,YII5,YIII5,YI6,YII6,YIII6,
26058	114.76	1294.91	1294.89	3	1294.9	-3.08008	3880.67	C147H259N28O81S2Ct8	CNECGKVFNQQATLAR	C1dE@CamN2GlcNAcC4CamK6dE	5	01Y41Y41M(31M21M21M)61M(31M21M)61M21M	34	240.77	N2H9F0S0	N,2;	513	A6NHJ4	512	527	1	04AI4,
31879	139.36	1275.56	1275.31	4	1275.31	-3.86204	5096.22	C217H328N41O96Ct4	SNLIPSPPTYNSAHDYISWESFSNVSYYTR	S1dEN24GlcNAc	6	01Y41Y41M(31M21M)61M(31M21M)61M	30	240.71	N2H7F0S0	N,1;	143	P23219	120	149	6	BI2,BI2,BI2,ZI3,YI3,YI3,
27594	121.18	1205.53	1205.21	3	1205.2	9.63771	3612.57	C146H243N24O80	LEFTEKQQAQNGSR	L1dEK6dEN11GlcNAc	5	01Y41Y41M(31M21M21M31G)61M(31M21M)61M	42	240.67	N2H9F0S0	N,0;	243	A8MUP6	233	246	0
32050	139.57	1381.93	1382.27	3	1382.27	-2.3057	4142.8	C166H277N32O87S1	GSVNITDDCQKPQLHNPSR	G1dEN4GlcNAcC9CamK11dE	5	01Y41Y41M(31M21M21M31G)61M(31M21M)61M	36	240.62	N2H9F0S0	N,0;	591	Q68DD2	588	606	0
27594	121.18	1205.53	1205.21	3	1205.19	11.6416	3612.56	C137H243N22O80S1Ct8	NYISNSAQSNGTLMK	N1dEN10GlcNAcK15dE	6	01Y41Y41M(31M21M21M31G)61M(31M21M)61M	39	240.51	N2H9F0S0	N,2;	1616	Q9Y4C0	1607	1621	0
26996	118.97	1341.27	1340.6	3	1340.6	1.80465	4017.77	C162H270N29O82S1Ct4	SMNVTELAVQIWFENRR	S1dEN3GlcNAc	5	01Y41Y41M(31M21M21M31G)61M(31M21M)61M	40	240.49	N2H9F0S0	N,2;	172	Q9BQY4	170	186	0
19229	87	1021.43	1021.1	3	1021.1	-2.16999	3060.29	C124H207N14O73	SGYSEVNLSK	S1dEN7GlcNAcK10dE	5	01Y41Y41M(31M21M21M31G)61M(31M21M)61M	40	240.48	N2H9F0S0	N,1;	1450	P09884	1444	1453	0
27090	118.98	1341.26	1340.93	3	1340.93	-4.8163	4018.78	C158H277N26O80S3Ct8	AICGLSRNFCLLMTYSK	A1dEC3CamN8GlcNAcC10CamK17dE	5	01Y41Y41M(31M21M21M)61M(31M21M)61M21M	35	240.44	N2H9F0S0	N,1;	3510	Q99698	3503	3519	1	04AI4,
24872	109.11	1264.55	1264.87	3	1264.88	-3.26303	3790.61	C151H253N26O83S1	HQNASEAEIRECLEK	H1dEN3GlcNAcC12CamK15dE	5	01Y41Y41M(31M21M21M31G)61M(31M21M)61M	33	240.29	N2H9F0S0	N,2;	598	Q8NG66	596	610	0
17803	79.38	965.101	964.099	3	964.093	5.71924	2889.26	C108H194N17O66Ct8	GNRTENFTK	G1dEN6GlcNAcK9dE	6	01Y41Y41M(31M21M21M)61M(31M21M)61M	34	240.21	N2H8F0S0	N,0;	568	Q9NVV4	563	571	0
17803	79.38	965.101	964.099	3	964.093	5.71924	2889.26	C108H194N17O66Ct8	GNRTENFTK	G1dEN2GlcNAcK9dE	6	01Y41Y41M(31M21M21M)61M(31M21M)61M	34	240.21	N2H8F0S0	N,0;	564	Q9NVV4	563	571	0
36430	158.52	1479	1478.66	3	1478.67	-4.8398	4431.98	C182H300N29O93Ct4	KNFSLFDLTTLIHPR	K1dEN2GlcNAc	5	01Y41Y41M(31M41Y41L)61M(21Y41L32S)61Y41L32S	42	240.2	N5H6F0S2	N,0;	793	Q9UBN4	792	806	0
27491	121.14	1208.55	1207.54	3	1207.55	-1.69208	3619.62	C137H252N23O77S2Ct8	TKTALSMGLNGTMGPR	T1dEK2dEN10GlcNAc	6	01Y41Y41M(31M21M21M)61M(31M21M)61M21M	39	240.16	N2H9F0S0	N,1;	614	Q5T6C5	605	620	2	45AI3,04AI4,
28590	127.03	1493.31	1492.63	3	1492.63	-0.702326	4473.87	C179H282N37O92Ct4	HNNDTQHIWESDSNEFSVIADPR	H1dEN3GlcNAc	27	01Y41Y41M(31M21M21M31G)61M(31M)61M	26	240.06	N2H8F0S0	N,9;	217	P14625	215	237	0
17014	75.85	1006.09	1006.1	3	1006.1	-0.218333	3015.27	C112H200N19O72Ct4	NSTIENTRR	N1GlcNAc@dE	5	01Y41Y41M(31M21M21M)61M(31M21M)61M21M	38	240.02	N2H9F0S0	N,0;	322	O15198	322	330	1	04AI4,
17014	75.85	1006.09	1006.1	3	1006.1	-0.218333	3015.27	C112H200N19O72Ct4	NSTIENTRR	N1GlcNAc@dE	5	01Y41Y41M(31M21M21M31G)61M(31M21M)61M	36	240.02	N2H9F0S0	N,0;	322	O15198	322	330	0
17014	75.85	1006.09	1006.1	3	1006.09	3.49206	3015.26	C113H200N17O73Ct4	NTSSSTPQLR	N1GlcNAc@dE	5	01Y41Y41M(31M21M21M)61M(31M21M)61M21M	38	239.67	N2H9F0S0	N,0;	550	Q96QT4	550	559	1	04AI4,
17014	75.85	1006.09	1006.1	3	1006.09	3.49206	3015.26	C113H200N17O73Ct4	NTSSSTPQLR	N1GlcNAc@dE	5	01Y41Y41M(31M21M21M31G31G)61M(31M)61M	35	239.67	N2H9F0S0	N,0;	550	Q96QT4	550	559	0
26145	114.75	1294.89	1294.56	3	1294.56	2.91001	3880.65	C148H255N24O88Ct8	SNSSGADGGDTPPLPSPPDK	S1dEN2GlcNAcK20dE	7	01Y41Y41M(31M21M21M)61M(31M21M)61M21M	35	239.66	N2H9F0S0	N,1;	173	A1A5C7	172	191	1	04AI4,
37377	160.92	1484.65	1485.66	4	1485.65	11.0507	5936.56	C237H384N55O121	TSTSLHSHTSSTHHPEVTSTSTTSITPNHTSTGTR	T1dEN28GlcNAc	8	01Y41Y41M(31M41Y41L32S)61M61Y41L32S	49	239.46	N4H5F0S2	N,2;	1772	Q6W4X9	1745	1779	0
29340	128.61	1149.52	1149.27	4	1149.29	-10.7338	4592.12	C199H312N39O82S1	SYQWKMLNTSSLLEQLNEQFNWVSR	S1dEK5dEN8GlcNAc	6	01Y41Y41M(31M21M)61M(31M)61M	25	239.44	N2H6F0S0	N,0;	354	P10909	347	371	5	BI2,BI2,YI3,ZI3,YI3,
26058	114.76	1294.91	1294.89	3	1294.9	-2.75264	3880.67	C146H263N24O85S2Ct8	TVNSSSTSTMCELTHLK	T1dEN3GlcNAcC11CamK17dE	6	01Y41Y41M(31M21M21M)61M(31M21M)61M21M	34	239.42	N2H9F0S0	N,3;	1654	Q7Z5N4	1652	1668	1	04AI4,
28190	123.76	1595.97	1596.67	3	1596.67	0.964057	4785.99	C186H310N33O108Ct4	EGGQIAVFDATNTTRER	E1dEN12GlcNAc	8	01Y41Y41M(31M41Y41L32S)61M(21Y41L32S)61Y41L32S	50	239.4	N5H6F0S3	N,1;	128	Q16875	117	133	2	YI5,YII5,YIII5,YI6,YII6,YIII6,
34553	149.88	1123.26	1123.51	4	1123.5	2.52839	4488.99	C182H303N34O88S2Ct4	GSAGPMRLYVGSLHFNITEDMLR	G1dEN16GlcNAc	6	01Y41Y41M(31M21M21M31G)61M(31M21M)61M	41	239.34	N2H9F0S0	N,0;	260	Q14498	245	267	0
25809	113.26	1431.59	1432.26	3	1432.27	-1.3869	4292.78	C171H275N36O82S3Ct4	GHCWGPGPTQCVNCSQFLR	G1dEC3CamC11CamN13GlcNAcC14Cam	17	01Y41Y41M(31M41Y41L31Y41L)61M61Y31F	29	238.65	N5H5F1S0	N,2;	530	P04626	518	536	0
26038	114.27	919.744	919.744	3	919.744	-0.395465	2756.21	C113H187N18O60	GHTLTLNFTR	G1dEN7GlcNAc	14	01Y41Y41M(31M21M21M)61M(31M)61M	34	238.63	N2H7F0S0	N,5;	103	P11279	97	106	5	BI2,BIII3,CI2,CIII3,BI2,BIII3,YI3,YIII3,YI3,YIII3,
28190	123.76	1595.97	1596.67	3	1596.67	3.20059	4785.98	C192H318N31O102S3	MALRPTAFSGCLNCSK	M1dEC11CamN13GlcNAcC14CamK16dE	5	01Y41Y41M(31M41Y41L32S)61M(21Y41L32S)61Y41L32S	50	238.52	N5H6F0S3	N,2;	136	Q96A84	124	139	2	YI5,YII5,YIII5,YI6,YII6,YIII6,
28190	123.76	1595.97	1596.67	3	1596.67	2.37449	4785.98	C185H310N35O105S1Ct4	ISSSNFNMRNTSTIHR	I1dEN10GlcNAc	5	01Y41Y41M(31M41Y41L32S)61M(21Y41L32S)61Y41L32S	50	238.52	N5H6F0S3	N,1;	321	Q7RTW8	312	327	2	YI5,YII5,YIII5,YI6,YII6,YIII6,
29630	129.8	1148.78	1149.02	4	1149.02	3.38222	4591.04	C185H305N42O85S2Ct4	GQGIAAQMGHFSGSSGNMSVLSDSAGIVFPSR	G1dEN17GlcNAc	8	01Y41Y41M(31M)61M(31M21M)61M	27	238.37	N2H6F0S0	N,0;	304	Q5SYE7	288	319	5	BI2,BI2,BI2,YI3,YI3,
32318	141.09	1379.57	1379.25	3	1379.26	-7.3642	4133.76	C172H278N25O86S2	NKDMSWPEEMSFIANSSK	N1dEK2dEN15GlcNAcK18dE	7	01Y41Y41M(31M21M21M31G31G)61M(31M)61M	32	238.35	N2H9F0S0	N,0;	718	Q8NFA0	704	721	0
32449	141.61	1127.49	1127.24	4	1127.24	-1.029	4503.95	C186H304N33O88S3	THTGEKPYQCNACGKTFCQK	T1dEK6dEC10CamN11GlcNAcC13CamK15dEC18CamK20dE	5	01Y41Y41M(31M21M21M)61M(31M21M)61M21M	36	238.3	N2H9F0S0	N,0;	415	Q06730	405	424	3	03AI4,45AI3,04AI4,
27090	118.98	1341.26	1340.6	3	1340.6	-1.42742	4017.77	C159H274N29O82S2Ct4	TYNITENMLCVGIVPGRR	T1dEN3GlcNAcC10Cam	5	01Y41Y41M(31M21M21M31G)61M(31M21M)61M	37	237.95	N2H9F0S0	N,0;	173	Q8IYP2	171	188	0
36838	158.88	1499.65	1500.41	4	1500.41	3.9111	5995.59	C240H397N52O113S4Ct4	MAETCVPVLRCNTAAPMWLNGTHPSSDEGIVSR	M1dEC5CamC11CamN20GlcNAc	7	01Y41Y41M(31M41Y41L31Y41L)61M61Y41L32S	44	237.83	N5H6F0S1	N,1;	232	P07911	213	245	1	YII4,
19412	86.89	1021.43	1021.1	3	1021.1	-1.58172	3060.29	C112H203N16O74Ct8	NNLPSNDSSK	N1dEN6GlcNAcK10dE	5	01Y41Y41M(31M21M21M)61M(31M21M)61M21M	37	237.71	N2H9F0S0	N,1;	41	P17480	36	45	1	04AI4,
36376	156.22	1173.51	1173.25	4	1173.26	-5.447	4688.01	C183H312N27O106Ct8	LVTNQSTSEDQPLFK	L1dEN4GlcNAcK15dE	5	01Y41Y41M(31M41Y41L32S)61M(21Y41L32S)61Y41L32S	52	237.33	N5H6F0S3	N,2;	403	Q9HC77	400	414	23	02AI2,02AII2,02AIII2,BI3,BII3,BIII3,02AI4,02AIII4,BI1,BII1,BIII1,CI1,CII1,CIII1,35AI4,35AIII4,14AI2,14AII2,14AIII2,15AI2,15AII2,15AIII2,BI2,BII2,BIII2,CI2,CII2,CIII2,35AI3,35AII3,35AIII3,BI3,BII3,BIII3,35AI4,35AIII4,BIII4,02XI1,ZI1,YI1,YI3,YI2,YI4,YII4,YIII4,YI5,YII5,YIII5,YI6,YII6,YIII6,YI3,
30870	135.25	1378.89	1379.22	3	1379.23	-3.7179	4133.67	C154H266N27O92S2Ct8	MNISGSSCGSPNSADTSSDFK	M1dEN2GlcNAcC8CamK21dE	5	01Y41Y41M(31M21M21M31G)61M(31M21M)61M	34	237.3	N2H9F0S0	N,1;	2	Q99708	1	21	0
32044	139.55	1275.31	1275.31	4	1275.31	2.94075	5096.2	C205H332N43O101S1Ct4	ESICPTPPVYEEHEDPSGSLHLAATSSINDSR	E1dEC4CamN29GlcNAc	7	01Y41Y41M(31M21M21M)61M(31M)61M	30	236.85	N2H7F0S0	N,2;	292	Q9H5Y7	264	295	4	BI2,BIII3,BI2,BIII3,YI3,YIII3,YI3,YIII3,
17836	80.48	1266.85	1266.85	3	1266.85	1.48487	3797.54	C150H242N27O86	GPHHLDNSSPGPGSEAR	G1dEN7GlcNAc	5	01Y41Y41M(31M21M21M31G)61M(31M21M)61M21M	37	236.81	N2H10F0S0	N,1;	389	Q8WWM7	383	399	0
28139	123.54	1447.93	1447.93	3	1447.93	2.37001	4339.77	C168H284N25O93S3Ct8	MVFFTCNACGESVK	M1dEC6CamN7GlcNAcC9CamK14dE	6	01Y41Y41M(31M41Y41L31Y41L32S)61M61Y41L32S	45	236.78	N5H6F0S2	N,1;	7	Q9NX58	1	14	0
26078	115.96	1032.46	1032.46	3	1032.45	8.25288	3094.34	C132H205N20O64	ELQQFNYTWLR	E1dEN6GlcNAc	8	01Y41Y41M(31M21M)61M(31M21M)61M	28	236.67	N2H7F0S0	N,1;	845	Q7Z7M9	840	850	4	BI2,YI3,ZI3,YI3,
31145	136.41	1233.51	1232.85	3	1232.85	-5.8775	3695.54	C144H240N27O79S1Ct4	MDDSALQLNHTANEFAR	M1dEN9GlcNAc	5	01Y41Y41M(31M21M21M)61M(31M21M)61M	39	236.08	N2H8F0S0	N,0;	446	Q96RF0	438	454	0
31145	136.41	1233.51	1232.85	3	1232.85	-5.8775	3695.54	C144H240N27O79S1Ct4	MDDSALQLNHTANEFAR	M1dEN9GlcNAc	5	01Y41Y41M(31M21M)61M(31M21M)61M21M	38	236.08	N2H8F0S0	N,0;	446	Q96RF0	438	454	3	04AI4,YI3,YI3,
29630	129.8	1148.78	1149.02	4	1149.02	3.38222	4591.04	C185H305N42O85S2Ct4	GQGIAAQMGHFSGSSGNMSVLSDSAGIVFPSR	G1dEN17GlcNAc	8	01Y41Y41M(31M21M)61M(31M)61M	27	236.02	N2H6F0S0	N,0;	304	Q5SYE7	288	319	5	BI2,CI2,BI2,YI3,YI3,
27594	121.18	1205.53	1205.21	3	1205.19	11.6416	3612.56	C137H243N22O80S1Ct8	NYISNSAQSNGTLMK	N1dEN10GlcNAcK15dE	6	01Y41Y41M(31M21M21M)61M(31M21M)61M21M	37	235.93	N2H9F0S0	N,2;	1616	Q9Y4C0	1607	1621	2	45AI3,04AI4,
19473	87.3	913.728	913.396	3	913.395	1.13335	2737.17	C108H182N19O62	NNHTASILDR	N1dEN2GlcNAc	13	01Y41Y41M(31M21M)61M(31M21M)61M	31	235.85	N2H7F0S0	N,3;	130	P08962	129	138	3	BI2,YI3,YI3,
32324	141.12	1324.9	1325.24	3	1325.23	1.77364	3971.68	C163H256N27O83Ct4	YHYNGTLLDGTLFDSSYSR	Y1dEN4GlcNAc	17	01Y41Y41M(31M21M)61M(31M21M)61M21M	27	235.83	N2H8F0S0	N,2;	286	O95302	283	301	3	04AI4,YI3,YI3,
34644	149.56	1498.33	1497.66	3	1497.66	5.74898	4488.95	C191H299N28O94	DLDFSEFVIQPQNESNPELYK	D1dEN13GlcNAcK21dE	5	01Y41Y41M(31M21M21M)61M(31M21M)61M21M	33	235.79	N2H9F0S0	N,1;	863	P51784	851	871	1	04AI4,
34644	149.56	1498.33	1497.66	3	1497.66	5.74898	4488.95	C191H299N28O94	DLDFSEFVIQPQNESNPELYK	D1dEN13GlcNAcK21dE	5	01Y41Y41M(31M21M21M31G31G)61M(31M)61M	31	235.79	N2H9F0S0	N,1;	863	P51784	851	871	0
19229	87	1021.43	1021.1	3	1021.1	-2.16999	3060.29	C124H207N14O73	SGYSEVNLSK	S1dEN7GlcNAcK10dE	5	01Y41Y41M(31M21M21M)61M(31M21M)61M21M	41	235.73	N2H9F0S0	N,1;	1450	P09884	1444	1453	1	04AI4,
19229	87	1021.43	1021.1	3	1021.1	-3.6429	3060.3	C118H203N18O71Ct4	AFNNSSILNR	A1dEN3GlcNAc	5	01Y41Y41M(31M21M21M31G)61M(31M21M)61M	40	235.59	N2H9F0S0	N,1;	487	Q9P255	485	494	0
34281	150.08	1123.5	1123.25	4	1123.24	4.55282	4487.95	C181H296N39O90S1	CRNGSLPARPVSHPTPYSTDAQR	C1dE@CamN3GlcNAc	5	01Y41Y41M(31M21M21M31G)61M(31M21M)61M	34	235.33	N2H9F0S0	N,0;	247	Q5R3F8	245	267	0
27491	121.14	1208.55	1207.54	3	1207.55	-6.62602	3619.64	C152H252N21O78	NVTFEHVKGVEEAK	N1GlcNAc@dEK8dEK14dE	5	01Y41Y41M(31M21M21M31G)61M(31M21M)61M	33	235.2	N2H9F0S0	N,0;	335	Q96TA2	335	348	0
34553	149.88	1123.26	1123.51	4	1123.5	2.52839	4488.99	C182H303N34O88S2Ct4	GSAGPMRLYVGSLHFNITEDMLR	G1dEN16GlcNAc	6	01Y41Y41M(31M21M21M)61M(31M21M)61M21M	37	235.16	N2H9F0S0	N,0;	260	Q14498	245	267	2	03AI4,45AI3,
17014	75.85	1006.09	1006.1	3	1006.1	-0.218333	3015.27	C112H200N19O72Ct4	NSTIENTRR	N1GlcNAc@dE	5	01Y41Y41M(31M21M21M31G31G)61M(31M)61M	35	235.04	N2H9F0S0	N,0;	322	O15198	322	330	0
29534	129.87	1149.27	1149.02	4	1149.02	0.427647	4591.06	C185H309N38O83S3Ct8	CNNCLAIPITNTYKEFQENMDFTIR	C1dE@CamN2GlcNAcC4CamK14dE	5	01Y41Y41M(31M21M)61M(31M)61M	27	234.91	N2H6F0S0	N,1;	667	Q7L622	666	690	5	BI2,CI2,BI2,YI3,YI3,
29534	129.87	1149.27	1149.02	4	1149.02	0.427647	4591.06	C185H309N38O83S3Ct8	CNNCLAIPITNTYKEFQENMDFTIR	C1dE@CamN2GlcNAcC4CamK14dE	5	01Y41Y41M(31M)61M(31M21M)61M	27	234.91	N2H6F0S0	N,1;	667	Q7L622	666	690	5	BI2,BI2,BI2,YI3,YI3,
36960	158.7	1580.19	1580.94	4	1580.93	6.6699	6317.68	C260H411N56O117S4	ISIGCFAMATQTSHVFHGQENMFLENHCIRR	I1dEC5CamN26GlcNAcC28Cam	7	01Y41Y41M(31M41Y41L32S)61M(21Y41L32S)61Y41L	37	234.79	N5H6F0S2	N,1;	32	A6NCI4	7	37	0
36960	158.7	1580.19	1580.94	4	1580.93	6.6699	6317.68	C260H411N56O117S4	ISIGCFAMATQTSHVFHGQENMFLENHCIRR	I1dEC5CamN26GlcNAcC28Cam	7	01Y41Y41M(31M41Y41L31Y41L32S)61M61Y41L32S	45	234.42	N5H6F0S2	N,1;	32	A6NCI4	7	37	0
26078	115.96	1032.46	1032.46	3	1032.46	0.351307	3094.36	C126H213N20O66S1	MQVEQNLSDHIK	M1dEN6GlcNAcK12dE	5	01Y41Y41M(31M21M)61M(31M21M)61M	28	234.34	N2H7F0S0	N,1;	443	Q9H3R0	438	449	4	BI2,YI3,ZI3,YI3,
26058	114.76	1294.91	1294.89	3	1294.9	-7.57461	3880.69	C154H263N28O84S1	TESQLTPCIRNVTSPTR	T1dEC8CamN11GlcNAc	5	01Y41Y41M(31M21M21M31G)61M(31M21M)61M	33	234.27	N2H9F0S0	N,0;	89	Q9BSF8	79	95	0
31618	138.31	1029.19	1029.44	4	1029.43	3.18915	4112.7	C165H271N30O84S3	MRGAGNDILNMSSFYSCLR	M1dEN10GlcNAcC17Cam	5	01Y41Y41M(31M21M21M31G31G)61M(31M)61M	39	234.04	N2H9F0S0	N,0;	947	Q3MJ13	938	956	0
27650	121.83	1364.23	1364.56	3	1364.56	3.39007	4089.65	C160H266N25O95S1	SPTTATGNSSCPSTETEEEK	S1dEN8GlcNAcC11CamK20dE	7	01Y41Y41M(31M21M21M31G)61M(31M21M)61M	39	233.94	N2H9F0S0	N,0;	187	Q9H6B1	180	199	0
36378	156.99	1202.87	1202.88	3	1202.88	4.8538	3605.61	C137H246N27O73S2Ct8	LCCHRVPSPNSTNLK	L1dEC2CamC3CamN10GlcNAcK15dE	10	01Y41Y41M(31M21M21M)61M(31M21M)61M	37	233.87	N2H8F0S0	N,1;	48	Q6UWK7	39	53	0
36378	156.99	1202.87	1202.88	3	1202.88	4.8538	3605.61	C137H246N27O73S2Ct8	LCCHRVPSPNSTNLK	L1dEC2CamC3CamN10GlcNAcK15dE	10	01Y41Y41M(31M21M21M31G)61M(31M)61M	37	233.87	N2H8F0S0	N,1;	48	Q6UWK7	39	53	2	12AIII4,25AIII2,
17803	79.38	965.101	964.099	3	964.102	-2.99047	2889.29	C110H198N15O66Ct8	YILAGGNSSGK	Y1dEN7GlcNAcK11dE	6	01Y41Y41M(31M21M)61M(31M21M)61M21M	34	233.86	N2H8F0S0	N,1;	612	Q9H967	606	616	3	04AI4,YI3,YI3,
32299	141.01	1378.92	1379.25	3	1379.25	2.57994	4133.73	C162H266N33O86S1Ct4	WSPHHNCTQVATANDTTLR	W1dEC7CamN14GlcNAc	5	01Y41Y41M(31M21M21M)61M(31M21M)61M21M	41	233.64	N2H9F0S0	N,0;	205	Q53HC9	192	210	1	04AI4,
32299	141.01	1378.92	1379.25	3	1379.25	2.57994	4133.73	C162H266N33O86S1Ct4	WSPHHNCTQVATANDTTLR	W1dEN6GlcNAcC7Cam	6	01Y41Y41M(31M21M21M)61M(31M21M)61M21M	41	233.64	N2H9F0S0	N,1;	197	Q53HC9	192	210	1	04AI4,
34511	149.71	1498.01	1497.68	3	1497.65	16.7824	4488.94	C179H295N36O91S1Ct4	ETAGWHNITVLAMEADNHAQLSR	E1dEN7GlcNAc	5	01Y41Y41M(31M21M21M)61M(31M21M)61M21M	33	233.63	N2H9F0S0	N,0;	466	Q9UJ99	460	482	1	04AI4,
32025	139.47	1036.7	1036.95	4	1036.95	-8.01854	4142.79	C168H285N24O90S2	DNASDKDLADLVSEMEVMK	D1dEN2GlcNAcK6dEK19dE	5	01Y41Y41M(31M21M21M)61M(31M21M)61M21M	43	233.63	N2H9F0S0	N,1;	508	P22455	507	525	3	03AI4,45AI3,04AI4,
24872	109.11	1264.55	1264.87	3	1264.88	-3.26303	3790.61	C151H253N26O83S1	HQNASEAEIRECLEK	H1dEN3GlcNAcC12CamK15dE	5	01Y41Y41M(31M21M21M)61M(31M21M)61M21M	33	233.46	N2H9F0S0	N,2;	598	Q8NG66	596	610	2	45AI3,04AI4,
26058	114.76	1294.91	1294.89	3	1294.91	-9.65891	3880.7	C156H259N30O83	QPAQSQNLSPLSGFSRSR	Q1dEN7GlcNAc	5	01Y41Y41M(31M21M21M31G)61M(31M21M)61M	30	233.23	N2H9F0S0	N,0;	250	Q9P2M7	244	261	0
19412	86.89	1021.43	1021.1	3	1021.1	-1.58172	3060.29	C112H203N16O74Ct8	NNLPSNDSSK	N1dEN6GlcNAcK10dE	5	01Y41Y41M(31M21M21M31G)61M(31M21M)61M	34	233	N2H9F0S0	N,1;	41	P17480	36	45	0
27994	123.3	1447.93	1447.93	3	1447.93	0.402022	4339.78	C181H280N25O96	SPNNLETYEWYNK	S1dEN12GlcNAcK13dE	5	01Y41Y41M(31M41Y41L31Y41L32S)61M61Y41L32S	48	232.95	N5H6F0S2	N,1;	241	Q08881	230	242	0
23606	103.53	1146.83	1146.51	3	1146.51	-2.29752	3436.51	C137H235N22O78	TSPNSLVTILNNSR	T1dEN11GlcNAc	5	01Y41Y41M(31M21M21M)61M(31M21M)61M21M	37	232.82	N2H9F0S0	N,1;	322	P10071	312	325	0
28270	124.11	1373.58	1373.91	3	1373.91	3.55127	4117.69	C155H266N31O92S1Ct4	ASSAGESNTCPPEIGTSDRTR	A1dEN8GlcNAcC10Cam	5	01Y41Y41M(31M21M21M)61M(31M21M)61M21M	37	232.81	N2H9F0S0	N,1;	616	Q9ULL1	609	629	1	04AI4,
28270	124.11	1373.58	1373.91	3	1373.91	3.55127	4117.69	C155H266N31O92S1Ct4	ASSAGESNTCPPEIGTSDRTR	A1dEN8GlcNAcC10Cam	5	01Y41Y41M(31M21M21M31G)61M(31M21M)61M	36	232.81	N2H9F0S0	N,1;	616	Q9ULL1	609	629	0
36724	158.47	1653.95	1653.71	4	1653.7	6.0368	6608.78	C271H428N57O125S4	ISIGCFAMATQTSHVFHGQENMFLENHCIRR	I1dEC5CamN26GlcNAcC28Cam	7	01Y41Y41M(31M41Y41L32S)61M(21Y41L32S)61Y41L32S	45	232.73	N5H6F0S3	N,1;	32	A6NCI4	7	37	0
34553	149.88	1123.26	1123.51	4	1123.5	9.00462	4488.96	C179H299N32O89S2Ct8	YNGTFPLPGIHQSQDALCTCPK	Y1dEN2GlcNAcC18CamC20CamK22dE	5	01Y41Y41M(31M21M21M31G)61M(31M21M)61M	43	232.57	N2H9F0S0	N,0;	934	Q8N157	933	954	0
17803	79.38	965.101	964.099	3	964.102	-2.99047	2889.29	C110H198N15O66Ct8	NGLVNASYTK	N1dEN5GlcNAcK10dE	7	01Y41Y41M(31M21M)61M(31M21M)61M21M	34	232.56	N2H8F0S0	N,2;	490	Q2NL67	486	495	3	04AI4,YI3,YI3,
36540	156.91	1202.88	1202.88	3	1202.87	7.0343	3605.59	C143H246N27O77S1	NISVASCNSSQVVVAVGR	N1GlcNAc@dEC7Cam	6	01Y41Y41M(31M21M21M31G)61M(31M)61M	37	232.51	N2H8F0S0	N,0;	497	Q16531	497	514	1	25AIII2,
37725	161.63	1426.37	1426.37	4	1426.36	6.67706	5699.4	C225H373N42O120S2Ct4	MLANSSSTNSSVLPCPDYRPTHR	M1dEN9GlcNAcC15Cam	6	01Y(61F)41Y41M(31M(21Y41L32S)41Y31F)61M(21Y41L32S)61Y31F	39	232.45	N6H5F3S2	N,0;	9	Q9H1C0	1	23	0
31248	136.33	1233.51	1232.85	3	1232.85	0.080663	3695.53	C141H236N31O78S1Ct4	SRSPHNNGTCFGTDLNR	S1dEN7GlcNAcC10Cam	6	01Y41Y41M(31M21M21M)61M(31M21M)61M	37	232.44	N2H8F0S0	N,1;	174	Q8IVL8	168	184	0
36167	156.1	1466.64	1466.64	3	1466.64	-1.33294	4395.91	C176H296N27O90S2Ct8	AFTGRFLCNMTFLK	A1dEC8CamN9GlcNAcK14dE	7	01Y41Y41M(31M41Y41L31Y41L32S)61M61Y41L32S	43	232.35	N5H6F0S2	N,2;	1728	Q9Y4A5	1720	1733	0
32318	141.09	1379.57	1378.92	3	1378.92	-1.10464	4132.75	C161H275N30O92S1	QGSGNTTVTRGNETSVSDSMK	Q1dEN12GlcNAcK21dE	6	01Y41Y41M(31M21M21M)61M(31M21M)61M21M	31	232.34	N2H9F0S0	N,0;	897	O15440	886	906	1	04AI4,
20046	89.83	1230.52	1229.85	3	1229.84	6.84325	3686.51	C143H237N24O84Ct4	SFRYENESLQNGR	S1dEN6GlcNAc	7	01Y41Y41M(31M21M21M31G31G)61M(31M21M)61M	32	232.18	N2H10F0S0	N,2;	99	P46013	94	106	0
30830	135.09	1379.22	1379.23	3	1379.23	-0.646836	4133.66	C172H266N27O83S3	FFACAPNYSYAALCECLR	F1dEC4CamN7GlcNAcC14CamC16Cam	8	01Y41Y41M(31M21M21M31G)61M(31M21M)61M	35	232.14	N2H9F0S0	N,2;	504	Q96RS6	498	515	0
23754	104.18	1332.29	1332.28	4	1332.28	-1.34125	5323.1	C207H337N40O110S4Ct4	CIGPNRCACVYGFTGPQCER	C1dE@CamN5GlcNAcC7CamC9CamC18Cam	5	01Y41Y41M(31M41Y41L32S)61M(21Y41L32S)61Y41L32S	47	232.13	N5H6F0S3	N,1;	194	P35556	190	209	20	02AI2,02AII2,02AIII2,02AI4,02AIII4,BI1,BII1,BIII1,CI1,CII1,CIII1,35AI4,35AIII4,14AI2,14AII2,14AIII2,BI2,BII2,BIII2,CI2,CII2,CIII2,35AI3,35AII3,35AIII3,BI3,BII3,BIII3,35AI4,35AIII4,BIII4,YI1,YI2,YI5,YII5,YIII5,YI6,YII6,YIII6,YI1,YI2,YI4,YII4,YIII4,YI6,YII6,YIII6,
17014	75.85	1006.09	1006.1	3	1006.1	0.85413	3015.27	C119H200N19O70	SNVTSFQRR	S1dEN2GlcNAc	5	01Y41Y41M(31M21M21M)61M(31M21M)61M21M	38	232.04	N2H9F0S0	N,1;	25	Q96EB1	24	32	1	04AI4,
17014	75.85	1006.09	1006.1	3	1006.1	0.85413	3015.27	C119H200N19O70	SNVTSFQRR	S1dEN2GlcNAc	5	01Y41Y41M(31M21M21M31G31G)61M(31M)61M	35	232.04	N2H9F0S0	N,1;	25	Q96EB1	24	32	0
17014	75.85	1006.09	1006.1	3	1006.09	8.27496	3015.24	C121H200N15O72	YILNESEAR	Y1dEN4GlcNAc	5	01Y41Y41M(31M21M21M)61M(31M21M)61M21M	37	232.04	N2H9F0S0	N,1;	463	Q92994	460	468	1	04AI4,
17014	75.85	1006.09	1006.1	3	1006.09	8.27496	3015.24	C121H200N15O72	YILNESEAR	Y1dEN4GlcNAc	5	01Y41Y41M(31M21M21M31G31G)61M(31M)61M	34	232.04	N2H9F0S0	N,1;	463	Q92994	460	468	0
17014	75.85	1006.09	1006.1	3	1006.1	-0.218333	3015.27	C112H200N19O72Ct4	QTENVSRTR	Q1dEN4GlcNAc	5	01Y41Y41M(31M21M21M)61M(31M21M)61M21M	38	232.04	N2H9F0S0	N,1;	858	Q66K74	855	863	1	04AI4,
17014	75.85	1006.09	1006.1	3	1006.1	-0.218333	3015.27	C112H200N19O72Ct4	QTENVSRTR	Q1dEN4GlcNAc	5	01Y41Y41M(31M21M21M31G)61M(31M21M)61M	36	232.04	N2H9F0S0	N,1;	858	Q66K74	855	863	0
26078	115.96	1032.46	1032.46	3	1032.45	8.25288	3094.34	C132H205N20O64	ELQQFNYTWLR	E1dEN6GlcNAc	8	01Y41Y41M(31M)61M(31M21M)61M21M	28	232.02	N2H7F0S0	N,1;	845	Q7Z7M9	840	850	3	YI3,ZI3,YI3,
23507	103.46	1146.5	1146.5	3	1146.5	-1.70794	3436.49	C137H235N22O76S1	TALVANTSNMPVAAR	T1dEN6GlcNAc	6	01Y41Y41M(31M21M21M31G)61M(31M21M)61M	46	231.99	N2H9F0S0	N,0;	314	P38606	309	323	0
27494	121.15	1205.2	1205.21	3	1205.19	12.1877	3612.57	C146H239N24O77Ct4	FNLTGLNEQVPHYR	F1dEN2GlcNAc	6	01Y41Y41M(31M21M21M)61M(31M21M)61M21M	33	231.96	N2H9F0S0	N,2;	35	P67870	34	47	2	45AI3,04AI4,
26038	114.27	919.744	919.744	3	919.747	-3.99428	2756.22	C111H191N16O63	INSVNQSDVK	I1dEN5GlcNAcK10dE	5	01Y41Y41M(31M21M21M)61M(31M)61M	34	231.84	N2H7F0S0	N,0;	4418	P20929	4414	4423	5	BI2,BIII3,CI2,CIII3,BI2,BIII3,YI3,YIII3,YI3,YIII3,
27650	121.83	1364.23	1364.56	3	1364.56	3.39007	4089.65	C160H266N25O95S1	SPTTATGNSSCPSTETEEEK	S1dEN8GlcNAcC11CamK20dE	7	01Y41Y41M(31M21M21M)61M(31M21M)61M21M	41	231.71	N2H9F0S0	N,0;	187	Q9H6B1	180	199	1	04AI4,
26634	117.38	1305.24	1305.24	3	1305.24	-5.45275	3911.71	C151H264N29O84S1Ct4	LLGDPSRNNCSLSIVDAR	L1dEN9GlcNAcC10Cam	7	01Y41Y41M(31M21M21M)61M(31M21M)61M21M	36	231.6	N2H9F0S0	N,0;	100	P20138	92	109	2	45AI3,04AI4,
26634	117.38	1305.24	1305.24	3	1305.24	-5.45275	3911.71	C151H264N29O84S1Ct4	LLGDPSRNNCSLSIVDAR	L1dEN8GlcNAcC10Cam	7	01Y41Y41M(31M21M21M)61M(31M21M)61M21M	36	231.6	N2H9F0S0	N,0;	99	P20138	92	109	2	45AI3,04AI4,
36430	158.52	1479	1478.66	3	1478.66	-1.24535	4431.96	C170H300N25O99Ct12	VEEDFNLTTKEGATK	V1dEN6GlcNAcK10dEK15dE	5	01Y41Y41M(31M41Y41L31Y41L32S)61M61Y41L32S	42	231.43	N5H6F0S2	N,0;	826	Q9BXX2	821	835	0
27794	123.58	1447.93	1447.93	3	1447.94	-4.61757	4339.8	C171H284N31O96S1	SATIQMNNATHLQER	S1dEN8GlcNAc	7	01Y41Y41M(31M41Y41L31Y41L32S)61M61Y41L32S	43	231.39	N5H6F0S2	N,1;	393	P18507	386	400	0
17803	79.38	965.101	964.099	3	964.102	-2.99047	2889.29	C110H198N15O66Ct8	YILAGGNSSGK	Y1dEN7GlcNAcK11dE	6	01Y41Y41M(31M21M21M)61M(31M21M)61M	34	231.35	N2H8F0S0	N,1;	612	Q9H967	606	616	0
32318	141.09	1379.57	1379.25	3	1379.24	4.04849	4133.71	C161H270N29O88S2Ct4	NSDNFMNPVLNCSLEVEAR	N1dEN11GlcNAcC12Cam	5	01Y41Y41M(31M21M21M31G)61M(31M21M)61M	37	231.33	N2H9F0S0	N,0;	295	Q8TDX9	285	303	1	45AI3,
24208	107.48	1242.26	1241.93	3	1241.93	-1.21557	3722.78	C144H265N22O79Ct12	EYVNGSNLITKLQAK	E1dEN4GlcNAcK11dEK15dE	5	01Y41Y41M(31M21M21M)61M(31M21M)61M21M	34	231.01	N2H9F0S0	N,1;	448	O43295	445	459	1	04AI4,
26058	114.76	1294.91	1294.89	3	1294.91	-9.65891	3880.7	C156H259N30O83	QPAQSQNLSPLSGFSRSR	Q1dEN7GlcNAc	5	01Y41Y41M(31M21M21M)61M(31M21M)61M21M	30	230.92	N2H9F0S0	N,0;	250	Q9P2M7	244	261	1	04AI4,
25697	112.75	1274.9	1273.89	3	1273.89	3.1391	3818.64	C142H257N22O83S2Ct12	NTCPPKDDPQVMEDK	N1GlcNAc@dEC3CamK6dEK15dE	5	01Y41Y41M(31M21M21M)61M(31M21M)61M21M	34	230.9	N2H9F0S0	N,0;	141	P79522	141	155	1	04AI4,
17713	79.08	964.102	964.1	3	964.102	-1.21785	2889.29	C110H198N15O66Ct8	NGLVNASYTK	N1dEN5GlcNAcK10dE	7	01Y41Y41M(31M21M21M)61M(31M21M)61M	38	230.69	N2H8F0S0	N,1;	490	Q2NL67	486	495	0
27774	123.51	1544.96	1545.3	3	1545.3	1.01787	4631.87	C179H296N29O108Ct4	YLNQTIQDDASTGER	Y1dEN3GlcNAc	8	01Y41Y41M(31M41Y41L32S)61M(21Y41L32S)61Y41L32S	51	230.66	N5H6F0S3	N,1;	623	Q9Y6X6	621	635	26	02AI2,02AII2,02AIII2,BI1,BII1,BIII1,CI1,CII1,CIII1,35AI4,35AIII4,BI2,BII2,BIII2,CI2,CII2,CIII2,35AI3,35AII3,35AIII3,BI3,BII3,BIII3,35AI4,35AIII4,BIII4,ZI1,YI1,ZI2,YI2,BI4,03XI3,ZI3,YI3,02XI1,YIII3,03XI4,03XIII4,14XII4,14XIII4,YI1,ZI4,ZII4,ZIII4,YI4,YII4,YIII4,YI6,YII6,YIII6,YI2,
26145	114.75	1294.89	1294.56	3	1294.56	2.91001	3880.65	C148H255N24O88Ct8	SNSSGADGGDTPPLPSPPDK	S1dEN2GlcNAcK20dE	7	01Y41Y41M(31M21M21M31G)61M(31M21M)61M	35	230.5	N2H9F0S0	N,1;	173	A1A5C7	172	191	0
36540	156.91	1202.88	1202.88	3	1202.87	7.0343	3605.59	C143H246N27O77S1	NISVASCNSSQVVVAVGR	N1GlcNAc@dEC7Cam	6	01Y41Y41M(31M21M21M)61M(31M21M)61M	36	230.33	N2H8F0S0	N,0;	497	Q16531	497	514	0
25787	113.16	1431.93	1432.26	3	1432.27	-0.960754	4292.78	C171H275N36O82S3Ct4	GHCWGPGPTQCVNCSQFLR	G1dEC3CamC11CamN13GlcNAcC14Cam	16	01Y(61F)41Y41M(31M41Y41L)(41Y)61M61Y41L	23	230.25	N5H5F1S0	N,2;	530	P04626	518	536	0
34281	150.08	1123.5	1123.25	4	1123.26	-5.21348	4487.99	C184H300N31O88S1Ct8	GHIPYPLPPNYSYGLCPGNGTTK	G1dEC16CamN19GlcNAcK23dE	6	01Y41Y41M(31M21M21M31G)61M(31M21M)61M	34	230.22	N2H9F0S0	N,3;	229	Q8NBI5	211	233	0
32061	141.34	1379.91	1379.25	3	1379.24	5.67271	4133.71	C164H270N29O91S1	GPSPPEVASNSPACNNSITNLS	G1dEC14CamN20GlcNAc	6	01Y41Y41M(31M21M21M)61M(31M21M)61M21M	36	230.13	N2H9F0S0	N,2;	479	A6NK06	460	481	1	04AI4,
19229	87	1021.43	1021.43	3	1021.44	-1.78237	3061.29	C121H206N19O69S1	IHNASAVCLR	I1dEN3GlcNAcC8Cam	6	01Y41Y41M(31M21M21M31G)61M(31M21M)61M	41	230.03	N2H9F0S0	N,2;	210	A7E2V4	208	217	0
31661	139.75	1036.95	1036.96	4	1036.96	2.58424	4142.79	C158H273N28O87S1Ct12	AETFGGFDSHQMNASKGGEK	A1dEN13GlcNAcK16dEK20dE	5	01Y41Y41M(31M21M21M)61M(31M21M)61M21M	41	229.91	N2H9F0S0	N,0;	2477	Q12802	2465	2484	2	03AI4,04AI4,
26038	114.27	919.744	919.744	3	919.744	-0.157355	2756.21	C105H187N14O63Ct8	QLESTEFNK	Q1dEN8GlcNAcK9dE	5	01Y41Y41M(31M21M21M)61M(31M)61M	34	229.91	N2H7F0S0	N,0;	417	Q92576	410	418	5	BI2,BIII3,CI2,CIII3,BI2,BIII3,YI3,YIII3,YI3,YIII3,
30830	135.09	1379.22	1379.23	3	1379.23	-0.646836	4133.66	C172H266N27O83S3	FFACAPNYSYAALCECLR	F1dEC4CamN7GlcNAcC14CamC16Cam	8	01Y41Y41M(31M21M21M)61M(31M21M)61M21M	35	229.87	N2H9F0S0	N,2;	504	Q96RS6	498	515	1	04AI4,
22827	100.36	1305.81	1306.04	4	1306.04	0.341298	5219.14	C211H333N40O110S1	NGLQNCATHTQPFWGSLTNR	N1dEC6CamN19GlcNAc	6	01Y41Y41M(31M41Y41L32S)61M(21Y41L32S)61Y41L32S	62	229.66	N5H6F0S3	N,1;	110	P28068	92	111	26	02AI2,02AII2,02AIII2,BI2,BII2,BIII2,02AI4,02AIII4,BI1,BII1,BIII1,CI1,CII1,CIII1,13AI2,13AII2,13AIII2,24AI2,24AII2,24AIII2,35AI4,35AIII4,25AI2,25AII2,25AIII2,15AIII4,15AI2,15AII2,15AIII2,BI2,BII2,BIII2,CI2,CII2,CIII2,35AI3,35AII3,35AIII3,BI3,BII3,BIII3,35AI4,35AIII4,BIII4,YI1,YI2,02XI1,YI6,YII6,YIII6,YI3,YI1,YI2,YI4,YII4,YIII4,YI5,YII5,YIII5,YI6,YII6,YIII6,
24929	109.36	1251.6	1251.6	3	1251.6	3.37529	3750.77	C159H269N22O79	NKDLLNETVVAVFQK	N1dEK2dEN6GlcNAcK15dE	5	01Y41Y41M(31M21M21M31G31G)61M(31M)61M	36	229.64	N2H9F0S0	N,0;	614	Q9Y2K3	609	623	0
37484	160.62	1504.17	1504.17	4	1504.16	7.11942	6010.6	C248H394N51O111S3Ct4	HFEEAYPNCTVLEARPCYNVARLMFLDAER	H1dEN8GlcNAcC9CamC17Cam	6	01Y41Y41M(31M41Y41L)61M61Y41L31Y41L32S	40	229.63	N5H6F0S1	N,1;	266	Q5T3F8	259	288	0
26078	115.96	1032.46	1032.46	3	1032.45	7.17195	3094.34	C129H209N20O64S1	VHPGESNASWVMK	V1dEN7GlcNAcK13dE	5	01Y41Y41M(31M21M)61M(31M21M)61M	28	229.61	N2H7F0S0	N,0;	809	Q96MI9	803	815	4	BI2,YI3,ZI3,YI3,
36378	156.99	1202.87	1202.88	3	1202.88	4.8538	3605.61	C137H246N27O73S2Ct8	LCCHRVPSPNSTNLK	L1dEC2CamC3CamN10GlcNAcK15dE	10	01Y41Y41M(31M21M)61M(31M21M)61M21M	40	229.58	N2H8F0S0	N,1;	48	Q6UWK7	39	53	4	02AI3,04AI4,YI3,YI3,
19412	86.89	1021.43	1021.1	3	1021.1	1.85869	3060.28	C121H203N18O72	LGVIEDHSNR	L1dEN9GlcNAc	7	01Y41Y41M(31M21M21M31G31G)61M(31M)61M	34	229.57	N2H9F0S0	N,2;	502	P14625	494	503	1	23XIII3,
24165	105.94	1119.49	1119.49	3	1119.5	-1.32013	3355.47	C126H228N21O74S1Ct8	NQTQHLMGNSLK	N1GlcNAc@dEK12dE	6	01Y41Y41M(31M21M21M)61M(31M21M)61M21M	39	229.39	N2H9F0S0	N,0;	91	Q6UXV1	91	102	3	45AI3,02AI3,04AI4,
24165	105.94	1119.49	1119.49	3	1119.5	-1.32013	3355.47	C126H228N21O74S1Ct8	NQTQHLMGNSLK	N1GlcNAc@dEK12dE	6	01Y41Y41M(31M21M21M31G)61M(31M21M)61M	38	229.39	N2H9F0S0	N,0;	91	Q6UXV1	91	102	0
31145	136.41	1233.51	1232.85	3	1232.85	-5.8775	3695.54	C144H240N27O79S1Ct4	MDDSALQLNHTANEFAR	M1dEN9GlcNAc	5	01Y41Y41M(31M21M21M31G)61M(31M)61M	40	229.27	N2H8F0S0	N,0;	446	Q96RF0	438	454	1	12AIII4,
17713	79.08	964.102	964.1	3	964.093	7.49188	2889.26	C108H194N17O66Ct8	AFSNASDRAK	A1dEN4GlcNAcK10dE	5	01Y41Y41M(31M21M)61M(31M21M)61M21M	38	229.02	N2H8F0S0	N,1;	344	P08151	341	350	4	04AI4,YI3,YI3,YI3,
17713	79.08	964.102	964.1	3	964.097	4.05858	2889.27	C106H198N15O69Ct8	NNTITTTSSK	N1GlcNAc@dEK10dE	5	01Y41Y41M(31M21M)61M(31M21M)61M21M	38	229.02	N2H8F0S0	N,0;	1559	O75179	1559	1568	4	04AI4,YI3,YI3,YI3,
17713	79.08	964.102	964.1	3	964.097	4.05858	2889.27	C106H198N15O69Ct8	KTSLSSDSNK	K1dEN9GlcNAcK10dE	5	01Y41Y41M(31M21M)61M(31M21M)61M21M	38	229.02	N2H8F0S0	N,0;	1642	Q99698	1634	1643	4	04AI4,YI3,YI3,YI3,
36853	158.27	1478.66	1478.66	3	1478.66	4.45479	4431.94	C174H296N29O96Ct8	YHSNNLVENNLSLPK	Y1dEN10GlcNAcK15dE	5	01Y41Y41M(31M41Y41L31Y41L32S)61M61Y41L32S	41	229.02	N5H6F0S2	N,0;	717	B5MCY1	708	722	0
32299	141.01	1378.92	1379.25	3	1379.26	-4.96832	4133.76	C161H274N25O90S1Ct8	DDLSWAEAGVALLENECEK	D1dEN15GlcNAcC17CamK19dE	5	01Y41Y41M(31M21M21M)61M(31M21M)61M21M	39	228.98	N2H9F0S0	N,1;	860	Q8N2E2	846	864	1	04AI4,
32299	141.01	1378.92	1379.25	3	1379.26	-4.96832	4133.76	C161H274N25O90S1Ct8	DDLSWAEAGVALLENECEK	D1dEN15GlcNAcC17CamK19dE	5	01Y41Y41M(31M21M21M31G)61M(31M21M)61M	36	228.98	N2H9F0S0	N,1;	860	Q8N2E2	846	864	0
27973	124.39	1373.91	1373.91	3	1373.92	-8.54881	4117.74	C162H270N27O92Ct4	SDSSPVNYTVIQESPEEGVR	S1dEN7GlcNAc	5	01Y41Y41M(31M21M21M31G)61M(31M21M)61M	30	228.96	N2H9F0S0	N,2;	296	Q3SXY7	290	309	0
30865	136.5	1148.29	1148.28	4	1148.27	5.26081	4588.07	C190H312N35O94	HESEVNVTIRIGNVNDNSPLFEK	H1dEN6GlcNAcK23dE	6	01Y41Y41M(31M21M21M)61M(31M21M)61M21M	34	228.92	N2H9F0S0	N,1;	563	Q8TDW7	558	580	2	03AI4,04AI4,
30865	136.5	1148.29	1148.28	4	1148.27	5.26081	4588.07	C190H312N35O94	HESEVNVTIRIGNVNDNSPLFEK	H1dEN6GlcNAcK23dE	6	01Y41Y41M(31M21M21M31G)61M(31M21M)61M	35	228.92	N2H9F0S0	N,1;	563	Q8TDW7	558	580	0
26772	119.12	1341.23	1340.93	3	1340.92	8.2887	4018.74	C170H269N26O82S1	WTQFVNVTFQMEPTITR	W1dEN6GlcNAc	5	01Y41Y41M(31M21M21M)61M(31M21M)61M21M	31	228.88	N2H9F0S0	N,0;	666	Q8IZU8	661	677	1	04AI4,
27576	121.1	946.45	946.445	4	946.459	-15.003	3781.81	C145H270N25O77S1Ct12	IVNVSPTKTVTSHMEQK	I1dEN3GlcNAcK8dEK17dE	5	01Y41Y41M(31M21M21M)61M(31M21M)61M	33	228.86	N2H8F0S0	N,0;	190	Q5JVX7	188	204	0
36540	156.91	1202.88	1202.88	3	1202.88	0.0551477	3605.61	C145H250N25O77S1	LQADNMSNTALSRELK	L1dEN5GlcNAcK16dE	5	01Y41Y41M(31M21M)61M(31M21M)61M21M	41	228.85	N2H8F0S0	N,1;	195	Q2TAC2	191	206	4	02AI3,04AI4,YI3,YI3,
36312	156.71	1566.35	1565.68	3	1565.69	-5.29891	4693.05	C193H319N28O104	LLVTVTAVTDIPTYNR	L1dEN15GlcNAc	5	01Y41Y41M(31M41Y41L32S)61M(21Y41L32S)61Y41L32S	55	228.77	N5H6F0S3	N,2;	291	Q8NB59	277	292	2	YI5,YII5,YIII5,YI6,YII6,YIII6,
28182	124.13	1499.64	1499.64	3	1499.65	-2.20405	4494.91	C176H297N32O97S1Ct4	SQRVSENTMLPFVSNR	S1dEN15GlcNAc	8	01Y41Y41M(31M41Y41L32S)61M(21Y41L32S)61Y41L	41	228.68	N5H6F0S2	N,3;	86	Q9BXF9	72	87	0
26539	118.09	1142.85	1142.85	3	1142.85	-2.24932	3425.54	C134H234N27O70S1Ct4	ILLTCSLNDSATEVTGHR	I1dEC5CamN8GlcNAc	30	01Y41Y41M(31M)61M(31M21M)61M	27	228.62	N2H6F0S0	N,14;	160	P35613	153	170	1	BI2,
31837	139.18	1316.33	1315.82	4	1315.82	-2.55718	5258.27	C223H338N41O101Ct4	SNLIPSPPTYNSAHDYISWESFSNVSYYTR	S1dEN24GlcNAc	7	01Y41Y41M(31M21M21M)61M(31M21M)61M	34	228.57	N2H8F0S0	N,2;	143	P23219	120	149	0
31837	139.18	1316.33	1315.82	4	1315.82	-2.55718	5258.27	C223H338N41O101Ct4	SNLIPSPPTYNSAHDYISWESFSNVSYYTR	S1dEN24GlcNAc	7	01Y41Y41M(31M21M21M31G)61M(31M)61M	36	228.57	N2H8F0S0	N,2;	143	P23219	120	149	3	12AIII4,12AIII4,02AIII2,
27488	121.13	1264.27	1263.93	3	1263.93	0.714059	3787.78	C150H268N25O77S1Ct8	MNTSAPPAVSPNITVLAPGK	M1dEN2GlcNAcK20dE	5	01Y41Y41M(31M21M21M)61M(31M21M)61M	35	228.39	N2H8F0S0	N,2;	2	P11229	1	20	0
28270	124.11	1373.58	1373.91	3	1373.91	3.55127	4117.69	C155H266N31O92S1Ct4	ASSAGESNTCPPEIGTSDRTR	A1dEN8GlcNAcC10Cam	5	01Y41Y41M(31M21M21M31G31G)61M(31M)61M	35	228.24	N2H9F0S0	N,1;	616	Q9ULL1	609	629	0
17713	79.08	964.102	964.1	3	964.102	-1.21785	2889.29	C110H198N15O66Ct8	NGLVNASYTK	N1dEN5GlcNAcK10dE	7	01Y41Y41M(31M21M21M31G)61M(31M)61M	39	228.21	N2H8F0S0	N,1;	490	Q2NL67	486	495	0
23507	103.46	1146.5	1146.5	3	1146.5	5.23059	3436.47	C136H223N22O73Ct8	IFPGNWDNHSHK	I1dEN8GlcNAcK12dE	5	01Y41Y41M(31M21M21M31G)61M(31M21M)61M	44	228.16	N2H9F0S0	N,1;	350	Q08431	343	354	0
23507	103.46	1146.5	1146.5	3	1146.51	-3.61896	3436.5	C138H235N20O79	VNETDGVEAERLK	V1dEN2GlcNAcK13dE	5	01Y41Y41M(31M21M21M)61M(31M21M)61M21M	43	228.14	N2H9F0S0	N,2;	398	O94818	397	409	2	02AI3,04AI4,
31618	138.31	1029.19	1029.69	4	1029.69	2.98561	4113.72	C154H266N29O93Ct8	QSDGQTGSPQNSNSSFSSSVK	Q1dEN13GlcNAcK21dE	6	01Y41Y41M(31M21M21M31G)61M(31M21M)61M	47	227.9	N2H9F0S0	N,1;	229	Q76L83	217	237	0
29340	128.61	1149.52	1149.27	4	1149.29	-10.7338	4592.12	C199H312N39O82S1	SYQWKMLNTSSLLEQLNEQFNWVSR	S1dEK5dEN8GlcNAc	6	01Y41Y41M(31M)61M(31M21M)61M	25	227.9	N2H6F0S0	N,0;	354	P10909	347	371	5	BI2,BI2,BI2,YI3,YI3,
36861	160.14	1593.66	1594.18	4	1594.17	3.30514	6370.66	C259H418N43O136S2	IHTGEKPYECNACGKAFNR	I1dEK6dEC10CamC13CamK15dEN18GlcNAc	8	01Y41Y41M(31M(21Y41L31Y41V)41Y41L31Y41V)(41Y)61M(21Y41L32S)61Y41L32S	62	227.84	N11H7F0S2	N,1;	247	P0CG24	230	248	12	15XIII5,15XIV5,ZI4,ZII4,YI4,YII4,35XIII5,35XIV5,15XI5,15XII5,24XIII5,24XIV5,34XIII5,34XIV5,YI5,YII5,25XIII7,25XIV7,YI6,YII6,ZI4,ZII4,25XIII5,25XIV5,YI4,YII4,
26038	114.27	919.744	919.744	3	919.744	-0.157355	2756.21	C105H187N14O63Ct8	EANFTEGSLK	E1dEN3GlcNAcK10dE	5	01Y41Y41M(31M21M21M)61M(31M)61M	34	227.79	N2H7F0S0	N,0;	97	Q9Y6X0	95	104	5	BI2,BIII3,CI2,CIII3,BI2,BIII3,YI3,YIII3,YI3,YIII3,
25726	113.26	1431.93	1432.26	3	1432.27	-1.30167	4292.78	C171H275N36O82S3Ct4	GHCWGPGPTQCVNCSQFLR	G1dEC3CamC11CamN13GlcNAcC14Cam	14	01Y41Y41M(31M41Y(31F)41L31Y41L)61M61Y	29	227.72	N5H5F1S0	N,1;	530	P04626	518	536	0
25726	113.26	1431.93	1432.26	3	1432.27	-1.30167	4292.78	C171H275N36O82S3Ct4	GHCWGPGPTQCVNCSQFLR	G1dEC3CamC11CamN13GlcNAcC14Cam	14	01Y(61F)41Y41M(31M41Y41L31Y41L)61M61Y	30	227.72	N5H5F1S0	N,1;	530	P04626	518	536	0
24083	105.95	1157.2	1156.87	3	1156.86	8.40877	3467.56	C130H240N21O72S2Ct12	LGVFSACKANETCK	L1dEC7CamK8dEN10GlcNAcC13CamK14dE	5	01Y41Y41M(31M21M)61M(31M21M)61M21M	32	227.66	N2H8F0S0	N,1;	115	Q92830	106	119	4	45AI3,35AI3,ZI3,YI3,
28139	123.54	1447.93	1447.93	3	1447.93	2.37001	4339.77	C168H284N25O93S3Ct8	MVFFTCNACGESVK	M1dEC6CamN7GlcNAcC9CamK14dE	6	01Y41Y41M(31M41Y41L32S)61M(21Y41L32S)61Y41L	43	227.62	N5H6F0S2	N,1;	7	Q9NX58	1	14	0
27483	121.1	946.448	946.448	4	946.446	1.48334	3781.76	C148H262N23O79Ct12	FENASEETKISIFQQK	F1dEN3GlcNAcK9dEK16dE	5	01Y41Y41M(31M21M21M31G)61M(31M)61M	35	227.55	N2H8F0S0	N,2;	1735	Q2WGJ9	1733	1748	3	12AIII4,12AIII4,25AIII2,
27774	123.51	1544.96	1544.96	3	1544.97	-5.25023	4630.9	C182H301N32O104S1	SATIQMNNATHLQER	S1dEN8GlcNAc	5	01Y41Y41M(31M41Y41L32S)61M(21Y41L32S)61Y41L32S	44	227.5	N5H6F0S3	N,1;	393	P18507	386	400	1	YI6,YII6,YIII6,
26788	119.19	1340.93	1340.93	3	1340.93	-1.99425	4018.78	C158H277N26O80S3Ct8	AICGLSRNFCLLMTYSK	A1dEC3CamN8GlcNAcC10CamK17dE	5	01Y41Y41M(31M21M21M31G)61M(31M21M)61M	36	227.5	N2H9F0S0	N,2;	3510	Q99698	3503	3519	0
27494	121.15	1205.2	1205.21	3	1205.19	12.1877	3612.57	C146H239N24O77Ct4	FNLTGLNEQVPHYR	F1dEN2GlcNAc	6	01Y41Y41M(31M21M21M31G)61M(31M21M)61M	30	227.46	N2H9F0S0	N,2;	35	P67870	34	47	0
36853	158.27	1478.66	1478.66	3	1478.66	3.53435	4431.95	C179H296N27O94Ct8	VYLFDFPEGKNASVR	V1dEK10dEN11GlcNAc	5	01Y41Y41M(31M41Y41L31Y41L32S)61M61Y41L32S	41	227.38	N5H6F0S2	N,0;	105	O75326	95	109	0
25787	113.16	1431.93	1432.26	3	1432.27	-0.960754	4292.78	C171H275N36O82S3Ct4	GHCWGPGPTQCVNCSQFLR	G1dEC3CamC11CamN13GlcNAcC14Cam	16	01Y(61F)41Y41M(31M41Y41L)61M(21Y41L)61Y	25	227.27	N5H5F1S0	N,2;	530	P04626	518	536	0
36540	156.91	1202.88	1202.88	3	1202.87	2.83599	3605.6	C143H242N27O76Ct4	LRNATASLWSGPGLEDR	L1dEN3GlcNAc	5	01Y41Y41M(31M21M21M)61M(31M21M)61M	40	227.24	N2H8F0S0	N,0;	604	Q13751	602	618	0
36540	156.91	1202.88	1202.88	3	1202.87	2.83599	3605.6	C143H242N27O76Ct4	LRNATASLWSGPGLEDR	L1dEN3GlcNAc	5	01Y41Y41M(31M21M21M31G)61M(31M)61M	41	227.24	N2H8F0S0	N,0;	604	Q13751	602	618	1	25AIII2,
31709	138.19	1209.87	1209.88	3	1209.88	1.60283	3626.62	C148H245N24O76Ct4	FEAEHISNYTALLLSR	F1dEN8GlcNAc	18	01Y41Y41M(31M21M)61M(31M21M)61M21M	33	227.16	N2H8F0S0	N,1;	69	Q9NPR2	62	77	2	YI3,YI3,
17855	79.61	1227.5	1226.49	3	1226.5	-7.95171	3676.49	C145H235N24O80S1Ct4	GYNSVMNESERFYR	G1dEN7GlcNAc	6	01Y41Y41M(31M21M21M31G)61M(31M21M)61M	29	227.07	N2H9F0S0	N,1;	763	Q7Z570	757	770	0
17014	75.85	1006.09	1006.1	3	1006.1	-0.218333	3015.27	C112H200N19O72Ct4	QTENVSRTR	Q1dEN4GlcNAc	5	01Y41Y41M(31M21M21M31G31G)61M(31M)61M	35	227.06	N2H9F0S0	N,1;	858	Q66K74	855	863	0
28922	126.82	1254.57	1254.9	3	1254.9	-3.84724	3760.68	C152H251N32O72S1Ct4	MHIFQNGSLVIHDVAPEDSGR	M1dEN6GlcNAc	23	01Y41Y41M(31M)61M(31M21M)61M	25	226.94	N2H6F0S0	N,5;	646	Q13308	641	661	3	BI2,YI3,YI3,
30871	134.76	1346.11	1346.37	4	1346.37	0.407445	5379.44	C233H361N42O102	GNDSILVYQGKEQSVYEGGLQPFTEYLYR	G1dEN2GlcNAcK11dE	6	01Y41Y41M(31M41Y41L)61M61Y41L32S	39	226.89	N4H5F0S1	N,1;	1903	O75445	1902	1930	4	03AI5,03AI5,CII3,35AI5,
27491	121.14	1208.55	1207.54	3	1207.55	-1.69208	3619.62	C137H252N23O77S2Ct8	TKTALSMGLNGTMGPR	T1dEK2dEN10GlcNAc	6	01Y41Y41M(31M21M21M31G31G)61M(31M)61M	36	226.86	N2H9F0S0	N,1;	614	Q5T6C5	605	620	0
31879	139.36	1275.56	1275.31	4	1275.31	-3.86204	5096.22	C217H328N41O96Ct4	SNLIPSPPTYNSAHDYISWESFSNVSYYTR	S1dEN24GlcNAc	6	01Y41Y41M(31M21M21M)61M(31M)61M	29	226.72	N2H7F0S0	N,1;	143	P23219	120	149	4	BI2,BIII3,BI2,BIII3,YI3,YIII3,YI3,YIII3,
28879	127.14	1254.57	1254.9	3	1254.9	-1.22082	3760.68	C152H251N32O72S1Ct4	MHIFQNGSLVIHDVAPEDSGR	M1dEN6GlcNAc	21	01Y41Y41M(31M21M)61M(31M)61M	28	226.71	N2H6F0S0	N,3;	646	Q13308	641	661	5	BI2,CI2,BI2,YI3,YI3,
34281	150.08	1123.5	1123.25	4	1123.25	-0.771929	4487.97	C182H304N33O94S1	STNDSVLAVGFNPRDSSCIVTSGK	S1dEN3GlcNAcC18CamK24dE	5	01Y41Y41M(31M21M21M31G)61M(31M21M)61M	34	226.63	N2H9F0S0	N,1;	405	Q32P44	403	426	0
17713	79.08	964.102	964.1	3	964.102	-1.21785	2889.29	C110H198N15O66Ct8	NFTQSSALAK	N1GlcNAc@dEK10dE	5	01Y41Y41M(31M21M21M)61M(31M21M)61M	38	226.54	N2H8F0S0	N,0;	514	Q147U1	514	523	0
17750	79.13	964.101	964.1	3	964.095	5.70655	2889.27	C113H194N15O64Ct8	YIHQNYTK	Y1dEN5GlcNAcK8dE	15	01Y41Y41M(31M21M21M31G)61M(31M)61M	36	226.25	N2H8F0S0	N,4;	538	Q02809	534	541	0
24021	105.69	883.917	884.182	4	884.179	3.65393	3532.69	C138H251N24O74Ct8	QGNLSLPLNRELVEK	Q1dEN3GlcNAcK15dE	5	01Y41Y41M(31M21M)61M(31M21M)61M21M	41	226.22	N2H8F0S0	N,2;	343	Q4G0N4	341	355	7	03AI4,45AI3,35AI3,YI3,04AI4,YI3,YI3,
19473	87.3	913.728	913.396	3	913.395	1.13335	2737.17	C108H182N19O62	NNHTASILDR	N1dEN2GlcNAc	13	01Y41Y41M(31M21M21M)61M(31M)61M	31	226.11	N2H7F0S0	N,3;	130	P08962	129	138	4	BI2,BIII3,BI2,BIII3,YI3,YIII3,YI3,YIII3,
32562	141.54	1379.94	1379.25	3	1379.24	7.79684	4133.71	C164H270N29O91S1	GPSPPEVASNSPACNNSITNLS	G1dEC14CamN15GlcNAc	6	01Y41Y41M(31M21M21M31G)61M(31M21M)61M	36	226.1	N2H9F0S0	N,0;	474	A6NK06	460	481	0
27488	121.13	1264.27	1263.93	3	1263.93	0.714059	3787.78	C150H268N25O77S1Ct8	MNTSAPPAVSPNITVLAPGK	M1dEN2GlcNAcK20dE	5	01Y41Y41M(31M21M21M31G)61M(31M)61M	36	226.04	N2H8F0S0	N,2;	2	P11229	1	20	1	02AI2,
25697	112.75	1274.9	1273.89	3	1273.89	-2.53643	3818.66	C143H257N26O84S1Ct8	NSVLAQGPGATSSAANTCK	N1dEN16GlcNAcC18CamK19dE	5	01Y41Y41M(31M21M21M)61M(31M21M)61M21M	35	226.03	N2H9F0S0	N,0;	688	Q5VYS8	673	691	1	04AI4,
23507	103.46	1146.5	1146.5	3	1146.5	5.23059	3436.47	C136H223N22O73Ct8	IFPGNWDNHSHK	I1dEN8GlcNAcK12dE	5	01Y41Y41M(31M21M21M)61M(31M21M)61M21M	43	225.92	N2H9F0S0	N,1;	350	Q08431	343	354	2	02AI3,04AI4,
25697	112.75	1274.9	1274.22	3	1274.22	-0.00210914	3818.63	C157H253N24O84	SVLPDHFSPENANDTAK	S1dEN13GlcNAcK17dE	8	01Y41Y41M(31M21M21M)61M(31M21M)61M21M	33	225.76	N2H9F0S0	N,0;	270	Q7Z3J2	258	274	1	04AI4,
30870	135.25	1378.89	1379.22	3	1379.23	-3.7179	4133.67	C154H266N27O92S2Ct8	MNISGSSCGSPNSADTSSDFK	M1dEN2GlcNAcC8CamK21dE	5	01Y41Y41M(31M21M21M)61M(31M21M)61M21M	33	225.74	N2H9F0S0	N,1;	2	Q99708	1	21	1	04AI4,
30870	135.25	1378.89	1379.22	3	1379.23	-3.7179	4133.67	C154H266N27O92S2Ct8	MNISGSSCGSPNSADTSSDFK	M1dEN2GlcNAcC8CamK21dE	5	01Y41Y41M(31M21M21M31G31G)61M(31M)61M	32	225.74	N2H9F0S0	N,1;	2	Q99708	1	21	0
36312	156.71	1566.35	1565.68	3	1565.69	-5.38641	4693.05	C182H315N34O104Ct4	SRQSVVTLQGSAVVANR	S1dEN16GlcNAc	5	01Y41Y41M(31M41Y41L32S)61M(21Y41L32S)61Y41L32S	55	225.66	N5H6F0S3	N,1;	614	Q8TE77	599	615	2	YI5,YII5,YIII5,YI6,YII6,YIII6,
27090	118.98	1341.26	1340.93	3	1340.93	-0.241134	4018.77	C157H273N26O83S2Ct8	SGHPTCLQFTLNMTEAVK	S1dEC6CamN12GlcNAcK18dE	6	01Y41Y41M(31M21M21M31G)61M(31M21M)61M	35	225.61	N2H9F0S0	N,1;	301	Q92784	290	307	0
19852	89.9	1230.18	1229.85	3	1229.85	-5.85304	3686.54	C142H245N22O84S1Ct4	SPSPPLPLSCSNSTR	S1dEC10CamN12GlcNAc	5	01Y41Y41M(31M21M21M31G)61M(31M21M)61M21M	34	225.58	N2H10F0S0	N,0;	61	Q96HJ3	50	64	0
27869	122.76	1446.93	1447.6	3	1447.6	-2.23412	4338.79	C175H281N30O94S1	MIHGVSRYYNTSER	M1dEN10GlcNAc	5	01Y41Y41M(31M41Y41L31Y41L32S)61M61Y41L32S	44	225.41	N5H6F0S2	N,0;	277	Q96JB1	268	281	0
28182	124.13	1499.64	1499.64	3	1499.65	-5.30744	4494.93	C183H305N28O96S2	SVSTMLYLMALQELNR	S1dEN15GlcNAc	6	01Y41Y41M(31M41Y41L32S)61M(21Y41L32S)61Y41L	41	225.4	N5H6F0S2	N,3;	1011	Q8IY18	997	1012	0
32061	141.34	1379.91	1379.25	3	1379.24	10.9916	4133.69	C155H266N31O93S1Ct4	NRCNISIETDGVAESDTDGR	N1dEC3CamN4GlcNAc	5	01Y41Y41M(31M21M21M31G)61M(31M21M)61M	34	225.33	N2H9F0S0	N,0;	324	Q9HB14	321	340	0
17713	79.08	964.102	964.1	3	964.102	-1.21785	2889.29	C110H198N15O66Ct8	YILAGGNSSGK	Y1dEN7GlcNAcK11dE	7	01Y41Y41M(31M21M21M31G)61M(31M)61M	39	225.2	N2H8F0S0	N,2;	612	Q9H967	606	616	0
34553	149.88	1123.26	1123.51	4	1123.5	2.52839	4488.99	C182H303N34O88S2Ct4	LASHCLAYANSCLNPLVYALASR	L1dEC5CamN10GlcNAcC12Cam	5	01Y41Y41M(31M21M21M31G)61M(31M21M)61M	41	225.18	N2H9F0S0	N,0;	283	O60755	274	296	0
26078	115.96	1032.46	1032.46	3	1032.46	0.351307	3094.36	C126H213N20O66S1	MQVEQNLSDHIK	M1dEN6GlcNAcK12dE	5	01Y41Y41M(31M)61M(31M21M)61M21M	28	225.04	N2H7F0S0	N,1;	443	Q9H3R0	438	449	3	YI3,ZI3,YI3,
26058	114.76	1294.91	1294.89	3	1294.9	-7.57461	3880.69	C154H263N28O84S1	TESQLTPCIRNVTSPTR	T1dEC8CamN11GlcNAc	5	01Y41Y41M(31M21M21M)61M(31M21M)61M21M	33	225.01	N2H9F0S0	N,0;	89	Q9BSF8	79	95	1	04AI4,
26078	115.96	1032.46	1032.46	3	1032.45	7.17195	3094.34	C129H209N20O64S1	VHPGESNASWVMK	V1dEN7GlcNAcK13dE	5	01Y41Y41M(31M)61M(31M21M)61M21M	28	224.96	N2H7F0S0	N,0;	809	Q96MI9	803	815	3	YI3,ZI3,YI3,
36853	158.27	1478.66	1478.66	3	1478.66	0.57085	4431.96	C170H300N25O99Ct12	VEEDFNLTTKEGATK	V1dEN6GlcNAcK10dEK15dE	5	01Y41Y41M(31M41Y41L32S)61M(21Y41L32S)61Y41L	43	224.79	N5H6F0S2	N,1;	826	Q9BXX2	821	835	0
17836	80.48	1266.85	1266.85	3	1266.85	1.48487	3797.54	C150H242N27O86	GPHHLDNSSPGPGSEAR	G1dEN7GlcNAc	5	01Y41Y41M(31M21M21M31G31G)61M(31M21M)61M	35	224.59	N2H10F0S0	N,1;	389	Q8WWM7	383	399	0
31661	139.75	1036.95	1036.96	4	1036.95	9.12364	4142.77	C166H281N26O90S2	DPEIEMSGGLVNGSSVTVSCK	D1dEN12GlcNAcC20CamK21dE	5	01Y41Y41M(31M21M21M31G)61M(31M21M)61M	40	224.55	N2H9F0S0	N,0;	417	P19320	406	426	0
30865	136.5	1148.29	1148.28	4	1148.29	-8.14789	4588.13	C193H320N33O93	HDNSSILELDGKEVSVFTPSKPR	H1dEN3GlcNAcK12dEK21dE	5	01Y41Y41M(31M21M21M31G)61M(31M21M)61M	36	224.53	N2H9F0S0	N,0;	966	Q9BZ72	964	986	0
36791	158.72	1572.66	1573.18	4	1573.18	0.422706	6286.69	C251H414N53O121S4Ct4	MAETCVPVLRCNTAAPMWLNGTHPSSDEGIVSR	M1dEC5CamC11CamN20GlcNAc	7	01Y41Y41M(31M41Y41L31Y41L32S)61M61Y41L32S	43	224.4	N5H6F0S2	N,1;	232	P07911	213	245	0
27498	120.74	1349.61	1349.95	3	1349.95	3.58312	4045.82	C160H278N25O85S1Ct8	KGTEICNYSYSNTILAVK	K1dEC6CamN7GlcNAcK18dE	6	01Y41Y41M(31M21M21M)61M(31M21M)61M21M	34	224.38	N2H9F0S0	N,1;	112	Q9Y4P8	106	123	0
27576	121.1	946.45	946.445	4	946.459	-15.003	3781.81	C145H270N25O77S1Ct12	IVNVSPTKTVTSHMEQK	I1dEN3GlcNAcK8dEK17dE	5	01Y41Y41M(31M21M21M31G)61M(31M)61M	33	224.34	N2H8F0S0	N,0;	190	Q5JVX7	188	204	2	12AIII4,12AIII4,
28184	124.14	1319.89	1319.89	3	1319.89	-0.390995	3955.65	C159H260N27O86S1	SMHNVTHNLEEDEEEVTK	S1dEN4GlcNAcK18dE	8	01Y41Y41M(31M21M21M)61M(31M21M)61M	32	224.33	N2H8F0S0	N,2;	712	Q5T0W9	709	726	0
28184	124.14	1319.89	1319.89	3	1319.89	-0.390995	3955.65	C159H260N27O86S1	SMHNVTHNLEEDEEEVTK	S1dEN4GlcNAcK18dE	8	01Y41Y41M(31M21M21M31G)61M(31M)61M	34	224.33	N2H8F0S0	N,2;	712	Q5T0W9	709	726	2	25AIII2,23XIII3,
32025	139.47	1036.7	1036.95	4	1036.96	-9.22977	4142.8	C155H277N28O87S2Ct12	CEECGKAFTQSSNLTTHK	C1dE@CamC4CamK6dEN13GlcNAcK18dE	6	01Y41Y41M(31M21M21M)61M(31M21M)61M21M	41	224.2	N2H9F0S0	N,0;	580	P17038	568	585	3	03AI4,45AI3,04AI4,
36167	156.1	1466.64	1466.64	3	1466.64	-1.33294	4395.91	C176H296N27O90S2Ct8	AFTGRFLCNMTFLK	A1dEC8CamN9GlcNAcK14dE	7	01Y41Y41M(31M41Y41L32S)61M(21Y41L32S)61Y41L	42	224.07	N5H6F0S2	N,2;	1728	Q9Y4A5	1720	1733	0
17713	79.08	964.102	964.1	3	964.102	-1.21785	2889.29	C110H198N15O66Ct8	NFTQSSALAK	N1GlcNAc@dEK10dE	5	01Y41Y41M(31M21M21M31G)61M(31M)61M	39	224.06	N2H8F0S0	N,0;	514	Q147U1	514	523	0
17713	79.08	964.102	964.1	3	964.093	7.49188	2889.26	C108H194N17O66Ct8	AFSNASDRAK	A1dEN4GlcNAcK10dE	5	01Y41Y41M(31M21M21M)61M(31M21M)61M	39	224.06	N2H8F0S0	N,1;	344	P08151	341	350	0
17713	79.08	964.102	964.1	3	964.097	4.05858	2889.27	C106H198N15O69Ct8	NNTITTTSSK	N1GlcNAc@dEK10dE	5	01Y41Y41M(31M21M21M)61M(31M21M)61M	39	224.06	N2H8F0S0	N,0;	1559	O75179	1559	1568	0
17713	79.08	964.102	964.1	3	964.097	4.05858	2889.27	C106H198N15O69Ct8	KTSLSSDSNK	K1dEN9GlcNAcK10dE	5	01Y41Y41M(31M21M21M)61M(31M21M)61M	39	224.06	N2H8F0S0	N,0;	1642	Q99698	1634	1643	0
28182	124.13	1499.64	1499.64	3	1499.65	-3.81376	4494.92	C178H301N30O95S2Ct4	INQFNLMASEMIALNR	I1dEN15GlcNAc	6	01Y41Y41M(31M41Y41L32S)61M(21Y41L32S)61Y41L	41	223.67	N5H6F0S2	N,3;	95	Q10472	81	96	0
36100	157.12	1203.22	1202.88	3	1202.87	2.81884	3605.6	C150H242N27O74	AFNHSAQLAVHEKTHT	A1dEN3GlcNAcK13dE	5	01Y41Y41M(31M21M21M)61M(31M21M)61M	43	223.61	N2H8F0S0	N,0;	502	Q8IW36	500	515	0
34244	149.94	1123	1123.26	4	1123.25	15.5932	4487.96	C175H300N33O91S2Ct8	MADPQSIQESQNLSMFLANHNK	M1dEN12GlcNAcK22dE	5	01Y41Y41M(31M21M21M31G31G)61M(31M)61M	36	223.54	N2H9F0S0	N,0;	209	Q7L576	198	219	0
31618	138.31	1029.19	1029.69	4	1029.69	2.98561	4113.72	C154H266N29O93Ct8	QSDGQTGSPQNSNSSFSSSVK	Q1dEN13GlcNAcK21dE	6	01Y41Y41M(31M21M21M)61M(31M21M)61M21M	45	223.54	N2H9F0S0	N,1;	229	Q76L83	217	237	2	03AI4,04AI4,
27794	123.58	1447.93	1447.93	3	1447.94	-4.83581	4339.8	C179H280N29O94	WLSTHDPNITWSTR	W1dEN8GlcNAc	5	01Y41Y41M(31M41Y41L31Y41L32S)61M61Y41L32S	42	223.51	N5H6F0S2	N,0;	455	Q86TG7	448	461	0
34553	149.88	1123.26	1123.26	4	1123.25	6.02059	4487.98	C191H296N35O88	IYRSDFWNFSSLDLLHLGNNR	I1dEN8GlcNAc	5	01Y41Y41M(31M21M21M31G)61M(31M21M)61M	40	223.45	N2H9F0S0	N,0;	430	O94933	423	443	0
27491	121.14	1208.55	1207.54	3	1207.54	3.28994	3619.6	C140H244N27O79Ct4	IDNESDVRAIRPGPR	I1dEN3GlcNAc	6	01Y41Y41M(31M21M21M)61M(31M21M)61M21M	39	223.22	N2H9F0S0	N,1;	168	Q15398	166	180	3	45AI3,04AI4,35XI3,
31593	137.72	1297.87	1297.21	3	1297.21	-3.11236	3887.61	C159H248N25O83Ct4	VWNSTFIEDYRDFDR	V1dEN3GlcNAc	11	01Y41Y41M(31M21M21M31G31G)61M(31M)61M	36	223.06	N2H9F0S0	N,4;	935	P26006	933	947	0
28139	123.54	1447.93	1447.93	3	1447.94	-5.34165	4339.8	C179H280N29O94	HIATDFETGLGPWNR	H1dEN14GlcNAc	6	01Y41Y41M(31M41Y41L31Y41L32S)61M61Y41L32S	44	223.05	N5H6F0S2	N,1;	281	Q6UXC1	268	282	0
38121	164.09	1197.55	1197.55	3	1197.55	1.14721	3589.62	C150H250N23O74S1	MEGNKTWITDITLPR	M1dEN4GlcNAcK5dE	5	01Y41Y41M(31M21M21M)61M(31M21M)61M	36	223.03	N2H8F0S0	N,0;	4	Q96R47	1	15	0
38121	164.09	1197.55	1197.55	3	1197.55	1.14721	3589.62	C150H250N23O74S1	MEGNKTWITDITLPR	M1dEN4GlcNAcK5dE	5	01Y41Y41M(31M21M)61M(31M21M)61M21M	36	223.03	N2H8F0S0	N,0;	4	Q96R47	1	15	3	04AI4,YI3,YI3,
19473	87.3	913.728	913.396	3	913.395	1.13335	2737.17	C108H182N19O62	GSRTNLSYSR	G1dEN5GlcNAc	5	01Y41Y41M(31M21M)61M(31M21M)61M	31	222.91	N2H7F0S0	N,1;	416	Q9BYW2	412	421	3	BI2,YI3,YI3,
26606	116.83	1331.25	1331.25	3	1331.25	-3.44261	3989.74	C159H270N25O86S1Ct4	DVMLENYSNLVSLDLPSR	D1dEN6GlcNAc	5	01Y41Y41M(31M21M21M)61M(31M21M)61M21M	34	222.87	N2H9F0S0	N,1;	38	Q8TAQ5	33	50	1	04AI4,
34511	149.71	1498.01	1497.68	3	1497.65	17.4842	4488.94	C182H291N36O91Ct4	VYGQNINNETWSRIAFTEHER	V1dEN8GlcNAc	6	01Y41Y41M(31M21M21M)61M(31M21M)61M21M	34	222.39	N2H9F0S0	N,3;	112	Q9H8M5	105	125	1	04AI4,
38084	163.94	1197.88	1197.55	3	1197.55	1.66459	3589.62	C145H250N25O76S1	LMQDLDNNSITVKQR	L1dEN7GlcNAcK13dE	6	01Y41Y41M(31M21M21M)61M(31M21M)61M	35	222.36	N2H8F0S0	N,1;	1695	Q15154	1689	1703	0
30865	136.5	1148.29	1148.28	4	1148.29	-8.14789	4588.13	C193H320N33O93	HDNSSILELDGKEVSVFTPSKPR	H1dEN3GlcNAcK12dEK21dE	5	01Y41Y41M(31M21M21M)61M(31M21M)61M21M	35	222.35	N2H9F0S0	N,0;	966	Q9BZ72	964	986	2	03AI4,04AI4,
25997	114.48	922.414	921.416	3	921.412	3.86951	2761.22	C103H186N21O62Ct4	ISGQNSSVRGR	I1dEN5GlcNAc	6	01Y41Y41M(31M21M)61M(31M21M)61M	37	222.29	N2H7F0S0	N,0;	385	Q96JY0	381	391	6	BI2,BI2,YI3,ZI3,YI3,YI3,
26078	115.96	1032.46	1032.46	3	1032.46	4.86675	3094.35	C123H209N24O65S1	HQVSINNTAVMQR	H1dEN6GlcNAc	5	01Y41Y41M(31M21M)61M(31M21M)61M	28	222.16	N2H7F0S0	N,1;	555	P25391	550	562	4	BI2,YI3,ZI3,YI3,
22374	99.05	1045.11	1045.12	3	1045.12	-1.3797	3132.35	C116H211N16O75Ct8	DANLTGLSDNK	D1dEN3GlcNAcK11dE	5	01Y41Y41M(31M21M21M31G)61M(31M21M)61M	44	222.16	N2H9F0S0	N,1;	321	Q99574	319	329	1	45XI3,
34553	149.88	1123.26	1123.51	4	1123.5	9.00462	4488.96	C179H299N32O89S2Ct8	YNGTFPLPGIHQSQDALCTCPK	Y1dEN2GlcNAcC18CamC20CamK22dE	5	01Y41Y41M(31M21M21M)61M(31M21M)61M21M	39	222.14	N2H9F0S0	N,0;	934	Q8N157	933	954	2	03AI4,45AI3,
27916	124.13	1501.32	1500.64	3	1500.64	3.05582	4497.9	C179H294N25O100Ct8	TEPINTTYSYTDFQK	T1dEN5GlcNAcK15dE	6	01Y41Y41M(31M41Y41L31Y41L32S)61M61Y41L32S	38	222.04	N5H6F0S2	N,1;	196	Q9NXF7	192	206	3	35AI5,35AII5,BII5,YII4,
27973	124.39	1373.91	1373.91	3	1373.92	-8.54881	4117.74	C162H270N27O92Ct4	SDSSPVNYTVIQESPEEGVR	S1dEN7GlcNAc	5	01Y41Y41M(31M21M21M)61M(31M21M)61M21M	31	222.02	N2H9F0S0	N,2;	296	Q3SXY7	290	309	1	04AI4,
31619	139.57	1275.32	1275.56	4	1275.56	-6.23008	5097.23	C207H335N46O100S1	AGAGSGSSPGGQSPASGNVTGNSNSTFISSGQVMNFK	A1dEN24GlcNAcK37dE	8	01Y41Y41M(31M)61M(31M21M)61M21M	26	222.01	N2H7F0S0	N,0;	530	Q9Y6Q6	507	543	5	45AI3,04AI4,ZI3,YI3,YI3,
31619	139.57	1275.32	1275.56	4	1275.56	-6.23008	5097.23	C207H335N46O100S1	AGAGSGSSPGGQSPASGNVTGNSNSTFISSGQVMNFK	A1dEN18GlcNAcK37dE	8	01Y41Y41M(31M)61M(31M21M)61M21M	26	222.01	N2H7F0S0	N,0;	524	Q9Y6Q6	507	543	5	45AI3,04AI4,ZI3,YI3,YI3,
24165	105.94	1119.49	1119.49	3	1119.5	-1.34961	3355.47	C141H228N19O73	IPFQNNNSLGFK	I1dEN6GlcNAcK12dE	5	01Y41Y41M(31M21M21M)61M(31M21M)61M21M	39	222	N2H9F0S0	N,1;	344	Q7Z443	339	350	3	45AI3,02AI3,04AI4,
24165	105.94	1119.49	1119.49	3	1119.5	-1.34961	3355.47	C141H228N19O73	IPFQNNNSLGFK	I1dEN6GlcNAcK12dE	5	01Y41Y41M(31M21M21M31G)61M(31M21M)61M	38	222	N2H9F0S0	N,1;	344	Q7Z443	339	350	0
31601	139.49	1368.91	1368.91	3	1368.9	13.3642	4102.66	C154H261N30O95Ct4	ASSNPNATSSSSQDPESLQDR	A1dEN6GlcNAc	6	01Y41Y41M(31M21M21M)61M(31M21M)61M21M	31	221.96	N2H9F0S0	N,2;	25	P05155	20	40	1	04AI4,
36838	158.88	1499.65	1500.16	4	1500.17	-5.79317	5994.63	C244H394N51O117S1Ct4	LNASDRDEGANGAISYSFNSLVAAMVIDHFSIDR	L1dEN2GlcNAc	8	01Y41Y41M(31M41Y41L)61M61Y41L31Y41L32S	36	221.94	N5H6F0S1	N,1;	265	Q9UN73	264	297	0
25697	112.75	1274.9	1273.89	3	1273.89	2.84394	3818.64	C150H249N30O81Ct4	ISGQRQHNNTGYIYSR	I1dEN8GlcNAc	5	01Y41Y41M(31M21M21M)61M(31M21M)61M21M	35	221.8	N2H9F0S0	N,0;	165	Q5TCS8	158	173	1	04AI4,
27090	118.98	1341.26	1340.93	3	1340.94	-8.17885	4018.8	C152H273N28O89Ct8	ISSLQTTEKNDTVAGQGER	I1dEK9dEN10GlcNAc	5	01Y41Y41M(31M21M21M31G)61M(31M21M)61M	35	221.63	N2H9F0S0	N,0;	874	P06756	865	883	0
32449	141.61	1127.49	1127.24	4	1127.25	-7.49783	4503.98	C181H300N35O91S1Ct4	TNHSNIMDDPFIREHIEELLR	T1dEN2GlcNAc	5	01Y41Y41M(31M21M21M)61M(31M21M)61M21M	36	221.54	N2H9F0S0	N,1;	333	P61201	332	352	3	03AI4,45AI3,04AI4,
24407	108.39	1111.55	1111.2	3	1111.2	3.49325	3330.58	C136H237N24O65S1Ct4	SLPAVLLPGGPEVMELNR	S1dEN17GlcNAc	7	01Y41Y41M(31M21M)61M(31M)61M	26	221.5	N2H6F0S0	N,2;	1554	Q8N1W1	1538	1555	4	BI2,YI3,ZI3,YI3,
29340	128.61	1149.52	1149.78	4	1149.78	2.29075	4594.09	C192H310N43O82S2	TFNASGVKPQRNICNLSSICNDSAFFR	T1dEN3GlcNAcK8dEC14CamC20Cam	6	01Y41Y41M(31M)61M(31M21M)61M	27	221.45	N2H6F0S0	N,1;	99	Q8IZP9	97	123	5	BI2,BI2,BI2,YI3,YI3,
17017	75.75	1008.1	1008.1	3	1008.1	7.72768	3021.27	C112H206N13O70S2Ct8	EIENMCLK	E1dEN4GlcNAcC6CamK8dE	5	01Y41Y41M(31M21M21M)61M(31M21M)61M21M	40	221.43	N2H9F0S0	N,0;	720	P49454	717	724	1	04AI4,
17017	75.75	1008.1	1008.1	3	1008.1	7.72768	3021.27	C112H206N13O70S2Ct8	EIENMCLK	E1dEN4GlcNAcC6CamK8dE	5	01Y41Y41M(31M21M21M31G)61M(31M21M)61M	38	221.43	N2H9F0S0	N,0;	720	P49454	717	724	0
23507	103.46	1146.5	1146.5	3	1146.51	-3.61896	3436.5	C138H235N20O79	VNETDGVEAERLK	V1dEN2GlcNAcK13dE	5	01Y41Y41M(31M21M21M31G)61M(31M21M)61M	44	221.36	N2H9F0S0	N,2;	398	O94818	397	409	0
17731	79.17	963.77	964.099	3	964.093	5.8665	2889.26	C115H198N17O67	NQTLREGEK	N1GlcNAc@dEK9dE	5	01Y41Y41M(31M21M)61M(31M21M)61M21M	38	221.34	N2H8F0S0	N,0;	570	P38435	570	578	4	04AI4,YI3,YI3,YI3,
26606	116.83	1331.25	1331.25	3	1331.25	0.187054	3989.72	C159H266N29O88	LSNNLNVEGGSSENNHSIK	L1dEN15GlcNAcK19dE	7	01Y41Y41M(31M21M21M)61M(31M21M)61M21M	34	221.26	N2H9F0S0	N,3;	2146	P51587	2132	2150	1	04AI4,
25697	112.75	1274.9	1273.89	3	1273.89	2.84394	3818.64	C150H249N30O81Ct4	ANFSTNNSNPGARPPPPR	A1dEN6GlcNAc	6	01Y41Y41M(31M21M21M)61M(31M21M)61M21M	35	221.26	N2H9F0S0	N,0;	926	Q07912	921	938	1	04AI4,
25697	112.75	1274.9	1273.89	3	1273.89	2.84394	3818.64	C150H249N30O81Ct4	ANFSTNNSNPGARPPPPR	A1dEN2GlcNAc	7	01Y41Y41M(31M21M21M)61M(31M21M)61M21M	35	221.26	N2H9F0S0	N,1;	922	Q07912	921	938	1	04AI4,
24209	107.49	931.947	931.951	4	931.94	11.2481	3723.73	C156H264N23O79	EAINYSQQLAKANLK	E1dEN4GlcNAcK11dEK15dE	5	01Y41Y41M(31M21M21M31G)61M(31M21M)61M	36	221.17	N2H9F0S0	N,3;	728	O15078	725	739	0
19473	87.3	913.728	913.396	3	913.396	-0.351217	2737.17	C113H182N17O60	FLANTSFQGR	F1dEN4GlcNAc	6	01Y41Y41M(31M21M)61M(31M21M)61M	31	221.01	N2H7F0S0	N,2;	344	O60391	341	350	3	BI2,YI3,YI3,
34553	149.88	1123.26	1123.51	4	1123.5	2.52839	4488.99	C182H303N34O88S2Ct4	LASHCLAYANSCLNPLVYALASR	L1dEC5CamN10GlcNAcC12Cam	5	01Y41Y41M(31M21M21M)61M(31M21M)61M21M	37	221	N2H9F0S0	N,0;	283	O60755	274	296	2	03AI4,45AI3,
38326	164.19	1197.88	1197.54	3	1197.55	-6.50706	3589.63	C148H254N21O77S1	TLSPGKENVSALDMEK	T1dEK6dEN8GlcNAcK16dE	5	01Y41Y41M(31M21M21M)61M(31M21M)61M	35	220.94	N2H8F0S0	N,1;	448	Q9H307	441	456	0
36434	156.46	1563.67	1563.67	3	1563.67	1.89886	4686.99	C182H309N28O106Ct8	LPSAQTPNGTDYVASGK	L1dEN8GlcNAcK17dE	6	01Y41Y41M(31M41Y41L32S)61M(21Y41L32S)61Y41L32S	42	220.66	N5H6F0S3	N,1;	1967	Q9Y520	1960	1976	2	YI5,YII5,YIII5,YI6,YII6,YIII6,
26348	117.21	1331.9	1331.24	3	1331.25	-11.1996	3989.74	C164H262N33O81	SFQYSHNLSRHTVVHTR	S1dEN7GlcNAc	5	01Y41Y41M(31M21M21M)61M(31M21M)61M21M	35	220.51	N2H9F0S0	N,1;	376	B2RXF5	370	386	1	04AI4,
36337	156.81	1202.88	1202.88	3	1202.87	4.44255	3605.6	C150H242N27O74	AFNHSAQLAVHEKTHT	A1dEN3GlcNAcK13dE	5	01Y41Y41M(31M21M21M31G)61M(31M)61M	41	220.44	N2H8F0S0	N,0;	502	Q8IW36	500	515	2	12AIII4,25AIII2,
23543	104.59	1269.91	1269.58	3	1269.56	19.5	3804.65	C155H255N28O79S1	CQNIYLTTGYAGSKNGSR	C1dE@CamK14dEN15GlcNAc	6	01Y41Y41M(31M21M21M31G)61M(31M)61M	28	220.42	N2H8F0S0	N,2;	260	O15226	246	263	0
23737	104.47	1269.9	1269.9	3	1269.91	-6.59391	3805.71	C150H258N27O77S1Ct8	WAMNISEANQFKSTLSR	W1dEN4GlcNAcK12dE	5	01Y41Y41M(31M21M21M31G)61M(31M)61M	34	220.3	N2H8F0S0	N,2;	96	O15466	93	109	0
28742	127.69	1329.24	1329.24	3	1329.24	-1.50377	3983.69	C165H252N37O77	HNNDTQHIWESDSNEFSVIADPR	H1dEN3GlcNAc	26	01Y41Y41M(31M)61M(31M)61M	19	220.28	N2H5F0S0	N,6;	217	P14625	215	237	15	BI1,BII1,BIII1,BI2,24AI4,ZI1,YI1,BI4,ZI2,YI2,YI3,YI4,YII4,YIII3,MH,02XI1,YI1,YI2,YI3,
17774	79.36	1226.49	1226.49	3	1226.5	-5.70597	3676.49	C142H239N22O89	SNDSETSSVAQSGSESK	S1dEN2GlcNAcK17dE	5	01Y41Y41M(31M21M21M31G31G)61M(31M)61M	32	220.1	N2H9F0S0	N,2;	1573	P0DJD1	1572	1588	0
37569	161.72	1576.7	1576.69	4	1576.69	-5.20813	6300.75	C250H416N51O125S2Ct8	VRSEGTNSTLTLSPVSFENEHSYLCTVTCGHK	V1dEN7GlcNAcC25CamC29CamK32dE	7	01Y41Y41M(31M41Y41L31Y41L32S)61M61Y41L32S	42	219.87	N5H6F0S2	N,2;	365	P19320	359	390	0
26038	114.27	919.744	919.744	3	919.743	1.07777	2756.21	C108H187N20O62	AQAGSNQSRGK	A1dEN6GlcNAcK11dE	5	01Y41Y41M(31M21M21M)61M(31M)61M	34	219.85	N2H7F0S0	N,0;	88	Q96PY0	83	93	5	BI2,BIII3,CI2,CIII3,BI2,BIII3,YI3,YIII3,YI3,YIII3,
34553	149.88	1123.26	1123.26	4	1123.25	6.50936	4487.97	C182H304N33O94S1	STNDSVLAVGFNPRDSSCIVTSGK	S1dEN3GlcNAcC18CamK24dE	5	01Y41Y41M(31M21M21M31G31G)61M(31M)61M	36	219.81	N2H9F0S0	N,2;	405	Q32P44	403	426	0
25697	112.75	1274.9	1273.89	3	1273.89	2.15707	3818.64	C150H253N30O84	NSELIANGSSHRIQSER	N1dEN7GlcNAc	6	01Y41Y41M(31M21M21M)61M(31M21M)61M21M	35	219.79	N2H9F0S0	N,1;	721	Q5TBA9	715	731	1	04AI4,
26023	114.6	922.128	921.082	3	921.076	7.18868	2760.21	C112H187N18O61	AFNQLSNLTR	A1dEN7GlcNAc	5	01Y41Y41M(31M21M)61M(31M21M)61M	32	219.75	N2H7F0S0	N,0;	347	Q03924	341	350	5	BI2,YI3,ZI3,YI3,YI3,
24165	105.94	1119.49	1119.49	3	1119.49	6.14845	3355.45	C139H224N21O73	GSIFRNEWQNK	G1dEN10GlcNAcK11dE	6	01Y41Y41M(31M21M21M)61M(31M21M)61M21M	41	219.71	N2H9F0S0	N,1;	124	Q8NDQ6	115	125	3	45AI3,02AI3,04AI4,
24165	105.94	1119.49	1119.49	3	1119.49	6.14845	3355.45	C139H224N21O73	GSIFRNEWQNK	G1dEN10GlcNAcK11dE	6	01Y41Y41M(31M21M21M31G)61M(31M21M)61M	40	219.71	N2H9F0S0	N,1;	124	Q8NDQ6	115	125	0
36167	156.1	1466.64	1466.64	3	1466.64	4.67059	4395.89	C169H292N25O96S1Ct12	YCFKENENVTVDK	Y1dEC2CamK4dEN8GlcNAcK13dE	7	01Y41Y41M(31M41Y41L32S)61M(21Y41L32S)61Y41L	42	219.7	N5H6F0S2	N,2;	13	Q9BXM9	6	18	0
37878	164.41	1197.54	1197.54	3	1197.55	-1.03812	3589.62	C146H246N29O72S1	NGLCHPLNHSRTLAGK	N1dEC4CamN8GlcNAcK16dE	6	01Y41Y41M(31M21M21M)61M(31M21M)61M	35	219.64	N2H8F0S0	N,0;	706	Q86XL3	699	714	0
30830	135.09	1379.22	1379.23	3	1379.23	-6.36232	4133.68	C157H266N33O93S1	DSTISNESSQSCSSGRQNIR	D1dEN6GlcNAcC12Cam	5	01Y41Y41M(31M21M21M31G)61M(31M21M)61M	35	219.61	N2H9F0S0	N,1;	705	Q2NKQ1	700	719	0
36430	158.52	1479	1478.66	3	1478.65	3.55969	4431.94	C169H296N31O98Ct8	EINSLNLTESHNSRK	E1dEN6GlcNAcK15dE	5	01Y41Y41M(31M41Y41L31Y41L32S)61M61Y41L32S	42	219.58	N5H6F0S2	N,1;	930	P23229	925	939	0
24021	105.69	883.917	884.182	4	884.179	3.65393	3532.69	C138H251N24O74Ct8	QGNLSLPLNRELVEK	Q1dEN3GlcNAcK15dE	5	01Y41Y41M(31M21M21M)61M(31M21M)61M	38	219.45	N2H8F0S0	N,2;	343	Q4G0N4	341	355	1	04AI3,
26023	114.6	922.128	921.082	3	921.085	-3.35765	2760.24	C104H191N16O60S1Ct8	HIQNMSEIK	H1dEN4GlcNAcK9dE	5	01Y41Y41M(31M)61M(31M21M)61M21M	32	219.26	N2H7F0S0	N,0;	855	Q6ZUT9	852	860	4	YI3,ZI3,YI3,YI3,
26889	118.11	1197.26	1196.59	3	1196.59	-6.61622	3586.76	C152H261N26O71	IARPPKQGLNNSPPVK	I1dEK6dEN10GlcNAcK16dE	5	01Y41Y41M(31M21M)61M(31M21M)61M21M	26	219.09	N2H8F0S0	N,1;	958	P49815	949	964	3	04AI4,YI3,YI3,
27994	123.3	1447.93	1447.93	3	1447.93	0.402022	4339.78	C181H280N25O96	SPNNLETYEWYNK	S1dEN12GlcNAcK13dE	5	01Y41Y41M(31M41Y41L32S)61M(21Y41L32S)61Y41L	47	219.04	N5H6F0S2	N,1;	241	Q08881	230	242	0
23360	103.78	1200.85	1200.52	3	1200.52	-5.70341	3598.55	C144H241N20O81Ct4	TLSLFYGVNVENR	T1dEN12GlcNAc	6	01Y41Y41M(31M21M21M31G)61M(31M21M)61M21M	35	218.91	N2H10F0S0	N,1;	362	Q86VD1	351	363	1	35AI3,
24165	105.94	1119.49	1119.49	3	1119.49	5.15156	3355.45	C136H228N21O73S1	TNLTWSCRVNK	T1dEN2GlcNAcC7CamK11dE	5	01Y41Y41M(31M21M21M)61M(31M21M)61M21M	42	218.84	N2H9F0S0	N,1;	167	Q9NYW3	166	176	3	45AI3,02AI3,04AI4,
24165	105.94	1119.49	1119.49	3	1119.49	5.15156	3355.45	C136H228N21O73S1	TNLTWSCRVNK	T1dEN2GlcNAcC7CamK11dE	5	01Y41Y41M(31M21M21M31G)61M(31M21M)61M	41	218.84	N2H9F0S0	N,1;	167	Q9NYW3	166	176	0
26078	115.96	1032.46	1032.46	3	1032.45	6.12686	3094.35	C122H209N20O66S1Ct4	VSENTMLPFVSNR	V1dEN12GlcNAc	5	01Y41Y41M(31M21M)61M(31M21M)61M	28	218.81	N2H7F0S0	N,1;	86	Q9BXF9	75	87	4	BI2,YI3,ZI3,YI3,
16233	72.09	1182.51	1182.51	3	1182.49	9.96951	3544.46	C134H231N22O84Ct4	VDNSSLTGESEPQTR	V1dEN3GlcNAc	5	01Y41Y41M(31M21M21M)61M(31M21M)61M21M	34	218.8	N2H9F0S0	N,2;	226	P20648	224	238	1	04AI4,
37171	161.37	1412.63	1412.89	4	1412.88	8.18343	5645.47	C234H371N50O101S3Ct4	HFEEAYPNCTVLEARPCYNVARLMFLDAER	H1dEN8GlcNAcC9CamC17Cam	6	01Y41Y41M(31M41Y41L)61M61Y41L32S	42	218.79	N4H5F0S1	N,0;	266	Q5T3F8	259	288	5	03AI5,03AI5,01AII3,CII3,35AI5,
24154	105.9	1156.87	1156.87	3	1156.86	13.1855	3467.56	C129H236N21O77Ct12	SPEKVSSFSNSSSNK	S1dEK4dEN10GlcNAcK15dE	5	01Y41Y41M(31M21M21M31G)61M(31M)61M	31	218.76	N2H8F0S0	N,1;	1019	Q5VUA4	1010	1024	2	12AIII4,25AIII2,
19428	87.09	967.415	967.415	3	967.413	2.4894	2899.22	C111H192N19O64S1Ct4	YNCSIRAPR	Y1dEN2GlcNAcC3Cam	5	01Y41Y41M(31M21M21M)61M(31M21M)61M	34	218.73	N2H8F0S0	N,1;	686	Q02809	685	693	0
34764	150.73	1131.27	1131.51	4	1131.52	-3.26835	4521.04	C193H311N30O90S1	FKPEMFAELLQAANTTDDYRK	F1dEK2dEN14GlcNAcK21dE	5	01Y41Y41M(31M21M21M31G)61M(31M21M)61M	43	218.7	N2H9F0S0	N,0;	216	Q70EK8	203	223	0
27467	121.03	1207.21	1207.21	3	1207.21	4.64851	3618.6	C147H245N28O74S1	HLPDGNICRHLLPR	H1dEN6GlcNAcC8Cam	5	01Y41Y41M(31M21M21M)61M(31M21M)61M21M	39	218.62	N2H9F0S0	N,1;	223	Q86WA6	218	231	2	45AI3,04AI4,
36540	156.91	1202.88	1202.88	3	1202.87	2.83599	3605.6	C143H242N27O76Ct4	LRNATASLWSGPGLEDR	L1dEN3GlcNAc	5	01Y41Y41M(31M21M)61M(31M21M)61M21M	40	218.55	N2H8F0S0	N,0;	604	Q13751	602	618	4	02AI3,04AI4,YI3,YI3,
26606	116.83	1331.25	1331.25	3	1331.25	-3.44261	3989.74	C159H270N25O86S1Ct4	DVMLENYSNLVSLDLPSR	D1dEN6GlcNAc	5	01Y41Y41M(31M21M21M31G)61M(31M21M)61M	34	218.49	N2H9F0S0	N,1;	38	Q8TAQ5	33	50	0
36853	158.27	1478.66	1478.66	3	1478.66	4.45479	4431.94	C174H296N29O96Ct8	YHSNNLVENNLSLPK	Y1dEN10GlcNAcK15dE	5	01Y41Y41M(31M41Y41L32S)61M(21Y41L32S)61Y41L	42	218.45	N5H6F0S2	N,0;	717	B5MCY1	708	722	0
17892	79.78	1172.63	1172.15	3	1172.15	1.01891	3513.42	C141H222N25O78	GYYNQSEDGSHTLQR	G1dEN4GlcNAc	14	01Y41Y41M(31M21M21M)61M(31M21M)61M	28	218.41	N2H8F0S0	N,0;	110	P10321	107	121	0
24426	108.48	1166.55	1166.89	3	1166.88	5.48075	3497.63	C136H242N25O73Ct8	LRPDDSKNFSIQVR	L1dEK7dEN8GlcNAc	5	01Y41Y41M(31M21M21M)61M(31M21M)61M	34	218.37	N2H8F0S0	N,0;	125	P05106	118	131	0
38121	164.09	1197.55	1197.55	3	1197.54	5.39509	3589.61	C146H250N23O77S1	HLDLTSCVSITNSSLK	H1dEC7CamN12GlcNAcK16dE	5	01Y41Y41M(31M21M21M)61M(31M21M)61M	36	218.35	N2H8F0S0	N,0;	145	Q9UKC9	134	149	0
31346	138.47	1029.95	1029.44	4	1029.45	-15.5144	4112.78	C162H271N32O80S2Ct8	IFCARQNCSHDWGIHVK	I1dEC3CamN7GlcNAcC8CamK17dE	5	01Y41Y41M(31M21M21M31G)61M(31M21M)61M	36	218.32	N2H9F0S0	N,1;	868	O95786	862	878	0
23449	104.17	1114.81	1114.47	3	1114.47	-0.631728	3340.38	C129H219N22O79	QSPNSSSAAASVASR	Q1dEN4GlcNAc	7	01Y41Y41M(31M21M21M31G)61M(31M21M)61M	36	218.27	N2H9F0S0	N,1;	217	Q9H1B7	214	228	0
31212	136.68	1127.25	1127.24	4	1127.24	-0.325518	4503.95	C189H300N33O88S2	FSNDCKHLISVSGDSCIFVWR	F1dEN3GlcNAcC5CamK6dEC16Cam	5	01Y41Y41M(31M21M21M31G31G)61M(31M)61M	33	218.27	N2H9F0S0	N,0;	713	O60336	711	731	0
19229	87	1021.43	1021.43	3	1021.44	-1.78237	3061.29	C121H206N19O69S1	IHNASAVCLR	I1dEN3GlcNAcC8Cam	6	01Y41Y41M(31M21M21M)61M(31M21M)61M21M	41	218.25	N2H9F0S0	N,2;	210	A7E2V4	208	217	1	04AI4,
36337	156.81	1202.88	1202.88	3	1202.87	7.74467	3605.59	C143H246N27O77S1	NISVASCNSSQVVVAVGR	N1dEC7CamN8GlcNAc	5	01Y41Y41M(31M21M)61M(31M21M)61M21M	42	218.17	N2H8F0S0	N,0;	504	Q16531	497	514	4	02AI3,04AI4,YI3,YI3,
23449	104.17	1114.81	1114.47	3	1114.47	-4.4111	3340.39	C133H215N22O73Ct4	WGHNITEFQQR	W1dEN4GlcNAc	11	01Y41Y41M(31M21M21M31G)61M(31M21M)61M	37	218.05	N2H9F0S0	N,2;	280	Q96HE7	277	287	0
38084	163.94	1197.88	1197.55	3	1197.55	1.66459	3589.62	C145H250N25O76S1	LMQDLDNNSITVKQR	L1dEN7GlcNAcK13dE	6	01Y41Y41M(31M21M)61M(31M21M)61M21M	36	217.99	N2H8F0S0	N,1;	1695	Q15154	1689	1703	4	35AI3,04AI4,YI3,YI3,
37878	164.41	1197.54	1197.54	3	1197.55	-4.57033	3589.63	C148H254N21O77S1	TLSPGKENVSALDMEK	T1dEK6dEN8GlcNAcK16dE	5	01Y41Y41M(31M21M)61M(31M21M)61M21M	37	217.95	N2H8F0S0	N,0;	448	Q9H307	441	456	3	04AI4,YI3,YI3,
27951	122.73	1217.57	1217.22	3	1217.22	0.16574	3648.65	C142H251N22O80Ct8	GELNTSIFSSRPIDK	G1dEN4GlcNAcK15dE	11	01Y41Y41M(31M21M21M)61M(31M21M)61M21M	38	217.9	N2H9F0S0	N,2;	353	Q9UHG3	350	364	1	04AI4,
26430	117.59	1251.23	1250.89	3	1250.89	5.26398	3749.64	C150H254N25O84	SNSSSEAVLGQEELSAQAK	S1dEN2GlcNAcK19dE	5	01Y41Y41M(31M21M21M)61M(31M21M)61M	34	217.89	N2H8F0S0	N,0;	394	Q9BXF6	393	411	0
26772	119.12	1341.23	1340.93	3	1340.92	8.2887	4018.74	C170H269N26O82S1	WTQFVNVTFQMEPTITR	W1dEN6GlcNAc	5	01Y41Y41M(31M21M21M31G)61M(31M21M)61M	31	217.77	N2H9F0S0	N,0;	666	Q8IZU8	661	677	0
32299	141.01	1378.92	1379.25	3	1379.26	-4.96832	4133.76	C161H274N25O90S1Ct8	DDLSWAEAGVALLENECEK	D1dEN15GlcNAcC17CamK19dE	5	01Y41Y41M(31M21M21M31G31G)61M(31M)61M	35	217.75	N2H9F0S0	N,1;	860	Q8N2E2	846	864	0
25997	114.48	922.414	921.416	3	921.411	5.27714	2761.21	C102H186N17O63Ct8	SHSSNSSPIGK	S1dEN5GlcNAcK11dE	5	01Y41Y41M(31M21M)61M(31M21M)61M	36	217.7	N2H7F0S0	N,0;	2232	Q5UIP0	2228	2238	6	BI2,BI2,YI3,ZI3,YI3,YI3,
31468	137.19	1155.55	1155.8	4	1155.79	3.62818	4618.15	C188H318N43O88S1	QEMLQRRPPARPGPLSTANHTALR	Q1dEN19GlcNAc	7	01Y41Y41M(31M21M21M)61M(31M21M)61M21M	37	217.7	N2H9F0S0	N,0;	385	O60512	367	390	2	03AI4,04AI4,
31347	138.47	1318.23	1318.23	3	1318.25	-10.2179	3950.72	C160H265N24O86Ct4	FEAEHISNYTALLLSR	F1dEN8GlcNAc	7	01Y41Y41M(31M21M21M31G)61M(31M21M)61M21M	42	217.66	N2H10F0S0	N,0;	69	Q9NPR2	62	77	0
26606	116.83	1331.25	1331.25	3	1331.25	-2.78534	3989.74	C159H266N25O83S1Ct8	VFDEVFPLAHVCNDTNK	V1dEC12CamN13GlcNAcK17dE	5	01Y41Y41M(31M21M21M)61M(31M21M)61M21M	34	217.54	N2H9F0S0	N,3;	900	Q502W6	888	904	1	04AI4,
26078	115.96	1032.46	1032.46	3	1032.46	4.86675	3094.35	C123H209N24O65S1	HQVSINNTAVMQR	H1dEN6GlcNAc	5	01Y41Y41M(31M)61M(31M21M)61M21M	28	217.51	N2H7F0S0	N,1;	555	P25391	550	562	3	YI3,ZI3,YI3,
31232	136.27	1232.84	1232.85	3	1232.84	5.29882	3695.51	C142H240N23O84S1Ct4	SNECLVSDSPEGSPALSPS	S1dEN2GlcNAcC4Cam	6	01Y41Y41M(31M21M21M)61M(31M21M)61M	40	217.5	N2H8F0S0	N,3;	429	Q59EK9	428	446	0
31232	136.27	1232.84	1232.85	3	1232.84	5.29882	3695.51	C142H240N23O84S1Ct4	SNECLVSDSPEGSPALSPS	S1dEN2GlcNAcC4Cam	6	01Y41Y41M(31M21M21M31G)61M(31M)61M	39	217.5	N2H8F0S0	N,3;	429	Q59EK9	428	446	1	12AIII4,
34281	150.08	1123.5	1123.25	4	1123.26	-5.21348	4487.99	C184H300N31O88S1Ct8	GHIPYPLPPNYSYGLCPGNGTTK	G1dEC16CamN19GlcNAcK23dE	6	01Y41Y41M(31M21M21M)61M(31M21M)61M21M	28	217.49	N2H9F0S0	N,3;	229	Q8NBI5	211	233	1	04AI4,
27794	123.58	1447.93	1447.93	3	1447.94	-4.61757	4339.8	C171H284N31O96S1	SATIQMNNATHLQER	S1dEN8GlcNAc	7	01Y41Y41M(31M41Y41L32S)61M(21Y41L32S)61Y41L	41	217.39	N5H6F0S2	N,1;	393	P18507	386	400	0
27259	121.27	1207.21	1207.21	3	1207.21	0.189324	3618.62	C151H249N22O78	SKGLLGIDGFTNYTR	S1dEK2dEN12GlcNAc	5	01Y41Y41M(31M21M21M)61M(31M21M)61M21M	38	217.33	N2H9F0S0	N,1;	307	O75038	296	310	1	45AI3,
31837	139.18	1316.33	1315.82	4	1315.82	-2.55718	5258.27	C223H338N41O101Ct4	SNLIPSPPTYNSAHDYISWESFSNVSYYTR	S1dEN24GlcNAc	7	01Y41Y41M(31M21M)61M(31M21M)61M21M	32	217.25	N2H8F0S0	N,2;	143	P23219	120	149	3	04AI4,YI3,YI3,
25997	114.48	922.414	921.416	3	921.412	3.86951	2761.22	C103H186N21O62Ct4	ISGQNSSVRGR	I1dEN5GlcNAc	6	01Y41Y41M(31M)61M(31M21M)61M21M	37	217.23	N2H7F0S0	N,0;	385	Q96JY0	381	391	5	YI3,35XI3,ZI3,YI3,YI3,
26023	114.6	922.128	921.082	3	921.084	-1.92782	2760.23	C114H191N16O61	NPNSSNYKK	N1dEN3GlcNAcK8dEK9dE	5	01Y41Y41M(31M)61M(31M21M)61M21M	32	217.2	N2H7F0S0	N,0;	1390	A2PYH4	1388	1396	4	YI3,ZI3,YI3,YI3,
24874	109.12	1228.56	1228.57	3	1228.55	10.6102	3682.65	C151H253N24O80	TSPNQSTLWISKSTR	T1dEN4GlcNAcK12dE	6	01Y41Y41M(31M21M21M)61M(31M21M)61M21M	29	217	N2H9F0S0	N,2;	255	Q9H9P2	252	266	2	45AI3,04AI4,
26606	116.83	1331.25	1331.25	3	1331.25	0.187054	3989.72	C159H266N29O88	LSNNLNVEGGSSENNHSIK	L1dEN15GlcNAcK19dE	7	01Y41Y41M(31M21M21M31G)61M(31M21M)61M	34	216.88	N2H9F0S0	N,3;	2146	P51587	2132	2150	0
25751	113.37	1431.59	1432.27	3	1432.27	0.829052	4292.78	C171H275N36O82S3Ct4	GHCWGPGPTQCVNCSQFLR	G1dEC3CamC11CamN13GlcNAcC14Cam	18	01Y(61F)41Y41M(31M41Y41L31Y)61M61Y41L	26	216.87	N5H5F1S0	N,4;	530	P04626	518	536	0
27947	122.72	955.213	955.713	4	955.709	4.31902	3817.81	C155H270N25O75S1Ct8	FNTTERVLQTLLGPMFK	F1dEN2GlcNAcK17dE	5	01Y41Y41M(31M21M21M)61M(31M21M)61M	35	216.87	N2H8F0S0	N,3;	12570	Q8WXI7	12569	12585	0
27947	122.72	955.213	955.713	4	955.709	4.31902	3817.81	C155H270N25O75S1Ct8	FNTTERVLQTLLGPMFK	F1dEN2GlcNAcK17dE	5	01Y41Y41M(31M21M21M31G)61M(31M)61M	38	216.87	N2H8F0S0	N,3;	12570	Q8WXI7	12569	12585	2	12AIII4,25AIII2,
36853	158.27	1478.66	1478.66	3	1478.66	3.53435	4431.95	C179H296N27O94Ct8	VYLFDFPEGKNASVR	V1dEK10dEN11GlcNAc	5	01Y41Y41M(31M41Y41L32S)61M(21Y41L32S)61Y41L	42	216.81	N5H6F0S2	N,0;	105	O75326	95	109	0
27623	121.71	1384.23	1384.55	3	1384.56	-7.83608	4149.66	C156H266N29O93S2Ct4	TDCPELAVENASLNCSSSDR	T1dEC3CamN14GlcNAcC15Cam	5	01Y41Y41M(31M21M21M31G)61M(31M21M)61M	36	216.79	N2H9F0S0	N,0;	1226	Q13219	1213	1232	0
27623	121.71	1384.23	1384.55	3	1384.56	-7.83608	4149.66	C156H266N29O93S2Ct4	TDCPELAVENASLNCSSSDR	T1dEC3CamN10GlcNAcC15Cam	5	01Y41Y41M(31M21M21M31G)61M(31M21M)61M	36	216.79	N2H9F0S0	N,0;	1222	Q13219	1213	1232	0
26889	118.11	1197.26	1196.59	3	1196.59	-6.61622	3586.76	C152H261N26O71	IARPPKQGLNNSPPVK	I1dEK6dEN10GlcNAcK16dE	5	01Y41Y41M(31M21M21M)61M(31M21M)61M	26	216.77	N2H8F0S0	N,1;	958	P49815	949	964	0
19229	87	1021.43	1021.1	3	1021.1	-3.6429	3060.3	C118H203N18O71Ct4	AFNNSSILNR	A1dEN3GlcNAc	5	01Y41Y41M(31M21M21M)61M(31M21M)61M21M	40	216.68	N2H9F0S0	N,1;	487	Q9P255	485	494	1	04AI4,
31661	139.75	1036.95	1036.96	4	1036.96	2.58424	4142.79	C158H273N28O87S1Ct12	AETFGGFDSHQMNASKGGEK	A1dEN13GlcNAcK16dEK20dE	5	01Y41Y41M(31M21M21M31G)61M(31M21M)61M	40	216.66	N2H9F0S0	N,0;	2477	Q12802	2465	2484	0
26023	114.6	922.128	921.082	3	921.085	-3.35765	2760.24	C104H191N16O60S1Ct8	HIQNMSEIK	H1dEN4GlcNAcK9dE	5	01Y41Y41M(31M21M)61M(31M21M)61M	31	216.61	N2H7F0S0	N,0;	855	Q6ZUT9	852	860	4	BI2,YI3,YI3,YI3,
28244	124.41	1326.22	1326.22	3	1326.22	3.66306	3974.64	C154H261N24O83S3Ct8	MVFFTCNACGESVK	M1dEC6CamN7GlcNAcC9CamK14dE	5	01Y41Y41M(31M41Y41L32S)61M61Y41L32S	41	216.45	N4H5F0S2	N,0;	7	Q9NX58	1	14	0
24619	108.33	1166.89	1166.88	3	1166.88	6.26747	3497.61	C139H242N25O74Ct4	HVLVLPNNSITLDGSR	H1dEN7GlcNAc	5	01Y41Y41M(31M21M21M)61M(31M21M)61M	35	216.43	N2H8F0S0	N,1;	733	Q5VV43	727	742	0
34553	149.88	1123.26	1123.26	4	1123.26	1.68051	4488	C172H304N33O95S1Ct8	EENEQLSNASSSIGLCVDPLKGR	E1dEN8GlcNAcC16CamK21dE	5	01Y41Y41M(31M21M21M)61M(31M21M)61M21M	36	216.42	N2H9F0S0	N,0;	230	Q8IYR2	223	245	2	03AI4,45AI3,
17731	79.17	963.77	964.099	3	964.093	5.8665	2889.26	C115H198N17O67	NQTLREGEK	N1GlcNAc@dEK9dE	5	01Y41Y41M(31M21M21M)61M(31M21M)61M	38	216.38	N2H8F0S0	N,0;	570	P38435	570	578	0
19428	87.09	967.415	967.415	3	967.413	2.4894	2899.22	C111H192N19O64S1Ct4	YNCSIRAPR	Y1dEN2GlcNAcC3Cam	5	01Y41Y41M(31M21M21M31G)61M(31M)61M	35	216.32	N2H8F0S0	N,1;	686	Q02809	685	693	1	25AIII2,
38158	164.25	1197.54	1197.55	3	1197.55	-0.222649	3589.62	C146H246N29O72S1	NGLCHPLNHSRTLAGK	N1dEC4CamN8GlcNAcK16dE	6	01Y41Y41M(31M21M)61M(31M21M)61M21M	41	216.27	N2H8F0S0	N,1;	706	Q86XL3	699	714	4	45AI3,04AI4,YI3,YI3,
36337	156.81	1202.88	1202.88	3	1202.89	-7.27847	3605.64	C133H250N23O78S1Ct12	TNLAPKSTAMNESSSGK	T1dEK6dEN11GlcNAcK17dE	6	01Y41Y41M(31M21M21M31G)61M(31M)61M	39	216.27	N2H8F0S0	N,0;	250	Q9BY42	240	256	2	12AIII4,25AIII2,
28232	124.35	1320.9	1320.22	3	1320.23	-5.58677	3956.67	C157H255N30O84Ct4	GDSPVTSPFQNYSSIHSQSR	G1dEN11GlcNAc	6	01Y41Y41M(31M21M21M)61M(31M21M)61M	31	216.24	N2H8F0S0	N,1;	321	Q9H1A4	311	330	0
28816	126.37	1546.64	1546.64	3	1546.65	-1.72897	4635.92	C185H292N37O97Ct4	HNNDTQHIWESDSNEFSVIADPR	H1dEN3GlcNAc	20	01Y41Y41M(31M21M21M)61M(31M21M)61M21M	29	216.22	N2H9F0S0	N,3;	217	P14625	215	237	1	04AI4,
27483	121.1	946.448	946.448	4	946.446	1.48334	3781.76	C148H262N23O79Ct12	FENASEETKISIFQQK	F1dEN3GlcNAcK9dEK16dE	5	01Y41Y41M(31M21M21M)61M(31M21M)61M	34	216.21	N2H8F0S0	N,2;	1735	Q2WGJ9	1733	1748	0
19852	89.9	1230.18	1229.85	3	1229.85	-5.85304	3686.54	C142H245N22O84S1Ct4	SPSPPLPLSCSNSTR	S1dEC10CamN12GlcNAc	5	01Y41Y41M(31M21M21M31G31G)61M(31M21M)61M	31	216.2	N2H10F0S0	N,0;	61	Q96HJ3	50	64	0
38084	163.94	1197.88	1197.55	3	1197.55	-0.334499	3589.63	C139H246N23O78Ct8	TSLAKEVFGDTLNESR	T1dEK5dEN13GlcNAc	8	01Y41Y41M(31M21M)61M(31M21M)61M21M	36	216.2	N2H8F0S0	N,1;	254	Q96CX2	242	257	4	35AI3,04AI4,YI3,YI3,
38121	164.09	1197.55	1197.55	3	1197.54	5.39509	3589.61	C146H250N23O77S1	HLDLTSCVSITNSSLK	H1dEC7CamN12GlcNAcK16dE	5	01Y41Y41M(31M21M)61M(31M21M)61M21M	36	216.17	N2H8F0S0	N,0;	145	Q9UKC9	134	149	3	04AI4,YI3,YI3,
24426	108.48	1166.55	1166.89	3	1166.88	5.48075	3497.63	C136H242N25O73Ct8	LRPDDSKNFSIQVR	L1dEK7dEN8GlcNAc	5	01Y41Y41M(31M21M21M31G)61M(31M)61M	35	216.14	N2H8F0S0	N,0;	125	P05106	118	131	2	12AIII4,25AIII2,
28635	127.23	1438.61	1438.61	3	1438.61	-2.48428	4311.81	C173H272N37O87Ct4	HNNDTQHIWESDSNEFSVIADPR	H1dEN3GlcNAc	24	01Y41Y41M(31M)61M(31M21M)61M21M	28	216.14	N2H7F0S0	N,7;	217	P14625	215	237	3	04AI4,YI3,YI3,
28417	124.75	1377.27	1377.93	3	1377.92	4.70515	4129.75	C163H274N29O86S2Ct4	AVCMLSNTTAIAEAWAR	A1dEC3CamN7GlcNAc	6	01Y41Y41M(31M41Y41L32S)61M61Y41L32S	42	216.08	N4H5F0S2	N,1;	380	P68366	374	390	0
34244	149.94	1123	1123.26	4	1123.25	11.237	4487.98	C191H296N35O88	IYRSDFWNFSSLDLLHLGNNR	I1dEN8GlcNAc	6	01Y41Y41M(31M21M21M31G31G)61M(31M)61M	34	216.07	N2H9F0S0	N,0;	430	O94933	423	443	0
32655	141.89	1226.38	1226.57	5	1226.58	-4.37066	6125.85	C261H419N40O116Ct12	TYTWTPVNGTDYSLALVLPTYSFYYIKAK	T1dEN8GlcNAcK27dEK29dE	6	01Y41Y41M(31M41Y41L31Y41L32S)61M61Y41L32S	36	216.05	N5H6F0S2	N,2;	613	P54289	606	634	0
30597	135.36	1325.22	1325.21	3	1325.21	-2.47785	3971.61	C166H256N27O78S3	FFACAPNYSYAALCECLR	F1dEC4CamN7GlcNAcC14CamC16Cam	5	01Y41Y41M(31M21M21M)61M(31M21M)61M	29	216	N2H8F0S0	N,3;	504	Q96RS6	498	515	0
26870	118.03	1197.25	1196.59	3	1196.57	12.832	3586.7	C148H257N24O76	TKGVDEVTIVNILTNR	T1dEK2dEN15GlcNAc	5	01Y41Y41M(31M21M21M)61M(31M21M)61M	30	215.94	N2H8F0S0	N,0;	62	P07355	48	63	0
26870	118.03	1197.25	1196.59	3	1196.57	12.832	3586.7	C148H257N24O76	TKGVDEVTIVNILTNR	T1dEK2dEN15GlcNAc	5	01Y41Y41M(31M21M)61M(31M21M)61M21M	31	215.94	N2H8F0S0	N,0;	62	P07355	48	63	3	04AI4,YI3,YI3,
36110	157.16	1172.5	1173.01	4	1173.01	1.08425	4687.01	C193H313N28O104	TKPPLDHNASATDYK	T1dEK2dEN8GlcNAcK15dE	5	01Y41Y41M(31M41Y41L32S)61M(21Y41L32S)61Y41L32S	49	215.89	N5H6F0S3	N,1;	903	O95425	896	910	2	YI5,YII5,YIII5,YI6,YII6,YIII6,
36167	156.1	1466.64	1466.64	3	1466.63	5.44311	4395.88	C172H292N31O95S1Ct4	LSQRIQYLNCSLDR	L1dEN9GlcNAcC10Cam	5	01Y41Y41M(31M41Y41L31Y41L32S)61M61Y41L32S	40	215.87	N5H6F0S2	N,0;	1191	Q9P1Z9	1183	1196	0
26430	117.59	1251.23	1250.89	3	1250.89	5.26398	3749.64	C150H254N25O84	SNSSSEAVLGQEELSAQAK	S1dEN2GlcNAcK19dE	5	01Y41Y41M(31M21M21M31G)61M(31M)61M	34	215.55	N2H8F0S0	N,0;	394	Q9BXF6	393	411	0
31347	138.47	1318.23	1318.23	3	1318.25	-10.2179	3950.72	C160H265N24O86Ct4	FEAEHISNYTALLLSR	F1dEN8GlcNAc	7	01Y41Y41M(31M21M21M31G31G)61M(31M21M)61M	39	215.46	N2H10F0S0	N,0;	69	Q9NPR2	62	77	0
27628	122.88	1325.88	1325.89	3	1325.89	-4.14122	3973.65	C161H258N29O84S1	MIHGVSRYYNTSER	M1dEN10GlcNAc	5	01Y41Y41M(31M41Y41L32S)61M61Y41L32S	43	215.45	N4H5F0S2	N,0;	277	Q96JB1	268	281	0
24855	109.38	1210.87	1210.53	3	1210.53	5.13216	3628.57	C144H239N28O74S1Ct4	FYHCLGVDTRNITNR	F1dEC4CamN14GlcNAc	5	01Y41Y41M(31M21M21M)61M(31M21M)61M	28	215.38	N2H8F0S0	N,0;	1345	Q9P0X4	1332	1346	0
24855	109.38	1210.87	1210.53	3	1210.53	5.13216	3628.57	C144H239N28O74S1Ct4	FYHCLGVDTRNITNR	F1dEC4CamN11GlcNAc	5	01Y41Y41M(31M21M21M)61M(31M21M)61M	28	215.38	N2H8F0S0	N,0;	1342	Q9P0X4	1332	1346	0
26023	114.6	922.128	921.082	3	921.08	1.90898	2760.22	C97H191N16O60S2Ct12	GNKTCATCK	G1dEN2GlcNAcK3dEC5CamC8CamK9dE	5	01Y41Y41M(31M21M)61M(31M21M)61M	31	215.31	N2H7F0S0	N,1;	212	Q9Y2M2	211	219	4	BI2,YI3,YI3,YI3,
26023	114.6	922.128	921.082	3	921.08	1.90898	2760.22	C97H191N16O60S2Ct12	GNKTCATCK	G1dEN2GlcNAcK3dEC5CamC8CamK9dE	5	01Y41Y41M(31M)61M(31M21M)61M21M	32	215.31	N2H7F0S0	N,1;	212	Q9Y2M2	211	219	4	YI3,ZI3,YI3,YI3,
30830	135.09	1379.22	1379.23	3	1379.23	-6.36232	4133.68	C157H266N33O93S1	DSTISNESSQSCSSGRQNIR	D1dEN6GlcNAcC12Cam	5	01Y41Y41M(31M21M21M)61M(31M21M)61M21M	35	215.07	N2H9F0S0	N,1;	705	Q2NKQ1	700	719	1	04AI4,
32562	141.54	1379.94	1379.25	3	1379.24	7.79684	4133.71	C164H270N29O91S1	GPSPPEVASNSPACNNSITNLS	G1dEC14CamN15GlcNAc	6	01Y41Y41M(31M21M21M)61M(31M21M)61M21M	37	215.06	N2H9F0S0	N,0;	474	A6NK06	460	481	1	04AI4,
28224	123.91	1501.64	1500.98	3	1500.99	-7.21697	4498.95	C180H301N26O96S1Ct8	ENSSLLDSIFWMAAPK	E1dEN2GlcNAcK16dE	5	01Y41Y41M(31M41Y41L31Y41L32S)61M61Y41L32S	40	215.02	N5H6F0S2	N,2;	68	Q9BYC8	67	82	4	03AI5,03AII5,35AI5,35AII5,BII5,YII4,
28224	123.91	1501.64	1500.98	3	1500.98	-1.40947	4498.92	C170H301N30O98S2Ct8	IIATEQNTCAMEKSGR	I1dEN7GlcNAcC9CamK13dE	5	01Y41Y41M(31M41Y41L31Y41L32S)61M61Y41L32S	42	215.02	N5H6F0S2	N,1;	880	O15050	874	889	4	03AI5,03AII5,35AI5,35AII5,BII5,YII4,
27762	123.46	955.217	955.713	4	955.7	13.886	3817.77	C158H262N29O75Ct4	QILLRPNEIPNWTAFSR	Q1dEN11GlcNAc	5	01Y41Y41M(31M21M21M)61M(31M21M)61M	32	214.82	N2H8F0S0	N,0;	2817	Q68DQ2	2807	2823	0
23360	103.78	1200.85	1200.52	3	1200.53	-10.6695	3598.57	C148H245N20O81	FTSPLTHNVSGTAK	F1dEN8GlcNAcK14dE	5	01Y41Y41M(31M21M21M31G)61M(31M21M)61M21M	34	214.73	N2H10F0S0	N,0;	297	Q96A29	290	303	1	35AI3,
27270	121.32	1207.55	1207.21	3	1207.22	-8.02161	3618.64	C149H249N26O76	APGAKQLTNHSPPAPR	A1dEK5dEN9GlcNAc	5	01Y41Y41M(31M21M21M31G)61M(31M21M)61M	35	214.7	N2H9F0S0	N,1;	446	Q86UR5	438	453	0
26788	119.19	1340.93	1340.6	3	1340.59	4.97503	4017.75	C160H266N25O86Ct8	NSSFTWSVPSSGYGAVTASK	N1GlcNAc@dEK20dE	5	01Y41Y41M(31M21M21M31G)61M(31M21M)61M	35	214.68	N2H9F0S0	N,0;	246	Q2TAL5	246	265	0
26023	114.6	922.128	921.082	3	921.084	-1.92782	2760.23	C114H191N16O61	NPNSSNYKK	N1dEN3GlcNAcK8dEK9dE	5	01Y41Y41M(31M21M)61M(31M21M)61M	31	214.55	N2H7F0S0	N,0;	1390	A2PYH4	1388	1396	4	BI2,YI3,YI3,YI3,
26023	114.6	922.128	921.082	3	921.076	7.18868	2760.21	C112H187N18O61	AFNQLSNLTR	A1dEN7GlcNAc	5	01Y41Y41M(31M)61M(31M21M)61M21M	32	214.45	N2H7F0S0	N,0;	347	Q03924	341	350	4	YI3,ZI3,YI3,YI3,
38326	164.19	1197.88	1197.54	3	1197.55	-6.50706	3589.63	C148H254N21O77S1	TLSPGKENVSALDMEK	T1dEK6dEN8GlcNAcK16dE	5	01Y41Y41M(31M21M21M31G)61M(31M)61M	36	214.41	N2H8F0S0	N,1;	448	Q9H307	441	456	2	12AIII4,25AIII2,
38121	164.09	1197.55	1197.55	3	1197.55	-4.90346	3589.64	C140H250N23O75S1Ct8	DFVTLLTANTCDIRK	D1dEN9GlcNAcC11CamK15dE	5	01Y41Y41M(31M21M21M)61M(31M21M)61M	36	214.33	N2H8F0S0	N,0;	1389	Q96QE3	1381	1395	0
26078	115.96	1032.46	1032.46	3	1032.45	8.28775	3094.34	C117H205N22O65S1Ct8	THTGERPYACNK	T1dEC10CamN11GlcNAcK12dE	5	01Y41Y41M(31M21M)61M(31M21M)61M	28	214.31	N2H7F0S0	N,0;	622	Q96GC6	612	623	4	BI2,YI3,ZI3,YI3,
26078	115.96	1032.46	1032.46	3	1032.45	8.28775	3094.34	C117H205N22O65S1Ct8	THTGERPYACNK	T1dEC10CamN11GlcNAcK12dE	5	01Y41Y41M(31M)61M(31M21M)61M21M	28	214.31	N2H7F0S0	N,0;	622	Q96GC6	612	623	3	YI3,ZI3,YI3,
34244	149.94	1123	1123.26	4	1123.26	5.53837	4488	C182H296N39O88Ct4	AFSHSSNLTQHQLLHTGERPFR	A1dEN7GlcNAc	7	01Y41Y41M(31M21M21M31G31G)61M(31M)61M	31	214.3	N2H9F0S0	N,1;	439	O75467	433	454	0
32081	141.43	1325.23	1325.23	3	1325.24	-1.94606	3971.68	C157H256N31O84Ct4	THYSNIEANESEEVRQFR	T1dEN9GlcNAc	6	01Y41Y41M(31M21M21M)61M(31M21M)61M	35	214.28	N2H8F0S0	N,0;	93	P04632	85	102	0
24154	105.9	1156.87	1156.87	3	1156.86	13.1855	3467.56	C129H236N21O77Ct12	SPEKVSSFSNSSSNK	S1dEK4dEN10GlcNAcK15dE	5	01Y41Y41M(31M21M21M)61M(31M21M)61M	30	214.2	N2H8F0S0	N,1;	1019	Q5VUA4	1010	1024	0
26078	115.96	1032.46	1032.46	3	1032.45	6.12686	3094.35	C122H209N20O66S1Ct4	VSENTMLPFVSNR	V1dEN12GlcNAc	5	01Y41Y41M(31M)61M(31M21M)61M21M	28	214.16	N2H7F0S0	N,1;	86	Q9BXF9	75	87	3	YI3,ZI3,YI3,
36337	156.81	1202.88	1202.88	3	1202.89	-7.27847	3605.64	C133H250N23O78S1Ct12	TNLAPKSTAMNESSSGK	T1dEK6dEN11GlcNAcK17dE	6	01Y41Y41M(31M21M21M)61M(31M21M)61M	39	214.11	N2H8F0S0	N,0;	250	Q9BY42	240	256	0
19515	87.5	914.487	913.728	3	913.735	-7.90356	2738.19	C101H185N14O65Ct8	NLTEENTEK	N1GlcNAc@dEK9dE	5	01Y41Y41M(31M21M)61M(31M21M)61M	25	214.08	N2H7F0S0	N,0;	555	Q9Y6F6	555	563	3	BI2,YI3,YI3,
28538	126.81	1492.63	1492.63	3	1492.63	-1.43837	4473.87	C179H282N37O92Ct4	HNNDTQHIWESDSNEFSVIADPR	H1dEN3GlcNAc	25	01Y41Y41M(31M21M)61M(31M21M)61M21M	30	214.07	N2H8F0S0	N,9;	217	P14625	215	237	3	04AI4,YI3,YI3,
38084	163.94	1197.88	1197.55	3	1197.55	-0.334499	3589.63	C139H246N23O78Ct8	TSLAKEVFGDTLNESR	T1dEK5dEN13GlcNAc	8	01Y41Y41M(31M21M21M)61M(31M21M)61M	35	214.04	N2H8F0S0	N,1;	254	Q96CX2	242	257	0
28635	127.23	1438.61	1438.61	3	1438.61	-2.48428	4311.81	C173H272N37O87Ct4	HNNDTQHIWESDSNEFSVIADPR	H1dEN3GlcNAc	24	01Y41Y41M(31M21M)61M(31M21M)61M	27	213.98	N2H7F0S0	N,7;	217	P14625	215	237	3	BI2,YI3,YI3,
28232	124.35	1320.9	1320.22	3	1320.23	-5.58677	3956.67	C157H255N30O84Ct4	GDSPVTSPFQNYSSIHSQSR	G1dEN11GlcNAc	6	01Y41Y41M(31M21M)61M(31M21M)61M21M	30	213.98	N2H8F0S0	N,1;	321	Q9H1A4	311	330	3	04AI4,YI3,YI3,
28232	124.35	1320.9	1320.22	3	1320.23	-5.58677	3956.67	C157H255N30O84Ct4	GDSPVTSPFQNYSSIHSQSR	G1dEN11GlcNAc	6	01Y41Y41M(31M21M21M31G)61M(31M)61M	32	213.98	N2H8F0S0	N,1;	321	Q9H1A4	311	330	1	12AIII4,
36337	156.81	1202.88	1202.88	3	1202.87	4.44255	3605.6	C150H242N27O74	AFNHSAQLAVHEKTHT	A1dEN3GlcNAcK13dE	5	01Y41Y41M(31M21M)61M(31M21M)61M21M	44	213.93	N2H8F0S0	N,0;	502	Q8IW36	500	515	4	02AI3,04AI4,YI3,YI3,
17017	75.75	1008.1	1008.1	3	1008.1	7.72768	3021.27	C112H206N13O70S2Ct8	EIENMCLK	E1dEN4GlcNAcC6CamK8dE	5	01Y41Y41M(31M21M21M31G31G)61M(31M)61M	37	213.9	N2H9F0S0	N,0;	720	P49454	717	724	0
24165	105.94	1119.49	1119.49	3	1119.5	-3.27815	3355.48	C127H228N19O77Ct8	TASLTNHSPLDSK	T1dEN6GlcNAcK13dE	7	01Y41Y41M(31M21M21M31G)61M(31M21M)61M	37	213.89	N2H9F0S0	N,0;	1395	Q2M3C7	1390	1402	0
27869	122.76	1446.93	1447.6	3	1447.6	-2.23412	4338.79	C175H281N30O94S1	MIHGVSRYYNTSER	M1dEN10GlcNAc	5	01Y41Y41M(31M41Y41L32S)61M(21Y41L32S)61Y41L	45	213.86	N5H6F0S2	N,0;	277	Q96JB1	268	281	0
37859	162.22	1425.62	1426.11	4	1426.12	-5.77503	5698.45	C230H378N41O124	STHRSTLTSHTSNLSWISIR	S1dEN13GlcNAc	5	01Y41Y41M(31M(21Y41L)41Y41L)(41Y)61M(21Y(31F)41L31Y41L32S)61Y41L	43	213.84	N8H8F1S1	N,0;	399	Q9UHM6	387	406	0
31732	138.76	1243.25	1243.26	3	1243.24	10.4065	3726.71	C140H257N24O81Ct12	LNDTHNELNDIKQK	L1dEN2GlcNAcK12dEK14dE	5	01Y41Y41M(31M21M21M31G)61M(31M21M)61M	33	213.83	N2H9F0S0	N,2;	376	Q9BZW7	375	388	0
26023	114.6	922.128	921.082	3	921.087	-5.74178	2760.24	C105H191N14O63Ct8	DPNLTPESVK	D1dEN3GlcNAcK10dE	5	01Y41Y41M(31M21M)61M(31M21M)61M	31	213.82	N2H7F0S0	N,1;	444	Q6NXR4	442	451	4	BI2,YI3,YI3,YI3,
16233	72.09	1182.51	1182.51	3	1182.49	9.96951	3544.46	C134H231N22O84Ct4	VDNSSLTGESEPQTR	V1dEN3GlcNAc	5	01Y41Y41M(31M21M21M31G)61M(31M21M)61M	32	213.75	N2H9F0S0	N,2;	226	P20648	224	238	0
30597	135.36	1325.22	1325.21	3	1325.21	-2.47785	3971.61	C166H256N27O78S3	FFACAPNYSYAALCECLR	F1dEC4CamN7GlcNAcC14CamC16Cam	5	01Y41Y41M(31M21M)61M(31M21M)61M21M	30	213.73	N2H8F0S0	N,3;	504	Q96RS6	498	515	5	45AI3,04AI4,BI3,YI3,YI3,
25841	114.87	921.791	921.083	3	921.088	-5.58304	2760.24	C113H191N18O60	AFNKGSNLTR	A1dEK4dEN7GlcNAc	5	01Y41Y41M(31M21M)61M(31M21M)61M	33	213.71	N2H7F0S0	N,0;	394	Q3KNS6	388	397	6	BI2,BI2,YI3,ZI3,YI3,YI3,
28103	123.79	1595.98	1596.67	3	1596.68	-5.2169	4786.02	C190H318N35O102S2	ANATGGGGHVQMVQRAMK	A1dEN2GlcNAcK18dE	5	01Y41Y41M(31M41Y41L32S)61M(21Y41L32S)61Y41L32S	49	213.71	N5H6F0S3	N,1;	426	P09917	425	442	2	YI5,YII5,YIII5,YI6,YII6,YIII6,
34764	150.73	1131.27	1131.51	4	1131.52	-6.33236	4521.05	C188H311N32O94	TAVNISPPSEPSDPVTILAENVPPR	T1dEN4GlcNAc	7	01Y41Y41M(31M21M21M31G)61M(31M21M)61M	41	213.71	N2H9F0S0	N,1;	20200	Q8WZ42	20197	20221	0
31278	136.45	1337.57	1336.9	3	1336.9	-0.904821	4006.68	C171H261N26O81S1	LFCDPTFLPENDSLFYNR	L1dEC3CamN11GlcNAc	5	01Y41Y41M(31M21M)61M(31M21M)61M21M	40	213.61	N2H8F0S0	N,1;	36	Q9Y6Q1	26	43	4	CI3,04AI4,YI3,YI3,
34672	149.67	1123	1123.26	4	1123.25	3.4207	4487.98	C188H308N31O87S3	THTGEKPFICNECGKSFCVK	T1dEK6dEC10CamN11GlcNAcC13CamK15dEC18CamK20dE	6	01Y41Y41M(31M21M21M31G31G)61M(31M)61M	29	213.56	N2H9F0S0	N,0;	495	Q8NDW4	485	504	0
31228	136.25	1148.03	1148.28	4	1148.27	9.15969	4588.07	C174H312N33O96S1Ct12	RSISGTSTSEKPNSMDTANTSPFK	R1dEK11dEN19GlcNAcK24dE	5	01Y41Y41M(31M21M21M)61M(31M21M)61M21M	39	213.56	N2H9F0S0	N,1;	33	Q9UJF2	15	38	2	03AI4,04AI4,
25526	113.43	1432.26	1432.26	3	1432.27	-2.63472	4292.78	C172H279N34O88S2	GSCAEPTFTDTGMVAHINNSR	G1dEC3CamN18GlcNAc	5	01Y41Y41M(31M41Y41L)61M(21Y41L)61Y31F	26	213.55	N5H5F1S0	N,1;	43	Q9UMQ6	26	46	0
19473	87.3	913.728	913.396	3	913.395	1.13335	2737.17	C108H182N19O62	GSRTNLSYSR	G1dEN5GlcNAc	5	01Y41Y41M(31M21M21M)61M(31M)61M	31	213.17	N2H7F0S0	N,1;	416	Q9BYW2	412	421	4	BI2,BIII3,BI2,BIII3,YI3,YIII3,YI3,YIII3,
24855	109.38	1210.87	1210.53	3	1210.53	5.13216	3628.57	C144H239N28O74S1Ct4	FYHCLGVDTRNITNR	F1dEC4CamN14GlcNAc	5	01Y41Y41M(31M21M)61M(31M21M)61M21M	29	213.17	N2H8F0S0	N,0;	1345	Q9P0X4	1332	1346	4	45AI3,04AI4,YI3,YI3,
24855	109.38	1210.87	1210.53	3	1210.53	5.13216	3628.57	C144H239N28O74S1Ct4	FYHCLGVDTRNITNR	F1dEC4CamN11GlcNAc	5	01Y41Y41M(31M21M)61M(31M21M)61M21M	29	213.17	N2H8F0S0	N,0;	1342	Q9P0X4	1332	1346	4	45AI3,04AI4,YI3,YI3,
26606	116.83	1331.25	1331.25	3	1331.25	-2.78534	3989.74	C159H266N25O83S1Ct8	VFDEVFPLAHVCNDTNK	V1dEC12CamN13GlcNAcK17dE	5	01Y41Y41M(31M21M21M31G)61M(31M21M)61M	34	213.16	N2H9F0S0	N,3;	900	Q502W6	888	904	0
27585	121.14	1206.88	1207.21	3	1207.21	2.82839	3618.6	C147H245N28O74S1	HLPDGNICRHLLPR	H1dEN6GlcNAcC8Cam	6	01Y41Y41M(31M21M21M31G)61M(31M21M)61M	40	212.99	N2H9F0S0	N,2;	223	Q86WA6	218	231	0
31619	139.57	1275.32	1275.56	4	1275.56	-6.23008	5097.23	C207H335N46O100S1	AGAGSGSSPGGQSPASGNVTGNSNSTFISSGQVMNFK	A1dEN24GlcNAcK37dE	8	01Y41Y41M(31M21M)61M(31M21M)61M	24	212.96	N2H7F0S0	N,0;	530	Q9Y6Q6	507	543	4	BI2,BI2,YI3,YI3,
31619	139.57	1275.32	1275.56	4	1275.56	-6.23008	5097.23	C207H335N46O100S1	AGAGSGSSPGGQSPASGNVTGNSNSTFISSGQVMNFK	A1dEN18GlcNAcK37dE	8	01Y41Y41M(31M21M)61M(31M21M)61M	24	212.96	N2H7F0S0	N,0;	524	Q9Y6Q6	507	543	4	BI2,BI2,YI3,YI3,
36861	160.14	1593.66	1594.18	4	1594.17	6.18815	6370.64	C258H414N43O139S1	HYNETSNMSIYDILRPGTPR	H1dEN7GlcNAc	5	01Y41Y41M(31M(21Y41L31Y41V)41Y41L31Y41V)(41Y)61M(21Y41L32S)61Y41L32S	66	212.96	N11H7F0S2	N,0;	268	Q8NEV8	262	281	13	15XIII5,15XIV5,YI4,YII4,35XIII5,35XIV5,15XI5,15XII5,24XIII5,24XIV5,34XIII5,34XIV5,15XI6,15XII6,ZI6,ZII6,25XIII7,25XIV7,03XIII7,03XIV7,YI6,YII6,ZI4,ZII4,25XIII5,25XIV5,YI4,YII4,
28182	124.13	1499.64	1499.64	3	1499.64	1.19275	4494.9	C172H297N32O100S1Ct4	TTNLTTCGRPVETASTR	T1dEN3GlcNAcC7Cam	6	01Y41Y41M(31M41Y41L31Y41L32S)61M61Y41L32S	39	212.95	N5H6F0S2	N,0;	411	O95498	409	425	0
27259	121.27	1207.21	1207.21	3	1207.21	0.189324	3618.62	C151H249N22O78	SKGLLGIDGFTNYTR	S1dEK2dEN12GlcNAc	5	01Y41Y41M(31M21M21M31G)61M(31M21M)61M	36	212.87	N2H9F0S0	N,1;	307	O75038	296	310	0
28184	124.14	1319.89	1319.89	3	1319.89	-3.21622	3955.66	C158H260N29O85S1	TLFVDQNLSMSVQDNESNR	T1dEN15GlcNAc	7	01Y41Y41M(31M21M21M)61M(31M21M)61M	32	212.83	N2H8F0S0	N,0;	685	Q6Q759	671	689	0
28184	124.14	1319.89	1319.89	3	1319.89	-3.21622	3955.66	C158H260N29O85S1	TLFVDQNLSMSVQDNESNR	T1dEN15GlcNAc	7	01Y41Y41M(31M21M21M31G)61M(31M)61M	34	212.83	N2H8F0S0	N,0;	685	Q6Q759	671	689	2	25AIII2,23XIII3,
28184	124.14	1319.89	1319.89	3	1319.89	-3.21622	3955.66	C158H260N29O85S1	TLFVDQNLSMSVQDNESNR	T1dEN7GlcNAc	7	01Y41Y41M(31M21M21M)61M(31M21M)61M	32	212.83	N2H8F0S0	N,0;	677	Q6Q759	671	689	0
28184	124.14	1319.89	1319.89	3	1319.89	-3.21622	3955.66	C158H260N29O85S1	TLFVDQNLSMSVQDNESNR	T1dEN7GlcNAc	7	01Y41Y41M(31M21M21M31G)61M(31M)61M	34	212.83	N2H8F0S0	N,0;	677	Q6Q759	671	689	2	25AIII2,23XIII3,
27585	121.14	1206.88	1207.21	3	1207.22	-7.72648	3618.64	C136H249N24O81Ct8	GTLSSIIQNNSDTRK	G1dEN9GlcNAcK15dE	5	01Y41Y41M(31M21M21M31G)61M(31M21M)61M	38	212.81	N2H9F0S0	N,1;	1110	Q8TEP8	1102	1116	0
35026	151.1	1131.27	1131.27	4	1131.26	11.9135	4520	C183H304N39O88S2	NRVDLQHLCGYVTMLNASSQLADR	N1dEC9CamN16GlcNAc	7	01Y41Y41M(31M21M)61M(31M21M)61M21M	34	212.77	N2H8F0S0	N,0;	660	Q658Y4	645	668	5	03AI4,45AI3,04AI4,YI3,YI3,
34644	149.56	1498.33	1497.66	3	1497.67	-2.5493	4488.99	C182H303N34O88S2Ct4	GSAGPMRLYVGSLHFNITEDMLR	G1dEN16GlcNAc	6	01Y41Y41M(31M21M21M31G31G)61M(31M)61M	30	212.74	N2H9F0S0	N,1;	260	Q14498	245	267	0
36057	156.94	1566.68	1566.01	3	1566.01	5.27312	4693.99	C187H310N29O105Ct4	SGPFNVTDVLTEPQLR	S1dEN5GlcNAc	5	01Y41Y41M(31M41Y41L32S)61M(21Y41L32S)61Y41L32S	44	212.72	N5H6F0S3	N,1;	113	P11678	109	124	18	02AI2,02AII2,02AIII2,BI1,BII1,BIII1,CI1,CII1,CIII1,35AI4,35AIII4,15AI2,15AII2,15AIII2,BI2,BII2,BIII2,CI2,CII2,CIII2,35AI3,35AII3,35AIII3,BI3,BII3,BIII3,35AI4,35AIII4,BIII4,YI2,YI4,YII4,YIII4,YI5,YII5,YIII5,YI6,YII6,YIII6,YI3,YI4,YII4,YIII4,YI1,
30871	134.76	1346.11	1346.37	4	1346.37	0.407445	5379.44	C233H361N42O102	GNDSILVYQGKEQSVYEGGLQPFTEYLYR	G1dEN2GlcNAcK11dE	6	01Y41Y41M(31M)61M(21Y41L32S)61Y41L	32	212.69	N4H5F0S1	N,1;	1903	O75445	1902	1930	3	YI3,ZI3,YI3,
26606	116.83	1331.25	1331.25	3	1331.26	-7.0437	3989.75	C151H270N27O87S1Ct8	KSPLIESTANMDNNQSQK	K1dEN14GlcNAcK18dE	5	01Y41Y41M(31M21M21M)61M(31M21M)61M21M	33	212.66	N2H9F0S0	N,2;	311	O14974	298	315	1	04AI4,
27989	124.45	1319.89	1319.89	3	1319.9	-4.1211	3955.67	C156H256N33O78S2Ct4	TGNCLYGNTCRFVHGPSPR	T1dEC4CamN8GlcNAcC10Cam	5	01Y41Y41M(31M21M21M)61M(31M21M)61M	37	212.65	N2H8F0S0	N,0;	55	Q5T200	48	66	0
26634	117.38	1305.24	1305.24	3	1305.25	-11.3259	3911.74	C168H264N25O80	ANSLEPEPWFFKNLSR	A1dEK12dEN13GlcNAc	5	01Y41Y41M(31M21M21M)61M(31M21M)61M21M	31	212.65	N2H9F0S0	N,0;	131	P06239	119	134	2	45AI3,04AI4,
25997	114.48	922.414	921.416	3	921.411	5.27714	2761.21	C102H186N17O63Ct8	SHSSNSSPIGK	S1dEN5GlcNAcK11dE	5	01Y41Y41M(31M)61M(31M21M)61M21M	36	212.64	N2H7F0S0	N,0;	2232	Q5UIP0	2228	2238	5	YI3,35XI3,ZI3,YI3,YI3,
27951	122.73	1217.57	1217.22	3	1217.22	0.334156	3648.65	C149H255N22O81	SDHNTSTSTKSLLPK	S1dEN4GlcNAcK10dEK15dE	6	01Y41Y41M(31M21M21M)61M(31M21M)61M21M	38	212.58	N2H9F0S0	N,0;	1166	Q9ULU4	1163	1177	1	04AI4,
28187	123.75	1498.98	1499.64	3	1499.65	-6.3471	4494.93	C180H301N32O97S1	GHTLVLNCTATTPLNTR	G1dEN7GlcNAcC8Cam	5	01Y41Y41M(31M41Y41L31Y41L32S)61M61Y41L32S	42	212.52	N5H6F0S2	N,1;	251	P17948	245	261	0
31278	136.45	1337.57	1336.9	3	1336.89	5.60355	4006.66	C157H257N30O85S1Ct4	QLMHSSNFSSSNGSTEDLFR	Q1dEN7GlcNAc	6	01Y41Y41M(31M21M21M)61M(31M21M)61M	38	212.5	N2H8F0S0	N,2;	317	Q86YS3	311	330	0
27270	121.32	1207.55	1207.21	3	1207.22	-8.02161	3618.64	C149H249N26O76	APGAKQLTNHSPPAPR	A1dEK5dEN9GlcNAc	5	01Y41Y41M(31M21M21M)61M(31M21M)61M21M	37	212.47	N2H9F0S0	N,1;	446	Q86UR5	438	453	2	45AI3,04AI4,
26430	117.59	1251.23	1250.89	3	1250.88	6.6598	3749.63	C139H250N27O77S2Ct12	SHTGEKPYECNTCRK	S1dEK6dEC10CamN11GlcNAcC13CamK15dE	5	01Y41Y41M(31M21M21M)61M(31M21M)61M	34	212.42	N2H8F0S0	N,0;	751	Q06730	741	755	0
31347	138.47	1318.23	1318.23	3	1318.24	-3.74574	3950.7	C169H265N20O86	GPEFYLENISLSWEK	G1dEN8GlcNAcK15dE	5	01Y41Y41M(31M21M21M31G31G)61M(31M21M)61M	38	212.41	N2H10F0S0	N,1;	38	Q9BXU3	31	45	0
38620	165.43	1569.43	1569.43	4	1569.42	6.14891	6271.65	C263H397N52O119S1Ct4	RYYEVWDTEPSFNVSYALHLWNHMNQEGR	R1dEN13GlcNAc	7	01Y41Y41M(31M41Y41L31Y41L32S)61M61Y41L32S	37	212.36	N5H6F0S2	N,0;	282	Q9UNA3	270	298	3	03AI5,03AII5,35AI5,35AII5,YII4,
30830	135.09	1379.22	1379.23	3	1379.24	-7.35344	4133.69	C162H266N31O91S1	TPMDNYSQTTDELGGSQRGR	T1dEN5GlcNAc	5	01Y41Y41M(31M21M21M)61M(31M21M)61M21M	35	212.31	N2H9F0S0	N,2;	3950	Q9P2P6	3946	3965	1	04AI4,
30830	135.09	1379.22	1379.23	3	1379.24	-7.35344	4133.69	C162H266N31O91S1	TPMDNYSQTTDELGGSQRGR	T1dEN5GlcNAc	5	01Y41Y41M(31M21M21M31G)61M(31M21M)61M	35	212.31	N2H9F0S0	N,2;	3950	Q9P2P6	3946	3965	0
38326	164.19	1197.88	1197.54	3	1197.54	0.175751	3589.61	C143H242N27O75Ct4	NNSLRTFTPQPPGLER	N1GlcNAc@dE	5	01Y41Y41M(31M21M)61M(31M21M)61M21M	36	212.25	N2H8F0S0	N,0;	515	P35858	515	530	3	04AI4,YI3,YI3,
37484	160.62	1504.17	1504.17	4	1504.16	7.11942	6010.6	C248H394N51O111S3Ct4	HFEEAYPNCTVLEARPCYNVARLMFLDAER	H1dEN8GlcNAcC9CamC17Cam	6	01Y41Y41M(31M41Y41L31Y41L)61M61Y41L32S	42	212.23	N5H6F0S1	N,1;	266	Q5T3F8	259	288	1	YII4,
32318	141.09	1379.57	1378.92	3	1378.92	-1.10464	4132.75	C161H275N30O92S1	QGSGNTTVTRGNETSVSDSMK	Q1dEN12GlcNAcK21dE	6	01Y41Y41M(31M21M21M31G31G)61M(31M)61M	27	212.2	N2H9F0S0	N,0;	897	O15440	886	906	0
25829	113.35	1100.48	1100.15	3	1100.15	-4.49598	3297.43	C135H226N19O72S1	NCLVYSIPTNSSK	N1dEC2CamN10GlcNAcK13dE	6	01Y41Y41M(31M21M)61M(31M21M)61M21M	30	212.2	N2H8F0S0	N,2;	354	O43264	345	357	3	04AI4,YI3,YI3,
23360	103.78	1200.85	1200.52	3	1200.52	-5.70341	3598.55	C144H241N20O81Ct4	TLSLFYGVNVENR	T1dEN12GlcNAc	6	01Y41Y41M(31M21M21M31G31G)61M(31M21M)61M	31	212.16	N2H10F0S0	N,1;	362	Q86VD1	351	363	0
38121	164.09	1197.55	1197.55	3	1197.55	1.14721	3589.62	C150H250N23O74S1	MEGNKTWITDITLPR	M1dEN4GlcNAcK5dE	5	01Y41Y41M(31M21M21M31G)61M(31M)61M	37	212.16	N2H8F0S0	N,0;	4	Q96R47	1	15	2	12AIII4,25AIII2,
36167	156.1	1466.64	1466.64	3	1466.64	3.70443	4395.89	C185H292N27O94	QKDGYLNGSQFSWK	Q1dEK2dEN7GlcNAcK14dE	5	01Y41Y41M(31M41Y41L31Y41L32S)61M61Y41L32S	41	212.07	N5H6F0S2	N,1;	991	Q9UL68	985	998	0
31346	138.47	1029.95	1029.44	4	1029.45	-15.5144	4112.78	C162H271N32O80S2Ct8	IFCARQNCSHDWGIHVK	I1dEC3CamN7GlcNAcC8CamK17dE	5	01Y41Y41M(31M21M21M)61M(31M21M)61M21M	34	211.84	N2H9F0S0	N,1;	868	O95786	862	878	2	03AI4,04AI4,
37569	161.72	1576.7	1576.69	4	1576.69	-5.20813	6300.75	C250H416N51O125S2Ct8	VRSEGTNSTLTLSPVSFENEHSYLCTVTCGHK	V1dEN7GlcNAcC25CamC29CamK32dE	7	01Y41Y41M(31M41Y41L32S)61M(21Y41L32S)61Y41L	38	211.82	N5H6F0S2	N,2;	365	P19320	359	390	0
20398	91.46	1038.11	1038.11	3	1038.11	-0.0217793	3111.32	C118H212N21O65S3Ct4	TGVNSGVMLMNMTR	T1dEN11GlcNAc	8	01Y41Y41M(31M21M)61M(31M21M)61M	34	211.74	N2H7F0S0	N,1;	278	Q4G148	268	281	4	BI2,YI3,ZI3,YI3,
28790	126.75	1458.28	1458.28	3	1458.28	-1.13053	4370.82	C163H285N28O102Ct8	ESSQENKTVSEAESR	E1dEN6GlcNAcK7dE	5	01Y41Y41M(31M41Y41L31Y41L32S)61M61Y41L32S	42	211.69	N5H6F0S2	N,1;	116	Q9NYZ1	111	125	0
20398	91.46	1038.11	1038.11	3	1038.11	3.43161	3111.31	C119H204N23O67S1Ct4	ELNHTQQLPDCR	E1dEN3GlcNAcC11Cam	5	01Y41Y41M(31M21M)61M(31M21M)61M	34	211.61	N2H7F0S0	N,0;	257	Q8NAC3	255	266	4	BI2,YI3,ZI3,YI3,
28139	123.54	1447.93	1447.93	3	1447.94	-5.34165	4339.8	C179H280N29O94	HIATDFETGLGPWNR	H1dEN14GlcNAc	6	01Y41Y41M(31M41Y41L32S)61M(21Y41L32S)61Y41L	42	211.58	N5H6F0S2	N,1;	281	Q6UXC1	268	282	0
24407	108.39	1111.55	1111.2	3	1111.2	3.49325	3330.58	C136H237N24O65S1Ct4	SLPAVLLPGGPEVMELNR	S1dEN17GlcNAc	7	01Y41Y41M(31M)61M(31M21M)61M	25	211.57	N2H6F0S0	N,2;	1554	Q8N1W1	1538	1555	3	BI2,YI3,YI3,
28224	123.91	1501.64	1500.98	3	1500.99	-4.85453	4498.94	C181H297N34O97	LQNQTEPRAQPGSPPPR	L1dEN3GlcNAc	6	01Y41Y41M(31M41Y41L31Y41L32S)61M61Y41L32S	43	211.5	N5H6F0S2	N,2;	129	Q8N413	127	143	0
30865	136.5	1148.29	1148.28	4	1148.27	5.26081	4588.07	C190H312N35O94	HESEVNVTIRIGNVNDNSPLFEK	H1dEN6GlcNAcK23dE	6	01Y41Y41M(31M21M21M31G31G)61M(31M)61M	33	211.47	N2H9F0S0	N,1;	563	Q8TDW7	558	580	0
32360	141.26	1325.55	1325.24	3	1325.23	6.92166	3971.66	C155H260N29O83S2Ct4	NSDNFMNPVLNCSLEVEAR	N1dEN11GlcNAcC12Cam	8	01Y41Y41M(31M21M21M)61M(31M21M)61M	32	211.46	N2H8F0S0	N,0;	295	Q8TDX9	285	303	0
27951	122.73	1217.57	1217.22	3	1217.22	0.16574	3648.65	C142H251N22O80Ct8	GELNTSIFSSRPIDK	G1dEN4GlcNAcK15dE	11	01Y41Y41M(31M21M21M31G)61M(31M21M)61M	40	211.4	N2H9F0S0	N,2;	353	Q9UHG3	350	364	0
30611	135.43	1325.21	1325.2	3	1325.21	-4.68858	3971.61	C166H256N27O78S3	FFACAPNYSYAALCECLR	F1dEC4CamN7GlcNAcC14CamC16Cam	5	01Y41Y41M(31M21M21M31G)61M(31M)61M	31	211.38	N2H8F0S0	N,2;	504	Q96RS6	498	515	1	12AIII4,
31278	136.45	1337.57	1336.9	3	1336.9	-0.904821	4006.68	C171H261N26O81S1	LFCDPTFLPENDSLFYNR	L1dEC3CamN11GlcNAc	5	01Y41Y41M(31M21M21M)61M(31M21M)61M	38	211.37	N2H8F0S0	N,1;	36	Q9Y6Q1	26	43	0
26870	118.03	1197.25	1196.59	3	1196.57	12.832	3586.7	C148H257N24O76	TKGVDEVTIVNILTNR	T1dEK2dEN15GlcNAc	5	01Y41Y41M(31M21M21M31G)61M(31M)61M	29	211.35	N2H8F0S0	N,0;	62	P07355	48	63	0
32318	141.09	1379.57	1379.25	3	1379.24	4.04849	4133.71	C161H270N29O88S2Ct4	NSDNFMNPVLNCSLEVEAR	N1dEN11GlcNAcC12Cam	5	01Y41Y41M(31M21M21M)61M(31M21M)61M21M	35	211.29	N2H9F0S0	N,0;	295	Q8TDX9	285	303	1	04AI4,
19473	87.3	913.728	913.396	3	913.396	-0.351217	2737.17	C113H182N17O60	FLANTSFQGR	F1dEN4GlcNAc	6	01Y41Y41M(31M21M21M)61M(31M)61M	31	211.27	N2H7F0S0	N,2;	344	O60391	341	350	4	BI2,BIII3,BI2,BIII3,YI3,YIII3,YI3,YIII3,
23360	103.78	1200.85	1200.52	3	1200.52	-3.67763	3598.54	C146H241N22O81	QQNFGLNNATQPK	Q1dEN8GlcNAcK13dE	5	01Y41Y41M(31M21M21M31G)61M(31M21M)61M21M	35	211.26	N2H10F0S0	N,1;	59	Q5VTH9	52	64	1	35AI3,
28823	128.05	1336.57	1336.24	3	1336.24	-0.967169	4005.69	C149H262N27O92Ct8	ESSQENKTVSEAESR	E1dEN6GlcNAcK7dE	5	01Y41Y41M(31M41Y41L32S)61M61Y41L32S	41	211.26	N4H5F0S2	N,1;	116	Q9NYZ1	111	125	0
19453	87.21	913.396	913.395	3	913.388	8.10233	2737.14	C110H182N15O64	TNTNYSQEK	T1dEN4GlcNAcK9dE	5	01Y41Y41M(31M21M)61M(31M21M)61M	26	211.24	N2H7F0S0	N,1;	587	P55199	584	592	3	BI2,YI3,YI3,
31394	136.9	1148.53	1148.28	4	1148.27	9.9257	4588.06	C192H316N33O90S2	AVCVGNACLLSVFQVITISPSEFR	A1dEC3CamN6GlcNAcC8Cam	5	01Y41Y41M(31M21M21M31G)61M(31M21M)61M	38	211.24	N2H9F0S0	N,1;	98	Q9BXE9	93	116	0
27809	122.12	1310.55	1310.54	3	1310.56	-9.34677	3927.65	C155H260N25O91	EDSNSTESKSSSEEDGQLK	E1dEN4GlcNAcK9dEK19dE	7	01Y41Y41M(31M21M21M)61M(31M21M)61M	30	211.23	N2H8F0S0	N,1;	467	Q13316	464	482	0
36378	156.99	1202.87	1202.88	3	1202.89	-3.77715	3605.64	C147H254N23O77S1	QDTCSIVAISLNITQK	Q1dEC4CamN12GlcNAcK16dE	5	01Y41Y41M(31M21M21M)61M(31M21M)61M	37	211.08	N2H8F0S0	N,0;	246	Q10570	235	250	0
36378	156.99	1202.87	1202.88	3	1202.89	-3.77715	3605.64	C147H254N23O77S1	QDTCSIVAISLNITQK	Q1dEC4CamN12GlcNAcK16dE	5	01Y41Y41M(31M21M21M31G)61M(31M)61M	37	211.08	N2H8F0S0	N,0;	246	Q10570	235	250	2	12AIII4,25AIII2,
27467	121.03	1207.21	1207.21	3	1207.21	0.790012	3618.61	C150H249N24O75S1	LVGRFAPENTCHLK	L1dEN9GlcNAcC11CamK14dE	5	01Y41Y41M(31M21M21M)61M(31M21M)61M21M	39	211	N2H9F0S0	N,1;	416	Q6GPH6	408	421	2	45AI3,04AI4,
26038	114.27	919.744	919.744	3	919.747	-3.99428	2756.22	C111H191N16O63	INSVNQSDVK	I1dEN5GlcNAcK10dE	5	01Y41Y41M(31M)61M(31M21M)61M21M	30	210.99	N2H7F0S0	N,0;	4418	P20929	4414	4423	2	YI3,YI3,
28184	124.14	1319.89	1319.89	3	1319.89	-0.390995	3955.65	C159H260N27O86S1	SMHNVTHNLEEDEEEVTK	S1dEN4GlcNAcK18dE	8	01Y41Y41M(31M21M)61M(31M21M)61M21M	30	210.84	N2H8F0S0	N,2;	712	Q5T0W9	709	726	4	45AI3,04AI4,YI3,YI3,
28244	124.41	1326.22	1326.22	3	1326.22	2.00421	3974.64	C151H261N28O87S2Ct4	LCEGVGSVNVCVSSSR	L1dEC2CamN9GlcNAcC11Cam	5	01Y41Y41M(31M41Y41L32S)61M61Y41L32S	41	210.66	N4H5F0S2	N,0;	442	P78386	434	449	0
36430	158.52	1479	1478.66	3	1478.67	-6.29043	4431.98	C168H300N29O97Ct12	TYKPNQSTDAKTATR	T1dEK3dEN5GlcNAcK11dE	5	01Y41Y41M(31M41Y41L32S)61M(21Y41L32S)61Y41L	40	210.64	N5H6F0S2	N,1;	1020	Q9ULE4	1016	1030	0
27585	121.14	1206.88	1207.21	3	1207.22	-7.72648	3618.64	C136H249N24O81Ct8	GTLSSIIQNNSDTRK	G1dEN9GlcNAcK15dE	5	01Y41Y41M(31M21M21M)61M(31M21M)61M21M	38	210.61	N2H9F0S0	N,1;	1110	Q8TEP8	1102	1116	1	04AI4,
32044	141.28	1378.58	1378.92	3	1378.93	-4.66495	4132.76	C155H271N28O94Ct8	AVAEEDNGSIGEETDSSPGRK	A1dEN7GlcNAcK21dE	5	01Y41Y41M(31M21M21M)61M(31M21M)61M21M	29	210.6	N2H9F0S0	N,1;	658	Q13586	652	672	1	04AI4,
32044	141.28	1378.58	1378.92	3	1378.93	-4.66495	4132.76	C155H271N28O94Ct8	AVAEEDNGSIGEETDSSPGRK	A1dEN7GlcNAcK21dE	5	01Y41Y41M(31M21M21M31G)61M(31M21M)61M	29	210.6	N2H9F0S0	N,1;	658	Q13586	652	672	0
36454	156.55	1174.52	1174.51	4	1174.51	4.51735	4693	C189H311N32O104	INRTQATFPISSLGDR	I1dEN2GlcNAc	6	01Y41Y41M(31M41Y41L32S)61M(21Y41L32S)61Y41L32S	46	210.57	N5H6F0S3	N,0;	73	P16452	72	87	2	YI5,YII5,YIII5,YI6,YII6,YIII6,
26606	116.83	1331.25	1331.25	3	1331.26	-7.0437	3989.75	C151H270N27O87S1Ct8	KSPLIESTANMDNNQSQK	K1dEN14GlcNAcK18dE	5	01Y41Y41M(31M21M21M31G)61M(31M21M)61M	33	210.48	N2H9F0S0	N,2;	311	O14974	298	315	0
34764	150.73	1131.27	1131.51	4	1131.52	-3.26835	4521.04	C193H311N30O90S1	FKPEMFAELLQAANTTDDYRK	F1dEK2dEN14GlcNAcK21dE	5	01Y41Y41M(31M21M21M)61M(31M21M)61M21M	41	210.43	N2H9F0S0	N,0;	216	Q70EK8	203	223	3	03AI4,45AI3,04AI4,
25632	113.92	1322.24	1321.92	3	1321.91	5.46486	3961.71	C158H262N29O82S1Ct4	NCSAAPQPEPAAGLASYPELR	N1GlcNAc@dEC2Cam	25	01Y41Y41M(31M21M21M31G)61M(31M)61M	22	210.41	N2H8F0S0	N,0;	87	O75718	87	107	1	25AIII2,
34764	150.73	1131.27	1131.51	4	1131.5	9.83719	4520.98	C175H307N34O95S2Ct4	SLMASLTNMSRSSPSELSLNDSLR	S1dEN20GlcNAc	9	01Y41Y41M(31M21M21M31G)61M(31M21M)61M	41	210.41	N2H9F0S0	N,1;	473	Q9ULS6	454	477	0
27989	124.45	1319.89	1319.89	3	1319.9	-4.1211	3955.67	C156H256N33O78S2Ct4	TGNCLYGNTCRFVHGPSPR	T1dEC4CamN8GlcNAcC10Cam	5	01Y41Y41M(31M21M)61M(31M21M)61M21M	35	210.38	N2H8F0S0	N,0;	55	Q5T200	48	66	4	04AI4,YI3,45XI3,YI3,
27762	123.46	955.217	955.713	4	955.7	13.886	3817.77	C158H262N29O75Ct4	QILLRPNEIPNWTAFSR	Q1dEN11GlcNAc	5	01Y41Y41M(31M21M21M31G)61M(31M)61M	32	210.36	N2H8F0S0	N,0;	2817	Q68DQ2	2807	2823	2	12AIII4,25AIII2,
34798	150.87	1237.59	1237.93	3	1237.91	14.8124	3710.71	C138H261N22O81S1Ct12	STVNCSDSLLSKLNK	S1dEC5CamK12dEN14GlcNAcK15dE	6	01Y41Y41M(31M21M21M)61M(31M21M)61M21M	41	210.36	N2H9F0S0	N,0;	205	Q86WS4	192	206	1	04AI4,
34798	150.87	1237.59	1237.93	3	1237.91	14.8124	3710.71	C138H261N22O81S1Ct12	STVNCSDSLLSKLNK	S1dEC5CamK12dEN14GlcNAcK15dE	6	01Y41Y41M(31M21M21M31G)61M(31M21M)61M	39	210.36	N2H9F0S0	N,0;	205	Q86WS4	192	206	0
34798	150.87	1237.59	1237.93	3	1237.91	14.8124	3710.71	C138H261N22O81S1Ct12	STVNCSDSLLSKLNK	S1dEN4GlcNAcC5CamK12dEK15dE	6	01Y41Y41M(31M21M21M)61M(31M21M)61M21M	41	210.36	N2H9F0S0	N,0;	195	Q86WS4	192	206	1	04AI4,
34798	150.87	1237.59	1237.93	3	1237.91	14.8124	3710.71	C138H261N22O81S1Ct12	STVNCSDSLLSKLNK	S1dEN4GlcNAcC5CamK12dEK15dE	6	01Y41Y41M(31M21M21M31G)61M(31M21M)61M	39	210.36	N2H9F0S0	N,0;	195	Q86WS4	192	206	0
31278	136.45	1337.57	1336.9	3	1336.89	5.60355	4006.66	C157H257N30O85S1Ct4	QLMHSSNFSSSNGSTEDLFR	Q1dEN7GlcNAc	6	01Y41Y41M(31M21M21M31G)61M(31M)61M	38	210.26	N2H8F0S0	N,2;	317	Q86YS3	311	330	1	12AIII4,
27567	121.06	1207.21	1207.21	3	1207.2	6.82585	3618.58	C135H245N24O80S1Ct8	LVDGNNSCSGRVEVK	L1dEN6GlcNAcC8CamK15dE	5	01Y41Y41M(31M21M21M31G)61M(31M21M)61M	32	210.23	N2H9F0S0	N,0;	162	Q9NR16	157	171	0
27567	121.06	1207.21	1207.21	3	1207.2	6.82585	3618.58	C135H245N24O80S1Ct8	LVDGNNSCSGRVEVK	L1dEN5GlcNAcC8CamK15dE	5	01Y41Y41M(31M21M21M31G)61M(31M21M)61M	32	210.23	N2H9F0S0	N,0;	161	Q9NR16	157	171	0
26058	114.76	1294.91	1294.89	3	1294.88	9.2855	3880.62	C150H255N26O86S1Ct4	SAPSPTSNSTYLTMNAASR	S1dEN8GlcNAc	6	01Y41Y41M(31M21M21M)61M(31M21M)61M21M	28	210.22	N2H9F0S0	N,2;	299	Q96JM2	292	310	1	04AI4,
34392	150.5	1169.53	1169.19	3	1169.18	2.0689	3504.54	C134H235N22O78Ct8	STVEDFEANTSPTKR	S1dEN9GlcNAcK14dE	7	01Y41Y41M(31M21M21M31G)61M(31M)61M	35	210.18	N2H8F0S0	N,0;	792	Q6P995	784	798	1	12AIII4,
26971	118.86	1340.27	1340.6	3	1340.6	-0.0615688	4017.77	C159H274N29O82S2Ct4	TYNITENMLCVGIVPGRR	T1dEN3GlcNAcC10Cam	6	01Y41Y41M(31M21M21M31G31G)61M(31M)61M	36	210.18	N2H9F0S0	N,0;	173	Q8IYP2	171	188	0
26430	117.59	1251.23	1250.89	3	1250.88	6.6598	3749.63	C139H250N27O77S2Ct12	SHTGEKPYECNTCRK	S1dEK6dEC10CamN11GlcNAcC13CamK15dE	5	01Y41Y41M(31M21M)61M(31M21M)61M21M	34	210.09	N2H8F0S0	N,0;	751	Q06730	741	755	3	04AI4,YI3,YI3,
38326	164.19	1197.88	1197.54	3	1197.54	0.175751	3589.61	C143H242N27O75Ct4	NNSLRTFTPQPPGLER	N1GlcNAc@dE	5	01Y41Y41M(31M21M21M)61M(31M21M)61M	35	210.08	N2H8F0S0	N,0;	515	P35858	515	530	0
27491	121.14	1208.55	1207.54	3	1207.54	3.28994	3619.6	C140H244N27O79Ct4	IDNESDVRAIRPGPR	I1dEN3GlcNAc	6	01Y41Y41M(31M21M21M31G31G)61M(31M)61M	35	210.07	N2H9F0S0	N,1;	168	Q15398	166	180	0
25697	112.75	1274.9	1274.22	3	1274.22	-1.97587	3818.63	C148H253N28O82S1Ct4	SSYLNQTSPQPTMRQR	S1dEN5GlcNAc	6	01Y41Y41M(31M21M21M)61M(31M21M)61M21M	33	210	N2H9F0S0	N,0;	274	Q9P286	270	285	1	04AI4,
24165	105.94	1119.49	1119.49	3	1119.5	-1.32013	3355.47	C126H228N21O74S1Ct8	NQTQHLMGNSLK	N1GlcNAc@dEK12dE	6	01Y41Y41M(31M21M21M31G31G)61M(31M)61M	39	209.99	N2H9F0S0	N,0;	91	Q6UXV1	91	102	1	23XIII3,
27623	121.71	1384.23	1384.55	3	1384.56	-7.83608	4149.66	C156H266N29O93S2Ct4	TDCPELAVENASLNCSSSDR	T1dEC3CamN14GlcNAcC15Cam	5	01Y41Y41M(31M21M21M)61M(31M21M)61M21M	37	209.92	N2H9F0S0	N,0;	1226	Q13219	1213	1232	1	04AI4,
27623	121.71	1384.23	1384.55	3	1384.56	-7.83608	4149.66	C156H266N29O93S2Ct4	TDCPELAVENASLNCSSSDR	T1dEC3CamN10GlcNAcC15Cam	5	01Y41Y41M(31M21M21M)61M(31M21M)61M21M	37	209.92	N2H9F0S0	N,0;	1222	Q13219	1213	1232	1	04AI4,
27774	123.51	1544.96	1545.3	3	1545.3	-2.39117	4631.89	C180H296N29O102S1Ct8	YFYNNQTKQCER	Y1dEN5GlcNAcK8dEC10Cam	5	01Y41Y41M(31M41Y41L32S)61M(21Y41L32S)61Y41L32S	51	209.91	N5H6F0S3	N,1;	145	P10646	141	152	1	YI6,YII6,YIII6,
36838	158.88	1499.65	1500.16	4	1500.17	-5.79317	5994.63	C244H394N51O117S1Ct4	LNASDRDEGANGAISYSFNSLVAAMVIDHFSIDR	L1dEN2GlcNAc	8	01Y41Y41M(31M41Y41L)61M(21Y41L32S)61Y41L	35	209.84	N5H6F0S1	N,1;	265	Q9UN73	264	297	0
34511	149.71	1498.01	1497.68	3	1497.65	16.7824	4488.94	C179H295N36O91S1Ct4	ETAGWHNITVLAMEADNHAQLSR	E1dEN7GlcNAc	5	01Y41Y41M(31M21M21M31G31G)61M(31M)61M	30	209.83	N2H9F0S0	N,0;	466	Q9UJ99	460	482	0
32081	141.43	1325.23	1325.23	3	1325.24	-1.94606	3971.68	C157H256N31O84Ct4	THYSNIEANESEEVRQFR	T1dEN9GlcNAc	6	01Y41Y41M(31M21M)61M(31M21M)61M21M	33	209.79	N2H8F0S0	N,0;	93	P04632	85	102	3	04AI4,YI3,YI3,
32081	141.43	1325.23	1325.23	3	1325.24	-1.94606	3971.68	C157H256N31O84Ct4	THYSNIEANESEEVRQFR	T1dEN9GlcNAc	6	01Y41Y41M(31M21M21M31G)61M(31M)61M	36	209.79	N2H8F0S0	N,0;	93	P04632	85	102	1	12AIII4,
27650	121.43	1151.18	1151.19	3	1151.18	11.8697	3450.51	C139H237N20O79	ENSSVEAKDSGLESK	E1dEN2GlcNAcK8dEK15dE	5	01Y41Y41M(31M21M)61M(31M21M)61M21M	30	209.77	N2H8F0S0	N,0;	432	Q9NYV4	431	445	4	45AI3,04AI4,YI3,YI3,
24619	108.33	1166.89	1166.88	3	1166.88	6.26747	3497.61	C139H242N25O74Ct4	HVLVLPNNSITLDGSR	H1dEN7GlcNAc	5	01Y41Y41M(31M21M21M31G)61M(31M)61M	35	209.69	N2H8F0S0	N,1;	733	Q5VV43	727	742	1	12AIII4,
27703	123.2	1217.55	1217.22	3	1217.23	-11.2752	3648.68	C151H259N20O81	LINSSTAEPVKEEAK	L1dEN3GlcNAcK11dEK15dE	5	01Y41Y41M(31M21M21M)61M(31M21M)61M21M	39	209.68	N2H9F0S0	N,0;	36	P18433	34	48	1	04AI4,
31212	136.68	1127.25	1127.24	4	1127.24	1.5676	4503.94	C186H300N31O94S1	WDENVTGFEIIQSITDTLCVSR	W1dEN4GlcNAcC19Cam	5	01Y41Y41M(31M21M21M31G31G)61M(31M)61M	33	209.64	N2H9F0S0	N,0;	82	Q9NSY2	79	100	0
23352	103.74	1146.84	1146.84	3	1146.84	-5.07239	3437.51	C135H230N25O74Ct4	FIRGIGGHDNISAR	F1dEN10GlcNAc	5	01Y41Y41M(31M21M21M)61M(31M21M)61M21M	30	209.63	N2H9F0S0	N,4;	590	Q96DM3	581	594	1	04AI4,
34487	150.9	1132	1131.51	4	1131.52	-6.25307	4521.05	C185H311N38O87S2	NCTLSIHPVHLNDSGQLGLRMESK	N1dEC2CamN12GlcNAcK24dE	5	01Y41Y41M(31M21M)61M(31M21M)61M21M	39	209.62	N2H8F0S0	N,0;	112	P20273	101	124	5	03AI4,45AI3,04AI4,YI3,YI3,
24165	105.94	1119.49	1119.49	3	1119.5	-3.27815	3355.48	C127H228N19O77Ct8	TASLTNHSPLDSK	T1dEN6GlcNAcK13dE	7	01Y41Y41M(31M21M21M)61M(31M21M)61M21M	38	209.61	N2H9F0S0	N,0;	1395	Q2M3C7	1390	1402	3	45AI3,02AI3,04AI4,
19393	86.8	1183.17	1182.84	3	1182.84	-4.83388	3545.51	C138H234N29O76S1	NASVMDQGPAGNRTVNR	N1dEN12GlcNAc	7	01Y41Y41M(31M21M)61M(31M21M)61M21M	26	209.56	N2H8F0S0	N,0;	285	Q14953	274	290	2	YI3,YI3,
37139	159.37	1648.47	1649.46	4	1649.45	10.5183	6591.76	C271H421N54O133S1	HPPLYSDHSPLCADSLGQEPGAASFQNDSPPQVR	H1dEC12CamN27GlcNAc	7	01Y41Y41M(31M41Y41L32S)61M(21Y41L32S)61Y41L32S	59	209.54	N5H6F0S3	N,3;	454	Q13796	428	461	1	YI6,YII6,YIII6,
27491	121.14	1208.55	1207.54	3	1207.53	8.35234	3619.59	C136H248N23O78S2Ct8	RGDLNINMTSPMGTK	R1dEN7GlcNAcK15dE	5	01Y41Y41M(31M21M21M)61M(31M21M)61M21M	33	209.53	N2H9F0S0	N,0;	524	P16519	518	532	3	45AI3,04AI4,35XI3,
27794	123.58	1447.93	1447.93	3	1447.94	-4.83581	4339.8	C179H280N29O94	WLSTHDPNITWSTR	W1dEN8GlcNAc	5	01Y41Y41M(31M41Y41L32S)61M(21Y41L32S)61Y41L	40	209.51	N5H6F0S2	N,0;	455	Q86TG7	448	461	0
34244	149.94	1123	1123.26	4	1123.26	5.87044	4488	C174H304N31O90S2Ct12	HPCNLSYQLMEDHDIDVKTK	H1dEC3CamN4GlcNAcK18dEK20dE	5	01Y41Y41M(31M21M21M31G31G)61M(31M)61M	31	209.47	N2H9F0S0	N,0;	650	Q9H0K6	647	666	0
37859	162.22	1425.62	1426.11	4	1426.12	-5.77503	5698.45	C230H378N41O124	STHRSTLTSHTSNLSWISIR	S1dEN13GlcNAc	5	01Y41Y41M(31M(21Y41L31Y)41Y41L)61M(21Y(31F)41L31Y41L32S)61Y41L	46	209.44	N8H8F1S1	N,0;	399	Q9UHM6	387	406	0
32449	141.61	1127.49	1127.24	4	1127.25	-8.56679	4503.98	C190H296N37O88	KFDHDFAISTSFHGIHNIVQNR	K1dEN21GlcNAc	8	01Y41Y41M(31M21M21M)61M(31M21M)61M21M	35	209.31	N2H9F0S0	N,3;	56	Q9NY37	36	57	3	03AI4,45AI3,04AI4,
24165	105.94	1119.49	1119.49	3	1119.5	-4.3045	3355.48	C139H232N17O76	SPQNETLYSVLK	S1dEN4GlcNAcK12dE	5	01Y41Y41M(31M21M21M31G)61M(31M21M)61M	37	209.26	N2H9F0S0	N,2;	294	Q9UKJ1	291	302	0
17726	79.14	1018.78	1018.45	3	1018.44	8.19622	3052.3	C119H207N20O69S1	TLCARAVANR	T1dEC3CamN9GlcNAc	6	01Y41Y41M(31M21M21M)61M(31M21M)61M21M	33	209.25	N2H9F0S0	N,0;	231	P35998	223	232	0
32360	141.26	1325.55	1325.24	3	1325.23	6.92166	3971.66	C155H260N29O83S2Ct4	NSDNFMNPVLNCSLEVEAR	N1dEN11GlcNAcC12Cam	8	01Y41Y41M(31M21M21M31G)61M(31M)61M	32	209.24	N2H8F0S0	N,0;	295	Q8TDX9	285	303	1	12AIII4,
27939	124.24	1498.97	1499.64	3	1499.65	-5.906	4494.93	C173H297N32O96S1Ct8	CGKNFSSASALQIHER	C1dE@CamK3dEN4GlcNAc	5	01Y41Y41M(31M41Y41L31Y41L32S)61M61Y41L32S	36	209.17	N5H6F0S2	N,1;	878	Q9UJQ4	875	890	0
36434	156.46	1563.67	1564.01	3	1564	5.76277	4687.98	C176H308N31O108Ct8	AAEIASSDSANVSSRGGK	A1dEN11GlcNAcK18dE	5	01Y41Y41M(31M41Y41L32S)61M(21Y41L32S)61Y41L32S	42	209.16	N5H6F0S3	N,1;	525	P42338	515	532	20	02AI2,02AII2,02AIII2,BI1,BII1,BIII1,CI1,CII1,CIII1,35AI4,35AIII4,BI2,BII2,BIII2,CI2,CII2,CIII2,35AI3,35AII3,35AIII3,BI3,BII3,BIII3,35AI4,35AIII4,BIII4,02XI1,ZI1,YI1,ZI2,YI2,YI4,YII4,YIII4,YI5,YII5,YIII5,YI6,YII6,YIII6,YI3,YI1,
29148	127.81	1257.84	1257.18	3	1257.17	3.04154	3768.5	C149H243N20O91	TQNISDYR	T1dEN3GlcNAc	5	01Y(61F)41Y41M(31M41Y41L31Y41L32S)61M61Y41L32S	40	209.13	N5H6F1S2	N,1;	860	Q9NQW1	858	865	0
38084	163.94	1197.88	1197.55	3	1197.54	4.42525	3589.61	C147H246N27O73S1	GMRVDNIINSSAWVIR	G1dEN9GlcNAc	5	01Y41Y41M(31M21M21M)61M(31M21M)61M	34	209.07	N2H8F0S0	N,0;	210	Q5QGZ9	202	217	0
26038	114.27	919.744	919.744	3	919.744	-0.157355	2756.21	C105H187N14O63Ct8	QLESTEFNK	Q1dEN8GlcNAcK9dE	5	01Y41Y41M(31M)61M(31M21M)61M21M	30	209.06	N2H7F0S0	N,0;	417	Q92576	410	418	2	YI3,YI3,
23360	103.78	1200.85	1200.52	3	1200.52	-2.55146	3598.54	C141H241N24O83	TEIENVRNGTQVR	T1dEN8GlcNAc	5	01Y41Y41M(31M21M21M31G)61M(31M21M)61M21M	35	209.01	N2H10F0S0	N,1;	229	P48547	222	234	1	35AI3,
26078	115.96	1032.46	1032.46	3	1032.47	-5.58496	3094.38	C119H209N20O67Ct8	TFNQSSTRTTYK	T1dEN3GlcNAcK12dE	6	01Y41Y41M(31M21M)61M(31M21M)61M	27	208.97	N2H7F0S0	N,3;	183	Q5JVG8	181	192	4	BI2,YI3,ZI3,YI3,
27809	122.12	1310.55	1310.54	3	1310.56	-9.34677	3927.65	C155H260N25O91	EDSNSTESKSSSEEDGQLK	E1dEN4GlcNAcK9dEK19dE	7	01Y41Y41M(31M21M)61M(31M21M)61M21M	28	208.96	N2H8F0S0	N,1;	467	Q13316	464	482	3	04AI4,YI3,YI3,
35026	151.1	1131.27	1131.27	4	1131.26	8.61622	4520.01	C194H304N33O87S1	IHESAGLPFFEIFVDAPLNICESR	I1dEN19GlcNAcC21Cam	6	01Y41Y41M(31M21M)61M(31M21M)61M21M	38	208.89	N2H8F0S0	N,0;	153	O95340	135	158	5	03AI4,45AI3,04AI4,YI3,YI3,
27498	120.74	1349.61	1349.95	3	1349.94	7.18699	4045.8	C164H278N29O85S1	ALSALLPCAVSGNEVNISPGR	A1dEC8CamN16GlcNAc	6	01Y41Y41M(31M21M21M)61M(31M21M)61M21M	36	208.83	N2H9F0S0	N,3;	922	O95714	907	927	0
36167	156.1	1466.64	1466.64	3	1466.64	-1.09498	4395.91	C182H296N27O96	TKPPLDHNASATDYK	T1dEK2dEN8GlcNAcK15dE	5	01Y41Y41M(31M41Y41L31Y41L32S)61M61Y41L32S	42	208.79	N5H6F0S2	N,0;	903	O95425	896	910	0
36167	156.1	1466.64	1466.64	3	1466.65	-5.25411	4395.93	C175H296N33O96	QASLLHTSRSLSSLNR	Q1dEN15GlcNAc	8	01Y41Y41M(31M41Y41L31Y41L32S)61M61Y41L32S	41	208.59	N5H6F0S2	N,3;	1252	Q6P0Q8	1238	1253	0
35026	151.1	1131.27	1131.27	4	1131.26	11.9135	4520	C183H304N39O88S2	NRVDLQHLCGYVTMLNASSQLADR	N1dEC9CamN16GlcNAc	7	01Y41Y41M(31M21M21M)61M(31M21M)61M	33	208.58	N2H8F0S0	N,0;	660	Q658Y4	645	668	0
26023	114.6	922.128	921.082	3	921.087	-5.74178	2760.24	C105H191N14O63Ct8	DPNLTPESVK	D1dEN3GlcNAcK10dE	5	01Y41Y41M(31M21M21M)61M(31M)61M	33	208.55	N2H7F0S0	N,1;	444	Q6NXR4	442	451	4	BI2,BIII3,BI2,BIII3,YI3,YIII3,YI3,YIII3,
26023	114.6	922.128	921.082	3	921.087	-5.74178	2760.24	C105H191N14O63Ct8	DPNLTPESVK	D1dEN3GlcNAcK10dE	5	01Y41Y41M(31M)61M(31M21M)61M21M	31	208.55	N2H7F0S0	N,1;	444	Q6NXR4	442	451	3	YI3,YI3,YI3,
25632	113.92	1322.24	1321.92	3	1321.91	5.46486	3961.71	C158H262N29O82S1Ct4	NCSAAPQPEPAAGLASYPELR	N1GlcNAc@dEC2Cam	25	01Y41Y41M(31M21M)61M(31M21M)61M21M	18	208.5	N2H8F0S0	N,0;	87	O75718	87	107	2	YI3,YI3,
34672	149.67	1123	1123.26	4	1123.25	2.83045	4487.98	C184H308N31O92S2	DVMLENYSNLVSLDLPSRCASK	D1dEN6GlcNAcC19CamK22dE	5	01Y41Y41M(31M21M21M31G31G)61M(31M)61M	30	208.46	N2H9F0S0	N,1;	38	Q8TAQ5	33	54	0
27272	121.32	1153.2	1153.19	3	1153.19	-0.413858	3456.56	C144H239N24O70S1	LVGRFAPENTCHLK	L1dEN9GlcNAcC11CamK14dE	5	01Y41Y41M(31M21M21M31G)61M(31M)61M	32	208.44	N2H8F0S0	N,0;	416	Q6GPH6	408	421	0
25841	114.87	921.791	921.083	3	921.088	-5.58304	2760.24	C113H191N18O60	AFNKGSNLTR	A1dEK4dEN7GlcNAc	5	01Y41Y41M(31M)61M(31M21M)61M21M	32	208.41	N2H7F0S0	N,0;	394	Q3KNS6	388	397	4	YI3,ZI3,YI3,YI3,
37938	164.66	1198.21	1197.54	3	1197.55	-4.14563	3589.62	C145H250N25O76S1	LMQDLDNNSITVKQR	L1dEN7GlcNAcK13dE	7	01Y41Y41M(31M21M21M31G)61M(31M)61M	35	208.39	N2H8F0S0	N,1;	1695	Q15154	1689	1703	2	12AIII4,25AIII2,
31818	138.62	1155.87	1155.87	3	1155.86	4.98182	3464.57	C142H235N24O71Ct4	FEAEHISNYTALLLSR	F1dEN8GlcNAc	18	01Y41Y41M(31M21M)61M(31M21M)61M	26	208.33	N2H7F0S0	N,3;	69	Q9NPR2	62	77	3	BI2,YI3,YI3,
29630	129.8	1148.78	1148.77	4	1148.78	-3.92268	4590.08	C183H310N41O89S1Ct4	SASITNLSLDRSGSPMVPSYETSVSPQANR	S1dEN29GlcNAc	6	01Y41Y41M(31M)61M(31M21M)61M	25	208.29	N2H6F0S0	N,3;	333	Q9Y2I7	305	334	5	BI2,BI2,BI2,YI3,YI3,
27650	121.83	1364.23	1364.56	3	1364.55	5.38267	4089.64	C160H258N31O85S2Ct4	NEDQTGRFNMCFNYNVR	N1dEN9GlcNAcC11Cam	5	01Y41Y41M(31M21M21M31G)61M(31M21M)61M	38	208.21	N2H9F0S0	N,1;	1867	Q9HC84	1859	1875	0
34553	149.88	1123.26	1123.26	4	1123.25	3.67917	4487.99	C182H296N33O90Ct8	SHESYAKNYSVVFPHDEPLAGR	S1dEK7dEN8GlcNAc	5	01Y41Y41M(31M21M21M)61M(31M21M)61M21M	36	208.16	N2H9F0S0	N,1;	467	Q9UL12	460	481	2	03AI4,45AI3,
26634	117.38	1305.24	1305.24	3	1305.24	-3.62092	3911.71	C161H268N25O81S2	THTGEKPFSCNECKK	T1dEK6dEC10CamN11GlcNAcC13CamK14dEK15dE	5	01Y41Y41M(31M21M21M)61M(31M21M)61M21M	34	208.03	N2H9F0S0	N,1;	364	A6NDX5	354	368	2	45AI3,04AI4,
27567	121.06	1207.21	1207.21	3	1207.2	6.82585	3618.58	C135H245N24O80S1Ct8	LVDGNNSCSGRVEVK	L1dEN6GlcNAcC8CamK15dE	5	01Y41Y41M(31M21M21M)61M(31M21M)61M21M	33	208.02	N2H9F0S0	N,0;	162	Q9NR16	157	171	2	45AI3,04AI4,
27567	121.06	1207.21	1207.21	3	1207.2	6.82585	3618.58	C135H245N24O80S1Ct8	LVDGNNSCSGRVEVK	L1dEN5GlcNAcC8CamK15dE	5	01Y41Y41M(31M21M21M)61M(31M21M)61M21M	33	208.02	N2H9F0S0	N,0;	161	Q9NR16	157	171	2	45AI3,04AI4,
36434	156.46	1563.67	1564.01	3	1564	4.6221	4687.99	C182H304N33O102Ct8	INHANHTGSNHTYLK	I1dEN10GlcNAcK15dE	6	01Y41Y41M(31M41Y41L32S)61M(21Y41L32S)61Y41L32S	41	208.01	N5H6F0S3	N,1;	433	Q9Y2U8	424	438	2	YI5,YII5,YIII5,YI6,YII6,YIII6,
36434	156.46	1563.67	1564.01	3	1564	4.6221	4687.99	C182H304N33O102Ct8	INHANHTGSNHTYLK	I1dEN5GlcNAcK15dE	5	01Y41Y41M(31M41Y41L32S)61M(21Y41L32S)61Y41L32S	41	208.01	N5H6F0S3	N,0;	428	Q9Y2U8	424	438	2	YI5,YII5,YIII5,YI6,YII6,YIII6,
32449	141.61	1127.49	1127.49	4	1127.5	-7.62698	4504.96	C184H299N34O95	SLDRHLYTTTGGETDFTNVTSLR	S1dEN18GlcNAc	5	01Y41Y41M(31M21M21M)61M(31M21M)61M21M	34	207.99	N2H9F0S0	N,1;	406	Q99523	389	411	3	03AI4,45AI3,04AI4,
23360	103.78	1200.85	1200.52	3	1200.53	-10.6695	3598.57	C148H245N20O81	FTSPLTHNVSGTAK	F1dEN8GlcNAcK14dE	5	01Y41Y41M(31M21M21M31G31G)61M(31M21M)61M	30	207.98	N2H10F0S0	N,0;	297	Q96A29	290	303	0
27272	121.32	1153.2	1153.19	3	1153.19	-1.34865	3456.56	C137H239N24O72S1Ct4	DLHSLNLSINPLAMR	D1dEN6GlcNAc	5	01Y41Y41M(31M21M21M)61M(31M21M)61M	32	207.86	N2H8F0S0	N,0;	2618	Q6ZS30	2613	2627	0
27272	121.32	1153.2	1153.19	3	1153.19	-1.34865	3456.56	C137H239N24O72S1Ct4	DLHSLNLSINPLAMR	D1dEN6GlcNAc	5	01Y41Y41M(31M21M)61M(31M21M)61M21M	32	207.86	N2H8F0S0	N,0;	2618	Q6ZS30	2613	2627	3	04AI4,YI3,YI3,
27473	121.06	1153.53	1153.19	3	1153.19	0.235569	3456.56	C140H239N24O75	TNEAVPKTAPTNVSGR	T1dEK7dEN12GlcNAc	5	01Y41Y41M(31M21M21M31G)61M(31M)61M	35	207.83	N2H8F0S0	N,2;	779	O94779	768	783	0
23449	104.17	1114.81	1114.47	3	1114.47	-0.680181	3340.38	C122H223N18O77S2Ct8	NVTSESTCCVAK	N1GlcNAc@dEC8CamC9CamK12dE	5	01Y41Y41M(31M21M21M31G)61M(31M21M)61M	37	207.81	N2H9F0S0	N,0;	76	P01215	76	87	0
17019	75.87	953.75	954.085	3	954.083	1.28472	2859.23	C106H196N13O67S1Ct8	MDNLSDTLK	M1dEN3GlcNAcK9dE	5	01Y41Y41M(31M21M)61M(31M21M)61M21M	35	207.77	N2H8F0S0	N,1;	3	P52306	1	9	3	YI3,YI3,YI3,
36791	158.72	1572.66	1573.18	4	1573.18	0.422706	6286.69	C251H414N53O121S4Ct4	MAETCVPVLRCNTAAPMWLNGTHPSSDEGIVSR	M1dEC5CamC11CamN20GlcNAc	7	01Y41Y41M(31M41Y41L32S)61M(21Y41L32S)61Y41L	40	207.75	N5H6F0S2	N,1;	232	P07911	213	245	1	35XI3,
28244	124.41	1326.22	1326.22	3	1326.22	6.3278	3974.63	C155H257N32O84S2	ESGAHCPLCRGNVTR	E1dEC6CamC9CamN12GlcNAc	5	01Y41Y41M(31M41Y41L32S)61M61Y41L32S	40	207.61	N4H5F0S2	N,1;	60	Q8WVD3	49	63	0
38158	164.25	1197.54	1197.55	3	1197.55	-0.222649	3589.62	C146H246N29O72S1	NGLCHPLNHSRTLAGK	N1dEC4CamN8GlcNAcK16dE	6	01Y41Y41M(31M21M21M31G)61M(31M)61M	38	207.58	N2H8F0S0	N,1;	706	Q86XL3	699	714	2	12AIII4,25AIII2,
36167	156.1	1466.64	1466.64	3	1466.63	5.44311	4395.88	C172H292N31O95S1Ct4	LSQRIQYLNCSLDR	L1dEN9GlcNAcC10Cam	5	01Y41Y41M(31M41Y41L32S)61M(21Y41L32S)61Y41L	39	207.58	N5H6F0S2	N,0;	1191	Q9P1Z9	1183	1196	0
29148	127.81	1257.84	1257.18	3	1257.17	3.04154	3768.5	C149H243N20O91	SDANASYLR	S1dEN4GlcNAc	7	01Y(61F)41Y41M(31M41Y41L31Y41L32S)61M61Y41L32S	40	207.5	N5H6F1S2	N,2;	42	Q12955	39	47	0
22374	99.05	1045.11	1045.12	3	1045.12	-1.3797	3132.35	C116H211N16O75Ct8	DANLTGLSDNK	D1dEN3GlcNAcK11dE	5	01Y41Y41M(31M21M21M)61M(31M21M)61M21M	45	207.46	N2H9F0S0	N,1;	321	Q99574	319	329	2	45AI3,04AI4,
30934	136.78	1337.56	1336.9	3	1336.89	9.58243	4006.64	C157H253N34O87	SGEVENNSDNSGRYQGLEHR	S1dEN6GlcNAc	5	01Y41Y41M(31M21M21M)61M(31M21M)61M	36	207.43	N2H8F0S0	N,0;	128	O14836	123	142	0
36057	156.94	1566.68	1566.01	3	1566.02	-1.7179	4694.03	C180H314N31O103S1Ct8	LGVIEDHSNRTCLAK	L1dEN9GlcNAcC12CamK15dE	5	01Y41Y41M(31M41Y41L32S)61M(21Y41L32S)61Y41L32S	48	207.42	N5H6F0S3	N,1;	159	Q58FF3	151	165	22	02AI2,02AII2,02AIII2,BI1,BII1,BIII1,CI1,CII1,CIII1,35AI4,35AIII4,15AI2,15AII2,15AIII2,BI2,BII2,BIII2,CI2,CII2,CIII2,35AI3,35AII3,35AIII3,BI3,BII3,BIII3,35AI4,35AIII4,BIII4,02XI1,ZI1,YI1,ZI2,YI2,YI4,YII4,YIII4,YI5,YII5,YIII5,YI6,YII6,YIII6,YI3,YI4,YII4,YIII4,YI1,
17743	80.05	1085.49	1085.16	3	1085.15	1.97865	3252.44	C127H219N24O70Ct4	VVNSTTGPGEHLR	V1dEN3GlcNAc	9	01Y41Y41M(31M41Y41L31Y41L)61M61Y	35	207.41	N5H5F0S0	N,1;	1067	P07996	1065	1077	0
26023	114.6	922.128	921.082	3	921.08	1.90898	2760.22	C97H191N16O60S2Ct12	GNKTCATCK	G1dEN2GlcNAcK3dEC5CamC8CamK9dE	5	01Y41Y41M(31M21M21M)61M(31M)61M	33	207.39	N2H7F0S0	N,1;	212	Q9Y2M2	211	219	4	BI2,BIII3,BI2,BIII3,YI3,YIII3,YI3,YIII3,
31228	136.25	1148.03	1148.28	4	1148.29	-2.81303	4588.12	C187H320N37O92S1	TAAALAPASLTSARMAPALSGANLTSPR	T1dEN23GlcNAc	7	01Y41Y41M(31M21M21M)61M(31M21M)61M21M	41	207.35	N2H9F0S0	N,1;	2379	Q9UQ35	2357	2384	2	03AI4,04AI4,
26348	117.21	1331.9	1331.24	3	1331.25	-6.40042	3989.72	C159H262N29O85Ct4	ANGIWQDGLSTAVQTFSNR	A1dEN18GlcNAc	5	01Y41Y41M(31M21M21M)61M(31M21M)61M21M	33	207.21	N2H9F0S0	N,2;	78	Q96JW4	61	79	1	04AI4,
31086	137.41	1175.19	1174.52	3	1174.52	4.39419	3520.54	C140H235N24O76Ct4	LINYNNSITNSVYSR	L1dEN5GlcNAc	8	01Y41Y41M(31M21M)61M(31M21M)61M21M	30	207.13	N2H8F0S0	N,2;	285	Q5T2Q4	281	295	3	04AI4,YI3,YI3,
26038	114.27	919.744	919.744	3	919.744	-0.157355	2756.21	C105H187N14O63Ct8	EANFTEGSLK	E1dEN3GlcNAcK10dE	5	01Y41Y41M(31M)61M(31M21M)61M21M	30	206.94	N2H7F0S0	N,0;	97	Q9Y6X0	95	104	2	YI3,YI3,
31394	136.9	1148.53	1148.28	4	1148.27	9.9257	4588.06	C192H316N33O90S2	AVCVGNACLLSVFQVITISPSEFR	A1dEC3CamN6GlcNAcC8Cam	5	01Y41Y41M(31M21M21M)61M(31M21M)61M21M	38	206.92	N2H9F0S0	N,1;	98	Q9BXE9	93	116	3	03AI4,45AI3,04AI4,
38084	163.94	1197.88	1197.55	3	1197.54	4.42525	3589.61	C147H246N27O73S1	GMRVDNIINSSAWVIR	G1dEN9GlcNAc	5	01Y41Y41M(31M21M)61M(31M21M)61M21M	35	206.9	N2H8F0S0	N,0;	210	Q5QGZ9	202	217	4	35AI3,04AI4,YI3,YI3,
23449	104.17	1114.81	1114.47	3	1114.47	-7.41161	3340.4	C135H223N20O74S1	MGNNFSSIPSLPR	M1dEN4GlcNAc	5	01Y41Y41M(31M21M21M31G)61M(31M21M)61M	36	206.83	N2H9F0S0	N,1;	4	O76050	1	13	0
24443	107.54	891.433	891.187	4	891.188	-1.4501	3560.73	C138H255N22O74Ct12	EYVNGSNLITKLQAK	E1dEN4GlcNAcK11dEK15dE	5	01Y41Y41M(31M21M21M31G)61M(31M)61M	35	206.79	N2H8F0S0	N,1;	448	O43295	445	459	3	12AIII4,12AIII4,25AIII2,
19412	86.89	1021.43	1021.77	3	1021.76	3.09702	3062.27	C112H201N20O74Ct4	STTQSNRTSR	S1dEN6GlcNAc	5	01Y41Y41M(31M21M21M31G)61M(31M21M)61M	36	206.73	N2H9F0S0	N,1;	627	P30291	622	631	0
19412	86.89	1021.43	1021.77	3	1021.76	3.09702	3062.27	C112H201N20O74Ct4	STTQSNRTSR	S1dEN6GlcNAc	5	01Y41Y41M(31M21M21M31G31G)61M(31M)61M	34	206.73	N2H9F0S0	N,1;	627	P30291	622	631	0
36337	156.81	1202.88	1202.88	3	1202.87	9.02828	3605.58	C145H246N23O81	ATNSTEEEKVDGNVNK	A1dEN3GlcNAcK9dEK16dE	5	01Y41Y41M(31M21M21M)61M(31M21M)61M	36	206.71	N2H8F0S0	N,1;	471	Q52LW3	469	484	0
36337	156.81	1202.88	1202.88	3	1202.87	9.02828	3605.58	C145H246N23O81	ATNSTEEEKVDGNVNK	A1dEN3GlcNAcK9dEK16dE	5	01Y41Y41M(31M21M21M31G)61M(31M)61M	36	206.71	N2H8F0S0	N,1;	471	Q52LW3	469	484	2	12AIII4,25AIII2,
25526	113.43	1432.26	1432.26	3	1432.27	-2.63472	4292.78	C172H279N34O88S2	GSCAEPTFTDTGMVAHINNSR	G1dEC3CamN18GlcNAc	5	01Y41Y41M(31M41Y31F)61M(21Y41L)61Y41L	26	206.55	N5H5F1S0	N,1;	43	Q9UMQ6	26	46	0
31232	136.27	1232.84	1232.85	3	1232.84	5.29882	3695.51	C142H240N23O84S1Ct4	SNECLVSDSPEGSPALSPS	S1dEN2GlcNAcC4Cam	6	01Y41Y41M(31M21M)61M(31M21M)61M21M	40	206.34	N2H8F0S0	N,3;	429	Q59EK9	428	446	3	04AI4,YI3,YI3,
31060	136.06	1148.29	1148.28	4	1148.28	4.90892	4588.07	C180H308N35O90S1Ct12	CGLSQSQGNLSHVDWFSVHKEK	C1dE@CamN9GlcNAcK20dEK22dE	5	01Y41Y41M(31M21M21M31G)61M(31M21M)61M	39	206.32	N2H9F0S0	N,0;	56	P43121	48	69	0
31060	136.06	1148.29	1148.28	4	1148.28	4.90892	4588.07	C180H308N35O90S1Ct12	CGLSQSQGNLSHVDWFSVHKEK	C1dE@CamN9GlcNAcK20dEK22dE	5	01Y41Y41M(31M21M21M31G31G)61M(31M)61M	35	206.32	N2H9F0S0	N,0;	56	P43121	48	69	0
36430	158.52	1479	1478.66	3	1478.67	-6.29043	4431.98	C168H300N29O97Ct12	TYKPNQSTDAKTATR	T1dEK3dEN5GlcNAcK11dE	5	01Y41Y41M(31M41Y41L)61M(21Y41L32S)61Y41L32S	40	206.31	N5H6F0S2	N,1;	1020	Q9ULE4	1016	1030	0
28224	123.91	1501.64	1500.98	3	1500.99	-7.21697	4498.95	C180H301N26O96S1Ct8	ENSSLLDSIFWMAAPK	E1dEN2GlcNAcK16dE	5	01Y41Y41M(31M41Y41L32S)61M(21Y41L32S)61Y41L	39	206.26	N5H6F0S2	N,2;	68	Q9BYC8	67	82	0
32025	139.47	1036.7	1036.95	4	1036.96	-9.28185	4142.8	C166H277N32O87S1	GSVNITDDCQKPQLHNPSR	G1dEN4GlcNAcC9CamK11dE	5	01Y41Y41M(31M21M21M)61M(31M21M)61M21M	40	206.18	N2H9F0S0	N,1;	591	Q68DD2	588	606	3	03AI4,45AI3,04AI4,
27774	123.51	1544.96	1545.3	3	1545.3	1.60611	4631.87	C187H300N29O101S2	KTCCWINETYLAR	K1dEC3CamC4CamN7GlcNAc	5	01Y41Y41M(31M41Y41L32S)61M(21Y41L32S)61Y41L32S	49	206.13	N5H6F0S3	N,2;	779	P40145	773	785	1	YI6,YII6,YIII6,
27951	122.73	1217.57	1217.22	3	1217.22	0.334156	3648.65	C149H255N22O81	SDHNTSTSTKSLLPK	S1dEN4GlcNAcK10dEK15dE	6	01Y41Y41M(31M21M21M31G)61M(31M21M)61M	40	206.08	N2H9F0S0	N,0;	1166	Q9ULU4	1163	1177	0
27650	121.83	1364.23	1364.56	3	1364.55	5.38267	4089.64	C160H258N31O85S2Ct4	NEDQTGRFNMCFNYNVR	N1dEN9GlcNAcC11Cam	5	01Y41Y41M(31M21M21M)61M(31M21M)61M21M	40	205.99	N2H9F0S0	N,1;	1867	Q9HC84	1859	1875	1	04AI4,
29630	129.8	1148.78	1148.77	4	1148.78	-3.92268	4590.08	C183H310N41O89S1Ct4	SASITNLSLDRSGSPMVPSYETSVSPQANR	S1dEN29GlcNAc	6	01Y41Y41M(31M21M)61M(31M)61M	25	205.96	N2H6F0S0	N,3;	333	Q9Y2I7	305	334	5	BI2,CI2,BI2,YI3,YI3,
26430	117.59	1251.23	1250.89	3	1250.88	6.85167	3749.63	C142H250N27O80S1Ct8	TNSLNGTILYSNGNNCGK	T1dEN14GlcNAcC16CamK18dE	7	01Y41Y41M(31M21M21M)61M(31M21M)61M	34	205.93	N2H8F0S0	N,3;	2194	Q5T1H1	2181	2198	0
32485	141.27	1378.58	1379.25	3	1379.24	11.8357	4133.69	C163H270N31O86S3	CNECGKSFSQVSSLTCHR	C1dE@CamN2GlcNAcC4CamK6dEC16Cam	6	01Y41Y41M(31M21M21M31G)61M(31M21M)61M	31	205.93	N2H9F0S0	N,0;	221	Q6ZNG1	220	237	0
24165	105.94	1119.49	1119.49	3	1119.5	-0.323255	3355.47	C129H224N21O74Ct8	AFNQSSHLTTHK	A1dEN3GlcNAcK12dE	5	01Y41Y41M(31M21M21M31G)61M(31M21M)61M	38	205.88	N2H9F0S0	N,3;	266	Q8TD23	264	275	0
34392	150.5	1169.53	1169.19	3	1169.18	2.0689	3504.54	C134H235N22O78Ct8	STVEDFEANTSPTKR	S1dEN9GlcNAcK14dE	7	01Y41Y41M(31M21M21M)61M(31M21M)61M	33	205.76	N2H8F0S0	N,0;	792	Q6P995	784	798	0
27947	122.72	955.213	955.713	4	955.709	4.31902	3817.81	C155H270N25O75S1Ct8	FNTTERVLQTLLGPMFK	F1dEN2GlcNAcK17dE	5	01Y41Y41M(31M21M)61M(31M21M)61M21M	34	205.7	N2H8F0S0	N,3;	12570	Q8WXI7	12569	12585	5	03AI4,45AI3,04AI4,YI3,YI3,
34644	149.56	1498.33	1497.66	3	1497.65	11.9828	4488.92	C185H291N36O92	DDLHYKDEGFSNQSSHLQVHR	D1dEK6dEN12GlcNAc	6	01Y41Y41M(31M21M21M)61M(31M21M)61M21M	28	205.55	N2H9F0S0	N,1;	147	Q02386	136	156	1	04AI4,
36008	156.73	1563.67	1564.01	3	1564.02	-0.961347	4688.03	C183H312N33O104Ct4	TGRNASIHTLLDALER	T1dEN4GlcNAc	5	01Y41Y41M(31M41Y41L32S)61M(21Y41L32S)61Y41L32S	43	205.5	N5H6F0S3	N,0;	422	O00220	419	434	19	02AI2,02AII2,02AIII2,BI1,BII1,BIII1,CI1,CII1,CIII1,35AI4,35AIII4,BI2,BII2,BIII2,CI2,CII2,CIII2,35AI3,35AII3,35AIII3,BI3,BII3,BIII3,35AI4,35AIII4,BIII4,ZI1,YI1,YI2,YI4,YII4,YIII4,14XI5,14XII5,14XIII5,YI5,YII5,YIII5,YI6,YII6,YIII6,YI3,YI1,
36167	156.1	1466.64	1466.64	3	1466.64	-0.302013	4395.91	C170H292N29O97Ct8	AIQLTSDESNKTWGR	A1dEN10GlcNAcK11dE	5	01Y41Y41M(31M41Y41L31Y41L32S)61M61Y41L32S	43	205.48	N5H6F0S2	N,1;	565	Q5TCX8	556	570	0
17149	76.48	1006.09	1006.43	3	1006.43	-2.98604	3016.28	C115H199N20O69Ct4	QHHILNSSR	Q1dEN6GlcNAc	5	01Y41Y41M(31M21M21M)61M(31M21M)61M21M	32	205.47	N2H9F0S0	N,1;	87	O60336	82	90	1	04AI4,
17149	76.48	1006.09	1006.43	3	1006.43	-2.98604	3016.28	C115H199N20O69Ct4	QHHILNSSR	Q1dEN6GlcNAc	5	01Y41Y41M(31M21M21M31G)61M(31M21M)61M	30	205.47	N2H9F0S0	N,1;	87	O60336	82	90	0
28056	123.57	1446.93	1447.93	3	1447.93	2.91819	4339.77	C170H280N31O97S1	NSPNNMSLSNQPGTPR	N1dEN5GlcNAc	5	01Y41Y41M(31M41Y41L31Y41L32S)61M61Y41L32S	45	205.46	N5H6F0S2	N,0;	324	P81877	320	335	0
27467	121.03	1207.21	1207.21	3	1207.21	4.64851	3618.6	C147H245N28O74S1	HLPDGNICRHLLPR	H1dEN6GlcNAcC8Cam	5	01Y41Y41M(31M21M21M31G31G)61M(31M)61M	36	205.36	N2H9F0S0	N,1;	223	Q86WA6	218	231	0
23449	104.17	1114.81	1114.47	3	1114.47	-0.631728	3340.38	C129H219N22O79	QSPNSSSAAASVASR	Q1dEN4GlcNAc	7	01Y41Y41M(31M21M21M31G31G)61M(31M)61M	33	205.34	N2H9F0S0	N,1;	217	Q9H1B7	214	228	0
36686	158.31	1575.68	1575.7	3	1575.69	5.60199	4723.06	C181H317N26O107Ct12	VEEDFNLTTKEGATK	V1dEN6GlcNAcK10dEK15dE	5	01Y41Y41M(31M41Y41L32S)61M(21Y41L32S)61Y41L32S	58	205.27	N5H6F0S3	N,1;	826	Q9BXX2	821	835	25	02AI2,02AII2,02AIII2,BI1,BII1,BIII1,CI1,CII1,CIII1,13AI2,13AII2,13AIII2,24AI2,24AII2,24AIII2,35AI4,35AIII4,14AI2,14AII2,14AIII2,15AI2,15AII2,15AIII2,BI2,BII2,BIII2,CI2,CII2,CIII2,35AI3,35AII3,35AIII3,BI3,BII3,BIII3,35AI4,35AIII4,BIII4,02XI1,ZI1,YI1,02XI2,ZI2,YI2,YI4,YII4,YIII4,YI5,YII5,YIII5,YI6,YII6,YIII6,YI3,YI4,YII4,YIII4,YI1,
27650	121.43	1151.18	1151.19	3	1151.18	11.8697	3450.51	C139H237N20O79	ENSSVEAKDSGLESK	E1dEN2GlcNAcK8dEK15dE	5	01Y41Y41M(31M21M21M)61M(31M21M)61M	29	205.27	N2H8F0S0	N,0;	432	Q9NYV4	431	445	0
28417	124.75	1377.27	1377.93	3	1377.92	6.45127	4129.75	C161H270N31O88S1Ct4	RLCNATTQTEELWSR	R1dEC3CamN4GlcNAc	6	01Y41Y41M(31M41Y41L32S)61M61Y41L32S	42	205.25	N4H5F0S2	N,1;	207	Q9P2Z0	204	218	0
36167	156.1	1466.64	1466.64	3	1466.65	-5.25411	4395.93	C175H296N33O96	GLLLTVNTSSQNGRPGR	G1dEN7GlcNAc	5	01Y41Y41M(31M41Y41L31Y41L32S)61M61Y41L32S	41	205.2	N5H6F0S2	N,0;	483	Q9H6R7	477	493	0
30934	136.78	1337.56	1336.9	3	1336.89	9.58243	4006.64	C157H253N34O87	SGEVENNSDNSGRYQGLEHR	S1dEN6GlcNAc	5	01Y41Y41M(31M21M)61M(31M21M)61M21M	34	205.16	N2H8F0S0	N,0;	128	O14836	123	142	3	CI3,YI3,YI3,
17743	80.05	1085.49	1085.16	3	1085.15	1.97865	3252.44	C127H219N24O70Ct4	VVNSTTGPGEHLR	V1dEN3GlcNAc	9	01Y41Y41M(31M41Y)61M(21Y41L)61Y41L	33	205.13	N5H5F0S0	N,1;	1067	P07996	1065	1077	0
23449	104.17	1114.81	1114.47	3	1114.47	-4.4111	3340.39	C133H215N22O73Ct4	WGHNITEFQQR	W1dEN4GlcNAc	11	01Y41Y41M(31M21M21M31G31G)61M(31M)61M	34	205.12	N2H9F0S0	N,2;	280	Q96HE7	277	287	0
36337	156.81	1202.88	1202.88	3	1202.88	-3.43273	3605.63	C145H246N25O76Ct4	GNLFEPVINALLDNGTR	G1dEN14GlcNAc	5	01Y41Y41M(31M21M21M31G)61M(31M)61M	38	205.12	N2H8F0S0	N,0;	625	Q5MIZ7	612	628	2	12AIII4,25AIII2,
31086	137.41	1175.19	1174.52	3	1174.53	-6.85203	3520.58	C134H239N24O77Ct8	SIHEQDTNVNNSVLK	S1dEN10GlcNAcK15dE	5	01Y41Y41M(31M21M)61M(31M21M)61M21M	31	205.06	N2H8F0S0	N,0;	299	Q9UPP5	290	304	3	04AI4,YI3,YI3,
36188	156.19	1371.62	1371.62	3	1371.62	1.26517	4110.83	C169H277N28O85Ct4	TNASGLEVPLFHLFAR	T1dEN2GlcNAc	5	01Y41Y41M(31M(21Y41L)41Y41L)61M61Y41L32S	43	205.06	N5H6F0S1	N,0;	26	Q99678	25	40	0
26348	117.21	1331.9	1331.24	3	1331.25	-6.40042	3989.72	C159H262N29O85Ct4	ANGIWQDGLSTAVQTFSNR	A1dEN18GlcNAc	5	01Y41Y41M(31M21M21M31G)61M(31M21M)61M	32	204.98	N2H9F0S0	N,2;	78	Q96JW4	61	79	0
31251	136.35	1148.54	1148.29	4	1148.27	12.8012	4588.06	C191H312N33O95	GDGFIHNLSLDPSGVLDDKNGEQK	G1dEN7GlcNAcK19dEK24dE	5	01Y41Y41M(31M21M21M)61M(31M21M)61M21M	35	204.97	N2H9F0S0	N,2;	840	Q7Z333	834	857	2	03AI4,04AI4,
24619	108.33	1166.89	1166.88	3	1166.87	10.3931	3497.59	C147H242N23O73	SFFEAKVQAINVSSR	S1dEK6dEN11GlcNAc	6	01Y41Y41M(31M21M21M)61M(31M21M)61M	31	204.8	N2H8F0S0	N,0;	202	Q96C19	192	206	0
31086	137.41	1175.19	1174.85	3	1174.86	-5.83731	3520.56	C150H243N22O69S2	AFTGRFLCNMTFLK	A1dEC8CamN9GlcNAcK14dE	7	01Y41Y41M(31M21M)61M(31M21M)61M21M	32	204.79	N2H8F0S0	N,2;	1728	Q9Y4A5	1720	1733	3	04AI4,YI3,YI3,
26295	115.83	1032.46	1032.46	3	1032.47	-7.9496	3094.38	C119H209N20O67Ct8	IHNGSSEALSQYK	I1dEN3GlcNAcK13dE	6	01Y41Y41M(31M21M)61M(31M21M)61M	27	204.74	N2H7F0S0	N,1;	175	Q96PB1	173	185	4	BI2,YI3,ZI3,YI3,
35026	151.1	1131.27	1131.27	4	1131.26	8.61622	4520.01	C194H304N33O87S1	IHESAGLPFFEIFVDAPLNICESR	I1dEN19GlcNAcC21Cam	6	01Y41Y41M(31M21M21M)61M(31M21M)61M	37	204.71	N2H8F0S0	N,0;	153	O95340	135	158	0
31687	139.85	1328.58	1328.24	3	1328.25	-11.9568	3980.74	C149H267N28O82S2Ct12	CEECGKAFNQSSTLTTHK	C1dE@CamC4CamK6dEN9GlcNAcK18dE	5	01Y41Y41M(31M21M)61M(31M21M)61M21M	34	204.68	N2H8F0S0	N,0;	355	Q9H8G1	347	364	3	04AI4,ZI3,YI3,
30920	136.73	1147.53	1148.28	4	1148.28	2.88509	4588.07	C195H312N33O92	YLINSYDFVNDTLSLKHTSAGPR	Y1dEN10GlcNAcK16dE	5	01Y41Y41M(31M21M21M)61M(31M21M)61M21M	43	204.58	N2H9F0S0	N,0;	59	Q9BYG0	50	72	2	03AI4,04AI4,
34672	149.67	1123	1123.26	4	1123.25	8.6965	4487.95	C173H300N29O100Ct8	EAASEEALTAVQSGNVSEPEDIEK	E1dEN15GlcNAcK24dE	8	01Y41Y41M(31M21M21M31G)61M(31M21M)61M	33	204.55	N2H9F0S0	N,0;	337	Q8NHU2	323	346	0
34672	149.67	1123	1123.26	4	1123.25	8.6965	4487.95	C173H300N29O100Ct8	EAASEEALTAVQSGNVSEPEDIEK	E1dEN15GlcNAcK24dE	8	01Y41Y41M(31M21M21M31G31G)61M(31M)61M	30	204.55	N2H9F0S0	N,0;	337	Q8NHU2	323	346	0
23360	103.78	1200.85	1200.52	3	1200.52	-3.67763	3598.54	C146H241N22O81	QQNFGLNNATQPK	Q1dEN8GlcNAcK13dE	5	01Y41Y41M(31M21M21M31G31G)61M(31M21M)61M	31	204.51	N2H10F0S0	N,1;	59	Q5VTH9	52	64	0
32025	139.47	1036.7	1036.95	4	1036.96	-12.7998	4142.81	C162H277N28O87S1Ct8	SFMESGGTVLSTNWSDVGKR	S1dEN13GlcNAcK19dE	5	01Y41Y41M(31M21M21M)61M(31M21M)61M21M	40	204.43	N2H9F0S0	N,1;	343	Q9Y2Z0	331	350	3	03AI4,45AI3,04AI4,
37878	164.41	1197.54	1197.54	3	1197.54	2.24276	3589.61	C154H246N21O75	KPAPVPAEPFDNTTYK	K1dEN12GlcNAcK16dE	6	01Y41Y41M(31M21M21M)61M(31M21M)61M	34	204.38	N2H8F0S0	N,0;	68	P56181	57	72	0
34764	150.73	1131.27	1131.51	4	1131.5	9.83719	4520.98	C175H307N34O95S2Ct4	SLMASLTNMSRSSPSELSLNDSLR	S1dEN20GlcNAc	9	01Y41Y41M(31M21M21M)61M(31M21M)61M21M	39	204.29	N2H9F0S0	N,1;	473	Q9ULS6	454	477	3	03AI4,45AI3,04AI4,
32360	141.26	1325.55	1325.24	3	1325.23	2.07343	3971.68	C156H256N33O81S1Ct4	WSPHHNCTQVATANDTTLR	W1dEN6GlcNAcC7Cam	5	01Y41Y41M(31M21M21M)61M(31M21M)61M	33	204.24	N2H8F0S0	N,1;	197	Q53HC9	192	210	0
26588	116.75	1330.6	1331.25	3	1331.26	-10.8036	3989.76	C151H266N33O82S1Ct8	HTGAGVHMENNVSDRRPK	H1dEN11GlcNAcK18dE	6	01Y41Y41M(31M21M21M)61M(31M21M)61M21M	33	204.12	N2H9F0S0	N,1;	821	Q14C87	811	828	1	04AI4,
31601	139.49	1368.91	1368.91	3	1368.9	13.3642	4102.66	C154H261N30O95Ct4	ASSNPNATSSSSQDPESLQDR	A1dEN6GlcNAc	6	01Y41Y41M(31M21M21M31G31G)61M(31M)61M	31	204.1	N2H9F0S0	N,2;	25	P05155	20	40	0
23543	104.59	1269.91	1269.58	3	1269.56	19.5	3804.65	C155H255N28O79S1	CQNIYLTTGYAGSKNGSR	C1dE@CamK14dEN15GlcNAc	6	01Y41Y41M(31M21M21M)61M(31M21M)61M	28	204.09	N2H8F0S0	N,2;	260	O15226	246	263	0
31818	138.62	1155.87	1155.87	3	1155.86	4.98182	3464.57	C142H235N24O71Ct4	FEAEHISNYTALLLSR	F1dEN8GlcNAc	18	01Y41Y41M(31M21M21M)61M(31M)61M	28	204.08	N2H7F0S0	N,3;	69	Q9NPR2	62	77	4	BI2,BIII3,BI2,BIII3,YI3,YIII3,YI3,YIII3,
28224	123.91	1501.64	1500.98	3	1500.98	-1.40947	4498.92	C170H301N30O98S2Ct8	IIATEQNTCAMEKSGR	I1dEN7GlcNAcC9CamK13dE	5	01Y41Y41M(31M41Y41L32S)61M(21Y41L32S)61Y41L	41	204.04	N5H6F0S2	N,1;	880	O15050	874	889	0
19473	87.3	913.728	913.396	3	913.389	7.66289	2737.15	C104H178N19O62Ct4	RGDGFVNESR	R1dEN7GlcNAc	5	01Y41Y41M(31M21M)61M(31M21M)61M	29	204.01	N2H7F0S0	N,2;	328	P59797	322	331	3	BI2,YI3,YI3,
34798	150.87	1237.59	1237.93	3	1237.91	14.8124	3710.71	C138H261N22O81S1Ct12	STVNCSDSLLSKLNK	S1dEC5CamK12dEN14GlcNAcK15dE	6	01Y41Y41M(31M21M21M31G31G)61M(31M)61M	34	203.98	N2H9F0S0	N,0;	205	Q86WS4	192	206	0
34798	150.87	1237.59	1237.93	3	1237.91	14.8124	3710.71	C138H261N22O81S1Ct12	STVNCSDSLLSKLNK	S1dEN4GlcNAcC5CamK12dEK15dE	6	01Y41Y41M(31M21M21M31G31G)61M(31M)61M	34	203.98	N2H9F0S0	N,0;	195	Q86WS4	192	206	0
32044	141.28	1378.58	1378.92	3	1378.93	-4.66495	4132.76	C155H271N28O94Ct8	AVAEEDNGSIGEETDSSPGRK	A1dEN7GlcNAcK21dE	5	01Y41Y41M(31M21M21M31G31G)61M(31M)61M	28	203.95	N2H9F0S0	N,1;	658	Q13586	652	672	0
38620	165.43	1569.43	1569.43	4	1569.42	6.14891	6271.65	C263H397N52O119S1Ct4	RYYEVWDTEPSFNVSYALHLWNHMNQEGR	R1dEN13GlcNAc	7	01Y41Y41M(31M41Y41L32S)61M(21Y41L32S)61Y41L	35	203.79	N5H6F0S2	N,0;	282	Q9UNA3	270	298	0
36167	156.1	1466.64	1466.64	3	1466.64	3.70443	4395.89	C185H292N27O94	QKDGYLNGSQFSWK	Q1dEK2dEN7GlcNAcK14dE	5	01Y41Y41M(31M41Y41L32S)61M(21Y41L32S)61Y41L	40	203.77	N5H6F0S2	N,1;	991	Q9UL68	985	998	0
24165	105.94	1119.49	1119.49	3	1119.49	5.15156	3355.45	C136H228N21O73S1	TNLTWSCRVNK	T1dEN2GlcNAcC7CamK11dE	5	01Y41Y41M(31M21M21M31G31G)61M(31M)61M	42	203.72	N2H9F0S0	N,1;	167	Q9NYW3	166	176	1	23XIII3,
17019	75.87	953.75	954.085	3	954.087	-2.81869	2859.24	C109H192N19O65Ct4	QSNLTQHLR	Q1dEN3GlcNAc	5	01Y41Y41M(31M21M)61M(31M21M)61M21M	34	203.67	N2H8F0S0	N,1;	64	Q96CX3	62	70	3	YI3,YI3,YI3,
18948	84.84	1172.83	1172.83	3	1172.84	-7.47772	3515.49	C140H228N29O75	RGQDPQANWVNQTSR	R1dEN11GlcNAc	5	01Y41Y41M(31M21M21M)61M(31M21M)61M	31	203.55	N2H8F0S0	N,1;	620	Q9HD43	610	624	0
38121	164.09	1197.55	1197.55	3	1197.55	-4.90346	3589.64	C140H250N23O75S1Ct8	DFVTLLTANTCDIRK	D1dEN9GlcNAcC11CamK15dE	5	01Y41Y41M(31M21M)61M(31M21M)61M21M	35	203.54	N2H8F0S0	N,0;	1389	Q96QE3	1381	1395	2	04AI4,YI3,
38121	164.09	1197.55	1197.55	3	1197.55	-4.90346	3589.64	C140H250N23O75S1Ct8	DFVTLLTANTCDIRK	D1dEN9GlcNAcC11CamK15dE	5	01Y41Y41M(31M21M21M31G)61M(31M)61M	37	203.54	N2H8F0S0	N,0;	1389	Q96QE3	1381	1395	2	12AIII4,25AIII2,
19412	86.89	1021.43	1021.77	3	1021.76	5.42438	3062.26	C118H201N16O73Ct4	FVSNVTEADR	F1dEN4GlcNAc	5	01Y41Y41M(31M21M21M31G31G)61M(31M)61M	33	203.46	N2H9F0S0	N,1;	492	P14616	489	498	0
34764	150.73	1131.27	1131.51	4	1131.52	-6.33236	4521.05	C188H311N32O94	TAVNISPPSEPSDPVTILAENVPPR	T1dEN4GlcNAc	7	01Y41Y41M(31M21M21M)61M(31M21M)61M21M	39	203.41	N2H9F0S0	N,1;	20200	Q8WZ42	20197	20221	3	03AI4,45AI3,04AI4,
25829	113.35	1100.48	1100.48	3	1100.48	-1.81101	3298.44	C121H221N24O72S1Ct8	IGECQNAQGNKTR	I1dEC4CamN10GlcNAcK11dE	5	01Y41Y41M(31M21M)61M(31M21M)61M21M	28	203.34	N2H8F0S0	N,0;	309	Q05D60	300	312	3	04AI4,YI3,YI3,
16579	73.81	941.056	941.393	3	941.391	1.36627	2821.16	C105H186N19O62S2Ct4	NQSVPLSCCR	N1GlcNAc@dEC8CamC9Cam	8	01Y41Y41M(31M21M21M)61M(31M)61M	29	203.32	N2H7F0S0	N,0;	167	O60637	167	176	5	BI2,BIII3,CI2,CIII3,BI2,BIII3,YI3,YIII3,YI3,YIII3,
27272	121.32	1153.2	1153.19	3	1153.19	-1.34865	3456.56	C137H239N24O72S1Ct4	DLHSLNLSINPLAMR	D1dEN6GlcNAc	5	01Y41Y41M(31M21M21M31G)61M(31M)61M	32	203.27	N2H8F0S0	N,0;	2618	Q6ZS30	2613	2627	0
33957	148.84	1428.12	1428.39	4	1428.37	12.4345	5707.47	C223H385N40O123S2Ct4	SLMASLTNMSRSSPSELSLNDSLR	S1dEN20GlcNAc	5	01Y41Y41M(31M(21Y(31F)41L31Y)41Y41L)61M(21Y(31F)41L31Y)61Y41L	34	203.24	N8H7F2S0	N,0;	473	Q9ULS6	454	477	0
22909	100.65	1306.54	1306.05	4	1306.04	9.12666	5219.14	C210H333N36O111S1Ct4	TFMPIAWAAAYGNNSDGIENR	T1dEN13GlcNAc	5	01Y41Y41M(31M41Y41L32S)61M(21Y41L32S)61Y41L32S	46	203.16	N5H6F0S3	N,0;	366	P17010	354	374	2	YI6,YII6,YIII6,YI6,YII6,YIII6,
27957	123.14	1325.22	1325.89	3	1325.89	-1.10303	3973.65	C161H258N29O84S1	MIHGVSRYYNTSER	M1dEN10GlcNAc	7	01Y41Y41M(31M)61M(21Y41L32S)61Y41L32S	38	203.15	N4H5F0S2	N,1;	277	Q96JB1	268	281	0
28823	128.05	1336.57	1336.57	3	1336.56	7.07349	4005.66	C157H262N25O89S1Ct4	SMDELDLNYSIDAVR	S1dEN8GlcNAc	5	01Y41Y41M(31M41Y41L32S)61M61Y41L32S	39	203.11	N4H5F0S2	N,1;	120	Q8IUA7	113	127	0
31734	138.29	1029.69	1029.69	4	1029.7	-6.32616	4113.75	C154H270N31O89S1Ct8	GAVPTDKACESASHDNQSVR	G1dEK7dEC9CamN16GlcNAc	5	01Y41Y41M(31M21M21M)61M(31M21M)61M21M	46	203.08	N2H9F0S0	N,1;	292	Q8TBZ6	277	296	2	03AI4,04AI4,
25697	112.75	1274.9	1273.89	3	1273.88	8.02184	3818.62	C152H253N26O86	HINNNLSSSLGDAQDEK	H1dEN5GlcNAcK17dE	5	01Y41Y41M(31M21M21M)61M(31M21M)61M21M	33	203.07	N2H9F0S0	N,1;	500	Q6P995	496	512	1	04AI4,
26295	115.83	1032.46	1032.46	3	1032.46	3.58205	3094.35	C126H205N24O65	NWSLSQVNVSHAR	N1dEN8GlcNAc	5	01Y41Y41M(31M21M)61M(31M21M)61M	28	202.98	N2H7F0S0	N,1;	538	P55291	531	543	3	BI2,YI3,YI3,
36337	156.81	1202.88	1202.88	3	1202.88	-3.43273	3605.63	C145H246N25O76Ct4	GNLFEPVINALLDNGTR	G1dEN14GlcNAc	5	01Y41Y41M(31M21M21M)61M(31M21M)61M	38	202.97	N2H8F0S0	N,0;	625	Q5MIZ7	612	628	0
27467	121.03	1207.21	1207.21	3	1207.2	5.9565	3618.59	C134H245N26O79S1Ct8	VANNSISCNRQSGVK	V1dEN3GlcNAcC8CamK15dE	5	01Y41Y41M(31M21M21M)61M(31M21M)61M21M	38	202.84	N2H9F0S0	N,2;	773	Q9UK96	771	785	2	45AI3,04AI4,
25784	114.62	1383.57	1383.58	3	1383.58	1.88505	4146.72	C165H265N36O78S3Ct4	GHCWGPGPTQCVNCSQFLR	G1dEC3CamC11CamN13GlcNAcC14Cam	13	01Y41Y41M(31M41Y41L)(41Y)61M61Y41L	26	202.83	N5H5F0S0	N,1;	530	P04626	518	536	0
17019	75.87	953.75	954.085	3	954.083	1.28472	2859.23	C106H196N13O67S1Ct8	MDNLSDTLK	M1dEN3GlcNAcK9dE	5	01Y41Y41M(31M21M21M)61M(31M21M)61M	35	202.8	N2H8F0S0	N,1;	3	P52306	1	9	0
28224	123.91	1501.64	1500.98	3	1500.99	-4.85453	4498.94	C181H297N34O97	LQNQTEPRAQPGSPPPR	L1dEN3GlcNAc	6	01Y41Y41M(31M41Y41L32S)61M(21Y41L32S)61Y41L	42	202.74	N5H6F0S2	N,2;	129	Q8N413	127	143	0
36057	156.94	1566.68	1566.01	3	1566.01	-0.0799901	4694.02	C193H318N27O103S1	NYSLLIDQPDKCAK	N1GlcNAc@dEK11dEC12CamK14dE	5	01Y41Y41M(31M41Y41L32S)61M(21Y41L32S)61Y41L32S	46	202.66	N5H6F0S3	N,0;	127	Q9NY97	127	140	20	02AI2,02AII2,02AIII2,BI1,BII1,BIII1,CI1,CII1,CIII1,35AI4,35AIII4,15AI2,15AII2,15AIII2,BI2,BII2,BIII2,CI2,CII2,CIII2,35AI3,35AII3,35AIII3,BI3,BII3,BIII3,35AI4,35AIII4,BIII4,ZI1,YI1,YI2,YI4,YII4,YIII4,YI5,YII5,YIII5,YI6,YII6,YIII6,YI3,YI4,YII4,YIII4,YI1,
36430	158.52	1479	1478.66	3	1478.65	3.55969	4431.94	C169H296N31O98Ct8	EINSLNLTESHNSRK	E1dEN6GlcNAcK15dE	5	01Y41Y41M(31M41Y41L32S)61M(21Y41L32S)61Y41L	40	202.61	N5H6F0S2	N,1;	930	P23229	925	939	0
24165	105.94	1119.49	1119.49	3	1119.5	-1.34961	3355.47	C141H228N19O73	IPFQNNNSLGFK	I1dEN6GlcNAcK12dE	5	01Y41Y41M(31M21M21M31G31G)61M(31M)61M	39	202.6	N2H9F0S0	N,1;	344	Q7Z443	339	350	1	23XIII3,
26188	114.93	1241.21	1240.88	3	1240.88	0.89053	3719.61	C151H244N27O77Ct4	FIDFQFQDSNSSLRPR	F1dEN10GlcNAc	5	01Y41Y41M(31M21M21M)61M(31M21M)61M	30	202.49	N2H8F0S0	N,0;	15	Q99677	6	21	0
26188	114.93	1241.21	1240.88	3	1240.88	0.89053	3719.61	C151H244N27O77Ct4	FIDFQFQDSNSSLRPR	F1dEN10GlcNAc	5	01Y41Y41M(31M21M)61M(31M21M)61M21M	30	202.49	N2H8F0S0	N,0;	15	Q99677	6	21	3	04AI4,YI3,YI3,
36378	156.99	1202.87	1202.88	3	1202.89	-3.77715	3605.64	C147H254N23O77S1	QDTCSIVAISLNITQK	Q1dEC4CamN12GlcNAcK16dE	5	01Y41Y41M(31M21M)61M(31M21M)61M21M	40	202.48	N2H8F0S0	N,0;	246	Q10570	235	250	4	02AI3,04AI4,YI3,YI3,
36724	158.47	1653.95	1653.97	4	1653.96	5.08907	6609.8	C272H431N56O125S4	ISIGCFAMATQTSHVFHGQENMFLENHCIRR	I1dEC5CamN26GlcNAcC28Cam	7	01Y41Y41M(31M21Y(31F)41L21F)61M(21Y41L32S)61Y41L32S	38	202.45	N5H6F2S2	N,1;	32	A6NCI4	7	37	1	25AIII3,
36126	155.93	1100.24	1100.24	4	1100.23	7.22195	4395.9	C175H296N27O96S1Ct4	ALITNICEDYLVSVR	A1dEN5GlcNAcC7Cam	6	01Y41Y41M(31M41Y41L)61M(21Y41L32S)61Y41L32S	41	202.45	N5H6F0S2	N,0;	1591	O60522	1587	1601	0
36337	156.81	1202.88	1202.88	3	1202.87	9.02828	3605.58	C145H246N23O81	ATNSTEEEKVDGNVNK	A1dEN3GlcNAcK9dEK16dE	5	01Y41Y41M(31M21M)61M(31M21M)61M21M	39	202.41	N2H8F0S0	N,1;	471	Q52LW3	469	484	4	02AI3,04AI4,YI3,YI3,
37938	164.66	1198.21	1197.54	3	1197.55	-5.9752	3589.63	C146H250N23O79	DEKNQSIIVSGESGAGK	D1dEK3dEN4GlcNAcK17dE	5	01Y41Y41M(31M21M21M)61M(31M21M)61M	35	202.39	N2H8F0S0	N,1;	156	Q9ULV0	153	169	0
37938	164.66	1198.21	1197.54	3	1197.55	-5.9752	3589.63	C146H250N23O79	DEKNQSIIVSGESGAGK	D1dEK3dEN4GlcNAcK17dE	5	01Y41Y41M(31M21M)61M(31M21M)61M21M	37	202.39	N2H8F0S0	N,1;	156	Q9ULV0	153	169	3	04AI4,YI3,YI3,
25784	114.62	1383.57	1383.58	3	1383.58	1.88505	4146.72	C165H265N36O78S3Ct4	GHCWGPGPTQCVNCSQFLR	G1dEC3CamC11CamN13GlcNAcC14Cam	13	01Y41Y41M(31M41Y41L)61M(21Y41L)61Y	27	202.36	N5H5F0S0	N,1;	530	P04626	518	536	0
19393	86.8	1183.17	1182.84	3	1182.84	-4.83388	3545.51	C138H234N29O76S1	NASVMDQGPAGNRTVNR	N1dEN12GlcNAc	7	01Y41Y41M(31M21M21M)61M(31M21M)61M	27	202.34	N2H8F0S0	N,0;	285	Q14953	274	290	0
28370	126.1	1154.16	1154.15	3	1154.16	-2.09224	3459.45	C134H228N23O76S1Ct4	NMSFVNDLTVTQDGR	N1GlcNAc@dE	19	01Y41Y41M(31M21M)61M(31M21M)61M21M	28	202.31	N2H8F0S0	N,0;	196	Q9HDC9	196	210	2	04AI4,YI3,
32449	141.61	1127.49	1127.49	4	1127.5	-9.52674	4504.97	C183H295N36O91Ct4	RFYQNVSITQGEGGFEINLDHR	R1dEN5GlcNAc	5	01Y41Y41M(31M21M21M)61M(31M21M)61M21M	33	202.31	N2H9F0S0	N,0;	52	Q8N5M1	48	69	3	03AI4,45AI3,04AI4,
23360	103.78	1200.85	1200.52	3	1200.52	-2.55146	3598.54	C141H241N24O83	TEIENVRNGTQVR	T1dEN8GlcNAc	5	01Y41Y41M(31M21M21M31G31G)61M(31M21M)61M	31	202.26	N2H10F0S0	N,1;	229	P48547	222	234	0
36686	158.31	1575.68	1575.7	3	1575.69	7.03439	4723.05	C180H317N28O104S1Ct12	LEKNFSCNVNTDIK	L1dEK3dEN4GlcNAcC7CamK14dE	5	01Y41Y41M(31M41Y41L32S)61M(21Y41L32S)61Y41L32S	58	202.22	N5H6F0S3	N,1;	251	Q8TCQ1	248	261	2	YI5,YII5,YIII5,YI6,YII6,YIII6,
37878	164.41	1197.54	1197.54	3	1197.54	2.24276	3589.61	C154H246N21O75	KPAPVPAEPFDNTTYK	K1dEN12GlcNAcK16dE	6	01Y41Y41M(31M21M)61M(31M21M)61M21M	35	202.21	N2H8F0S0	N,0;	68	P56181	57	72	3	04AI4,YI3,YI3,
17750	79.13	964.101	964.1	3	964.09	10.9831	2889.25	C109H194N15O67Ct8	SNLSFENQK	S1dEN2GlcNAcK9dE	5	01Y41Y41M(31M21M)61M(31M21M)61M21M	31	202.18	N2H8F0S0	N,2;	140	Q8N8J6	139	147	3	YI3,YI3,YI3,
17726	79.14	1018.78	1018.45	3	1018.44	8.19622	3052.3	C119H207N20O69S1	TLCARAVANR	T1dEC3CamN9GlcNAc	6	01Y41Y41M(31M21M21M31G)61M(31M21M)61M	32	202.08	N2H9F0S0	N,0;	231	P35998	223	232	0
26447	116.53	931.099	931.098	6	931.098	-0.297116	5578.54	C225H378N55O104S2	TCGEVIVKGATSAEPGSSNHTNMGNLAVLSQGNTSSSR	T1dEC2CamK8dEN33GlcNAc	9	01Y(61F)41Y41M(31M41Y)61M(21Y)61Y	22	202.04	N5H3F1S0	N,0;	398	Q9Y2X9	366	403	0
26447	116.53	931.099	931.098	6	931.098	-0.297116	5578.54	C225H378N55O104S2	TCGEVIVKGATSAEPGSSNHTNMGNLAVLSQGNTSSSR	T1dEC2CamK8dEN19GlcNAc	9	01Y(61F)41Y41M(31M41Y)61M(21Y)61Y	22	202.04	N5H3F1S0	N,0;	384	Q9Y2X9	366	403	0
32360	141.26	1325.55	1325.24	3	1325.23	2.07343	3971.68	C156H256N33O81S1Ct4	WSPHHNCTQVATANDTTLR	W1dEN6GlcNAcC7Cam	5	01Y41Y41M(31M21M21M31G)61M(31M)61M	33	202.02	N2H8F0S0	N,1;	197	Q53HC9	192	210	1	12AIII4,
28224	123.91	1501.64	1500.98	3	1500.98	-0.0150475	4498.91	C176H293N30O98Ct8	DNSTRNIFIYHEDGK	D1dEN2GlcNAcK15dE	5	01Y41Y41M(31M41Y41L31Y41L32S)61M61Y41L32S	42	202.01	N5H6F0S2	N,2;	203	O75689	202	216	4	03AI5,03AII5,35AI5,35AII5,BII5,YII4,
31086	137.41	1175.19	1174.52	3	1174.53	-3.90875	3520.57	C136H243N22O73S2Ct8	IPLMLNDSGSAHSMPK	I1dEN6GlcNAcK16dE	5	01Y41Y41M(31M21M)61M(31M21M)61M21M	31	201.97	N2H8F0S0	N,1;	214	Q00613	209	224	3	04AI4,YI3,YI3,
38326	164.19	1197.88	1197.54	3	1197.56	-11.827	3589.65	C138H250N21O75S1Ct12	WETSIMVKEPTNGSK	W1dEK8dEN12GlcNAcK15dE	6	01Y41Y41M(31M21M21M)61M(31M21M)61M	32	201.96	N2H8F0S0	N,2;	241	Q96MR6	230	244	0
26634	117.38	1305.24	1305.24	3	1305.23	1.97882	3911.68	C148H260N27O85S1Ct8	TNSLNGTILYSNGNNCGK	T1dEN14GlcNAcC16CamK18dE	7	01Y41Y41M(31M21M21M)61M(31M21M)61M21M	36	201.82	N2H9F0S0	N,4;	2194	Q5T1H1	2181	2198	2	45AI3,04AI4,
37143	159.38	1575.94	1577.19	4	1577.17	11.6573	6302.66	C246H406N51O136Ct4	DLIYINDEDPSSSIESSDPSLSSSATSNRNQTSR	D1dEN30GlcNAc	9	01Y41Y41M(31M41Y41L31Y41L32S)61M61Y41L32S	49	201.82	N5H6F0S2	N,5;	324	P32519	295	328	0
34644	149.56	1498.33	1497.66	3	1497.65	11.1174	4488.92	C183H295N30O88S2Ct8	ELPMNQTLFGEMFFGYNNHSK	E1dEN18GlcNAcK21dE	7	01Y41Y41M(31M21M21M)61M(31M21M)61M21M	29	201.69	N2H9F0S0	N,4;	742	O14525	725	745	1	04AI4,
34644	149.56	1498.33	1497.66	3	1497.65	11.1174	4488.92	C183H295N30O88S2Ct8	ELPMNQTLFGEMFFGYNNHSK	E1dEN5GlcNAcK21dE	5	01Y41Y41M(31M21M21M)61M(31M21M)61M21M	29	201.69	N2H9F0S0	N,2;	729	O14525	725	745	1	04AI4,
28184	124.14	1319.89	1319.89	3	1319.89	-3.21622	3955.66	C158H260N29O85S1	TLFVDQNLSMSVQDNESNR	T1dEN15GlcNAc	7	01Y41Y41M(31M21M)61M(31M21M)61M21M	30	201.6	N2H8F0S0	N,0;	685	Q6Q759	671	689	4	45AI3,04AI4,YI3,YI3,
28184	124.14	1319.89	1319.89	3	1319.89	-3.21622	3955.66	C158H260N29O85S1	TLFVDQNLSMSVQDNESNR	T1dEN7GlcNAc	7	01Y41Y41M(31M21M)61M(31M21M)61M21M	30	201.6	N2H8F0S0	N,0;	677	Q6Q759	671	689	4	45AI3,04AI4,YI3,YI3,
24165	105.94	1119.49	1119.49	3	1119.5	-0.323255	3355.47	C129H224N21O74Ct8	AFNQSSHLTTHK	A1dEN3GlcNAcK12dE	5	01Y41Y41M(31M21M21M)61M(31M21M)61M21M	39	201.57	N2H9F0S0	N,3;	266	Q8TD23	264	275	3	45AI3,02AI3,04AI4,
31347	138.47	1318.23	1318.23	3	1318.24	-3.74574	3950.7	C169H265N20O86	GPEFYLENISLSWEK	G1dEN8GlcNAcK15dE	5	01Y41Y41M(31M21M21M31G)61M(31M21M)61M21M	40	201.47	N2H10F0S0	N,1;	38	Q9BXU3	31	45	0
30920	136.73	1147.53	1148.28	4	1148.28	-3.29198	4588.1	C194H320N31O92S1	KMIITEDSLPSLEAILNYSIFNR	K1dEN17GlcNAc	5	01Y41Y41M(31M21M21M)61M(31M21M)61M21M	43	201.4	N2H9F0S0	N,1;	193	Q8TE76	177	199	2	03AI4,04AI4,
26430	117.59	1251.23	1250.89	3	1250.89	-0.90125	3749.66	C145H254N29O79S1Ct4	LLGDPSRNNCSLSIVDAR	L1dEN9GlcNAcC10Cam	5	01Y41Y41M(31M21M)61M(31M21M)61M21M	34	201.26	N2H8F0S0	N,0;	100	P20138	92	109	3	04AI4,YI3,YI3,
26430	117.59	1251.23	1250.89	3	1250.89	-0.90125	3749.66	C145H254N29O79S1Ct4	LLGDPSRNNCSLSIVDAR	L1dEN8GlcNAcC10Cam	5	01Y41Y41M(31M21M)61M(31M21M)61M21M	34	201.26	N2H8F0S0	N,0;	99	P20138	92	109	3	04AI4,YI3,YI3,
26430	117.59	1251.23	1250.89	3	1250.88	6.85167	3749.63	C142H250N27O80S1Ct8	TNSLNGTILYSNGNNCGK	T1dEN14GlcNAcC16CamK18dE	7	01Y41Y41M(31M21M)61M(31M21M)61M21M	34	201.26	N2H8F0S0	N,3;	2194	Q5T1H1	2181	2198	3	04AI4,YI3,YI3,
26430	117.59	1251.23	1250.89	3	1250.88	6.85167	3749.63	C142H250N27O80S1Ct8	TNSLNGTILYSNGNNCGK	T1dEN14GlcNAcC16CamK18dE	7	01Y41Y41M(31M21M21M31G)61M(31M)61M	34	201.26	N2H8F0S0	N,3;	2194	Q5T1H1	2181	2198	0
16358	72.67	1326.87	1326.53	3	1326.53	4.05043	3975.56	C156H256N21O95S1	NSSTMLYSR	N1GlcNAc@dE	5	01Y41Y41M(31M41Y41L32S)61M(21Y41L32S)61Y41L32S	48	201.16	N5H6F0S3	N,0;	729	Q96DR7	729	737	1	YI5,YII5,YIII5,
16358	72.67	1326.87	1326.53	3	1326.53	0.118354	3975.57	C149H252N27O92S1Ct4	NRCPGASHR	N1GlcNAc@dEC3Cam	5	01Y41Y41M(31M41Y41L32S)61M(21Y41L32S)61Y41L32S	47	201.16	N5H6F0S3	N,0;	135	Q8N448	135	143	1	YI5,YII5,YIII5,
27669	123.05	1447.6	1447.93	3	1447.93	1.27697	4339.78	C165H284N29O97S2Ct4	LCEGVGSVNVCVSSSR	L1dEC2CamN9GlcNAcC11Cam	5	01Y41Y41M(31M41Y41L31Y41L32S)61M61Y41L32S	43	201.15	N5H6F0S2	N,1;	442	P78386	434	449	0
32025	139.47	1036.7	1036.95	4	1036.96	-8.6338	4142.79	C170H277N32O82S2	AVNICGMHGWTKDLSPHSR	A1dEN3GlcNAcC5CamK12dE	5	01Y41Y41M(31M21M21M)61M(31M21M)61M21M	40	201.06	N2H9F0S0	N,1;	22	P0CW21	20	38	3	03AI4,45AI3,04AI4,
18948	84.84	1172.83	1172.83	3	1172.84	-7.47772	3515.49	C140H228N29O75	RGQDPQANWVNQTSR	R1dEN11GlcNAc	5	01Y41Y41M(31M21M21M31G)61M(31M)61M	31	201.05	N2H8F0S0	N,1;	620	Q9HD43	610	624	0
36057	156.94	1566.68	1566.01	3	1566.02	-4.97073	4694.04	C184H314N31O100S1Ct8	HNLSLNDCFVKIPR	H1dEN6GlcNAcC8CamK11dE	5	01Y41Y41M(31M41Y41L32S)61M(21Y41L32S)61Y41L32S	47	201.02	N5H6F0S3	N,0;	163	Q5VV16	158	171	21	02AI2,02AII2,02AIII2,BI1,BII1,BIII1,CI1,CII1,CIII1,35AI4,35AIII4,15AI2,15AII2,15AIII2,BI2,BII2,BIII2,CI2,CII2,CIII2,35AI3,35AII3,35AIII3,BI3,BII3,BIII3,35AI4,35AIII4,BIII4,02XI1,ZI1,YI1,YI2,YI4,YII4,YIII4,YI5,YII5,YIII5,YI6,YII6,YIII6,YI3,YI4,YII4,YIII4,YI1,
36057	156.94	1566.68	1566.01	3	1566.02	-4.97073	4694.04	C184H314N31O100S1Ct8	HNLSLNDCFVKIPR	H1dEN2GlcNAcC8CamK11dE	6	01Y41Y41M(31M41Y41L32S)61M(21Y41L32S)61Y41L32S	47	201.02	N5H6F0S3	N,1;	159	Q5VV16	158	171	21	02AI2,02AII2,02AIII2,BI1,BII1,BIII1,CI1,CII1,CIII1,35AI4,35AIII4,15AI2,15AII2,15AIII2,BI2,BII2,BIII2,CI2,CII2,CIII2,35AI3,35AII3,35AIII3,BI3,BII3,BIII3,35AI4,35AIII4,BIII4,02XI1,ZI1,YI1,YI2,YI4,YII4,YIII4,YI5,YII5,YIII5,YI6,YII6,YIII6,YI3,YI4,YII4,YIII4,YI1,
36057	156.94	1566.68	1566.01	3	1566.02	-4.97073	4694.04	C184H314N31O100S1Ct8	HNLSLNECFVKVPR	H1dEN2GlcNAcC8CamK11dE	5	01Y41Y41M(31M41Y41L32S)61M(21Y41L32S)61Y41L32S	47	201.02	N5H6F0S3	N,1;	129	Q12948	128	141	21	02AI2,02AII2,02AIII2,BI1,BII1,BIII1,CI1,CII1,CIII1,35AI4,35AIII4,15AI2,15AII2,15AIII2,BI2,BII2,BIII2,CI2,CII2,CIII2,35AI3,35AII3,35AIII3,BI3,BII3,BIII3,35AI4,35AIII4,BIII4,02XI1,ZI1,YI1,YI2,YI4,YII4,YIII4,YI5,YII5,YIII5,YI6,YII6,YIII6,YI3,YI4,YII4,YIII4,YI1,
36497	156.73	1468.31	1468.31	3	1468.31	0.694389	4400.91	C178H299N26O100	ENKSLEQETSQLEK	E1dEN2GlcNAcK3dEK14dE	6	01Y41Y41M(31M41Y41L31Y41L32S)61M61Y41L32S	34	200.8	N5H6F0S2	N,1;	817	Q3V6T2	816	829	0
28232	124.35	1320.9	1320.22	3	1320.23	-5.58677	3956.67	C157H255N30O84Ct4	QYNQTFETHNSTTPLQER	Q1dEN3GlcNAc	5	01Y41Y41M(31M21M21M)61M(31M21M)61M	31	200.79	N2H8F0S0	N,2;	210	Q96H22	208	225	0
32061	141.34	1379.91	1379.25	3	1379.24	10.9916	4133.69	C155H266N31O93S1Ct4	NRCNISIETDGVAESDTDGR	N1dEC3CamN4GlcNAc	5	01Y41Y41M(31M21M21M)61M(31M21M)61M21M	30	200.74	N2H9F0S0	N,0;	324	Q9HB14	321	340	1	04AI4,
31732	138.76	1243.25	1243.26	3	1243.24	10.4065	3726.71	C140H257N24O81Ct12	LNDTHNELNDIKQK	L1dEN2GlcNAcK12dEK14dE	5	01Y41Y41M(31M21M21M)61M(31M21M)61M21M	35	200.72	N2H9F0S0	N,2;	376	Q9BZW7	375	388	2	04AI4,45AI4,
36008	156.73	1563.67	1563.68	3	1563.69	-5.90316	4687.04	C182H313N30O104Ct8	TSPNQSTLWISKSTR	T1dEN4GlcNAcK12dE	5	01Y41Y41M(31M41Y41L32S)61M(21Y41L32S)61Y41L32S	36	200.54	N5H6F0S3	N,1;	255	Q9H9P2	252	266	2	YI5,YII5,YIII5,YI6,YII6,YIII6,
17149	76.48	1006.09	1006.43	3	1006.43	-2.98604	3016.28	C115H199N20O69Ct4	QHHILNSSR	Q1dEN6GlcNAc	5	01Y41Y41M(31M21M21M31G31G)61M(31M)61M	29	200.52	N2H9F0S0	N,1;	87	O60336	82	90	0
24934	109.38	1210.86	1210.86	3	1210.86	0.724006	3629.57	C138H242N27O74S2Ct8	SHTGERLFQCNLCGK	S1dEC10CamN11GlcNAcC13CamK15dE	6	01Y41Y41M(31M21M21M)61M(31M21M)61M	32	200.51	N2H8F0S0	N,0;	387	Q9BUG6	377	391	0
36167	156.1	1466.64	1466.64	3	1466.64	-1.09498	4395.91	C182H296N27O96	TKPPLDHNASATDYK	T1dEK2dEN8GlcNAcK15dE	5	01Y41Y41M(31M41Y41L32S)61M(21Y41L32S)61Y41L	41	200.49	N5H6F0S2	N,0;	903	O95425	896	910	0
26078	115.96	1032.46	1032.46	3	1032.45	8.28775	3094.34	C117H205N22O65S1Ct8	THTGERPYACNK	T1dEC10CamN11GlcNAcK12dE	5	01Y41Y41M(31M21M21M)61M(31M)61M	29	200.46	N2H7F0S0	N,0;	622	Q96GC6	612	623	4	BI2,BIII3,BI2,BIII3,YI3,YIII3,YI3,YIII3,
17875	79.83	1085.16	1085.16	3	1085.15	1.52869	3252.44	C127H219N24O70Ct4	VVNSTTGPGEHLR	V1dEN3GlcNAc	8	01Y41Y41M(31M41Y41L)61M(21Y41L)61Y	34	200.38	N5H5F0S0	N,1;	1067	P07996	1065	1077	0
24165	105.94	1119.49	1119.49	3	1119.49	6.14845	3355.45	C139H224N21O73	GSIFRNEWQNK	G1dEN10GlcNAcK11dE	6	01Y41Y41M(31M21M21M31G31G)61M(31M)61M	41	200.38	N2H9F0S0	N,1;	124	Q8NDQ6	115	125	1	23XIII3,
37171	161.37	1412.63	1412.64	4	1412.63	3.84432	5644.49	C222H376N47O111S2Ct8	ALNPGESTACQSSVAGMEGSVHLITGDSSINYTEK	A1dEC10CamN31GlcNAcK35dE	8	01Y41Y41M(31M41Y41L)61M61Y41L32S	41	200.33	N4H5F0S1	N,3;	360	P13056	330	364	3	03AI5,03AI5,35AI5,
36167	156.1	1466.64	1466.64	3	1466.65	-5.25411	4395.93	C175H296N33O96	QASLLHTSRSLSSLNR	Q1dEN15GlcNAc	8	01Y41Y41M(31M41Y41L32S)61M(21Y41L32S)61Y41L	40	200.29	N5H6F0S2	N,3;	1252	Q6P0Q8	1238	1253	0
37342	160.09	1431.39	1431.65	4	1431.64	8.43876	5720.53	C244H372N43O107Ct8	NTTDSLWFNWSPASGDFDFYELILYNPNGTK	N1dEN9GlcNAcK31dE	6	01Y41Y41M(31M41Y41L31Y41L)61M61Y41L	29	200.24	N5H6F0S0	N,0;	1193	P23467	1185	1215	0
36497	156.73	1468.31	1468.64	3	1468.65	-4.72705	4401.93	C176H294N35O94	HEARPLAELRNQSVR	H1dEN11GlcNAc	6	01Y41Y41M(31M41Y41L31Y41L32S)61M61Y41L32S	41	200.23	N5H6F0S2	N,0;	171	P29590	161	175	0
34644	149.56	1498.33	1497.66	3	1497.65	11.5628	4488.92	C181H299N32O96S1	ETVEILETNHTELMEHEASLSR	E1dEN9GlcNAc	5	01Y41Y41M(31M21M21M)61M(31M21M)61M21M	29	200.14	N2H9F0S0	N,1;	319	Q9BV73	311	332	1	04AI4,
20398	91.46	1038.11	1038.11	3	1038.11	3.43161	3111.31	C119H204N23O67S1Ct4	ELNHTQQLPDCR	E1dEN3GlcNAcC11Cam	5	01Y41Y41M(31M)61M(31M21M)61M21M	36	200.09	N2H7F0S0	N,0;	257	Q8NAC3	255	266	5	45AI3,04AI4,YI3,ZI3,YI3,
31687	139.85	1328.58	1328.24	3	1328.25	-11.9568	3980.74	C149H267N28O82S2Ct12	CEECGKAFNQSSTLTTHK	C1dE@CamC4CamK6dEN9GlcNAcK18dE	5	01Y41Y41M(31M21M21M)61M(31M21M)61M	32	200.07	N2H8F0S0	N,0;	355	Q9H8G1	347	364	0
24934	109.38	1210.86	1210.86	3	1210.87	-5.04788	3629.59	C142H242N31O78	RQSLTSPDSQSARPANR	R1dEN16GlcNAc	10	01Y41Y41M(31M21M)61M(31M21M)61M21M	33	200.06	N2H8F0S0	N,3;	2733	Q15751	2718	2734	4	45AI3,04AI4,YI3,YI3,
26622	117.33	1305.56	1305.24	3	1305.24	2.05588	3911.7	C149H264N27O82S2Ct8	NYDVTIQGCKIQNMSR	N1dEC9CamK10dEN13GlcNAc	5	01Y41Y41M(31M21M21M)61M(31M21M)61M21M	34	199.87	N2H9F0S0	N,0;	1678	Q96L96	1666	1681	1	04AI4,
26588	116.75	1330.6	1331.25	3	1331.26	-10.8036	3989.76	C151H266N33O82S1Ct8	HTGAGVHMENNVSDRRPK	H1dEN11GlcNAcK18dE	6	01Y41Y41M(31M21M21M31G)61M(31M21M)61M	33	199.87	N2H9F0S0	N,1;	821	Q14C87	811	828	0
26093	114.91	1241.22	1240.88	3	1240.88	4.71803	3719.61	C146H248N29O82	GAPVNISSSDLTGRQDTSR	G1dEN5GlcNAc	5	01Y41Y41M(31M21M21M)61M(31M21M)61M	34	199.86	N2H8F0S0	N,0;	380	P48730	376	394	0
26093	114.91	1241.22	1240.88	3	1240.88	4.71803	3719.61	C146H248N29O82	GAPVNISSSDLTGRQDTSR	G1dEN5GlcNAc	5	01Y41Y41M(31M21M)61M(31M21M)61M21M	32	199.86	N2H8F0S0	N,0;	380	P48730	376	394	2	YI3,YI3,
23360	103.78	1200.85	1200.52	3	1200.53	-12.6545	3598.57	C142H245N24O82	KPSSSSLRNSSPIR	K1dEN9GlcNAc	5	01Y41Y41M(31M21M21M31G)61M(31M21M)61M21M	31	199.85	N2H10F0S0	N,0;	1575	Q13029	1567	1580	1	35AI3,
38326	164.19	1197.88	1197.54	3	1197.56	-11.827	3589.65	C138H250N21O75S1Ct12	WETSIMVKEPTNGSK	W1dEK8dEN12GlcNAcK15dE	6	01Y41Y41M(31M21M)61M(31M21M)61M21M	33	199.81	N2H8F0S0	N,2;	241	Q96MR6	230	244	3	04AI4,YI3,YI3,
36049	156.91	1468.65	1468.65	3	1468.65	-2.52646	4401.93	C180H294N29O93Ct4	TNASGLEVPLFHLFAR	T1dEN2GlcNAc	5	01Y41Y41M(31M41Y41L31Y41L32S)61M61Y41L32S	42	199.72	N5H6F0S2	N,0;	26	Q99678	25	40	1	35AI5,35AII5,
36427	158.5	1576.03	1575.69	3	1575.69	4.59787	4723.04	C185H313N30O104Ct8	YHSNNLVENNLSLPK	Y1dEN10GlcNAcK15dE	5	01Y41Y41M(31M41Y41L32S)61M(21Y41L32S)61Y41L32S	50	199.7	N5H6F0S3	N,1;	717	B5MCY1	708	722	2	YI5,YII5,YIII5,YI6,YII6,YIII6,
16358	72.67	1326.87	1326.53	3	1326.53	1.23932	3975.57	C155H256N23O94S1	NPDGNLCIR	N1dEN5GlcNAcC7Cam	6	01Y41Y41M(31M41Y41L32S)61M(21Y41L32S)61Y41L32S	48	199.67	N5H6F0S3	N,1;	122	P40394	118	126	1	YI5,YII5,YIII5,
16358	72.67	1326.87	1326.2	3	1326.2	1.63005	3975.57	C151H252N23O96Ct4	VENDTSPHR	V1dEN3GlcNAc	6	01Y41Y41M(31M41Y41L32S)61M(21Y41L32S)61Y41L32S	47	199.67	N5H6F0S3	N,1;	64	Q9BQ51	62	70	1	YI5,YII5,YIII5,
28129	123.9	1402.61	1402.61	3	1402.61	-2.73128	4203.82	C165H280N31O89S1Ct4	SQRVSENTMLPFVSNR	S1dEN15GlcNAc	10	01Y41Y41M(31M41Y41L31Y41L)61M61Y41L32S	38	199.63	N5H6F0S1	N,3;	86	Q9BXF9	72	87	1	YII4,
34244	149.94	1123	1123.5	4	1123.51	-9.71655	4489	C192H299N34O88	DLQRLIGNESFALPYWNFATGR	D1dEN8GlcNAc	5	01Y41Y41M(31M21M21M)61M(31M21M)61M21M	33	199.62	N2H9F0S0	N,0;	237	P40126	230	251	2	45AI3,04AI4,
36126	155.93	1100.24	1100.24	4	1100.24	0.609697	4395.93	C178H300N29O95S1	EARDPSLLINACLNK	E1dEN10GlcNAcC12CamK15dE	5	01Y41Y41M(31M41Y41L)61M(21Y41L32S)61Y41L32S	41	199.61	N5H6F0S2	N,0;	375	Q9H1Z4	366	380	0
20832	93.38	993.777	993.438	3	993.433	4.51895	2977.28	C113H202N21O63S2Ct4	KMSVCTDNVTDLR	K1dEC5CamN8GlcNAc	7	01Y41Y41M(31M)61M(31M21M)61M	29	199.59	N2H6F0S0	N,0;	717	Q6UXG2	710	722	4	BI2,YI3,ZI3,YI3,
29269	128.8	1148.75	1149.27	4	1149.29	-12.3501	4592.11	C191H308N35O82S1Ct12	NSNYTYPIKPAIENWGSDFLCTEWK	N1dEN3GlcNAcK9dEC21CamK25dE	6	01Y41Y41M(31M21M)61M(31M)61M	25	199.44	N2H6F0S0	N,1;	1055	Q6P1J6	1053	1077	4	BI2,BI2,YI3,YI3,
29269	128.8	1148.75	1149.27	4	1149.29	-12.3501	4592.11	C191H308N35O82S1Ct12	NSNYTYPIKPAIENWGSDFLCTEWK	N1dEN3GlcNAcK9dEC21CamK25dE	6	01Y41Y41M(31M)61M(31M21M)61M	25	199.44	N2H6F0S0	N,1;	1055	Q6P1J6	1053	1077	4	BI2,BI2,YI3,YI3,
20329	91.27	1092.46	1092.13	3	1092.12	10.4794	3273.34	C131H218N19O72S2	EQSYKCNECGK	E1dEK5dEC6CamN7GlcNAcC9CamK11dE	8	01Y41Y41M(31M21M)61M(31M21M)61M21M	30	199.26	N2H8F0S0	N,1;	245	Q5MCW4	239	249	2	YI3,YI3,
20826	93.54	1047.78	1047.45	3	1047.45	3.43492	3139.34	C119H212N21O68S2Ct4	KMSVCTDNVTDLR	K1dEC5CamN8GlcNAc	8	01Y41Y41M(31M21M)61M(31M21M)61M	32	199.2	N2H7F0S0	N,1;	717	Q6UXG2	710	722	4	BI2,YI3,ZI3,YI3,
32025	139.47	1036.7	1036.95	4	1036.96	-14.2993	4142.82	C170H281N26O91	SVSNGTAKPATSENFDEDLK	S1dEN4GlcNAcK8dEK20dE	7	01Y41Y41M(31M21M21M)61M(31M21M)61M21M	34	199.2	N2H9F0S0	N,1;	497	Q96K49	494	513	3	03AI4,45AI3,04AI4,
26038	114.27	919.744	919.744	3	919.743	1.07777	2756.21	C108H187N20O62	AQAGSNQSRGK	A1dEN6GlcNAcK11dE	5	01Y41Y41M(31M)61M(31M21M)61M21M	31	199.11	N2H7F0S0	N,0;	88	Q96PY0	83	93	3	YI3,04XI3,YI3,
19358	86.76	1183.17	1182.84	3	1182.85	-10.2652	3545.53	C143H234N27O76	ASPVNASASVQNWSVNR	A1dEN16GlcNAc	5	01Y41Y41M(31M21M)61M(31M21M)61M21M	26	199.1	N2H8F0S0	N,1;	508	Q9H9J4	493	509	4	45AI3,04AI4,YI3,YI3,
20419	91.69	1038.45	1038.11	3	1038.1	9.41206	3111.29	C125H208N19O67S2	EQSYKCNECGK	E1dEK5dEC6CamN7GlcNAcC9CamK11dE	5	01Y41Y41M(31M)61M(31M21M)61M21M	30	198.92	N2H7F0S0	N,1;	245	Q5MCW4	239	249	5	45AI3,04AI4,YI3,ZI3,YI3,
32025	139.47	1036.7	1036.95	4	1036.95	-8.01854	4142.79	C168H285N24O90S2	DNASDKDLADLVSEMEVMK	D1dEN2GlcNAcK6dEK19dE	5	01Y41Y41M(31M21M21M31G31G)61M(31M)61M	37	198.91	N2H9F0S0	N,1;	508	P22455	507	525	0
30830	135.09	1379.22	1379.23	3	1379.24	-7.35344	4133.69	C162H266N31O91S1	TPMDNYSQTTDELGGSQRGR	T1dEN5GlcNAc	5	01Y41Y41M(31M21M21M31G31G)61M(31M)61M	32	198.8	N2H9F0S0	N,2;	3950	Q9P2P6	3946	3965	0
17019	75.87	953.75	954.085	3	954.087	-2.81869	2859.24	C109H192N19O65Ct4	QSNLTQHLR	Q1dEN3GlcNAc	5	01Y41Y41M(31M21M21M)61M(31M21M)61M	34	198.7	N2H8F0S0	N,1;	64	Q96CX3	62	70	0
29340	128.61	1149.52	1149.78	4	1149.78	2.29075	4594.09	C192H310N43O82S2	TFNASGVKPQRNICNLSSICNDSAFFR	T1dEN3GlcNAcK8dEC14CamC20Cam	6	01Y41Y41M(31M21M)61M(31M)61M	25	198.68	N2H6F0S0	N,1;	99	Q8IZP9	97	123	3	BI2,BI2,YI3,
20329	91.27	1092.46	1092.13	3	1092.13	5.90298	3273.36	C127H214N25O72S1	GLNSTHIGEDRCR	G1dEN3GlcNAcC12Cam	5	01Y41Y41M(31M21M)61M(31M21M)61M21M	36	198.67	N2H8F0S0	N,1;	313	Q6P1Q0	311	323	3	YI3,ZI3,YI3,
34511	149.71	1498.01	1497.68	3	1497.65	17.4842	4488.94	C182H291N36O91Ct4	VYGQNINNETWSRIAFTEHER	V1dEN8GlcNAc	6	01Y41Y41M(31M21M21M31G31G)61M(31M)61M	31	198.67	N2H9F0S0	N,3;	112	Q9H8M5	105	125	0
29021	127.75	1336.57	1336.57	3	1336.57	3.83782	4005.67	C164H262N25O89	LQEELNTTDLYSYR	L1dEN6GlcNAc	5	01Y41Y41M(31M41Y41L32S)61M61Y41L32S	36	198.6	N4H5F0S2	N,0;	127	Q6YHU6	122	135	3	BI4,BII4,35AI5,YI3,YII3,
26971	118.86	1340.27	1340.6	3	1340.6	0.711967	4017.77	C162H270N29O82S1Ct4	SMNVTELAVQIWFENRR	S1dEN3GlcNAc	5	01Y41Y41M(31M21M21M31G31G)61M(31M)61M	36	198.58	N2H9F0S0	N,2;	172	Q9BQY4	170	186	0
19291	87.29	913.395	913.396	3	913.395	0.739142	2737.17	C105H182N19O59S1Ct4	YNCSIRAPR	Y1dEN2GlcNAcC3Cam	5	01Y41Y41M(31M21M)61M(31M21M)61M	30	198.57	N2H7F0S0	N,1;	686	Q02809	685	693	3	BI2,YI3,YI3,
32025	139.47	1036.7	1036.95	4	1036.96	-9.22977	4142.8	C155H277N28O87S2Ct12	CEECGKAFTQSSNLTTHK	C1dE@CamC4CamK6dEN13GlcNAcK18dE	6	01Y41Y41M(31M21M21M31G31G)61M(31M)61M	36	198.57	N2H9F0S0	N,0;	580	P17038	568	585	0
28232	124.35	1320.9	1320.22	3	1320.23	-5.58677	3956.67	C157H255N30O84Ct4	QYNQTFETHNSTTPLQER	Q1dEN3GlcNAc	5	01Y41Y41M(31M21M)61M(31M21M)61M21M	30	198.53	N2H8F0S0	N,2;	210	Q96H22	208	225	3	04AI4,YI3,YI3,
28232	124.35	1320.9	1320.22	3	1320.23	-5.58677	3956.67	C157H255N30O84Ct4	QYNQTFETHNSTTPLQER	Q1dEN3GlcNAc	5	01Y41Y41M(31M21M21M31G)61M(31M)61M	32	198.53	N2H8F0S0	N,2;	210	Q96H22	208	225	1	12AIII4,
24165	105.94	1119.49	1119.49	3	1119.5	-4.3045	3355.48	C139H232N17O76	SPQNETLYSVLK	S1dEN4GlcNAcK12dE	5	01Y41Y41M(31M21M21M)61M(31M21M)61M21M	37	198.5	N2H9F0S0	N,2;	294	Q9UKJ1	291	302	3	45AI3,02AI3,04AI4,
34843	150.34	1169.19	1169.2	3	1169.19	2.84346	3504.56	C141H239N24O72S1Ct4	LLHALGGDDFLGMLNR	L1dEN15GlcNAc	28	01Y41Y41M(31M21M)61M(31M21M)61M21M	34	198.5	N2H8F0S0	N,14;	196	Q9UHG3	182	197	3	04AI4,YI3,YI3,
31251	136.35	1148.54	1148.29	4	1148.27	12.8012	4588.06	C191H312N33O95	GDGFIHNLSLDPSGVLDDKNGEQK	G1dEN7GlcNAcK19dEK24dE	5	01Y41Y41M(31M21M21M31G)61M(31M21M)61M	35	198.49	N2H9F0S0	N,2;	840	Q7Z333	834	857	0
36538	156.9	1100.24	1100.24	4	1100.23	4.22631	4395.9	C175H296N27O96S1Ct4	ALITNICEDYLVSVR	A1dEN5GlcNAcC7Cam	5	01Y41Y41M(31M41Y41L31Y41L32S)61M61Y41L32S	50	198.46	N5H6F0S2	N,1;	1591	O60522	1587	1601	0
28370	126.1	1154.16	1154.15	3	1154.16	-2.09224	3459.45	C134H228N23O76S1Ct4	NMSFVNDLTVTQDGR	N1GlcNAc@dE	19	01Y41Y41M(31M21M21M)61M(31M21M)61M	28	198.44	N2H8F0S0	N,0;	196	Q9HDC9	196	210	0
26295	115.83	1032.46	1032.46	3	1032.46	3.58205	3094.35	C126H205N24O65	NWSLSQVNVSHAR	N1dEN8GlcNAc	5	01Y41Y41M(31M21M21M)61M(31M)61M	30	198.44	N2H7F0S0	N,1;	538	P55291	531	543	4	BI2,BIII3,BI2,BIII3,YI3,YIII3,YI3,YIII3,
16358	72.67	1326.87	1326.53	3	1326.53	0.988293	3975.57	C163H252N21O92	GYNVTYWR	G1dEN3GlcNAc	5	01Y41Y41M(31M41Y41L32S)61M(21Y41L32S)61Y41L32S	48	198.41	N5H6F0S3	N,1;	849	P32004	847	854	1	YI5,YII5,YIII5,
16358	72.67	1326.87	1326.53	3	1326.52	4.8269	3975.55	C159H252N21O95	DTFFSNATR	D1dEN6GlcNAc	5	01Y41Y41M(31M41Y41L32S)61M(21Y41L32S)61Y41L32S	48	198.35	N5H6F0S3	N,1;	302	Q9BYT9	297	305	1	YI5,YII5,YIII5,
16358	72.67	1326.87	1326.53	3	1326.53	-0.795307	3975.58	C157H252N25O93	LHNGSNNFR	L1dEN3GlcNAc	6	01Y41Y41M(31M41Y41L32S)61M(21Y41L32S)61Y41L32S	48	198.35	N5H6F0S3	N,1;	153	P21453	151	159	1	YI5,YII5,YIII5,
16358	72.67	1326.87	1326.2	3	1326.2	1.63005	3975.57	C151H252N23O96Ct4	TVYNNNSSR	T1dEN5GlcNAc	5	01Y41Y41M(31M41Y41L32S)61M(21Y41L32S)61Y41L32S	47	198.35	N5H6F0S3	N,0;	216	Q9HD67	212	220	1	YI5,YII5,YIII5,
16358	72.67	1326.87	1326.2	3	1326.2	1.63005	3975.57	C151H252N23O96Ct4	TVYNNNSSR	T1dEN6GlcNAc	5	01Y41Y41M(31M41Y41L32S)61M(21Y41L32S)61Y41L32S	47	198.35	N5H6F0S3	N,0;	217	Q9HD67	212	220	1	YI5,YII5,YIII5,
24934	109.38	1210.86	1210.86	3	1210.86	0.724006	3629.57	C138H242N27O74S2Ct8	SHTGERLFQCNLCGK	S1dEC10CamN11GlcNAcC13CamK15dE	6	01Y41Y41M(31M21M)61M(31M21M)61M21M	35	198.32	N2H8F0S0	N,0;	387	Q9BUG6	377	391	4	45AI3,04AI4,YI3,YI3,
16358	72.67	1326.87	1326.53	3	1326.53	1.23932	3975.57	C155H256N23O94S1	MPANGTSPQR	M1dEN4GlcNAc	6	01Y41Y41M(31M41Y41L32S)61M(21Y41L32S)61Y41L32S	48	198.31	N5H6F0S3	N,1;	4	P51786	1	10	1	YI5,YII5,YIII5,
31086	137.41	1175.19	1174.52	3	1174.53	-6.85203	3520.58	C134H239N24O77Ct8	SIHEQDTNVNNSVLK	S1dEN10GlcNAcK15dE	5	01Y41Y41M(31M21M21M)61M(31M21M)61M	31	198.29	N2H8F0S0	N,0;	299	Q9UPP5	290	304	0
27973	123.21	1465.23	1465.57	3	1465.57	2.00537	4392.68	C163H279N20O114Ct4	SSSNSSR	S1dEN4GlcNAc	6	01Y(61F)41Y41M(31M(21Y41L31Y41L32S)41Y41L31Y41L32S)(41Y)61M(31M)61M	44	198.28	N7H9F1S2	N,1;	302	Q15287	299	305	0
28417	124.75	1377.27	1377.93	3	1377.92	4.70515	4129.75	C163H274N29O86S2Ct4	AVCMLSNTTAIAEAWAR	A1dEC3CamN7GlcNAc	6	01Y41Y41M(31M)61M(21Y41L32S)61Y41L32S	38	198.26	N4H5F0S2	N,1;	380	P68366	374	390	0
18166	81.18	1065.13	1065.47	3	1065.47	1.51932	3193.38	C134H214N19O69	VWSDVTPLNFTR	V1dEN9GlcNAc	5	01Y41Y41M(31M21M)61M(31M21M)61M21M	33	198.23	N2H8F0S0	N,2;	152	P45452	144	155	4	CI3,45AI3,YI3,YI3,
31059	137.3	1174.52	1174.53	3	1174.53	0.0641349	3520.56	C134H239N24O75S1Ct8	AQALRDNSTTGYMAAK	A1dEN7GlcNAcK16dE	5	01Y41Y41M(31M21M)61M(31M21M)61M21M	36	198.22	N2H8F0S0	N,0;	310	Q58FG1	304	319	3	04AI4,YI3,YI3,
36126	155.93	1100.24	1100.24	4	1100.24	3.63087	4395.91	C176H296N27O90S2Ct8	AFTGRFLCNMTFLK	A1dEC8CamN9GlcNAcK14dE	5	01Y41Y41M(31M41Y41L)61M(21Y41L32S)61Y41L32S	41	198.22	N5H6F0S2	N,1;	1728	Q9Y4A5	1720	1733	0
37938	164.66	1198.21	1197.54	3	1197.55	-5.9752	3589.63	C146H250N23O79	DEKNQSIIVSGESGAGK	D1dEK3dEN4GlcNAcK17dE	5	01Y41Y41M(31M21M21M31G)61M(31M)61M	35	198.14	N2H8F0S0	N,1;	156	Q9ULV0	153	169	2	12AIII4,25AIII2,
24619	108.33	1166.89	1166.88	3	1166.87	10.3931	3497.59	C147H242N23O73	SFFEAKVQAINVSSR	S1dEK6dEN11GlcNAc	6	01Y41Y41M(31M21M21M31G)61M(31M)61M	31	198.13	N2H8F0S0	N,0;	202	Q96C19	192	206	1	12AIII4,
28184	124.14	1319.89	1319.89	3	1319.9	-6.06946	3955.67	C153H256N31O86Ct4	SESDAVSSDRNFPNSTNLPR	S1dEN14GlcNAc	6	01Y41Y41M(31M21M21M)61M(31M21M)61M	31	198.11	N2H8F0S0	N,1;	252	P98170	239	258	0
28103	123.79	1595.98	1596.67	3	1596.67	3.19621	4785.98	C188H314N31O104S2Ct4	AVCMLSNTTAIAEAWAR	A1dEC3CamN7GlcNAc	6	01Y41Y41M(31M41Y41L32S)61M(21Y41L32S)61Y41L32S	49	198.1	N5H6F0S3	N,1;	380	P68366	374	390	2	YI5,YII5,YIII5,YI6,YII6,YIII6,
28103	123.79	1595.98	1596.67	3	1596.66	4.71125	4785.97	C186H310N33O106S1Ct4	GNNLTQSCPNATSVFVR	G1dEC8CamN10GlcNAc	5	01Y41Y41M(31M41Y41L32S)61M(21Y41L32S)61Y41L32S	49	198.1	N5H6F0S3	N,0;	422	Q86W28	413	429	2	YI5,YII5,YIII5,YI6,YII6,YIII6,
28103	123.79	1595.98	1596.67	3	1596.66	4.71125	4785.97	C186H310N33O106S1Ct4	GNNLTQSCPNATSVFVR	G1dEN3GlcNAcC8Cam	5	01Y41Y41M(31M41Y41L32S)61M(21Y41L32S)61Y41L32S	49	198.1	N5H6F0S3	N,0;	415	Q86W28	413	429	2	YI5,YII5,YIII5,YI6,YII6,YIII6,
18861	84.31	1075.82	1075.48	3	1075.48	-5.53114	3223.43	C123H220N19O65S2Ct12	CNGCGKAFIWK	C1dE@CamN2GlcNAcC4CamK6dEK11dE	5	01Y41Y41M(31M21M)61M(31M21M)61M21M	42	198.07	N2H8F0S0	N,1;	596	P51814	595	605	6	45AI3,04AI4,YI3,45XI3,04XI3,YI3,
31086	137.41	1175.19	1174.85	3	1174.86	-5.83731	3520.56	C150H243N22O69S2	AFTGRFLCNMTFLK	A1dEC8CamN9GlcNAcK14dE	7	01Y41Y41M(31M21M21M)61M(31M21M)61M	32	198.03	N2H8F0S0	N,2;	1728	Q9Y4A5	1720	1733	0
34392	150.5	1169.53	1169.19	3	1169.19	-2.47442	3504.55	C146H235N26O72	GGPGQFNLSYATGRHK	G1dEN7GlcNAcK16dE	7	01Y41Y41M(31M21M21M31G)61M(31M)61M	37	197.95	N2H8F0S0	N,1;	59	Q8WU49	53	68	1	12AIII4,
20419	91.69	1038.45	1038.11	3	1038.1	7.92761	3111.29	C123H208N23O63S3	MAPNASCLCVHVR	M1dEN4GlcNAcC7CamC9Cam	5	01Y41Y41M(31M21M)61M(31M21M)61M	31	197.91	N2H7F0S0	N,1;	4	O15205	1	13	3	BI2,YI3,YI3,
24934	109.38	1210.86	1210.86	3	1210.87	-5.04788	3629.59	C142H242N31O78	RQSLTSPDSQSARPANR	R1dEN16GlcNAc	10	01Y41Y41M(31M21M21M)61M(31M21M)61M	30	197.88	N2H8F0S0	N,3;	2733	Q15751	2718	2734	0
27690	123.15	1465.91	1465.9	3	1465.9	3.1884	4393.68	C167H278N19O112Ct4	NFSDSR	N1GlcNAc@dE	5	01Y(61F)41Y41M(31M(21Y41L31Y41L32S)41Y41L31Y41L32S)(41Y)61M(31M)61M	53	197.82	N7H9F1S2	N,0;	822	Q9NWH9	822	827	0
27467	121.03	1207.21	1207.21	3	1207.21	0.790012	3618.61	C150H249N24O75S1	LVGRFAPENTCHLK	L1dEN9GlcNAcC11CamK14dE	5	01Y41Y41M(31M21M21M31G)61M(31M21M)61M	34	197.79	N2H9F0S0	N,1;	416	Q6GPH6	408	421	0
27467	121.03	1207.21	1207.21	3	1207.21	0.790012	3618.61	C150H249N24O75S1	LVGRFAPENTCHLK	L1dEN9GlcNAcC11CamK14dE	5	01Y41Y41M(31M21M21M31G31G)61M(31M)61M	36	197.79	N2H9F0S0	N,1;	416	Q6GPH6	408	421	0
25829	113.35	1100.48	1100.48	3	1100.49	-2.82419	3298.44	C129H221N22O73Ct4	TSPNSLVAYINNSR	T1dEN11GlcNAc	6	01Y41Y41M(31M21M)61M(31M21M)61M21M	28	197.78	N2H8F0S0	N,1;	261	P10070	251	264	3	04AI4,YI3,YI3,
20405	91.62	1038.11	1038.11	3	1038.11	0.330986	3111.32	C129H208N19O66S1	DTELFIFNSCLR	D1dEN8GlcNAcC10Cam	6	01Y41Y41M(31M21M)61M(31M21M)61M	33	197.69	N2H7F0S0	N,1;	1103	Q13023	1096	1107	4	BI2,YI3,ZI3,YI3,
30934	136.78	1337.56	1336.9	3	1336.9	-0.539587	4006.68	C171H261N26O81S1	LFCDPTFLPENDSLFYNR	L1dEC3CamN11GlcNAc	5	01Y41Y41M(31M21M21M31G)61M(31M)61M	36	197.67	N2H8F0S0	N,1;	36	Q9Y6Q1	26	43	1	12AIII4,
20329	91.27	1092.46	1092.13	3	1092.13	0.39354	3273.38	C124H222N21O70S3Ct4	TGVNSGVMLMNMTR	T1dEN11GlcNAc	7	01Y41Y41M(31M21M)61M(31M21M)61M21M	36	197.63	N2H8F0S0	N,2;	278	Q4G148	268	281	3	YI3,ZI3,YI3,
27785	122.41	1453.26	1453.27	3	1453.26	7.95587	4355.75	C175H280N29O94S2	LGQCGADACFFTINR	L1dEC4CamC9CamN14GlcNAc	6	01Y41Y41M(31M41Y41L31Y41L32S)61M61Y41L32S	40	197.57	N5H6F0S2	N,2;	110	Q6P4F1	97	111	0
27785	122.41	1453.26	1453.27	3	1453.26	7.95587	4355.75	C175H280N29O94S2	MFNSVNLGNFCSPSR	M1dEN9GlcNAcC11Cam	6	01Y41Y41M(31M41Y41L31Y41L32S)61M61Y41L32S	40	197.57	N5H6F0S2	N,1;	9	O43248	1	15	0
19412	86.89	1021.43	1021.77	3	1021.76	1.77088	3062.28	C117H201N18O72Ct4	HINDSAPEVR	H1dEN3GlcNAc	5	01Y41Y41M(31M21M21M31G)61M(31M21M)61M	35	197.52	N2H9F0S0	N,1;	449	Q14008	447	456	0
19412	86.89	1021.43	1021.77	3	1021.76	1.77088	3062.28	C117H201N18O72Ct4	HINDSAPEVR	H1dEN3GlcNAc	5	01Y41Y41M(31M21M21M31G31G)61M(31M)61M	33	197.52	N2H9F0S0	N,1;	449	Q14008	447	456	0
31291	136.99	1282.54	1282.88	3	1282.88	-0.245511	3844.62	C158H243N30O77Ct4	YHYNGTFLDGTLFDSSHNR	Y1dEN4GlcNAc	17	01Y41Y41M(31M21M21M)61M(31M)61M	28	197.51	N2H7F0S0	N,2;	174	O95302	171	189	4	BI2,BIII3,BI2,BIII3,YI3,YIII3,YI3,YIII3,
32449	141.61	1127.49	1127.49	4	1127.5	-7.62698	4504.96	C184H299N34O95	SLDRHLYTTTGGETDFTNVTSLR	S1dEN18GlcNAc	5	01Y41Y41M(31M21M21M31G)61M(31M21M)61M	33	197.49	N2H9F0S0	N,1;	406	Q99523	389	411	0
27794	123.58	1447.93	1448.27	3	1448.27	1.98122	4340.77	C168H279N28O100Ct4	YLNQTIQDDASTGER	Y1dEN3GlcNAc	6	01Y41Y41M(31M41Y41L31Y41L32S)61M61Y41L32S	50	197.48	N5H6F0S2	N,1;	623	Q9Y6X6	621	635	6	03AI5,03AII5,35AI5,35AII5,BII5,03XII4,14XII4,YII4,14XII5,
19538	87.6	859.378	859.378	3	859.378	0.46509	2575.11	C102H172N19O57	NNHTASILDR	N1dEN2GlcNAc	16	01Y41Y41M(31M)61M(31M21M)61M	26	197.44	N2H6F0S0	N,4;	130	P08962	129	138	3	BI2,YI3,YI3,
38158	164.25	1197.54	1197.88	3	1197.88	-5.76876	3590.64	C142H245N24O75Ct8	NYKNPNLTISFTAER	N1dEK3dEN6GlcNAc	5	01Y41Y41M(31M21M)61M(31M21M)61M21M	39	197.44	N2H8F0S0	N,0;	598	O15118	593	607	4	45AI3,04AI4,YI3,YI3,
19291	87.29	913.395	913.396	3	913.395	0.999709	2737.17	C108H182N19O62	NNHTASILDR	N1dEN2GlcNAc	11	01Y41Y41M(31M)61M(31M21M)61M21M	30	197.43	N2H7F0S0	N,2;	130	P08962	129	138	2	YI3,YI3,
34244	149.94	1123	1123.26	4	1123.26	7.61093	4487.99	C179H304N33O93S1Ct4	KVPELFVCTQQDILASSNSSPSR	K1dEC8CamN18GlcNAc	5	01Y41Y41M(31M21M21M31G31G)61M(31M)61M	31	197.41	N2H9F0S0	N,1;	264	Q4G0A6	247	269	0
34244	149.94	1123	1123.5	4	1123.49	2.57002	4488.94	C179H295N36O91S1Ct4	ETAGWHNITVLAMEADNHAQLSR	E1dEN7GlcNAc	5	01Y41Y41M(31M21M21M31G)61M(31M21M)61M	37	197.37	N2H9F0S0	N,1;	466	Q9UJ99	460	482	0
24467	107.65	933.45	932.945	4	932.957	-12.6585	3726.8	C160H269N24O75	GGNKHLSNLTILWLK	G1dEK4dEN8GlcNAcK15dE	5	01Y41Y41M(31M21M21M31G)61M(31M21M)61M	40	197.37	N2H9F0S0	N,0;	2073	Q86VV8	2066	2080	0
20832	93.38	993.777	993.438	3	993.433	4.51895	2977.28	C113H202N21O63S2Ct4	KMSVCTDNVTDLR	K1dEC5CamN8GlcNAc	7	01Y41Y41M(31M21M)61M(31M)61M	29	197.35	N2H6F0S0	N,0;	717	Q6UXG2	710	722	4	BI2,YI3,ZI3,YI3,
17750	79.13	964.101	964.1	3	964.09	10.9831	2889.25	C109H194N15O67Ct8	SNLSFENQK	S1dEN2GlcNAcK9dE	5	01Y41Y41M(31M21M21M)61M(31M21M)61M	31	197.32	N2H8F0S0	N,2;	140	Q8N8J6	139	147	0
24444	107.55	1187.58	1187.91	3	1187.9	11.7017	3560.68	C153H251N24O71	EFLNKTTHQLLFVR	E1dEN4GlcNAcK5dE	5	01Y41Y41M(31M21M)61M(31M21M)61M21M	32	197.29	N2H8F0S0	N,1;	215	Q7Z392	212	225	6	25AI3,35AI3,04AI4,YI3,ZI3,YI3,
36497	156.73	1468.31	1468.64	3	1468.65	-3.75133	4401.93	C186H298N25O95	TPPIINASYGPFSVEK	T1dEN6GlcNAcK16dE	5	01Y41Y41M(31M41Y41L31Y41L32S)61M61Y41L32S	41	197.29	N5H6F0S2	N,0;	85	Q14DG7	80	95	0
31060	136.06	1148.29	1148.28	4	1148.28	4.26708	4588.07	C195H312N33O92	YLINSYDFVNDTLSLKHTSAGPR	Y1dEN10GlcNAcK16dE	5	01Y41Y41M(31M21M21M31G)61M(31M21M)61M	40	197.23	N2H9F0S0	N,0;	59	Q9BYG0	50	72	0
31060	136.06	1148.29	1148.28	4	1148.28	4.26708	4588.07	C195H312N33O92	YLINSYDFVNDTLSLKHTSAGPR	Y1dEN10GlcNAcK16dE	5	01Y41Y41M(31M21M21M31G31G)61M(31M)61M	36	197.23	N2H9F0S0	N,0;	59	Q9BYG0	50	72	0
19515	87.5	914.487	913.728	3	913.735	-7.90356	2738.19	C101H185N14O65Ct8	NLTEENTEK	N1GlcNAc@dEK9dE	5	01Y41Y41M(31M)61M(31M21M)61M21M	25	197.23	N2H7F0S0	N,0;	555	Q9Y6F6	555	563	2	YI3,YI3,
27650	121.43	1151.18	1151.19	3	1151.19	-1.18216	3450.56	C143H241N22O72S1	AIINPLLYTVNMSSR	A1dEN11GlcNAc	7	01Y41Y41M(31M21M21M31G)61M(31M)61M	26	197.23	N2H8F0S0	N,0;	135	Q8NH69	125	139	1	12AIII4,
36167	156.1	1466.64	1466.64	3	1466.64	-0.302013	4395.91	C170H292N29O97Ct8	AIQLTSDESNKTWGR	A1dEN10GlcNAcK11dE	5	01Y41Y41M(31M41Y41L32S)61M(21Y41L32S)61Y41L	42	197.18	N5H6F0S2	N,1;	565	Q5TCX8	556	570	0
34487	150.9	1132	1131.51	4	1131.52	-6.25307	4521.05	C185H311N38O87S2	NCTLSIHPVHLNDSGQLGLRMESK	N1dEC2CamN12GlcNAcK24dE	5	01Y41Y41M(31M21M21M)61M(31M21M)61M	36	197.07	N2H8F0S0	N,0;	112	P20273	101	124	0
20329	91.27	1092.46	1092.13	3	1092.12	10.4794	3273.34	C131H218N19O72S2	EQSYKCNECGK	E1dEK5dEC6CamN7GlcNAcC9CamK11dE	8	01Y41Y41M(31M21M21M)61M(31M21M)61M	29	197.04	N2H8F0S0	N,1;	245	Q5MCW4	239	249	0
19428	87.09	967.415	967.415	3	967.414	1.3358	2899.22	C119H192N17O65	FLANTSFQGR	F1dEN4GlcNAc	5	01Y41Y41M(31M21M21M)61M(31M21M)61M	33	197.03	N2H8F0S0	N,1;	344	O60391	341	350	0
36182	156.16	1467.98	1468.65	3	1468.64	3.44245	4401.91	C178H290N31O93Ct4	TFANGSLAFRVQAFSR	T1dEN4GlcNAc	5	01Y41Y41M(31M41Y41L31Y41L32S)61M61Y41L32S	44	197.03	N5H6F0S2	N,0;	187	Q8WWB7	184	199	0
23737	104.47	1269.9	1269.9	3	1269.91	-6.59391	3805.71	C150H258N27O77S1Ct8	WAMNISEANQFKSTLSR	W1dEN4GlcNAcK12dE	5	01Y41Y41M(31M21M21M)61M(31M21M)61M	33	196.99	N2H8F0S0	N,2;	96	O15466	93	109	0
36540	156.91	1202.88	1203.21	3	1203.21	3.60702	3606.6	C146H249N22O81	TNIQDNESTLEVTSLK	T1dEN6GlcNAcK16dE	6	01Y41Y41M(31M21M21M)61M(31M21M)61M	36	196.99	N2H8F0S0	N,0;	905	Q9BX63	900	915	0
36540	156.91	1202.88	1203.21	3	1203.21	3.60702	3606.6	C146H249N22O81	TNIQDNESTLEVTSLK	T1dEN6GlcNAcK16dE	6	01Y41Y41M(31M21M21M31G)61M(31M)61M	37	196.99	N2H8F0S0	N,0;	905	Q9BX63	900	915	1	25AIII2,
36167	156.1	1466.64	1466.64	3	1466.65	-5.25411	4395.93	C175H296N33O96	GLLLTVNTSSQNGRPGR	G1dEN7GlcNAc	5	01Y41Y41M(31M41Y41L32S)61M(21Y41L32S)61Y41L	40	196.9	N5H6F0S2	N,0;	483	Q9H6R7	477	493	0
38681	165.69	1577.19	1577.19	4	1577.19	0.902875	6302.74	C267H418N45O126S1	LFLSDGNTSEFTDIYQKDEDSAGCHLFVVEK	L1dEN7GlcNAcK17dEC24CamK31dE	6	01Y41Y41M(31M41Y41L)61M(21Y41L32S)61Y41L32S	39	196.87	N5H6F0S2	N,2;	598	Q9P2D0	592	622	1	CIII3,
17726	79.14	1018.78	1018.45	3	1018.44	6.90208	3052.31	C120H203N18O69Ct4	YHLNLSPQR	Y1dEN4GlcNAc	5	01Y41Y41M(31M21M21M)61M(31M21M)61M21M	35	196.83	N2H9F0S0	N,1;	29	O00587	26	34	0
38084	163.94	1197.88	1197.55	3	1197.54	4.45698	3589.61	C143H242N27O75Ct4	NNSLRTFTPQPPGLER	N1GlcNAc@dE	8	01Y41Y41M(31M21M21M31G)61M(31M)61M	34	196.82	N2H8F0S0	N,0;	515	P35858	515	530	1	25AIII2,
32025	139.47	1036.7	1036.95	4	1036.96	-9.22977	4142.8	C155H277N28O87S2Ct12	CEECGKAFNQSSTLTTHK	C1dE@CamC4CamK6dEN9GlcNAcK18dE	6	01Y41Y41M(31M21M21M31G31G)61M(31M)61M	36	196.82	N2H9F0S0	N,0;	355	Q9H8G1	347	364	0
19453	87.21	913.396	913.395	3	913.388	8.10233	2737.14	C110H182N15O64	TNTNYSQEK	T1dEN4GlcNAcK9dE	5	01Y41Y41M(31M)61M(31M21M)61M21M	26	196.77	N2H7F0S0	N,1;	587	P55199	584	592	2	YI3,YI3,
25031	110.15	1197.25	1197.25	3	1197.26	-5.51351	3588.76	C133H259N22O76Ct16	LKPLSNKTATDDTGGK	L1dEK2dEN6GlcNAcK7dEK16dE	6	01Y41Y41M(31M21M)61M(31M21M)61M21M	34	196.77	N2H8F0S0	N,0;	521	Q8N7P1	516	531	5	45AI3,35AI3,04AI4,YI3,YI3,
31734	138.29	1029.69	1029.69	4	1029.7	-6.32616	4113.75	C154H270N31O89S1Ct8	GAVPTDKACESASHDNQSVR	G1dEK7dEC9CamN16GlcNAc	5	01Y41Y41M(31M21M21M31G)61M(31M21M)61M	47	196.69	N2H9F0S0	N,1;	292	Q8TBZ6	277	296	0
32449	141.61	1127.49	1127.24	4	1127.25	-5.70942	4503.97	C183H308N33O90S3	QPSGSHPICICSSVDPKNLCSK	Q1dEC9CamC11CamK17dEN18GlcNAcC20CamK22dE	5	01Y41Y41M(31M21M21M31G)61M(31M21M)61M	32	196.66	N2H9F0S0	N,0;	85	A0A1B0GUW6	68	89	0
20419	91.69	1038.45	1038.11	3	1038.1	9.41206	3111.29	C125H208N19O67S2	CQLSYELNCSGK	C1dE@CamN8GlcNAcC9CamK12dE	5	01Y41Y41M(31M)61M(31M21M)61M21M	30	196.65	N2H7F0S0	N,1;	561	Q5T0N1	554	565	5	45AI3,04AI4,YI3,ZI3,YI3,
31248	136.33	1233.51	1232.85	3	1232.85	-2.79316	3695.54	C147H236N27O79Ct4	NVYNASSHSTSGFASTFR	N1dEN4GlcNAc	6	01Y41Y41M(31M21M)61M(31M21M)61M21M	35	196.61	N2H8F0S0	N,1;	244	Q9BYV9	241	258	4	45AI3,04AI4,YI3,YI3,
31654	139.72	1274.81	1275.56	4	1275.57	-4.20619	5097.24	C207H339N42O98S2Ct4	GTAPPYVGVRPCSASPSSEMVTLEEFLEESNR	G1dEC12CamN31GlcNAc	7	01Y41Y41M(31M21M21M)61M(31M)61M	36	196.55	N2H7F0S0	N,1;	1680	Q9P219	1650	1681	7	BI2,BIII3,CI2,CIII3,CI2,CIII3,BI2,BIII3,ZI3,ZIII3,YI3,YIII3,YI3,YIII3,
20240	91.71	1038.11	1038.12	3	1038.11	6.46809	3111.31	C126H204N23O65S1	AQIMNVSWSADHR	A1dEN5GlcNAc	6	01Y41Y41M(31M21M)61M(31M21M)61M	33	196.52	N2H7F0S0	N,0;	445	P11182	441	453	4	BI2,YI3,ZI3,YI3,
37158	160.04	1431.39	1431.15	4	1431.14	9.39148	5718.53	C225H382N47O113S2Ct8	ALNPGESTACQSSVAGMEGSVHLITGDSSINYTEK	A1dEC10CamN31GlcNAcK35dE	7	01Y41Y41M(31M41Y41L31Y41L)61M61Y41L	36	196.34	N5H6F0S0	N,2;	360	P13056	330	364	1	02AII5,
31661	139.75	1036.95	1036.96	4	1036.96	-3.23373	4142.82	C170H281N26O91	SVSNGTAKPATSENFDEDLK	S1dEN4GlcNAcK8dEK20dE	6	01Y41Y41M(31M21M21M31G)61M(31M21M)61M	33	196.23	N2H9F0S0	N,2;	497	Q96K49	494	513	0
25895	115.11	1241.55	1240.88	3	1240.88	3.25586	3719.62	C138H248N27O76S2Ct12	THTGEKPYRCNECGK	T1dEK6dEC10CamN11GlcNAcC13CamK15dE	5	01Y41Y41M(31M21M21M)61M(31M21M)61M	34	196.2	N2H8F0S0	N,1;	708	Q9HCG1	698	712	0
25895	115.11	1241.55	1240.88	3	1240.88	3.25586	3719.62	C138H248N27O76S2Ct12	THTGEKPYRCNECGK	T1dEK6dEC10CamN11GlcNAcC13CamK15dE	5	01Y41Y41M(31M21M21M31G)61M(31M)61M	34	196.2	N2H8F0S0	N,1;	708	Q9HCG1	698	712	0
26188	114.93	1241.21	1241.21	3	1241.21	-0.649315	3719.62	C152H252N27O75S2	IHTGEKPYKCNECGR	I1dEK6dEK9dEC10CamN11GlcNAcC13Cam	5	01Y41Y41M(31M21M21M)61M(31M21M)61M	30	196.14	N2H8F0S0	N,0;	319	B4DU55	309	323	0
19291	87.29	913.395	913.396	3	913.395	0.739142	2737.17	C105H182N19O59S1Ct4	YNCSIRAPR	Y1dEN2GlcNAcC3Cam	5	01Y41Y41M(31M21M21M)61M(31M)61M	29	196.12	N2H7F0S0	N,1;	686	Q02809	685	693	3	BI2,BIII3,YI3,YIII3,YI3,YIII3,
26348	117.21	1331.9	1331.24	3	1331.25	-11.1996	3989.74	C164H262N33O81	SFQYSHNLSRHTVVHTR	S1dEN7GlcNAc	5	01Y41Y41M(31M21M21M31G31G)61M(31M)61M	32	196.05	N2H9F0S0	N,1;	376	B2RXF5	370	386	0
31086	137.41	1175.19	1174.52	3	1174.52	3.44316	3520.54	C137H239N24O76S1Ct4	KEHISAENMSLETLR	K1dEN8GlcNAc	6	01Y41Y41M(31M21M)61M(31M21M)61M21M	30	196.04	N2H8F0S0	N,2;	318	Q13426	311	325	3	04AI4,YI3,YI3,
28014	122.99	1350.24	1350.57	3	1350.57	-1.33842	4047.69	C164H264N29O86S1	MIHGVSRYYNTSER	M1dEN10GlcNAc	5	01Y41Y41M(31M41Y41L31Y41L)61M61Y41L32S	37	196.04	N5H6F0S1	N,0;	277	Q96JB1	268	281	1	YII4,
26622	117.33	1305.56	1305.24	3	1305.24	-0.68308	3911.71	C151H264N29O84S1Ct4	LLGDPSRNNCSLSIVDAR	L1dEN9GlcNAcC10Cam	6	01Y41Y41M(31M21M21M31G)61M(31M21M)61M	35	195.99	N2H9F0S0	N,0;	100	P20138	92	109	0
26622	117.33	1305.56	1305.24	3	1305.24	-0.68308	3911.71	C151H264N29O84S1Ct4	LLGDPSRNNCSLSIVDAR	L1dEN8GlcNAcC10Cam	6	01Y41Y41M(31M21M21M31G)61M(31M21M)61M	35	195.99	N2H9F0S0	N,0;	99	P20138	92	109	0
28646	125.66	1389.95	1389.28	3	1389.28	4.74614	4163.81	C156H276N31O85S2Ct12	THTGERPYACNKCGK	T1dEC10CamN11GlcNAcK12dEC13CamK15dE	5	01Y41Y41M(31M41Y41L32S)61M61Y41L32S	38	195.99	N4H5F0S2	N,0;	622	Q96GC6	612	626	0
27575	121.09	1153.19	1153.19	3	1153.2	-7.62614	3456.59	C143H239N26O71	APGAKQLTNHSPPAPR	A1dEK5dEN9GlcNAc	5	01Y41Y41M(31M21M21M)61M(31M21M)61M	29	195.93	N2H8F0S0	N,0;	446	Q86UR5	438	453	0
28184	124.14	1319.89	1319.89	3	1319.9	-6.06946	3955.67	C153H256N31O86Ct4	SESDAVSSDRNFPNSTNLPR	S1dEN14GlcNAc	6	01Y41Y41M(31M21M21M31G)61M(31M)61M	33	195.88	N2H8F0S0	N,1;	252	P98170	239	258	2	25AIII2,23XIII3,
18166	81.18	1065.13	1065.47	3	1065.47	1.51932	3193.38	C134H214N19O69	VWSDVTPLNFTR	V1dEN9GlcNAc	5	01Y41Y41M(31M21M21M)61M(31M21M)61M	33	195.85	N2H8F0S0	N,2;	152	P45452	144	155	0
18861	84.31	1075.82	1075.48	3	1075.48	-5.53114	3223.43	C123H220N19O65S2Ct12	CNGCGKAFIWK	C1dE@CamN2GlcNAcC4CamK6dEK11dE	5	01Y41Y41M(31M21M21M)61M(31M21M)61M	37	195.85	N2H8F0S0	N,1;	596	P51814	595	605	0
33231	144.19	1379.65	1379.66	3	1379.65	3.44684	4134.93	C168H285N32O78S1Ct8	HFKNCTSISGDLHILPVAFR	H1dEK3dEN4GlcNAcC5Cam	12	01Y41Y41M(31M21M)61M(31M21M)61M21M	34	195.85	N2H8F0S0	N,2;	361	P00533	358	377	3	04AI4,YI3,YI3,
27690	123.15	1465.91	1465.9	3	1465.9	3.1884	4393.68	C167H278N19O112Ct4	NFSDSR	N1GlcNAc@dE	5	01Y41Y41M(31M(21Y(31F)41L31Y41L32S)41Y41L31Y41L32S)(41Y)61M(31M)61M	53	195.82	N7H9F1S2	N,0;	822	Q9NWH9	822	827	0
27794	123.58	1447.93	1448.27	3	1448.26	3.3249	4340.77	C175H275N28O95Ct4	GFFDPNTHENLTYR	G1dEN10GlcNAc	5	01Y41Y41M(31M41Y41L31Y41L32S)61M61Y41L32S	50	195.8	N5H6F0S2	N,1;	3657	Q15149	3648	3661	6	03AI5,03AII5,35AI5,35AII5,BII5,03XII4,14XII4,YII4,14XII5,
27557	121.41	1153.87	1153.53	3	1153.53	1.43362	3457.57	C131H242N23O72S2Ct8	TKTALSMGLNGTMGPR	T1dEK2dEN10GlcNAc	6	01Y41Y41M(31M21M)61M(31M21M)61M21M	33	195.79	N2H8F0S0	N,0;	614	Q5T6C5	605	620	3	04AI4,YI3,YI3,
30934	136.78	1337.56	1336.9	3	1336.91	-4.0058	4006.7	C166H261N28O85	AAEYQLNDSASYYLNQLER	A1dEN7GlcNAc	5	01Y41Y41M(31M21M21M)61M(31M21M)61M	33	195.72	N2H8F0S0	N,0;	149	P19087	143	161	0
30934	136.78	1337.56	1336.9	3	1336.91	-4.0058	4006.7	C166H261N28O85	AAEYQLNDSASYYLNQLER	A1dEN7GlcNAc	5	01Y41Y41M(31M21M)61M(31M21M)61M21M	31	195.72	N2H8F0S0	N,0;	149	P19087	143	161	3	CI3,YI3,YI3,
19393	86.8	1183.17	1182.84	3	1182.84	-2.78881	3545.5	C140H230N25O77Ct4	ATGFYQNNTLNTAPDR	A1dEN7GlcNAc	5	01Y41Y41M(31M21M)61M(31M21M)61M21M	26	195.7	N2H8F0S0	N,0;	99	H3BRN8	93	108	2	YI3,YI3,
24833	110.31	1197.25	1197.26	3	1197.26	-2.55672	3588.76	C133H259N22O76Ct16	LKPLSNKTATDDTGGK	L1dEK2dEN6GlcNAcK7dEK16dE	5	01Y41Y41M(31M21M21M)61M(31M21M)61M	34	195.67	N2H8F0S0	N,0;	521	Q8N7P1	516	531	0
29269	128.8	1148.75	1149.27	4	1149.28	-10.0321	4592.1	C192H304N43O83Ct4	RFQEVTWTHLQNIASNYNVSYNVDVR	R1dEN18GlcNAc	5	01Y41Y41M(31M21M)61M(31M)61M	25	195.62	N2H6F0S0	N,1;	67	Q96A99	50	75	4	BI2,BI2,YI3,YI3,
29269	128.8	1148.75	1149.27	4	1149.28	-10.0321	4592.1	C192H304N43O83Ct4	RFQEVTWTHLQNIASNYNVSYNVDVR	R1dEN18GlcNAc	5	01Y41Y41M(31M)61M(31M21M)61M	25	195.62	N2H6F0S0	N,1;	67	Q96A99	50	75	4	BI2,BI2,YI3,YI3,
37118	159.3	1576.46	1577.19	4	1577.19	-0.305919	6302.72	C266H406N45O123Ct8	NTTDSLWFNWSPASGDFDFYELILYNPNGTK	N1dEN9GlcNAcK31dE	6	01Y41Y41M(31M41Y41L31Y41L32S)61M61Y41L32S	52	195.6	N5H6F0S2	N,0;	1193	P23467	1185	1215	0
32360	141.26	1325.55	1325.24	3	1325.23	7.04164	3971.66	C158H260N29O86S1	GPSPPEVASNSPACNNSITNLS	G1dEC14CamN20GlcNAc	7	01Y41Y41M(31M21M21M)61M(31M21M)61M	33	195.46	N2H8F0S0	N,1;	479	A6NK06	460	481	0
32360	141.26	1325.55	1325.24	3	1325.23	7.04164	3971.66	C158H260N29O86S1	GPSPPEVASNSPACNNSITNLS	G1dEC14CamN15GlcNAc	6	01Y41Y41M(31M21M21M)61M(31M21M)61M	33	195.46	N2H8F0S0	N,0;	474	A6NK06	460	481	0
19393	86.8	1183.17	1182.84	3	1182.85	-8.74223	3545.52	C137H234N25O79Ct4	GAEAANVTGPDGVPVEGSR	G1dEN6GlcNAc	6	01Y41Y41M(31M21M)61M(31M21M)61M21M	26	195.39	N2H8F0S0	N,0;	156	P16989	151	169	2	YI3,YI3,
28182	124.13	1499.64	1499.64	3	1499.64	1.19275	4494.9	C172H297N32O100S1Ct4	TTNLTTCGRPVETASTR	T1dEN3GlcNAcC7Cam	6	01Y41Y41M(31M41Y41L32S)61M(21Y41L32S)61Y41L	39	195.29	N5H6F0S2	N,0;	411	O95498	409	425	0
27869	122.76	1446.93	1447.6	3	1447.59	4.68839	4338.76	C164H281N30O97S2Ct4	SLSCQMAALQGNGSER	S1dEC4CamN12GlcNAc	5	01Y41Y41M(31M41Y41L31Y41L32S)61M61Y41L32S	41	195.26	N5H6F0S2	N,0;	147	P07306	136	151	0
17796	79.46	1171.97	1172.15	3	1172.14	1.8208	3513.41	C137H222N21O76S1Ct8	NWEQSFEYNECGK	N1dEN9GlcNAcC11CamK13dE	6	01Y41Y41M(31M21M)61M(31M21M)61M21M	29	195.19	N2H8F0S0	N,1;	149	P17032	141	153	2	04AI4,YI3,
20398	91.46	1038.11	1038.11	3	1038.11	-1.02552	3111.33	C118H204N19O70Ct8	DTDNGTPFNSPASK	D1dEN4GlcNAcK14dE	6	01Y41Y41M(31M21M)61M(31M21M)61M	36	195.16	N2H7F0S0	N,0;	539	Q9BWT3	536	549	4	BI2,YI3,ZI3,YI3,
19538	87.6	859.378	859.378	3	859.378	0.46509	2575.11	C102H172N19O57	NNHTASILDR	N1dEN2GlcNAc	16	01Y41Y41M(31M21M)61M(31M)61M	26	195.05	N2H6F0S0	N,4;	130	P08962	129	138	3	BI2,YI3,YI3,
31748	138.34	1211.22	1210.21	3	1210.22	-4.69372	3627.63	C146H248N27O78	VVDRGNGSRPSSPEEVK	V1dEN6GlcNAcK17dE	5	01Y41Y41M(31M21M21M)61M(31M21M)61M	41	195.04	N2H8F0S0	N,0;	137	Q05707	132	148	0
32003	139.38	1368.91	1368.91	3	1368.91	-1.0186	4102.71	C164H269N28O90S1	LLHGDPGEEDGAELDLNMTR	L1dEN17GlcNAc	6	01Y41Y41M(31M21M21M31G)61M(31M21M)61M	33	194.97	N2H9F0S0	N,1;	63	P01127	47	66	0
28187	123.75	1498.98	1499.64	3	1499.65	-6.3471	4494.93	C180H301N32O97S1	GHTLVLNCTATTPLNTR	G1dEN7GlcNAcC8Cam	5	01Y41Y41M(31M41Y41L32S)61M(21Y41L32S)61Y41L	40	194.93	N5H6F0S2	N,1;	251	P17948	245	261	0
36008	156.73	1563.67	1564.01	3	1564	7.75219	4687.99	C188H312N29O107	LDVGNAEVKLEEENR	L1dEK9dEN14GlcNAc	5	01Y41Y41M(31M41Y41L32S)61M(21Y41L32S)61Y41L32S	43	194.89	N5H6F0S3	N,3;	181	P51572	168	182	19	02AI2,02AII2,02AIII2,BI1,BII1,BIII1,CI1,CII1,CIII1,35AI4,35AIII4,BI2,BII2,BIII2,CI2,CII2,CIII2,35AI3,35AII3,35AIII3,BI3,BII3,BIII3,35AI4,35AIII4,BIII4,YI1,ZI2,YI2,YI4,YII4,YIII4,14XI5,14XII5,14XIII5,YI5,YII5,YIII5,YI6,YII6,YIII6,YI3,YI1,
23449	104.17	1114.81	1114.47	3	1114.47	-0.680181	3340.38	C122H223N18O77S2Ct8	NVTSESTCCVAK	N1GlcNAc@dEC8CamC9CamK12dE	5	01Y41Y41M(31M21M21M31G31G)61M(31M)61M	34	194.88	N2H9F0S0	N,0;	76	P01215	76	87	0
36126	155.93	1100.24	1100.24	4	1100.24	2.14755	4395.92	C177H300N31O92S2	QKGMMRPNASQPGGAK	Q1dEK2dEN8GlcNAcK16dE	5	01Y41Y41M(31M41Y41L)61M(21Y41L32S)61Y41L32S	41	194.84	N5H6F0S2	N,1;	1105	Q5JU85	1098	1113	0
31344	138.46	1210.54	1209.88	3	1209.87	6.38403	3626.59	C137H245N24O79S1Ct8	TMVHSLNSTADESGLNK	T1dEN7GlcNAcK17dE	5	01Y41Y41M(31M21M21M)61M(31M21M)61M	35	194.78	N2H8F0S0	N,1;	761	O60673	755	771	0
38681	165.69	1577.19	1577.19	4	1577.19	0.902875	6302.74	C267H418N45O126S1	LFLSDGNTSEFTDIYQKDEDSAGCHLFVVEK	L1dEN7GlcNAcK17dEC24CamK31dE	6	01Y41Y41M(31M41Y41L32S)61M(21Y41L32S)61Y41L	39	194.74	N5H6F0S2	N,2;	598	Q9P2D0	592	622	0
19428	87.09	967.415	967.415	3	967.414	1.3358	2899.22	C119H192N17O65	FLANTSFQGR	F1dEN4GlcNAc	5	01Y41Y41M(31M21M21M31G)61M(31M)61M	34	194.66	N2H8F0S0	N,1;	344	O60391	341	350	1	25AIII2,
28244	124.41	1326.22	1326.22	3	1326.23	-4.53238	3974.67	C157H261N30O86S1	SATIQMNNATHLQER	S1dEN8GlcNAc	6	01Y41Y41M(31M41Y41L32S)61M61Y41L32S	38	194.63	N4H5F0S2	N,1;	393	P18507	386	400	0
20826	93.54	1047.78	1047.45	3	1047.46	-2.62835	3139.35	C120H208N25O66S1Ct4	NMANGQPHSVNITR	N1dEN11GlcNAc	7	01Y41Y41M(31M21M)61M(31M21M)61M	29	194.63	N2H7F0S0	N,0;	1116	Q9UHC6	1106	1119	4	BI2,YI3,ZI3,YI3,
38084	163.94	1197.88	1197.55	3	1197.54	4.58725	3589.61	C154H246N21O75	KPAPVPAEPFDNTTYK	K1dEN12GlcNAcK16dE	5	01Y41Y41M(31M21M21M31G)61M(31M)61M	34	194.56	N2H8F0S0	N,1;	68	P56181	57	72	1	25AIII2,
20329	91.27	1092.46	1092.13	3	1092.13	0.395371	3273.38	C135H218N19O71S1	DTELFIFNSCLR	D1dEN8GlcNAcC10Cam	6	01Y41Y41M(31M21M)61M(31M21M)61M21M	36	194.54	N2H8F0S0	N,1;	1103	Q13023	1096	1107	3	YI3,ZI3,YI3,
26348	117.21	1331.9	1331.24	3	1331.25	-10.6866	3989.74	C159H270N25O86S1Ct4	DVMLENYSNLVSLDLPSR	D1dEN6GlcNAc	5	01Y41Y41M(31M21M21M31G31G)61M(31M)61M	33	194.44	N2H9F0S0	N,1;	38	Q8TAQ5	33	50	0
31248	136.33	1233.51	1232.85	3	1232.85	-2.79316	3695.54	C147H236N27O79Ct4	NVYNASSHSTSGFASTFR	N1dEN4GlcNAc	6	01Y41Y41M(31M21M21M)61M(31M21M)61M	33	194.44	N2H8F0S0	N,1;	244	Q9BYV9	241	258	0
26721	117.36	1251.56	1250.89	3	1250.88	13.2482	3749.61	C142H250N27O78S2Ct8	CEECGKAFNQLSNLTR	C1dE@CamC4CamK6dEN13GlcNAc	5	01Y41Y41M(31M21M21M)61M(31M21M)61M	28	194.43	N2H8F0S0	N,0;	347	Q03924	335	350	0
25955	114.3	921.083	921.084	3	921.087	-3.24277	2760.24	C105H191N20O59S1Ct4	QTVINICRR	Q1dEN5GlcNAcC7Cam	5	01Y41Y41M(31M)61M(31M21M)61M21M	32	194.38	N2H7F0S0	N,1;	1440	Q86X10	1436	1444	4	YI3,ZI3,YI3,YI3,
29042	127.84	1335.57	1336.57	3	1336.56	4.51643	4005.67	C168H262N25O84S1	EMSKEWFLFNDSR	E1dEK4dEN10GlcNAc	5	01Y41Y41M(31M41Y41L32S)61M61Y41L32S	40	194.34	N4H5F0S2	N,0;	917	Q8NB14	908	920	0
19412	86.89	1021.43	1021.77	3	1021.76	5.42438	3062.26	C118H201N16O73Ct4	FVSNVTEADR	F1dEN4GlcNAc	5	01Y41Y41M(31M21M21M)61M(31M21M)61M21M	37	194.33	N2H9F0S0	N,1;	492	P14616	489	498	1	04AI4,
19412	86.89	1021.43	1021.77	3	1021.76	5.42438	3062.26	C118H201N16O73Ct4	FVSNVTEADR	F1dEN4GlcNAc	5	01Y41Y41M(31M21M21M31G)61M(31M21M)61M	34	194.33	N2H9F0S0	N,1;	492	P14616	489	498	0
29289	130	1150.03	1149.77	4	1149.78	-2.4178	4594.07	C178H310N43O84S3Ct8	CPGGVLSCIPDNNQQPKGIPACEQNVSR	C1dE@CamC8CamK17dEC22CamN25GlcNAc	7	01Y41Y41M(31M21M)61M(31M)61M	24	194.32	N2H6F0S0	N,1;	566	Q02040	542	569	4	BI2,BI2,YI3,YI3,
29289	130	1150.03	1149.77	4	1149.78	-2.4178	4594.07	C178H310N43O84S3Ct8	CPGGVLSCIPDNNQQPKGIPACEQNVSR	C1dE@CamC8CamK17dEC22CamN25GlcNAc	7	01Y41Y41M(31M)61M(31M21M)61M	25	194.32	N2H6F0S0	N,1;	566	Q02040	542	569	5	BI2,BI2,BI2,YI3,YI3,
31468	137.19	1155.55	1155.8	4	1155.79	3.62818	4618.15	C188H318N43O88S1	QEMLQRRPPARPGPLSTANHTALR	Q1dEN19GlcNAc	7	01Y41Y41M(31M21M21M31G31G)61M(31M)61M	35	194.3	N2H9F0S0	N,0;	385	O60512	367	390	0
27617	121.28	1208.54	1207.54	3	1207.55	-2.90515	3619.62	C137H252N23O77S2Ct8	TKTALSMGLNGTMGPR	T1dEK2dEN10GlcNAc	8	01Y41Y41M(31M21M21M31G)61M(31M21M)61M	34	194.3	N2H9F0S0	N,1;	614	Q5T6C5	605	620	0
26207	115.42	1132.84	1132.51	3	1132.5	8.68573	3394.48	C131H225N28O70S1Ct4	TSPLTSPTNCSHGGLSPSR	T1dEN9GlcNAcC10Cam	8	01Y41Y41M(31M21M)61M(31M)61M	26	194.24	N2H6F0S0	N,1;	1116	Q7Z460	1108	1126	4	BI2,BI2,YI3,YI3,
32935	143.56	1222.56	1221.88	3	1221.88	-1.28571	3662.63	C147H249N26O75S1Ct4	NCTSISGDLHILPVAFR	N1GlcNAc@dEC2Cam	13	01Y41Y41M(31M21M21M)61M(31M21M)61M	33	194.23	N2H8F0S0	N,0;	361	P00533	361	377	0
36640	159.35	1648.97	1649.96	4	1649.95	9.72715	6593.75	C264H427N50O129S4Ct8	VHYGLYNQSDPCPGEFLCSVNGLCVPACDGVK	V1dEN7GlcNAcC12CamC18CamC24CamC28CamK32dE	7	01Y41Y41M(31M41Y41L32S)61M(21Y41L32S)61Y41L32S	52	194.21	N5H6F0S3	N,1;	453	Q8IU80	447	478	22	02AI2,02AII2,02AIII2,02AI4,02AIII4,BI1,BII1,BIII1,CI1,CII1,CIII1,35AI4,35AIII4,03AI4,03AIII4,14AIII4,14AI2,14AII2,14AIII2,15AI2,15AII2,15AIII2,BI2,BII2,BIII2,CI2,CII2,CIII2,35AI3,35AII3,35AIII3,BI3,BII3,BIII3,35AI4,35AIII4,BIII4,35XI1,YI2,01XI3,01XIII3,ZI3,YI3,ZI4,ZII4,ZIII4,YI4,YII4,YIII4,14XI5,14XII5,14XIII5,
26772	117.99	1251.94	1251.27	3	1251.28	-6.6321	3749.81	C156H274N23O80	ANSTITQLTANITKIK	A1dEN2GlcNAcK14dEK16dE	5	01Y41Y41M(31M21M21M31G)61M(31M21M)61M	28	194.16	N2H9F0S0	N,3;	1587	A4D0S4	1586	1601	0
36188	156.19	1371.62	1371.62	3	1371.62	1.26517	4110.83	C169H277N28O85Ct4	TNASGLEVPLFHLFAR	T1dEN2GlcNAc	5	01Y41Y41M(31M41Y41L)61M(21Y41L32S)61Y41L	40	194.13	N5H6F0S1	N,0;	26	Q99678	25	40	0
26188	114.93	1241.21	1241.21	3	1241.21	-0.649315	3719.62	C152H252N27O75S2	IHTGEKPYKCNECGR	I1dEK6dEK9dEC10CamN11GlcNAcC13Cam	5	01Y41Y41M(31M21M)61M(31M21M)61M21M	30	193.9	N2H8F0S0	N,0;	319	B4DU55	309	323	3	04AI4,YI3,YI3,
28056	123.57	1446.93	1447.93	3	1447.93	2.91819	4339.77	C170H280N31O97S1	NSPNNMSLSNQPGTPR	N1dEN5GlcNAc	5	01Y41Y41M(31M41Y41L32S)61M(21Y41L32S)61Y41L	42	193.87	N5H6F0S2	N,0;	324	P81877	320	335	0
23449	104.17	1114.81	1114.47	3	1114.47	-7.41161	3340.4	C135H223N20O74S1	MGNNFSSIPSLPR	M1dEN4GlcNAc	5	01Y41Y41M(31M21M21M)61M(31M21M)61M21M	34	193.84	N2H9F0S0	N,1;	4	O76050	1	13	1	04AI4,
34392	150.5	1169.53	1169.19	3	1169.18	3.75042	3504.53	C141H235N28O72S1	EHLCTPHNRGLNNK	E1dEC4CamN13GlcNAcK14dE	5	01Y41Y41M(31M21M21M31G)61M(31M)61M	31	193.83	N2H8F0S0	N,1;	302	Q8NBI3	290	303	1	12AIII4,
26093	114.91	1241.22	1240.88	3	1240.88	4.89936	3719.61	C138H248N25O85Ct8	TSNRSEIETQTEGSTEK	T1dEN3GlcNAcK17dE	5	01Y41Y41M(31M21M21M)61M(31M21M)61M	34	193.82	N2H8F0S0	N,2;	270	Q96CV9	268	284	0
26093	114.91	1241.22	1240.88	3	1240.88	4.89936	3719.61	C138H248N25O85Ct8	TSNRSEIETQTEGSTEK	T1dEN3GlcNAcK17dE	5	01Y41Y41M(31M21M)61M(31M21M)61M21M	32	193.82	N2H8F0S0	N,2;	270	Q96CV9	268	284	2	YI3,YI3,
28014	122.99	1350.24	1350.57	3	1350.57	-1.33842	4047.69	C164H264N29O86S1	MIHGVSRYYNTSER	M1dEN10GlcNAc	5	01Y41Y41M(31M41Y41L)61M61Y41L31Y41L32S	33	193.82	N5H6F0S1	N,0;	277	Q96JB1	268	281	0
27575	121.09	1153.19	1153.19	3	1153.2	-7.62614	3456.59	C143H239N26O71	APGAKQLTNHSPPAPR	A1dEK5dEN9GlcNAc	5	01Y41Y41M(31M21M21M31G)61M(31M)61M	30	193.65	N2H8F0S0	N,0;	446	Q86UR5	438	453	1	12AIII4,
26078	115.96	1032.46	1032.79	3	1032.79	0.0741769	3095.36	C121H208N21O68Ct4	EDNISERVYTIR	E1dEN3GlcNAc	5	01Y41Y41M(31M21M)61M(31M21M)61M	27	193.59	N2H7F0S0	N,1;	42	Q8NFP4	40	51	3	BI2,YI3,YI3,
27939	124.24	1498.97	1499.64	3	1499.65	-5.906	4494.93	C173H297N32O96S1Ct8	CGKNFSSASALQIHER	C1dE@CamK3dEN4GlcNAc	5	01Y41Y41M(31M41Y41L32S)61M(21Y41L32S)61Y41L	34	193.54	N5H6F0S2	N,1;	878	Q9UJQ4	875	890	0
34392	150.5	1169.53	1169.19	3	1169.19	-2.47442	3504.55	C146H235N26O72	GGPGQFNLSYATGRHK	G1dEN7GlcNAcK16dE	7	01Y41Y41M(31M21M21M)61M(31M21M)61M	35	193.53	N2H8F0S0	N,1;	59	Q8WU49	53	68	0
26188	114.93	1241.21	1240.88	3	1240.88	0.89053	3719.61	C151H244N27O77Ct4	FIDFQFQDSNSSLRPR	F1dEN10GlcNAc	5	01Y41Y41M(31M21M21M31G)61M(31M)61M	30	193.53	N2H8F0S0	N,0;	15	Q99677	6	21	0
32449	141.61	1127.49	1127.24	4	1127.24	-0.915452	4503.95	C185H300N33O93S1	NSSLAEFVQSLSQTMGFPQDQIR	N1GlcNAc@dE	5	01Y41Y41M(31M21M21M31G)61M(31M21M)61M	33	193.48	N2H9F0S0	N,0;	599	Q93009	599	621	0
16579	73.81	941.056	941.393	3	941.391	1.36627	2821.16	C105H186N19O62S2Ct4	NQSVPLSCCR	N1GlcNAc@dEC8CamC9Cam	8	01Y41Y41M(31M21M)61M(31M21M)61M	25	193.46	N2H7F0S0	N,0;	167	O60637	167	176	3	BI2,YI3,YI3,
26430	117.59	1251.23	1251.23	3	1251.23	-3.61832	3749.67	C158H254N25O78	FGYALSNGTVGVYDKTSR	F1dEN7GlcNAcK15dE	5	01Y41Y41M(31M21M)61M(31M21M)61M21M	34	193.45	N2H8F0S0	N,1;	223	Q9BXC9	217	234	3	04AI4,YI3,YI3,
32562	141.54	1379.94	1379.25	3	1379.24	13.7828	4133.69	C163H270N31O86S3	CNECGKSFSQVSSLTCHR	C1dE@CamN2GlcNAcC4CamK6dEC16Cam	8	01Y41Y41M(31M21M21M)61M(31M21M)61M21M	33	193.44	N2H9F0S0	N,0;	221	Q6ZNG1	220	237	1	04AI4,
34244	149.94	1123	1123.5	4	1123.51	-9.71655	4489	C192H299N34O88	DLQRLIGNESFALPYWNFATGR	D1dEN8GlcNAc	5	01Y41Y41M(31M21M21M31G)61M(31M21M)61M	35	193.43	N2H9F0S0	N,0;	237	P40126	230	251	0
36702	158.38	1479.66	1479	3	1478.99	8.30988	4432.95	C173H299N26O94S1Ct12	NFSNTKNYLPPEMK	N1GlcNAc@dEK6dEK14dE	5	01Y41Y41M(31M41Y41L31Y41L32S)61M61Y41L32S	40	193.32	N5H6F0S2	N,0;	1104	Q9NTI5	1104	1117	2	35AI5,35AII5,YII4,
25790	114.65	1112.49	1111.83	3	1111.83	-4.24504	3332.47	C136H227N24O69S1	RPASMLNWTTLQR	R1dEN7GlcNAc	5	01Y41Y41M(31M21M21M31G)61M(31M)61M	33	193.29	N2H8F0S0	N,0;	301	Q8WTR4	295	307	0
36607	157.98	1478.66	1478.65	3	1478.66	-6.07082	4431.97	C179H300N33O95	LVPAIQNAHKNSTGSGR	L1dEK10dEN11GlcNAc	6	01Y41Y41M(31M41Y41L31Y41L32S)61M61Y41L32S	40	193.29	N5H6F0S2	N,0;	229	Q6ZUI0	219	235	1	35AI5,35AII5,
38415	164.57	1143.86	1143.52	3	1143.53	-5.05908	3427.57	C139H240N25O71S1	LMQDLDNNSITVKQR	L1dEN7GlcNAcK13dE	8	01Y41Y41M(31M21M)61M(31M21M)61M	30	193.25	N2H7F0S0	N,2;	1695	Q15154	1689	1703	3	BI2,YI3,YI3,
32360	141.26	1325.55	1325.24	3	1325.23	7.04164	3971.66	C158H260N29O86S1	GPSPPEVASNSPACNNSITNLS	G1dEC14CamN20GlcNAc	7	01Y41Y41M(31M21M21M31G)61M(31M)61M	33	193.24	N2H8F0S0	N,1;	479	A6NK06	460	481	1	12AIII4,
32360	141.26	1325.55	1325.24	3	1325.23	7.04164	3971.66	C158H260N29O86S1	GPSPPEVASNSPACNNSITNLS	G1dEC14CamN15GlcNAc	6	01Y41Y41M(31M21M21M31G)61M(31M)61M	33	193.24	N2H8F0S0	N,0;	474	A6NK06	460	481	1	12AIII4,
23360	103.78	1200.85	1200.52	3	1200.53	-12.6545	3598.57	C142H245N24O82	KPSSSSLRNSSPIR	K1dEN9GlcNAc	5	01Y41Y41M(31M21M21M31G31G)61M(31M21M)61M	27	193.15	N2H10F0S0	N,0;	1575	Q13029	1567	1580	0
27916	124.13	1501.32	1500.64	3	1500.64	3.05582	4497.9	C179H294N25O100Ct8	TEPINTTYSYTDFQK	T1dEN5GlcNAcK15dE	6	01Y41Y41M(31M41Y41L32S)61M(21Y41L32S)61Y41L	35	193.1	N5H6F0S2	N,1;	196	Q9NXF7	192	206	0
34185	149.71	1497.66	1497.66	3	1497.66	-0.391768	4488.96	C179H299N32O89S2Ct8	YNGTFPLPGIHQSQDALCTCPK	Y1dEN2GlcNAcC18CamC20CamK22dE	7	01Y41Y41M(31M21M21M31G31G)61M(31M)61M	28	193.1	N2H9F0S0	N,1;	934	Q8N157	933	954	0
26622	117.33	1305.56	1305.24	3	1305.24	2.05588	3911.7	C149H264N27O82S2Ct8	NYDVTIQGCKIQNMSR	N1dEC9CamK10dEN13GlcNAc	5	01Y41Y41M(31M21M21M31G)61M(31M21M)61M	36	193.09	N2H9F0S0	N,0;	1678	Q96L96	1666	1681	0
26622	117.33	1305.56	1305.24	3	1305.24	2.05588	3911.7	C149H264N27O82S2Ct8	NYDVTIQGCKIQNMSR	N1dEC9CamK10dEN13GlcNAc	5	01Y41Y41M(31M21M21M31G31G)61M(31M)61M	34	193.09	N2H9F0S0	N,0;	1678	Q96L96	1666	1681	0
26093	114.91	1241.22	1240.88	3	1240.88	4.71803	3719.61	C146H248N29O82	GAPVNISSSDLTGRQDTSR	G1dEN5GlcNAc	5	01Y41Y41M(31M21M21M31G)61M(31M)61M	35	193.07	N2H8F0S0	N,0;	380	P48730	376	394	1	12AIII4,
31940	139.61	1382.6	1382.59	3	1382.6	-6.27724	4143.79	C164H276N29O88S1Ct4	EVTMLSTFHNDTVIEVNNR	E1dEN10GlcNAc	5	01Y41Y41M(31M21M21M)61M(31M21M)61M21M	35	193.07	N2H9F0S0	N,1;	401	Q96DM1	392	410	1	04AI4,
27803	122.1	1543.96	1544.63	3	1544.63	-2.14733	4629.88	C186H298N31O102S1	MIHGVSRYYNTSER	M1dEN10GlcNAc	6	01Y41Y41M(31M41Y41L32S)61M(21Y41L32S)61Y41L32S	44	193.01	N5H6F0S3	N,0;	277	Q96JB1	268	281	1	YI6,YII6,YIII6,
31394	136.9	1148.53	1148.28	4	1148.28	-0.863543	4588.11	C180H320N31O96S1Ct8	SVNGTTSDCLVSLVTSVTNVDLPPK	S1dEN3GlcNAcC9CamK25dE	6	01Y41Y41M(31M21M21M31G)61M(31M21M)61M	40	193.01	N2H9F0S0	N,2;	486	Q13705	484	508	0
31086	137.41	1175.19	1174.52	3	1174.53	-3.90875	3520.57	C136H243N22O73S2Ct8	IPLMLNDSGSAHSMPK	I1dEN6GlcNAcK16dE	5	01Y41Y41M(31M21M21M)61M(31M21M)61M	31	192.91	N2H8F0S0	N,1;	214	Q00613	209	224	0
31748	138.34	1211.22	1210.21	3	1210.22	-4.69372	3627.63	C146H248N27O78	VVDRGNGSRPSSPEEVK	V1dEN6GlcNAcK17dE	5	01Y41Y41M(31M21M21M31G)61M(31M)61M	41	192.91	N2H8F0S0	N,0;	137	Q05707	132	148	2	12AIII4,25AIII2,
36407	156.35	1371.62	1371.61	3	1371.62	-3.49184	4110.83	C165H277N34O86	HEARPLAELRNQSVR	H1dEN11GlcNAc	6	01Y41Y41M(31M(21Y41L)41Y41L)61M61Y41L32S	38	192.88	N5H6F0S1	N,0;	171	P29590	161	175	0
37725	161.63	1426.37	1426.37	4	1426.36	6.67706	5699.4	C225H373N42O120S2Ct4	MLANSSSTNSSVLPCPDYRPTHR	M1dEN9GlcNAcC15Cam	6	01Y(61F)41Y41M(31M(21Y31F)41Y31F)61M(21Y41L32S)61Y41L32S	40	192.88	N6H5F3S2	N,0;	9	Q9H1C0	1	23	0
20329	91.27	1092.46	1092.13	3	1092.13	4.66319	3273.36	C132H214N23O70S1	AQIMNVSWSADHR	A1dEN5GlcNAc	5	01Y41Y41M(31M21M)61M(31M21M)61M21M	36	192.86	N2H8F0S0	N,0;	445	P11182	441	453	3	YI3,ZI3,YI3,
17796	79.46	1171.97	1172.15	3	1172.14	1.8208	3513.41	C137H222N21O76S1Ct8	NWEQSFEYNECGK	N1dEN9GlcNAcC11CamK13dE	6	01Y41Y41M(31M21M21M)61M(31M21M)61M	28	192.86	N2H8F0S0	N,1;	149	P17032	141	153	0
26732	117.41	1251.22	1251.22	3	1251.22	1.40673	3749.64	C155H250N29O75S1	HDWHTLCKDLPNATAR	H1dEC7CamK8dEN12GlcNAc	7	01Y41Y41M(31M21M21M)61M(31M21M)61M	30	192.75	N2H8F0S0	N,0;	318	Q8NFR9	307	322	0
20826	93.54	1047.78	1047.45	3	1047.45	3.43492	3139.34	C119H212N21O68S2Ct4	KMSVCTDNVTDLR	K1dEC5CamN8GlcNAc	8	01Y41Y41M(31M)61M(31M21M)61M21M	33	192.66	N2H7F0S0	N,1;	717	Q6UXG2	710	722	4	45AI3,YI3,ZI3,YI3,
26622	117.33	1305.56	1305.24	3	1305.24	6.6336	3911.68	C145H260N27O82S2Ct12	SHTGEKPYECNTCRK	S1dEK6dEC10CamN11GlcNAcC13CamK15dE	5	01Y41Y41M(31M21M21M)61M(31M21M)61M21M	35	192.62	N2H9F0S0	N,0;	751	Q06730	741	755	1	04AI4,
24934	109.38	1210.86	1210.86	3	1210.86	-0.165442	3629.57	C131H242N27O76S2Ct12	SSTGERPHKCNECGK	S1dEK9dEC10CamN11GlcNAcC13CamK15dE	5	01Y41Y41M(31M21M21M)61M(31M21M)61M	31	192.62	N2H8F0S0	N,1;	552	Q9Y2L8	542	556	0
24934	109.38	1210.86	1210.86	3	1210.86	-0.165442	3629.57	C131H242N27O76S2Ct12	SSTGERPHKCNECGK	S1dEK9dEC10CamN11GlcNAcC13CamK15dE	5	01Y41Y41M(31M21M)61M(31M21M)61M21M	34	192.62	N2H8F0S0	N,1;	552	Q9Y2L8	542	556	4	45AI3,04AI4,YI3,YI3,
31344	138.46	1210.54	1209.88	3	1209.87	5.2401	3626.59	C157H245N20O76	GPEFYLENISLSWEK	G1dEN8GlcNAcK15dE	5	01Y41Y41M(31M21M21M)61M(31M21M)61M	36	192.61	N2H8F0S0	N,1;	38	Q9BXU3	31	45	0
27774	123.51	1544.96	1544.96	3	1544.97	-6.13179	4630.9	C187H301N30O102S1	MIHGVSRYYNTSER	M1dEN10GlcNAc	5	01Y41Y41M(31M21Y(31F)41L21F)61M(21Y41L32S)61Y41L32S	35	192.55	N5H6F2S2	N,0;	277	Q96JB1	268	281	0
24610	107.95	1187.91	1187.91	3	1187.92	-6.4831	3560.73	C138H255N22O74Ct12	EYVNGSNLITKLQAK	E1dEN4GlcNAcK11dEK15dE	5	01Y41Y41M(31M21M)61M(31M21M)61M21M	34	192.49	N2H8F0S0	N,0;	448	O43295	445	459	4	35AI3,04AI4,YI3,YI3,
36182	156.16	1467.98	1468.65	3	1468.64	3.13536	4401.91	C177H298N27O100	SATDGNTSTTPPTSAKK	S1dEN6GlcNAcK16dEK17dE	5	01Y41Y41M(31M41Y41L31Y41L32S)61M61Y41L32S	44	192.48	N5H6F0S2	N,1;	45	Q13620	40	56	0
25790	114.65	1112.49	1111.83	3	1111.83	-2.82576	3332.47	C123H227N22O74S1Ct8	TGLSRSVSCDNVSK	T1dEC9CamN11GlcNAcK14dE	5	01Y41Y41M(31M21M21M31G)61M(31M)61M	34	192.45	N2H8F0S0	N,1;	381	Q96CB8	371	384	0
37342	160.09	1431.39	1431.65	4	1431.64	8.43876	5720.53	C244H372N43O107Ct8	NTTDSLWFNWSPASGDFDFYELILYNPNGTK	N1dEN9GlcNAcK31dE	6	01Y41Y41M(31M41Y41L)61M(21Y41L)61Y41L	29	192.42	N5H6F0S0	N,0;	1193	P23467	1185	1215	0
27794	123.58	1447.93	1448.27	3	1448.26	2.61716	4340.77	C176H283N28O93S2	KTCCWINETYLAR	K1dEC3CamC4CamN7GlcNAc	5	01Y41Y41M(31M41Y41L31Y41L32S)61M61Y41L32S	55	192.41	N5H6F0S2	N,1;	779	P40145	773	785	6	03AI5,03AII5,35AI5,35AII5,BII5,03XII4,14XII4,YII4,14XII5,
36017	156.77	1099.73	1100.24	4	1100.23	3.60922	4395.9	C168H296N27O98S1Ct8	KENLLLSSNGCDEVK	K1dEN9GlcNAcC11CamK15dE	7	01Y41Y41M(31M41Y41L31Y41L32S)61M61Y41L32S	50	192.36	N5H6F0S2	N,0;	41	Q6ZP01	33	47	4	03AI5,03AII5,03AI5,03AII5,35AI5,35AII5,YII4,
31086	137.41	1175.19	1174.52	3	1174.54	-10.2968	3520.59	C149H243N24O70S1	NWIALIPKGNCTYR	N1dEK8dEN10GlcNAcC11Cam	5	01Y41Y41M(31M21M)61M(31M21M)61M21M	28	192.3	N2H8F0S0	N,1;	125	Q9ULK6	116	129	3	04AI4,YI3,YI3,
25829	113.35	1100.48	1100.48	3	1100.49	-4.0073	3298.44	C130H221N26O72	VISAGGNDSRSAHLR	V1dEN7GlcNAc	5	01Y41Y41M(31M21M)61M(31M21M)61M21M	26	192.3	N2H8F0S0	N,2;	577	Q58EX2	571	585	3	04AI4,YI3,YI3,
25771	114.56	1381.62	1381.12	2	1381.12	2.21558	2760.22	C108H187N14O61Ct8	YSLNSTTWK	Y1dEN4GlcNAcK9dE	6	01Y41Y41M(31M21M)61M(31M21M)61M	34	192.25	N2H7F0S0	N,0;	194	P51679	191	199	5	BI2,BI2,ZI3,YI3,YI3,
31060	136.06	1148.29	1148.28	4	1148.29	-5.33509	4588.12	C183H312N37O91Ct8	AILKNHLDQNPQLQWNTTEPSR	A1dEK4dEN16GlcNAc	5	01Y41Y41M(31M21M21M31G)61M(31M21M)61M	40	192.19	N2H9F0S0	N,1;	867	O75899	852	873	0
25771	114.56	1381.62	1381.12	2	1381.12	2.2793	2760.22	C104H187N20O62Ct4	RLLNQSEGSR	R1dEN4GlcNAc	6	01Y41Y41M(31M21M)61M(31M21M)61M	34	192.15	N2H7F0S0	N,0;	296	Q6ZU80	293	302	5	BI2,BI2,ZI3,YI3,YI3,
37118	159.3	1576.46	1577.19	4	1577.19	-0.305919	6302.72	C266H406N45O123Ct8	NTTDSLWFNWSPASGDFDFYELILYNPNGTK	N1dEN9GlcNAcK31dE	6	01Y41Y41M(31M41Y41L)61M(21Y41L32S)61Y41L32S	47	192.1	N5H6F0S2	N,0;	1193	P23467	1185	1215	0
28072	124.82	1508.99	1508.99	3	1508.98	5.16137	4522.92	C182H301N30O99S1	LIASNVTETMGINGSAYR	L1dEN13GlcNAc	5	01Y41Y41M(31M41Y41L31Y41L32S)61M61Y41L32S	41	192.09	N5H6F0S2	N,1;	1072	O15118	1060	1077	0
17726	79.14	1018.78	1018.45	3	1018.44	6.90208	3052.31	C120H203N18O69Ct4	YHLNLSPQR	Y1dEN4GlcNAc	5	01Y41Y41M(31M21M21M31G)61M(31M21M)61M	34	192.08	N2H9F0S0	N,1;	29	O00587	26	34	0
34244	149.94	1123	1123.26	4	1123.26	3.61271	4488.01	C179H304N33O95Ct4	ALDRESQAEYNITITVTDLGTPR	A1dEN11GlcNAc	6	01Y41Y41M(31M21M21M31G)61M(31M21M)61M	32	192	N2H9F0S0	N,0;	418	Q9Y5E9	408	430	0
34244	149.94	1123	1123.26	4	1123.26	3.61271	4488.01	C179H304N33O95Ct4	ALDRESQAEYNITITVTDLGTPR	A1dEN11GlcNAc	6	01Y41Y41M(31M21M21M31G31G)61M(31M)61M	29	192	N2H9F0S0	N,0;	418	Q9Y5E9	408	430	0
19473	87.3	913.728	913.396	3	913.389	7.66289	2737.15	C104H178N19O62Ct4	RGDGFVNESR	R1dEN7GlcNAc	5	01Y41Y41M(31M)61M(31M21M)61M21M	29	191.99	N2H7F0S0	N,2;	328	P59797	322	331	2	YI3,YI3,
26430	117.59	1251.23	1250.89	3	1250.89	-0.90125	3749.66	C145H254N29O79S1Ct4	LLGDPSRNNCSLSIVDAR	L1dEN9GlcNAcC10Cam	5	01Y41Y41M(31M21M21M)61M(31M21M)61M	33	191.97	N2H8F0S0	N,0;	100	P20138	92	109	0
26430	117.59	1251.23	1250.89	3	1250.89	-0.90125	3749.66	C145H254N29O79S1Ct4	LLGDPSRNNCSLSIVDAR	L1dEN8GlcNAcC10Cam	5	01Y41Y41M(31M21M21M)61M(31M21M)61M	33	191.97	N2H8F0S0	N,0;	99	P20138	92	109	0
20419	91.69	1038.45	1038.11	3	1038.1	9.41206	3111.29	C125H208N19O67S2	EQSYKCNECGK	E1dEK5dEC6CamN7GlcNAcC9CamK11dE	5	01Y41Y41M(31M21M)61M(31M21M)61M	28	191.94	N2H7F0S0	N,1;	245	Q5MCW4	239	249	3	BI2,YI3,YI3,
25955	114.3	921.083	921.084	3	921.087	-3.24277	2760.24	C105H191N20O59S1Ct4	QTVINICRR	Q1dEN5GlcNAcC7Cam	5	01Y41Y41M(31M21M)61M(31M21M)61M	31	191.92	N2H7F0S0	N,1;	1440	Q86X10	1436	1444	4	BI2,YI3,YI3,YI3,
32449	141.61	1127.49	1127.49	4	1127.5	-9.52674	4504.97	C183H295N36O91Ct4	RFYQNVSITQGEGGFEINLDHR	R1dEN5GlcNAc	5	01Y41Y41M(31M21M21M31G)61M(31M21M)61M	32	191.92	N2H9F0S0	N,0;	52	Q8N5M1	48	69	0
25829	113.35	1100.48	1100.15	3	1100.15	-4.49598	3297.43	C135H226N19O72S1	NCLVYSIPTNSSK	N1dEC2CamN10GlcNAcK13dE	6	01Y41Y41M(31M21M21M)61M(31M21M)61M	29	191.8	N2H8F0S0	N,2;	354	O43264	345	357	0
24934	109.38	1210.86	1210.86	3	1210.87	-7.05551	3629.6	C140H242N29O78Ct4	ENNSPALHIRSVSATDR	E1dEN2GlcNAc	6	01Y41Y41M(31M21M)61M(31M21M)61M21M	32	191.8	N2H8F0S0	N,2;	463	Q9Y5F0	462	478	4	45AI3,04AI4,YI3,YI3,
37912	164.55	1197.21	1197.54	3	1197.54	1.04544	3589.61	C139H246N23O76S1Ct8	KSPDFNLTGSQSNMLK	K1dEN6GlcNAcK16dE	5	01Y41Y41M(31M21M21M)61M(31M21M)61M	38	191.74	N2H8F0S0	N,1;	886	Q12879	881	896	0
28163	124.04	1373.91	1374.24	3	1374.23	11.2195	4118.67	C160H261N32O93	AYSGSDLPSSSSGGANGTAGGGGGAR	A1dEN16GlcNAc	7	01Y41Y41M(31M21M21M31G)61M(31M21M)61M	35	191.73	N2H9F0S0	N,1;	32	Q8NHG8	17	42	0
26338	115.61	1034.47	1034.47	3	1034.47	-4.17948	3100.39	C125H215N20O69	ILSNNNTSENTLK	I1dEN6GlcNAcK13dE	8	01Y41Y41M(31M21M)61M(31M21M)61M	31	191.71	N2H7F0S0	N,1;	1466	Q96QT4	1461	1473	4	BI2,YI3,ZI3,YI3,
26338	115.61	1034.47	1034.47	3	1034.47	-4.17948	3100.39	C125H215N20O69	ILSNNNTSENTLK	I1dEN5GlcNAcK13dE	7	01Y41Y41M(31M21M)61M(31M21M)61M	31	191.71	N2H7F0S0	N,0;	1465	Q96QT4	1461	1473	4	BI2,YI3,ZI3,YI3,
32449	141.61	1127.49	1127.24	4	1127.24	1.5676	4503.94	C186H300N31O94S1	WDENVTGFEIIQSITDTLCVSR	W1dEN4GlcNAcC19Cam	6	01Y41Y41M(31M21M21M31G)61M(31M21M)61M	33	191.66	N2H9F0S0	N,0;	82	Q9NSY2	79	100	0
24855	109.38	1210.87	1210.87	3	1210.86	7.59653	3628.55	C155H243N22O72S2	YFTDEMKVNWCHK	Y1dEK7dEN9GlcNAcC11CamK13dE	5	01Y41Y41M(31M21M)61M(31M21M)61M21M	31	191.64	N2H8F0S0	N,2;	1263	P54296	1255	1267	4	45AI3,04AI4,YI3,YI3,
31059	137.3	1174.52	1174.53	3	1174.53	0.0641349	3520.56	C134H239N24O75S1Ct8	AQALRDNSTTGYMAAK	A1dEN7GlcNAcK16dE	5	01Y41Y41M(31M21M21M)61M(31M21M)61M	35	191.63	N2H8F0S0	N,0;	310	Q58FG1	304	319	0
34392	150.5	1169.53	1169.19	3	1169.2	-9.42019	3504.58	C136H239N26O76Ct4	ALEQLLENNTTRSPR	A1dEN9GlcNAc	5	01Y41Y41M(31M21M21M31G)61M(31M)61M	36	191.46	N2H8F0S0	N,0;	385	Q9HBF4	377	391	1	12AIII4,
34392	150.5	1169.53	1169.19	3	1169.2	-9.42019	3504.58	C136H239N26O76Ct4	ALEQLLENNTTRSPR	A1dEN8GlcNAc	5	01Y41Y41M(31M21M21M31G)61M(31M)61M	36	191.46	N2H8F0S0	N,0;	384	Q9HBF4	377	391	1	12AIII4,
23547	103.64	1146.84	1146.84	3	1146.83	11.2972	3437.47	C135H230N23O79	VQGLVPAGGSSSNSTR	V1dEN13GlcNAc	5	01Y41Y41M(31M21M21M)61M(31M21M)61M21M	36	191.44	N2H9F0S0	N,0;	147	O14511	135	150	2	02AI3,04AI4,
37139	159.37	1648.47	1649.46	4	1649.47	-2.82976	6591.84	C277H429N54O128S1	NSPDYNQTQLFYNEVSHWLAAELGMAPPGLRR	N1dEN6GlcNAc	8	01Y41Y41M(31M41Y41L32S)61M(21Y41L32S)61Y41L32S	62	191.44	N5H6F0S3	N,3;	918	A7MBM2	913	944	0
36607	157.98	1478.66	1478.65	3	1478.66	-6.07082	4431.97	C179H300N33O95	LVPAIQNAHKNSTGSGR	L1dEK10dEN11GlcNAc	6	01Y41Y41M(31M41Y41L32S)61M(21Y41L32S)61Y41L	42	191.38	N5H6F0S2	N,0;	229	Q6ZUI0	219	235	0
19434	87.96	975.424	974.749	3	974.752	-3.41181	2921.24	C121H194N19O61S1	TPNFSTLLCYDR	T1dEN3GlcNAcC9Cam	5	01Y41Y41M(31M)61M(31M21M)61M	27	191.32	N2H6F0S0	N,0;	1010	Q8NI27	1008	1019	4	BI2,YI3,ZI3,YI3,
24443	107.54	891.433	891.187	4	891.188	-1.4501	3560.73	C138H255N22O74Ct12	EYVNGSNLITKLQAK	E1dEN4GlcNAcK11dEK15dE	5	01Y41Y41M(31M21M21M)61M(31M21M)61M	30	191.27	N2H8F0S0	N,1;	448	O43295	445	459	0
37912	164.55	1197.21	1197.54	3	1197.55	-6.15176	3589.63	C149H250N25O73S1	NKNNACGIANLASFPK	N1dEK2dEN4GlcNAcC6CamK16dE	5	01Y41Y41M(31M21M21M)61M(31M21M)61M	38	191.24	N2H8F0S0	N,1;	316	P43235	313	328	0
25919	113.75	1185.54	1185.53	3	1185.54	-6.47577	3552.58	C146H247N24O72S2	TDLLNVCMDAKHHK	T1dEN5GlcNAcC7CamK11dEK14dE	5	01Y41Y41M(31M21M21M)61M(31M21M)61M	28	191.23	N2H8F0S0	N,2;	29	P14207	25	38	0
19690	89.14	1252.88	1252.88	3	1252.88	2.45546	3754.61	C145H249N26O77S2Ct8	CNAYNISDVCYKR	C1dE@CamN5GlcNAcC10CamK12dE	5	01Y(61F)41Y41M(31M41Y41L)61M(21Y41L)61Y	28	191.21	N5H5F1S0	N,1;	1290	P20929	1286	1298	0
19690	89.14	1252.88	1252.88	3	1252.88	2.45546	3754.61	C145H249N26O77S2Ct8	CNAYNISDVCYKR	C1dE@CamN5GlcNAcC10CamK12dE	5	01Y(61F)41Y41M(31M41Y)61M(21Y41L)61Y41L	27	191.21	N5H5F1S0	N,1;	1290	P20929	1286	1298	0
36378	156.99	1202.87	1202.88	3	1202.89	-4.84292	3605.64	C133H250N23O78S1Ct12	TNLAPKSTAMNESSSGK	T1dEK6dEN11GlcNAcK17dE	5	01Y41Y41M(31M21M)61M(31M21M)61M21M	39	191.09	N2H8F0S0	N,0;	250	Q9BY42	240	256	4	02AI3,04AI4,YI3,YI3,
28224	123.91	1501.64	1500.98	3	1500.98	-0.0150475	4498.91	C176H293N30O98Ct8	DNSTRNIFIYHEDGK	D1dEN2GlcNAcK15dE	5	01Y41Y41M(31M41Y41L32S)61M(21Y41L32S)61Y41L	41	191.04	N5H6F0S2	N,2;	203	O75689	202	216	0
20419	91.69	1038.45	1038.11	3	1038.12	-5.60178	3111.34	C124H208N21O70	KAVDEDPENQTLR	K1dEN9GlcNAc	5	01Y41Y41M(31M21M)61M(31M21M)61M	31	190.94	N2H7F0S0	N,1;	254	Q92845	246	258	4	BI2,YI3,ZI3,YI3,
28129	123.9	1402.61	1402.61	3	1402.61	-2.73128	4203.82	C165H280N31O89S1Ct4	SQRVSENTMLPFVSNR	S1dEN15GlcNAc	10	01Y41Y41M(31M41Y41L)61M61Y41L31Y41L32S	32	190.93	N5H6F0S1	N,3;	86	Q9BXF9	72	87	0
25790	114.65	1112.49	1111.83	3	1111.83	-2.24024	3332.46	C131H223N26O68S1Ct4	GINASSMAWARLHR	G1dEN3GlcNAc	5	01Y41Y41M(31M21M21M31G)61M(31M)61M	34	190.91	N2H8F0S0	N,2;	2196	O15230	2194	2207	0
26188	114.93	1241.21	1240.88	3	1240.87	3.19536	3719.61	C152H248N25O81	ADESHFLIENSTKEER	A1dEN10GlcNAcK13dE	6	01Y41Y41M(31M21M21M)61M(31M21M)61M	29	190.84	N2H8F0S0	N,1;	740	Q92547	731	746	0
26188	114.93	1241.21	1240.88	3	1240.87	6.56558	3719.59	C154H240N27O75Ct4	KAFDNPDYWNHSLPPR	K1dEN10GlcNAc	5	01Y41Y41M(31M21M21M)61M(31M21M)61M	29	190.84	N2H8F0S0	N,0;	1244	Q15303	1235	1250	0
31506	137.35	1175.53	1174.52	3	1174.51	6.38624	3520.53	C137H231N28O75Ct4	NVSVSWRPRAEEDGR	N1GlcNAc@dE	8	01Y41Y41M(31M21M)61M(31M21M)61M21M	30	190.84	N2H8F0S0	N,0;	129	Q96EK9	129	143	3	04AI4,YI3,YI3,
28355	124.48	1378.27	1377.93	3	1377.94	-4.20533	4129.8	C166H278N31O87S1	GHTLVLNCTATTPLNTR	G1dEN7GlcNAcC8Cam	5	01Y41Y41M(31M41Y41L32S)61M61Y41L32S	32	190.83	N4H5F0S2	N,0;	251	P17948	245	261	0
28084	124.87	1377.93	1377.93	3	1377.94	-3.86605	4129.8	C169H282N27O86S2	SVSTMLYLMALQELNR	S1dEN15GlcNAc	7	01Y41Y41M(31M41Y41L32S)61M61Y41L32S	34	190.82	N4H5F0S2	N,3;	1011	Q8IY18	997	1012	0
37377	160.92	1484.65	1485.66	4	1485.65	11.0507	5936.56	C237H384N55O121	TSTSLHSHTSSTHHPEVTSTSTTSITPNHTSTGTR	T1dEN28GlcNAc	8	01Y41Y41M(31M)61M(21Y41L32S)61Y41L32S	41	190.74	N4H5F0S2	N,2;	1772	Q6W4X9	1745	1779	0
28646	125.66	1389.95	1389.28	3	1389.27	5.74955	4163.8	C169H276N31O89	GPPPEADLPRSPGNLTER	G1dEN14GlcNAc	5	01Y41Y41M(31M41Y41L32S)61M61Y41L32S	38	190.68	N4H5F0S2	N,0;	168	Q9H0F6	155	172	0
26078	115.96	1032.46	1032.46	3	1032.45	11.7233	3094.33	C122H201N24O65Ct4	SNVSRSFYHGPSR	S1dEN2GlcNAc	5	01Y41Y41M(31M21M)61M(31M21M)61M	22	190.61	N2H7F0S0	N,0;	573	Q6UVM3	572	584	3	BI2,YI3,YI3,
24973	109.56	1197.92	1197.59	3	1197.58	5.23854	3589.72	C143H254N21O73Ct12	FLNLTENDIQKFPK	F1dEN3GlcNAcK11dEK14dE	5	01Y41Y41M(31M21M)61M(31M21M)61M21M	31	190.58	N2H8F0S0	N,2;	48	Q13094	46	59	3	04AI4,YI3,YI3,
28818	126.38	1034.67	1034.42	4	1034.41	8.1047	4132.62	C155H263N22O103Ct4	TGNHTSR	T1dEN3GlcNAc	9	01Y41Y41M(31M41Y41L31Y41L32S)61M(21Y41L31Y41L32S)61Y41L	41	190.48	N7H8F0S2	N,1;	664	Q6PKG0	662	668	0
31344	138.46	1210.54	1209.88	3	1209.87	6.38403	3626.59	C137H245N24O79S1Ct8	TMVHSLNSTADESGLNK	T1dEN7GlcNAcK17dE	5	01Y41Y41M(31M21M21M31G)61M(31M)61M	36	190.46	N2H8F0S0	N,1;	761	O60673	755	771	1	12AIII4,
26634	117.38	1305.24	1305.24	3	1305.23	3.72564	3911.68	C147H260N29O82S2Ct8	HTLHMGSNATGSRDPSMK	H1dEN8GlcNAcK18dE	5	01Y41Y41M(31M21M21M)61M(31M21M)61M21M	35	190.45	N2H9F0S0	N,1;	230	P59535	223	240	2	45AI3,04AI4,
28129	123.9	1402.61	1402.61	3	1402.62	-6.0465	4203.83	C172H288N27O88S2	SVSTMLYLMALQELNR	S1dEN15GlcNAc	6	01Y41Y41M(31M41Y41L)61M61Y41L31Y41L32S	32	190.38	N5H6F0S1	N,2;	1011	Q8IY18	997	1012	0
26622	117.33	1305.56	1305.24	3	1305.24	6.6336	3911.68	C145H260N27O82S2Ct12	SHTGEKPYECNTCRK	S1dEK6dEC10CamN11GlcNAcC13CamK15dE	5	01Y41Y41M(31M21M21M31G31G)61M(31M)61M	35	190.38	N2H9F0S0	N,0;	751	Q06730	741	755	0
36702	158.38	1479.66	1479	3	1479	4.25711	4432.97	C173H299N26O96Ct12	ALDQFVNFSEQKEK	A1dEN7GlcNAcK12dEK14dE	5	01Y41Y41M(31M41Y41L31Y41L32S)61M61Y41L32S	40	190.35	N5H6F0S2	N,1;	992	Q9UQE7	986	999	2	35AI5,35AII5,YII4,
31344	138.46	1210.54	1209.88	3	1209.87	6.92129	3626.59	C145H241N28O73S1Ct4	FVMRNGSGNWLADQIR	F1dEN5GlcNAc	5	01Y41Y41M(31M21M21M)61M(31M21M)61M	33	190.24	N2H8F0S0	N,1;	336	Q9UL01	332	347	0
28546	126.85	1545.31	1545.3	3	1545.32	-7.14602	4631.92	C191H300N37O89S3	VNYTRWLCYCHVPQSCDSLPR	V1dEN2GlcNAcC8CamC10CamC16Cam	5	01Y41Y41M(31M21M21M)61M(31M21M)61M21M	26	190.17	N2H9F0S0	N,0;	291	Q92830	290	310	1	04AI4,
28823	128.05	1336.57	1336.24	3	1336.24	-0.967169	4005.69	C149H262N27O92Ct8	ESSQENKTVSEAESR	E1dEN6GlcNAcK7dE	5	01Y41Y41M(31M)61M(21Y41L32S)61Y41L32S	37	190.12	N4H5F0S2	N,1;	116	Q9NYZ1	111	125	0
33063	143.54	1221.88	1221.89	3	1221.88	2.91023	3662.63	C147H249N26O75S1Ct4	NCTSISGDLHILPVAFR	N1GlcNAc@dEC2Cam	13	01Y41Y41M(31M21M21M31G)61M(31M)61M	38	190.11	N2H8F0S0	N,0;	361	P00533	361	377	3	12AIII4,25AIII2,12AIII4,
26788	119.19	1340.93	1340.93	3	1340.92	11.7717	4018.73	C151H265N32O90Ct4	LTSTSTSDTQNINNSAQRR	L1dEN13GlcNAc	5	01Y41Y41M(31M21M21M31G)61M(31M21M)61M	29	190.08	N2H9F0S0	N,1;	337	Q8WU20	325	343	0
31060	136.06	1148.29	1148.28	4	1148.29	-5.33509	4588.12	C183H312N37O91Ct8	AILKNHLDQNPQLQWNTTEPSR	A1dEK4dEN16GlcNAc	5	01Y41Y41M(31M21M21M31G31G)61M(31M)61M	36	190.05	N2H9F0S0	N,1;	867	O75899	852	873	0
34392	150.5	1169.53	1169.19	3	1169.2	-9.62546	3504.58	C133H239N26O73S1Ct8	TGNNGCLVSPHIREK	T1dEN4GlcNAcC6CamK15dE	5	01Y41Y41M(31M21M21M31G)61M(31M)61M	36	189.98	N2H8F0S0	N,1;	172	Q08AN1	169	183	1	12AIII4,
27971	123.2	1544.97	1544.96	3	1544.97	-5.2119	4630.9	C190H297N30O102	WLSTHDPNITWSTR	W1dEN8GlcNAc	6	01Y41Y41M(31M41Y41L32S)61M(21Y41L32S)61Y41L32S	42	189.96	N5H6F0S3	N,2;	455	Q86TG7	448	461	0
36017	156.77	1099.73	1100.24	4	1100.24	-2.27498	4395.93	C178H300N29O95S1	EARDPSLLINACLNK	E1dEN10GlcNAcC12CamK15dE	8	01Y41Y41M(31M41Y41L31Y41L32S)61M61Y41L32S	49	189.93	N5H6F0S2	N,1;	375	Q9H1Z4	366	380	4	03AI5,03AII5,03AI5,03AII5,35AI5,35AII5,YII4,
19877	89.03	1252.54	1252.88	3	1252.88	-2.83565	3754.62	C148H253N22O78S2Ct8	LLNCSDFAFTDMTK	L1dEN3GlcNAcC4CamK14dE	6	01Y41Y41M(31M41Y(31F)41L31Y41L)61M61Y	28	189.89	N5H5F1S0	N,1;	545	Q9H267	543	556	0
34392	150.5	1169.53	1169.19	3	1169.18	2.95927	3504.53	C145H239N22O74S1	SSPLMFVNVSGSHEAK	S1dEN8GlcNAcK16dE	5	01Y41Y41M(31M21M21M31G)61M(31M)61M	32	189.86	N2H8F0S0	N,1;	85	Q13535	78	93	1	12AIII4,
27518	121.26	1206.54	1207.22	3	1207.21	4.03944	3618.62	C146H249N24O80	TNEAVPKTAPTNVSGR	T1dEK7dEN12GlcNAc	7	01Y41Y41M(31M21M21M31G31G)61M(31M)61M	40	189.84	N2H9F0S0	N,1;	779	O94779	768	783	0
25919	113.75	1185.54	1185.19	3	1185.2	-6.58126	3552.57	C146H243N22O78	SEYNITITITDLGTPR	S1dEN4GlcNAc	7	01Y41Y41M(31M21M21M)61M(31M21M)61M	29	189.8	N2H8F0S0	N,0;	418	Q9Y5E6	415	430	0
31332	137.16	1175.19	1174.52	3	1174.52	1.35399	3520.55	C145H239N22O77	LPSAQTPNGTDYVASGK	L1dEN8GlcNAcK17dE	5	01Y41Y41M(31M21M)61M(31M21M)61M21M	39	189.79	N2H8F0S0	N,0;	1967	Q9Y520	1960	1976	4	04AI4,45AI4,YI3,YI3,
26772	117.99	1251.94	1251.27	3	1251.28	-6.6321	3749.81	C156H274N23O80	ANSTITQLTANITKIK	A1dEN2GlcNAcK14dEK16dE	5	01Y41Y41M(31M21M21M)61M(31M21M)61M21M	27	189.77	N2H9F0S0	N,3;	1587	A4D0S4	1586	1601	1	04AI4,
17936	79.99	1031.47	1031.14	3	1031.14	-0.487357	3090.39	C121H209N24O65Ct4	VVNSTTGPGEHLR	V1dEN3GlcNAc	7	01Y41Y41M(31M41Y41L31Y)61M61Y	32	189.74	N5H4F0S0	N,0;	1067	P07996	1065	1077	0
38084	163.94	1197.88	1197.55	3	1197.56	-7.53165	3589.65	C149H250N25O75	NLSFEEGNVKLLAANR	N1GlcNAc@dEK10dE	5	01Y41Y41M(31M21M21M)61M(31M21M)61M	32	189.72	N2H8F0S0	N,0;	295	Q68CP9	295	310	0
38084	163.94	1197.88	1197.55	3	1197.56	-7.53165	3589.65	C149H250N25O75	NLSFEEGNVKLLAANR	N1GlcNAc@dEK10dE	5	01Y41Y41M(31M21M)61M(31M21M)61M21M	33	189.72	N2H8F0S0	N,0;	295	Q68CP9	295	310	3	35AI3,04AI4,YI3,
27467	121.03	1207.21	1207.21	3	1207.2	5.9565	3618.59	C134H245N26O79S1Ct8	VANNSISCNRQSGVK	V1dEN3GlcNAcC8CamK15dE	5	01Y41Y41M(31M21M21M31G31G)61M(31M)61M	35	189.7	N2H9F0S0	N,2;	773	Q9UK96	771	785	0
29615	129.74	1149.27	1148.78	4	1148.77	7.1842	4590.04	C193H306N41O83S2	TASEPYHVDNFQDKTCHLTNHCIQK	T1dEK14dEC16CamN20GlcNAcC22CamK25dE	6	01Y41Y41M(31M)61M(31M21M)61M	23	189.7	N2H6F0S0	N,0;	242	Q8NG68	223	247	6	BI2,BI2,BI2,BI2,YI3,YI3,
20419	91.69	1038.45	1038.11	3	1038.1	9.41206	3111.29	C125H208N19O67S2	CQLSYELNCSGK	C1dE@CamN8GlcNAcC9CamK12dE	5	01Y41Y41M(31M21M)61M(31M21M)61M	28	189.67	N2H7F0S0	N,1;	561	Q5T0N1	554	565	3	BI2,YI3,YI3,
27939	124.24	1498.97	1499.64	3	1499.63	6.29224	4494.88	C175H293N32O98S1Ct4	RLCNATTQTEELWSR	R1dEC3CamN4GlcNAc	5	01Y41Y41M(31M41Y41L31Y41L32S)61M61Y41L32S	38	189.66	N5H6F0S2	N,0;	207	Q9P2Z0	204	218	0
20329	91.27	1092.46	1092.13	3	1092.13	5.90298	3273.36	C127H214N25O72S1	GLNSTHIGEDRCR	G1dEN3GlcNAcC12Cam	5	01Y41Y41M(31M21M21M)61M(31M21M)61M	34	189.66	N2H8F0S0	N,1;	313	Q6P1Q0	311	323	0
32050	139.57	1381.93	1382.27	3	1382.25	12.8558	4142.73	C162H273N30O92S1	MTASSQLNGSAEQNEESGLLR	M1dEN8GlcNAc	6	01Y41Y41M(31M21M21M)61M(31M21M)61M21M	28	189.65	N2H9F0S0	N,0;	598	A6NKB5	591	611	1	04AI4,
27669	123.05	1447.6	1447.93	3	1447.93	1.27697	4339.78	C165H284N29O97S2Ct4	LCEGVGSVNVCVSSSR	L1dEC2CamN9GlcNAcC11Cam	5	01Y41Y41M(31M41Y41L32S)61M(21Y41L32S)61Y41L	41	189.64	N5H6F0S2	N,1;	442	P78386	434	449	0
26293	116.96	1331.25	1331.25	3	1331.26	-9.33609	3989.75	C151H270N27O87S1Ct8	KSPLIESTANMDNNQSQK	K1dEN14GlcNAcK18dE	6	01Y41Y41M(31M21M21M31G31G)61M(31M)61M	32	189.6	N2H9F0S0	N,1;	311	O14974	298	315	0
25977	114.4	919.746	921.082	3	921.087	-4.63432	2760.24	C105H191N20O59S1Ct4	GLLNACLRSR	G1dEN4GlcNAcC6Cam	5	01Y41Y41M(31M21M)61M(31M21M)61M	35	189.6	N2H7F0S0	N,1;	1140	O15360	1137	1146	4	BI2,YI3,YI3,YI3,
37912	164.55	1197.21	1197.54	3	1197.54	1.04544	3589.61	C139H246N23O76S1Ct8	KSPDFNLTGSQSNMLK	K1dEN6GlcNAcK16dE	5	01Y41Y41M(31M21M21M31G)61M(31M)61M	37	189.59	N2H8F0S0	N,1;	886	Q12879	881	896	1	25AIII2,
32449	141.61	1127.49	1127.24	4	1127.24	-1.029	4503.95	C186H304N33O88S3	THTGEKPYQCNACGKTFCQK	T1dEK6dEC10CamN11GlcNAcC13CamK15dEC18CamK20dE	5	01Y41Y41M(31M21M21M31G)61M(31M21M)61M	32	189.58	N2H9F0S0	N,0;	415	Q06730	405	424	0
31692	138.12	1029.2	1029.7	4	1029.69	11.0447	4113.73	C167H274N27O87S2	SFMPEDGQVNISIGEMVPSR	S1dEN10GlcNAc	5	01Y41Y41M(31M21M21M)61M(31M21M)61M21M	38	189.56	N2H9F0S0	N,0;	707	Q8N653	698	717	2	03AI4,04AI4,
30755	134.78	1326.89	1326.54	3	1326.55	-1.31472	3975.62	C153H256N35O81S3	ATAREANECVACNCNLHAR	A1dEN7GlcNAcC9CamC12CamC14Cam	5	01Y41Y41M(31M21M21M)61M(31M21M)61M	36	189.54	N2H8F0S0	N,2;	336	O95631	330	348	1	04AI3,
19434	87.96	975.424	974.749	3	974.753	-4.76291	2921.24	C111H194N19O60S2Ct8	CLTCEPGWNGTK	C1dE@CamC4CamN9GlcNAcK12dE	5	01Y41Y41M(31M)61M(31M21M)61M	26	189.48	N2H6F0S0	N,1;	310	Q96GP6	302	313	4	BI2,YI3,ZI3,YI3,
24855	109.38	1210.87	1210.87	3	1210.86	7.59653	3628.55	C155H243N22O72S2	YFTDEMKVNWCHK	Y1dEK7dEN9GlcNAcC11CamK13dE	5	01Y41Y41M(31M21M21M)61M(31M21M)61M	30	189.44	N2H8F0S0	N,2;	1263	P54296	1255	1267	0
34392	150.5	1169.53	1169.19	3	1169.18	3.75042	3504.53	C141H235N28O72S1	EHLCTPHNRGLNNK	E1dEC4CamN13GlcNAcK14dE	5	01Y41Y41M(31M21M21M)61M(31M21M)61M	29	189.42	N2H8F0S0	N,1;	302	Q8NBI3	290	303	0
37747	162.49	1576.45	1576.94	4	1576.94	-0.125535	6301.73	C256H411N58O116S3Ct4	EPVTLPCGHNFCLACLGALWPHRGASGAGGPGGAAR	E1dEC7CamN10GlcNAcC12CamC15Cam	7	01Y41Y41M(31M41Y41L31Y41L32S)61M61Y41L32S	42	189.4	N5H6F0S2	N,2;	27	Q96LD4	18	53	0
28816	126.37	1546.64	1546.64	3	1546.65	-1.72897	4635.92	C185H292N37O97Ct4	HNNDTQHIWESDSNEFSVIADPR	H1dEN3GlcNAc	20	01Y41Y41M(31M21M21M31G)61M(31M21M)61M	28	189.33	N2H9F0S0	N,3;	217	P14625	215	237	0
28816	126.37	1546.64	1546.64	3	1546.65	-1.72897	4635.92	C185H292N37O97Ct4	HNNDTQHIWESDSNEFSVIADPR	H1dEN3GlcNAc	20	01Y41Y41M(31M21M21M31G31G)61M(31M)61M	26	189.33	N2H9F0S0	N,3;	217	P14625	215	237	0
32449	141.61	1127.49	1127.49	4	1127.51	-14.7905	4504.99	C180H303N36O96	ENLLEEQGSIALRQEQIDNQTR	E1dEN19GlcNAc	5	01Y41Y41M(31M21M21M)61M(31M21M)61M21M	33	189.29	N2H9F0S0	N,1;	1051	Q13813	1033	1054	3	03AI4,45AI3,04AI4,
36540	156.91	1202.88	1203.21	3	1203.22	-7.72677	3606.65	C141H249N26O78Ct4	TVPAAVTDLRITENSTR	T1dEN14GlcNAc	5	01Y41Y41M(31M21M21M)61M(31M21M)61M	33	189.27	N2H8F0S0	N,0;	1096	P23467	1083	1099	0
31060	136.06	1148.29	1148.28	4	1148.28	4.90892	4588.07	C180H308N35O90S1Ct12	CGLSQSQGNLSHVDWFSVHKEK	C1dE@CamN9GlcNAcK20dEK22dE	5	01Y41Y41M(31M21M21M)61M(31M21M)61M21M	38	189.16	N2H9F0S0	N,0;	56	P43121	48	69	2	03AI4,04AI4,
31618	138.31	1029.19	1029.69	4	1029.69	2.06689	4113.73	C159H270N33O90S1	SRAAGSAQGNNQACNSTSEVK	S1dEC14CamN15GlcNAcK21dE	5	01Y41Y41M(31M21M21M)61M(31M21M)61M21M	41	189.14	N2H9F0S0	N,1;	604	Q0VF96	590	610	2	03AI4,04AI4,
28014	122.99	1350.24	1350.9	3	1350.9	3.3377	4048.67	C157H267N24O85S3Ct8	MVFFTCNACGESVK	M1dEC6CamN7GlcNAcC9CamK14dE	5	01Y41Y41M(31M41Y41L31Y41L)61M61Y41L32S	40	189.14	N5H6F0S1	N,1;	7	Q9NX58	1	14	1	YII4,
31479	137.75	1297.21	1297.2	3	1297.21	-4.24159	3887.61	C159H248N25O83Ct4	VWNSTFIEDYRDFDR	V1dEN3GlcNAc	9	01Y41Y41M(31M21M21M31G)61M(31M21M)61M	33	189.1	N2H9F0S0	N,2;	935	P26006	933	947	0
24833	110.31	1197.25	1197.26	3	1197.26	-2.55672	3588.76	C133H259N22O76Ct16	LKPLSNKTATDDTGGK	L1dEK2dEN6GlcNAcK7dEK16dE	5	01Y41Y41M(31M21M21M31G)61M(31M)61M	37	189.09	N2H8F0S0	N,0;	521	Q8N7P1	516	531	2	12AIII4,25AIII2,
37912	164.55	1197.21	1197.54	3	1197.55	-6.15176	3589.63	C149H250N25O73S1	NKNNACGIANLASFPK	N1dEK2dEN4GlcNAcC6CamK16dE	5	01Y41Y41M(31M21M21M31G)61M(31M)61M	37	189.07	N2H8F0S0	N,1;	316	P43235	313	328	1	25AIII2,
26732	117.41	1251.22	1251.22	3	1251.21	6.54335	3749.62	C154H254N25O77S2	NHTGEKPYECKDCGK	N1GlcNAc@dEK6dEC10CamK11dEC13CamK15dE	6	01Y41Y41M(31M21M21M)61M(31M21M)61M	29	189.01	N2H8F0S0	N,0;	443	Q96JL9	443	457	0
20432	91.75	984.094	984.095	3	984.085	10.5854	2949.24	C119H198N19O62S2	CQLSYELNCSGK	C1dE@CamN8GlcNAcC9CamK12dE	8	01Y41Y41M(31M21M)61M(31M)61M	24	188.95	N2H6F0S0	N,2;	561	Q5T0N1	554	565	4	BI2,YI3,ZI3,YI3,
19992	90.55	1131.14	1130.81	3	1130.82	-7.6181	3389.44	C135H226N21O78	GSLGHPTAANSSDAK	G1dEN10GlcNAcK15dE	7	01Y41Y41M(31M21M21M)61M(31M21M)61M21M	28	188.94	N2H9F0S0	N,2;	276	Q7L5A3	267	281	2	45AI3,04AI4,
27803	122.1	1543.96	1544.63	3	1544.62	4.33449	4629.85	C175H298N31O105S2Ct4	SLSCQMAALQGNGSER	S1dEC4CamN12GlcNAc	5	01Y41Y41M(31M41Y41L32S)61M(21Y41L32S)61Y41L32S	43	188.94	N5H6F0S3	N,0;	147	P07306	136	151	1	YI6,YII6,YIII6,
36378	156.99	1202.87	1203.21	3	1203.2	8.07162	3605.58	C146H250N23O76S2	HLDLASCTSITNMSLK	H1dEC7CamN12GlcNAcK16dE	5	01Y41Y41M(31M21M21M)61M(31M21M)61M	30	188.9	N2H8F0S0	N,0;	158	Q96IG2	147	162	0
38415	164.57	1143.86	1143.52	3	1143.53	-5.05908	3427.57	C139H240N25O71S1	LMQDLDNNSITVKQR	L1dEN7GlcNAcK13dE	8	01Y41Y41M(31M21M21M)61M(31M)61M	29	188.86	N2H7F0S0	N,2;	1695	Q15154	1689	1703	3	BI2,BIII3,YI3,YIII3,YI3,YIII3,
27498	120.74	1349.61	1349.95	3	1349.95	3.58312	4045.82	C160H278N25O85S1Ct8	KGTEICNYSYSNTILAVK	K1dEC6CamN7GlcNAcK18dE	6	01Y41Y41M(31M21M21M31G31G)61M(31M)61M	32	188.84	N2H9F0S0	N,1;	112	Q9Y4P8	106	123	0
20432	91.75	984.094	984.095	3	984.09	5.50856	2949.25	C115H194N25O62S1	GLNSTHIGEDRCR	G1dEN3GlcNAcC12Cam	6	01Y41Y41M(31M21M)61M(31M)61M	28	188.8	N2H6F0S0	N,1;	313	Q6P1Q0	311	323	4	BI2,YI3,ZI3,YI3,
36126	155.93	1100.24	1100.24	4	1100.24	2.14755	4395.92	C177H300N31O92S2	QKGMMRPNASQPGGAK	Q1dEK2dEN8GlcNAcK16dE	5	01Y41Y41M(31M41Y41L32S)61M(21Y41L32S)61Y41L	40	188.79	N5H6F0S2	N,1;	1105	Q5JU85	1098	1113	0
26078	115.96	1032.46	1032.46	3	1032.45	12.1001	3094.33	C125H209N20O67S1	METLSNASGTFAIR	M1dEN6GlcNAc	6	01Y41Y41M(31M21M)61M(31M21M)61M	22	188.77	N2H7F0S0	N,1;	6	P50453	1	14	3	BI2,YI3,YI3,
34511	149.71	1498.01	1497.68	3	1497.67	5.23899	4488.99	C188H299N30O86S1Ct8	FLQPYNASHLYVCGTYAFQPK	F1dEN6GlcNAcC13CamK21dE	5	01Y41Y41M(31M21M21M31G31G)61M(31M)61M	28	188.77	N2H9F0S0	N,1;	121	Q9C0C4	116	136	0
38121	164.09	1197.55	1197.55	3	1197.56	-6.92005	3589.65	C149H250N25O75	NLSFEEGNVKLLAANR	N1dEK10dEN15GlcNAc	6	01Y41Y41M(31M21M21M)61M(31M21M)61M	32	188.76	N2H8F0S0	N,1;	309	Q68CP9	295	310	0
26732	117.41	1251.22	1250.89	3	1250.89	4.87363	3749.64	C150H254N25O84	SNSSSEAVLGQEELSAQAK	S1dEN2GlcNAcK19dE	7	01Y41Y41M(31M21M)61M(31M21M)61M21M	30	188.75	N2H8F0S0	N,0;	394	Q9BXF6	393	411	2	04AI4,YI3,
26019	114.19	921.081	921.083	3	921.087	-3.3753	2760.24	C105H191N20O59S1Ct4	LANMNATIRR	L1dEN5GlcNAc	5	01Y41Y41M(31M21M21M)61M(31M)61M	33	188.73	N2H7F0S0	N,0;	174	Q9NP59	170	179	4	BI2,BIII3,BI2,BIII3,YI3,YIII3,YI3,YIII3,
20398	91.46	1038.11	1038.11	3	1038.11	-0.0217793	3111.32	C118H212N21O65S3Ct4	TGVNSGVMLMNMTR	T1dEN11GlcNAc	8	01Y41Y41M(31M)61M(31M21M)61M21M	35	188.72	N2H7F0S0	N,1;	278	Q4G148	268	281	4	45AI3,04AI4,ZI3,YI3,
27498	120.74	1349.61	1349.95	3	1349.94	7.18699	4045.8	C164H278N29O85S1	ALSALLPCAVSGNEVNISPGR	A1dEC8CamN16GlcNAc	6	01Y41Y41M(31M21M21M31G)61M(31M21M)61M	36	188.71	N2H9F0S0	N,3;	922	O95714	907	927	0
27498	120.74	1349.61	1349.95	3	1349.94	7.18699	4045.8	C164H278N29O85S1	ALSALLPCAVSGNEVNISPGR	A1dEC8CamN16GlcNAc	6	01Y41Y41M(31M21M21M31G31G)61M(31M)61M	35	188.71	N2H9F0S0	N,3;	922	O95714	907	927	0
36017	156.77	1099.73	1100.24	4	1100.23	3.60922	4395.9	C168H296N27O98S1Ct8	KENLLLSSNGCDEVK	K1dEN9GlcNAcC11CamK15dE	7	01Y41Y41M(31M41Y41L)61M(21Y41L32S)61Y41L32S	47	188.69	N5H6F0S2	N,0;	41	Q6ZP01	33	47	1	CIII3,
31585	138.17	1209.88	1209.87	3	1209.88	-7.99964	3626.63	C137H253N22O73S3Ct12	AEYNLTACKCLLCK	A1dEN4GlcNAcC8CamK9dEC10CamC13CamK14dE	5	01Y41Y41M(31M21M21M)61M(31M21M)61M	37	188.69	N2H8F0S0	N,0;	355	Q2TB10	352	365	0
27617	121.28	1208.54	1207.54	3	1207.55	-5.80937	3619.63	C139H248N19O80Ct12	SNDTAASEYKYVVK	S1dEN2GlcNAcK10dEK14dE	5	01Y41Y41M(31M21M21M)61M(31M21M)61M21M	38	188.68	N2H9F0S0	N,1;	142	Q12913	141	154	2	45AI3,04AI4,
31506	137.35	1175.53	1174.52	3	1174.51	6.38624	3520.53	C137H231N28O75Ct4	NVSVSWRPRAEEDGR	N1GlcNAc@dE	8	01Y41Y41M(31M21M21M)61M(31M21M)61M	32	188.68	N2H8F0S0	N,0;	129	Q96EK9	129	143	1	04AI3,
20419	91.69	1038.45	1038.11	3	1038.1	7.92761	3111.29	C123H208N23O63S3	MAPNASCLCVHVR	M1dEN4GlcNAcC7CamC9Cam	5	01Y41Y41M(31M)61M(31M21M)61M21M	32	188.63	N2H7F0S0	N,1;	4	O15205	1	13	4	45AI3,04AI4,YI3,YI3,
20329	91.27	1092.46	1092.13	3	1092.13	0.39354	3273.38	C124H222N21O70S3Ct4	TGVNSGVMLMNMTR	T1dEN11GlcNAc	7	01Y41Y41M(31M21M21M)61M(31M21M)61M	34	188.57	N2H8F0S0	N,2;	278	Q4G148	268	281	0
19473	87.3	913.728	914.062	3	914.063	-1.80567	2739.17	C109H184N17O63	STSPINSSPPR	S1dEN6GlcNAc	5	01Y41Y41M(31M21M)61M(31M21M)61M	34	188.5	N2H7F0S0	N,0;	1122	O60673	1117	1127	3	BI2,YI3,YI3,
28816	126.37	1546.64	1546.32	3	1546.32	-0.0296975	4634.94	C186H301N38O94S2	NDITAWQECVNNSMAQLEHQAVR	N1dEC9CamN11GlcNAc	5	01Y41Y41M(31M21M21M)61M(31M21M)61M21M	28	188.47	N2H9F0S0	N,0;	108	O75934	98	120	1	04AI4,
32404	141.43	1378.59	1379.25	3	1379.25	-1.18999	4133.74	C163H266N31O89Ct4	THYSNIEANESEEVRQFR	T1dEN9GlcNAc	7	01Y41Y41M(31M21M21M31G31G)61M(31M)61M	32	188.45	N2H9F0S0	N,1;	93	P04632	85	102	1	12AIII5,
19690	89.14	1252.88	1252.88	3	1252.88	2.45546	3754.61	C145H249N26O77S2Ct8	CNAYNISDVCYKR	C1dE@CamN5GlcNAcC10CamK12dE	5	01Y41Y41M(31M41Y(31F)41L31Y41L)61M61Y	28	188.43	N5H5F1S0	N,1;	1290	P20929	1286	1298	0
19690	89.14	1252.88	1252.88	3	1252.88	2.45546	3754.61	C145H249N26O77S2Ct8	CNAYNISDVCYKR	C1dE@CamN5GlcNAcC10CamK12dE	5	01Y(61F)41Y41M(31M41Y41L31Y41L)61M61Y	28	188.43	N5H5F1S0	N,1;	1290	P20929	1286	1298	0
36853	158.27	1478.66	1478.66	3	1478.65	9.34915	4431.92	C184H296N29O95	HTNVSILYADIVGFTR	H1dEN3GlcNAc	6	01Y41Y41M(31M41Y41L31Y41L32S)61M61Y41L32S	33	188.42	N5H6F0S2	N,2;	288	Q08462	286	301	0
19254	87.12	967.414	967.413	3	967.413	-0.102654	2899.22	C114H192N19O67	GSRTNLSYSR	G1dEN5GlcNAc	6	01Y41Y41M(31M21M21M31G)61M(31M)61M	27	188.39	N2H8F0S0	N,0;	416	Q9BYW2	412	421	0
19412	86.89	1021.43	1021.77	3	1021.76	3.09702	3062.27	C112H201N20O74Ct4	STTQSNRTSR	S1dEN6GlcNAc	5	01Y41Y41M(31M21M21M)61M(31M21M)61M21M	37	188.39	N2H9F0S0	N,1;	627	P30291	622	631	1	04AI4,
28244	124.41	1326.22	1326.22	3	1326.22	3.66306	3974.64	C154H261N24O83S3Ct8	MVFFTCNACGESVK	M1dEC6CamN7GlcNAcC9CamK14dE	5	01Y41Y41M(31M)61M(21Y41L32S)61Y41L32S	36	188.34	N4H5F0S2	N,0;	7	Q9NX58	1	14	0
31344	138.46	1210.54	1209.88	3	1209.87	5.2401	3626.59	C157H245N20O76	GPEFYLENISLSWEK	G1dEN8GlcNAcK15dE	5	01Y41Y41M(31M21M21M31G)61M(31M)61M	37	188.28	N2H8F0S0	N,1;	38	Q9BXU3	31	45	1	12AIII4,
23752	104.17	1114.47	1114.47	3	1114.47	3.85911	3340.38	C129H219N22O79	QSPNSSSAAASVASR	Q1dEN4GlcNAc	7	01Y41Y41M(31M21M21M)61M(31M21M)61M21M	44	188.24	N2H9F0S0	N,1;	217	Q9H1B7	214	228	3	45AI3,04AI4,45AI4,
24934	109.38	1210.86	1210.86	3	1210.86	-0.165442	3629.57	C131H242N27O76S2Ct12	SSTGERPHKCNECGK	S1dEK9dEC10CamN11GlcNAcC13CamK15dE	5	01Y41Y41M(31M21M21M31G)61M(31M)61M	31	188.24	N2H8F0S0	N,1;	552	Q9Y2L8	542	556	2	12AIII4,25AIII2,
34553	149.88	1123.26	1123.51	4	1123.49	17.0573	4488.92	C185H291N36O92	DDLHYKDEGFSNQSSHLQVHR	D1dEK6dEN12GlcNAc	5	01Y41Y41M(31M21M21M31G)61M(31M21M)61M	39	188.15	N2H9F0S0	N,0;	147	Q02386	136	156	0
32003	139.38	1368.91	1368.91	3	1368.9	7.03824	4102.67	C152H261N28O95Ct8	TDNVSDFSESSDSENSNKR	T1dEN3GlcNAcK18dE	5	01Y41Y41M(31M21M21M31G)61M(31M21M)61M	35	188	N2H9F0S0	N,0;	371	Q15652	369	387	0
24606	108.27	1111.21	1111.2	3	1111.2	0.605635	3330.59	C131H233N26O66Ct8	TSGNATVDHLSKYLAVR	T1dEN4GlcNAcK12dE	5	01Y41Y41M(31M21M)61M(31M)61M	28	187.97	N2H6F0S0	N,1;	253	Q99496	250	266	4	BI2,YI3,ZI3,YI3,
19877	89.03	1252.54	1252.88	3	1252.88	-2.83565	3754.62	C148H253N22O78S2Ct8	LLNCSDFAFTDMTK	L1dEN3GlcNAcC4CamK14dE	6	01Y(61F)41Y41M(31M41Y41L)61M(21Y41L)61Y	28	187.96	N5H5F1S0	N,1;	545	Q9H267	543	556	0
27491	121.14	1208.55	1207.54	3	1207.53	9.63099	3619.58	C138H248N19O82S1Ct8	NLTEEMAGLDETIAK	N1GlcNAc@dEK15dE	5	01Y41Y41M(31M21M21M)61M(31M21M)61M21M	31	187.95	N2H9F0S0	N,0;	983	Q9UKX2	983	997	3	45AI3,04AI4,35XI3,
22611	100.73	1305.8	1306.06	4	1306.05	6.94778	5219.18	C207H341N36O118	QELVAELDQDEKDQQNTSR	Q1dEK12dEN16GlcNAc	5	01Y41Y41M(31M41Y41L32S)61M(21Y41L32S)61Y41L32S	46	187.94	N5H6F0S3	N,1;	563	O43318	548	566	22	02AI2,02AII2,02AIII2,02AI4,02AIII4,BI1,BII1,BIII1,CI1,CII1,CIII1,45AI4,35AI4,35AIII4,25AI2,25AII2,25AIII2,15AIII4,BI2,BII2,BIII2,CI2,CII2,CIII2,35AI3,35AII3,35AIII3,BI3,BII3,BIII3,BIII4,YI1,YI2,02XI1,YI6,YII6,YIII6,YI3,YI1,YI2,YI4,YII4,YIII4,YI6,YII6,YIII6,
27785	122.41	1453.26	1453.59	3	1453.6	-8.84047	4356.79	C162H283N28O100S1Ct8	RMQNDTAENETTEK	R1dEN4GlcNAcK14dE	6	01Y41Y41M(31M41Y41L31Y41L32S)61M61Y41L32S	52	187.88	N5H6F0S2	N,2;	139	Q05682	136	149	6	35AI5,35AII5,BII5,35XII4,03XII4,14XII4,YII4,14XII5,
36497	156.73	1468.31	1468.64	3	1468.65	-4.72705	4401.93	C176H294N35O94	HEARPLAELRNQSVR	H1dEN11GlcNAc	6	01Y41Y41M(31M41Y41L32S)61M(21Y41L32S)61Y41L	41	187.88	N5H6F0S2	N,0;	171	P29590	161	175	0
38084	163.94	1197.88	1197.87	3	1197.88	-5.5811	3590.62	C131H245N24O80Ct12	EKASQLQEQSSNSSGK	E1dEK2dEN12GlcNAcK16dE	5	01Y41Y41M(31M21M21M)61M(31M21M)61M	34	187.86	N2H8F0S0	N,3;	262	Q5VV43	251	266	0
32449	141.61	1127.49	1127.24	4	1127.25	-7.49783	4503.98	C181H300N35O91S1Ct4	TNHSNIMDDPFIREHIEELLR	T1dEN2GlcNAc	5	01Y41Y41M(31M21M21M31G)61M(31M21M)61M	33	187.85	N2H9F0S0	N,1;	333	P61201	332	352	0
36791	158	1478.32	1478.66	3	1478.67	-2.41038	4431.98	C168H300N29O97Ct12	LNDTHNELNDIKQK	L1dEN2GlcNAcK12dEK14dE	5	01Y41Y41M(31M41Y41L31Y41L32S)61M61Y41L32S	43	187.71	N5H6F0S2	N,1;	376	Q9BZW7	375	388	2	03AI5,03AII5,35AI5,35AII5,
28620	127.16	1438.28	1438.61	3	1438.61	-1.7206	4311.81	C173H272N37O87Ct4	HNNDTQHIWESDSNEFSVIADPR	H1dEN3GlcNAc	21	01Y41Y41M(31M21M21M)61M(31M)61M	26	187.6	N2H7F0S0	N,6;	217	P14625	215	237	4	BI2,BIII3,BI2,BIII3,YI3,YIII3,YI3,YIII3,
25842	114.88	1379.62	1379.61	2	1379.61	-1.90806	2757.22	C103H186N17O62Ct8	NISQHDGPTK	N1GlcNAc@dEK10dE	5	01Y41Y41M(31M21M)61M(31M21M)61M	29	187.59	N2H7F0S0	N,0;	489	Q92845	489	498	4	BI2,BI2,YI3,YI3,
23737	104.47	1269.9	1269.57	3	1269.58	-5.36979	3805.72	C148H262N25O80S1Ct8	DKLVEEGTNVTICYVSR	D1dEK2dEN9GlcNAcC13Cam	5	01Y41Y41M(31M21M21M31G)61M(31M)61M	28	187.54	N2H8F0S0	N,0;	163	Q99650	155	171	0
19515	87.5	914.487	913.728	3	913.729	-1.61619	2738.17	C105H181N18O62Ct4	AFNQSSNLTR	A1dEN7GlcNAc	5	01Y41Y41M(31M21M)61M(31M21M)61M	29	187.51	N2H7F0S0	N,1;	468	Q03923	462	471	3	BI2,YI3,YI3,
19515	87.5	914.487	913.728	3	913.729	-1.61619	2738.17	C105H181N18O62Ct4	AFNQSSNLTR	A1dEN3GlcNAc	5	01Y41Y41M(31M21M)61M(31M21M)61M	29	187.51	N2H7F0S0	N,1;	464	Q03923	462	471	3	BI2,YI3,YI3,
19690	89.14	1252.88	1252.88	3	1252.88	-1.27675	3754.62	C148H253N22O78S2Ct8	LLNCSDFAFTDMTK	L1dEN3GlcNAcC4CamK14dE	5	01Y(61F)41Y41M(31M41Y)61M(21Y41L)61Y41L	27	187.45	N5H5F1S0	N,1;	545	Q9H267	543	556	0
36049	156.91	1468.65	1468.65	3	1468.65	-2.52646	4401.93	C180H294N29O93Ct4	TNASGLEVPLFHLFAR	T1dEN2GlcNAc	5	01Y41Y41M(31M41Y41L32S)61M(21Y41L32S)61Y41L	43	187.35	N5H6F0S2	N,0;	26	Q99678	25	40	0
23449	104.17	1114.81	1114.47	3	1114.46	4.71884	3340.36	C125H215N22O79Ct4	AHSDSNLSASAAER	A1dEN6GlcNAc	5	01Y41Y41M(31M21M21M31G)61M(31M21M)61M	32	187.33	N2H9F0S0	N,1;	319	Q6PEV8	314	327	0
26345	115.64	1032.45	1032.46	3	1032.46	5.47378	3094.35	C126H205N24O65	NWSLSQVNVSHAR	N1GlcNAc@dE	6	01Y41Y41M(31M21M)61M(31M21M)61M	30	187.32	N2H7F0S0	N,0;	531	P55291	531	543	3	BI2,YI3,YI3,
29042	127.84	1335.57	1336.57	3	1336.56	4.85761	4005.67	C159H262N27O91	LLSTAGTPENGSEPESR	L1dEN10GlcNAc	6	01Y41Y41M(31M41Y41L32S)61M61Y41L32S	40	187.18	N4H5F0S2	N,1;	621	P98161	612	628	0
27182	120.92	1283.27	1282.94	3	1282.92	14.9146	3844.75	C162H267N24O81	IFPSLELNITDLLEDTPR	I1dEN8GlcNAc	5	01Y41Y41M(31M21M21M31G)61M(31M)61M	27	187.15	N2H8F0S0	N,1;	776	Q9NQC7	769	786	1	12AIII4,
20240	91.71	1038.11	1038.12	3	1038.11	6.46809	3111.31	C126H204N23O65S1	AQIMNVSWSADHR	A1dEN5GlcNAc	6	01Y41Y41M(31M)61M(31M21M)61M21M	33	187.14	N2H7F0S0	N,0;	445	P11182	441	453	4	04AI4,YI3,ZI3,YI3,
26521	116.44	886.244	886.239	6	886.238	1.18212	5309.38	C224H355N46O92S3Ct4	TDNLSSYNEAFFTSGFICISGLCLAVLSHIFCAR	T1dEN3GlcNAcC18CamC23CamC32Cam	7	01Y41Y41M(31M)61M(31M21M)61M	27	187.14	N2H6F0S0	N,3;	5901	Q8WXG9	5899	5932	3	BI2,BI2,YI3,
36540	156.91	1202.88	1203.21	3	1203.22	-7.72677	3606.65	C141H249N26O78Ct4	TVPAAVTDLRITENSTR	T1dEN14GlcNAc	5	01Y41Y41M(31M21M21M31G)61M(31M)61M	34	187.14	N2H8F0S0	N,0;	1096	P23467	1083	1099	1	25AIII2,
26019	114.19	921.081	921.083	3	921.087	-3.3753	2760.24	C105H191N20O59S1Ct4	QTVINICRR	Q1dEN5GlcNAcC7Cam	5	01Y41Y41M(31M21M21M)61M(31M)61M	33	187.08	N2H7F0S0	N,1;	1440	Q86X10	1436	1444	4	BI2,BIII3,BI2,BIII3,YI3,YIII3,YI3,YIII3,
34392	150.5	1169.53	1169.19	3	1169.2	-9.42019	3504.58	C136H239N26O76Ct4	ALEQLLENNTTRSPR	A1dEN9GlcNAc	5	01Y41Y41M(31M21M21M)61M(31M21M)61M	34	187.07	N2H8F0S0	N,0;	385	Q9HBF4	377	391	0
34392	150.5	1169.53	1169.19	3	1169.2	-9.42019	3504.58	C136H239N26O76Ct4	ALEQLLENNTTRSPR	A1dEN8GlcNAc	5	01Y41Y41M(31M21M21M)61M(31M21M)61M	34	187.07	N2H8F0S0	N,0;	384	Q9HBF4	377	391	0
25895	115.11	1241.55	1240.88	3	1240.88	3.25586	3719.62	C138H248N27O76S2Ct12	THTGEKPYRCNECGK	T1dEK6dEC10CamN11GlcNAcC13CamK15dE	5	01Y41Y41M(31M21M)61M(31M21M)61M21M	34	187.05	N2H8F0S0	N,1;	708	Q9HCG1	698	712	3	04AI4,YI3,YI3,
31332	137.16	1175.19	1174.52	3	1174.52	1.35399	3520.55	C145H239N22O77	SENESLWKEVSELR	S1dEN3GlcNAcK8dE	5	01Y41Y41M(31M21M)61M(31M21M)61M21M	39	187.04	N2H8F0S0	N,0;	154	Q03933	152	165	4	04AI4,45AI4,YI3,YI3,
26093	114.91	1241.22	1240.88	3	1240.88	4.89936	3719.61	C138H248N25O85Ct8	TSNRSEIETQTEGSTEK	T1dEN3GlcNAcK17dE	5	01Y41Y41M(31M21M21M31G)61M(31M)61M	35	187.04	N2H8F0S0	N,2;	270	Q96CV9	268	284	1	12AIII4,
24874	109.12	1228.56	1228.57	3	1228.55	10.6102	3682.65	C151H253N24O80	TSPNQSTLWISKSTR	T1dEN4GlcNAcK12dE	6	01Y41Y41M(31M21M21M31G31G)61M(31M)61M	25	187.03	N2H9F0S0	N,2;	255	Q9H9P2	252	266	0
28816	126.37	1546.64	1546.32	3	1546.31	4.51337	4634.92	C185H293N38O94S1Ct4	MHQAGHYSWPSPAVNSSSEQEPQR	M1dEN15GlcNAc	5	01Y41Y41M(31M21M21M)61M(31M21M)61M21M	29	186.95	N2H9F0S0	N,1;	15	A0A1B0GW64	1	24	1	04AI4,
26622	117.33	1305.56	1305.24	3	1305.23	6.74853	3911.68	C148H260N27O85S1Ct8	TNSLNGTILYSNGNNCGK	T1dEN14GlcNAcC16CamK18dE	8	01Y41Y41M(31M21M21M31G31G)61M(31M)61M	35	186.88	N2H9F0S0	N,4;	2194	Q5T1H1	2181	2198	0
28244	124.41	1326.22	1326.22	3	1326.23	-4.7812	3974.67	C165H257N28O84	WLSTHDPNITWSTR	W1dEN8GlcNAc	5	01Y41Y41M(31M41Y41L32S)61M61Y41L32S	38	186.81	N4H5F0S2	N,1;	455	Q86TG7	448	461	0
36378	156.99	1202.87	1203.21	3	1203.2	8.07162	3605.58	C146H250N23O76S2	HLDLASCTSITNMSLK	H1dEC7CamN12GlcNAcK16dE	5	01Y41Y41M(31M21M21M31G)61M(31M)61M	30	186.79	N2H8F0S0	N,0;	158	Q96IG2	147	162	2	12AIII4,25AIII2,
30934	136.78	1337.56	1336.9	3	1336.91	-4.0058	4006.7	C166H261N28O85	AAEYQLNDSASYYLNQLER	A1dEN7GlcNAc	5	01Y41Y41M(31M21M21M31G)61M(31M)61M	34	186.76	N2H8F0S0	N,0;	149	P19087	143	161	1	12AIII4,
25919	113.75	1185.54	1185.53	3	1185.54	-6.47577	3552.58	C146H247N24O72S2	TDLLNVCMDAKHHK	T1dEN5GlcNAcC7CamK11dEK14dE	5	01Y41Y41M(31M21M21M31G)61M(31M)61M	29	186.7	N2H8F0S0	N,2;	29	P14207	25	38	1	12AIII4,
24246	107.66	891.434	891.437	4	891.438	-1.52389	3561.73	C142H254N21O72Ct12	NYAIIKPIGFNETAK	N1dEK6dEN11GlcNAcK15dE	5	01Y41Y41M(31M21M21M31G)61M(31M)61M	34	186.68	N2H8F0S0	N,1;	456	P26012	446	460	2	12AIII4,25AIII2,
26295	115.83	1032.46	1032.46	3	1032.47	-7.9496	3094.38	C119H209N20O67Ct8	IHNGSSEALSQYK	I1dEN3GlcNAcK13dE	6	01Y41Y41M(31M)61M(31M21M)61M21M	28	186.68	N2H7F0S0	N,1;	175	Q96PB1	173	185	3	YI3,YI3,01XI4,01XII4,
38084	163.94	1197.88	1197.55	3	1197.56	-7.53165	3589.65	C149H250N25O75	NLSFEEGNVKLLAANR	N1dEK10dEN15GlcNAc	6	01Y41Y41M(31M21M)61M(31M21M)61M21M	33	186.65	N2H8F0S0	N,0;	309	Q68CP9	295	310	3	35AI3,04AI4,YI3,
28184	124.14	1319.89	1320.22	3	1320.22	0.340378	3956.65	C159H255N26O86Ct4	ASEYQLNDSAGYYLSDLER	A1dEN7GlcNAc	5	01Y41Y41M(31M21M21M)61M(31M21M)61M	31	186.6	N2H8F0S0	N,0;	145	P11488	139	157	0
28184	124.14	1319.89	1320.22	3	1320.22	0.340378	3956.65	C159H255N26O86Ct4	ASEYQLNDSAGYYLSDLER	A1dEN7GlcNAc	5	01Y41Y41M(31M21M21M31G)61M(31M)61M	32	186.6	N2H8F0S0	N,0;	145	P11488	139	157	1	25AIII2,
36182	156.16	1467.98	1468.65	3	1468.66	-8.59101	4401.96	C182H302N27O96	LLVTVTAVTDIPTYNR	L1dEN15GlcNAc	6	01Y41Y41M(31M41Y41L31Y41L32S)61M61Y41L32S	40	186.59	N5H6F0S2	N,2;	291	Q8NB59	277	292	0
20329	91.14	1092.13	1092.13	3	1092.13	0.728857	3273.38	C124H222N21O70S3Ct4	TGVNSGVMLMNMTR	T1dEN11GlcNAc	6	01Y41Y41M(31M21M21M31G)61M(31M)61M	35	186.57	N2H8F0S0	N,2;	278	Q4G148	268	281	0
26430	117.59	1251.23	1251.23	3	1251.23	-3.61832	3749.67	C158H254N25O78	FGYALSNGTVGVYDKTSR	F1dEN7GlcNAcK15dE	5	01Y41Y41M(31M21M21M)61M(31M21M)61M	33	186.54	N2H8F0S0	N,1;	223	Q9BXC9	217	234	0
31585	138.17	1209.88	1209.87	3	1209.88	-7.99964	3626.63	C137H253N22O73S3Ct12	AEYNLTACKCLLCK	A1dEN4GlcNAcC8CamK9dEC10CamC13CamK14dE	5	01Y41Y41M(31M21M21M31G)61M(31M)61M	37	186.52	N2H8F0S0	N,0;	355	Q2TB10	352	365	1	12AIII4,
20432	91.75	984.094	984.095	3	984.09	5.50856	2949.25	C115H194N25O62S1	GLNSTHIGEDRCR	G1dEN3GlcNAcC12Cam	6	01Y41Y41M(31M)61M(31M21M)61M	28	186.49	N2H6F0S0	N,1;	313	Q6P1Q0	311	323	4	BI2,YI3,ZI3,YI3,
26207	115.42	1132.84	1132.51	3	1132.5	6.50823	3394.48	C144H225N24O69	FNVTGTPEQYVPYSTTR	F1dEN2GlcNAc	5	01Y41Y41M(31M21M)61M(31M)61M	27	186.46	N2H6F0S0	N,1;	116	Q9UI09	115	131	4	BI2,BI2,YI3,YI3,
28818	126.38	1034.67	1034.42	4	1034.41	8.13177	4132.62	C159H267N22O101S1	KNNMNR	K1dEN5GlcNAc	5	01Y41Y41M(31M41Y41L31Y41L32S)61M(21Y41L31Y41L32S)61Y41L	41	186.41	N7H8F0S2	N,0;	194	Q8TDW0	190	195	0
26188	114.93	1241.21	1240.88	3	1240.87	3.19536	3719.61	C152H248N25O81	ADESHFLIENSTKEER	A1dEN10GlcNAcK13dE	6	01Y41Y41M(31M21M)61M(31M21M)61M21M	29	186.4	N2H8F0S0	N,1;	740	Q92547	731	746	3	04AI4,YI3,YI3,
26188	114.93	1241.21	1240.88	3	1240.87	6.56558	3719.59	C154H240N27O75Ct4	KAFDNPDYWNHSLPPR	K1dEN10GlcNAc	5	01Y41Y41M(31M21M)61M(31M21M)61M21M	29	186.4	N2H8F0S0	N,0;	1244	Q15303	1235	1250	3	04AI4,YI3,YI3,
36853	158.27	1478.66	1478.66	3	1478.65	9.34915	4431.92	C184H296N29O95	HTNVSILYADIVGFTR	H1dEN3GlcNAc	6	01Y41Y41M(31M41Y41L32S)61M(21Y41L32S)61Y41L	35	186.39	N5H6F0S2	N,2;	288	Q08462	286	301	0
36188	156.19	1371.62	1371.62	3	1371.61	6.82214	4110.81	C160H281N26O86S2Ct8	LFSCIAAIQMQNSTK	L1dEC4CamN12GlcNAcK15dE	5	01Y41Y41M(31M(21Y41L)41Y41L)61M61Y41L32S	40	186.35	N5H6F0S1	N,1;	746	O60347	735	749	0
32003	139.38	1368.91	1368.91	3	1368.9	5.09506	4102.68	C158H261N30O92Ct4	TSSLPNHSEPDHDTDAGLER	T1dEN6GlcNAc	5	01Y41Y41M(31M21M21M31G)61M(31M21M)61M	35	186.21	N2H9F0S0	N,0;	582	Q69YN4	577	596	0
32404	141.43	1378.59	1379.25	3	1379.25	-2.59944	4133.74	C156H270N31O94Ct4	GALETDNSNSSAQVSTVGQTSR	G1dEN9GlcNAc	5	01Y41Y41M(31M21M21M31G31G)61M(31M)61M	33	186.18	N2H9F0S0	N,1;	331	Q9UPQ9	323	344	1	12AIII5,
24973	109.56	1197.92	1197.59	3	1197.58	5.23854	3589.72	C143H254N21O73Ct12	FLNLTENDIQKFPK	F1dEN3GlcNAcK11dEK14dE	5	01Y41Y41M(31M21M21M)61M(31M21M)61M	30	186.14	N2H8F0S0	N,2;	48	Q13094	46	59	0
26338	115.61	1034.47	1034.47	3	1034.46	1.13726	3100.38	C126H211N24O63S1	NGCRVILFPNGTR	N1dEC3CamN10GlcNAc	5	01Y41Y41M(31M21M)61M(31M21M)61M	32	186.11	N2H7F0S0	N,0;	1175	Q9HC77	1166	1178	4	BI2,YI3,ZI3,YI3,
19393	86.8	1183.17	1182.84	3	1182.84	-2.78881	3545.5	C140H230N25O77Ct4	ATGFYQNNTLNTAPDR	A1dEN7GlcNAc	5	01Y41Y41M(31M21M21M)61M(31M21M)61M	27	186.11	N2H8F0S0	N,0;	99	H3BRN8	93	108	0
26078	115.96	1032.46	1032.46	3	1032.45	11.7233	3094.33	C122H201N24O65Ct4	SNVSRSFYHGPSR	S1dEN2GlcNAc	5	01Y41Y41M(31M21M21M)61M(31M)61M	24	186.1	N2H7F0S0	N,0;	573	Q6UVM3	572	584	4	BI2,BIII3,BI2,BIII3,YI3,YIII3,YI3,YIII3,
28417	124.75	1377.27	1377.93	3	1377.93	-2.35327	4129.78	C162H274N31O87S1Ct4	SQRVSENTMLPFVSNR	S1dEN15GlcNAc	8	01Y41Y41M(31M41Y41L32S)61M61Y41L32S	40	186.1	N4H5F0S2	N,3;	86	Q9BXF9	72	87	0
18865	84.32	1093.79	1092.8	3	1092.79	6.65333	3275.35	C126H212N25O75	EAINGSGNAENRER	E1dEN4GlcNAc	6	01Y41Y41M(31M21M)61M(31M21M)61M21M	28	186.09	N2H8F0S0	N,1;	249	Q5TCQ9	246	259	3	04AI4,YI3,YI3,
28274	124.13	1319.56	1319.89	3	1319.89	-4.26515	3955.66	C146H256N31O86S1Ct8	LKDGIQDDHESCGSNSTNR	L1dEK2dEC12CamN18GlcNAc	5	01Y41Y41M(31M21M21M)61M(31M21M)61M	31	186.09	N2H8F0S0	N,1;	109	Q7Z7G8	92	110	0
31394	136.9	1148.53	1148.28	4	1148.29	-4.19023	4588.13	C184H320N31O93S1Ct8	VVELLASALMDLVQGVYHENSTSK	V1dEN20GlcNAcK24dE	5	01Y41Y41M(31M21M21M)61M(31M21M)61M21M	40	186.09	N2H9F0S0	N,2;	230	Q86YH6	211	234	3	03AI4,45AI3,04AI4,
31093	137.43	1174.85	1174.53	3	1174.53	-3.8688	3520.57	C145H239N24O70S1Ct4	FRSNFCEFIGVLIR	F1dEN4GlcNAcC6Cam	6	01Y41Y41M(31M21M21M)61M(31M21M)61M	34	186.06	N2H8F0S0	N,1;	177	Q8WVM7	174	187	0
26207	115.42	1132.84	1132.51	3	1132.5	8.44025	3394.48	C132H229N28O65S3Ct4	MGITEYNNQCRAIVMR	M1dEN8GlcNAcC10Cam	5	01Y41Y41M(31M21M)61M(31M)61M	26	186.04	N2H6F0S0	N,1;	118	P41252	111	126	4	BI2,BI2,YI3,YI3,
31228	136.25	1148.03	1148.28	4	1148.27	9.15969	4588.07	C174H312N33O96S1Ct12	RSISGTSTSEKPNSMDTANTSPFK	R1dEK11dEN19GlcNAcK24dE	5	01Y41Y41M(31M21M21M31G)61M(31M21M)61M	38	186.03	N2H9F0S0	N,1;	33	Q9UJF2	15	38	0
26078	115.96	1032.46	1032.46	3	1032.47	-5.58496	3094.38	C119H209N20O67Ct8	TFNQSSTRTTYK	T1dEN3GlcNAcK12dE	6	01Y41Y41M(31M)61M(31M21M)61M21M	26	186	N2H7F0S0	N,3;	183	Q5JVG8	181	192	2	YI3,YI3,
26732	117.41	1251.22	1251.22	3	1251.22	1.40673	3749.64	C155H250N29O75S1	HDWHTLCKDLPNATAR	H1dEC7CamK8dEN12GlcNAc	7	01Y41Y41M(31M21M)61M(31M21M)61M21M	30	186	N2H8F0S0	N,0;	318	Q8NFR9	307	322	2	04AI4,YI3,
31748	138.34	1211.22	1210.54	3	1210.55	-3.36379	3627.62	C148H252N25O74S2	DHTGEKPNACKVCGK	D1dEK6dEN8GlcNAcC10CamK11dEC13CamK15dE	5	01Y41Y41M(31M21M21M)61M(31M21M)61M	40	186	N2H8F0S0	N,1;	172	Q8IYI8	165	179	0
27703	123.2	1217.55	1217.22	3	1217.23	-11.2752	3648.68	C151H259N20O81	LINSSTAEPVKEEAK	L1dEN3GlcNAcK11dEK15dE	5	01Y41Y41M(31M21M21M31G31G)61M(31M)61M	35	185.95	N2H9F0S0	N,0;	36	P18433	34	48	0
31344	138.46	1210.54	1209.88	3	1209.87	6.92129	3626.59	C145H241N28O73S1Ct4	FVMRNGSGNWLADQIR	F1dEN5GlcNAc	5	01Y41Y41M(31M21M21M31G)61M(31M)61M	34	185.94	N2H8F0S0	N,1;	336	Q9UL01	332	347	1	12AIII4,
31506	137.35	1175.53	1174.52	3	1174.52	1.46845	3520.54	C137H239N24O76S1Ct4	KEHISAENMSLETLR	K1dEN8GlcNAc	6	01Y41Y41M(31M21M21M)61M(31M21M)61M	35	185.93	N2H8F0S0	N,1;	318	Q13426	311	325	1	04AI3,
27794	123.58	1447.93	1448.27	3	1448.27	1.98122	4340.77	C168H279N28O100Ct4	YLNQTIQDDASTGER	Y1dEN3GlcNAc	6	01Y41Y41M(31M41Y41L32S)61M(21Y41L32S)61Y41L	47	185.86	N5H6F0S2	N,1;	623	Q9Y6X6	621	635	1	35AI4,
20826	93.54	1047.78	1047.45	3	1047.46	-2.62835	3139.35	C120H208N25O66S1Ct4	NMANGQPHSVNITR	N1dEN11GlcNAc	7	01Y41Y41M(31M)61M(31M21M)61M21M	30	185.84	N2H7F0S0	N,0;	1116	Q9UHC6	1106	1119	4	45AI3,YI3,ZI3,YI3,
17936	79.99	1031.47	1031.14	3	1031.13	5.49248	3090.37	C124H209N24O66	VVNSTTGTGEHLR	V1dEN3GlcNAc	6	01Y41Y41M(31M41Y41L31Y)61M61Y	31	185.81	N5H4F0S0	N,0;	1069	P35442	1067	1079	0
26721	117.36	1251.56	1250.89	3	1250.88	12.5526	3749.62	C153H250N25O82	HLLENTTFNSSSEAEQK	H1dEN9GlcNAcK17dE	7	01Y41Y41M(31M21M21M)61M(31M21M)61M	31	185.79	N2H8F0S0	N,1;	211	P0DPD6	203	219	0
26721	117.36	1251.56	1250.89	3	1250.88	12.5526	3749.62	C153H250N25O82	HLLENTTFNSSSEAEQK	H1dEN5GlcNAcK17dE	6	01Y41Y41M(31M21M21M)61M(31M21M)61M	31	185.79	N2H8F0S0	N,0;	207	P0DPD6	203	219	0
36407	156.35	1371.62	1371.61	3	1371.62	-2.45073	4110.83	C175H281N24O87	TPPIINASYGPFSVEK	T1dEN6GlcNAcK16dE	5	01Y41Y41M(31M(21Y41L)41Y41L)61M61Y41L32S	37	185.74	N5H6F0S1	N,0;	85	Q14DG7	80	95	0
26430	117.59	1251.23	1251.23	3	1251.23	-3.95398	3749.67	C159H250N29O74	FTIHNYSHSRERPYK	F1dEN5GlcNAcK15dE	6	01Y41Y41M(31M21M)61M(31M21M)61M21M	33	185.7	N2H8F0S0	N,1;	23	Q9UM63	19	33	3	04AI4,YI3,YI3,
27939	124.24	1498.97	1499.64	3	1499.64	4.68251	4494.89	C177H297N30O96S2Ct4	AVCMLSNTTAIAEAWAR	A1dEC3CamN7GlcNAc	5	01Y41Y41M(31M41Y41L31Y41L32S)61M61Y41L32S	38	185.68	N5H6F0S2	N,0;	380	P68366	374	390	0
25790	114.65	1112.49	1111.83	3	1111.83	-2.82576	3332.47	C123H227N22O74S1Ct8	TGLSRSVSCDNVSK	T1dEC9CamN11GlcNAcK14dE	5	01Y41Y41M(31M21M21M)61M(31M21M)61M	34	185.65	N2H8F0S0	N,1;	381	Q96CB8	371	384	0
34511	149.71	1498.01	1497.68	3	1497.67	7.06851	4488.99	C182H303N34O88S2Ct4	LASHCLAYANSCLNPLVYALASR	L1dEC5CamN10GlcNAcC12Cam	5	01Y41Y41M(31M21M21M31G31G)61M(31M)61M	30	185.62	N2H9F0S0	N,0;	283	O60755	274	296	0
26504	117.94	1070.3	1070.7	5	1070.7	-0.547947	5346.47	C212H366N45O97S3Ct12	WASFSNNNLTKMEGLESCINLEELTLDGNCISK	W1dEN8GlcNAcK11dEC18CamC30CamK33dE	7	01Y41Y41M(31M21M)61M(31M)61M	25	185.6	N2H6F0S0	N,1;	920	Q6ZRR7	913	945	3	BI2,YI3,YI3,
19877	89.03	1252.54	1252.88	3	1252.87	6.6298	3754.59	C151H245N26O78S1Ct4	GTSNMTYGTFNFLGGR	G1dEN4GlcNAc	5	01Y(61F)41Y41M(31M41Y41L)61M(21Y41L)61Y	27	185.6	N5H5F1S0	N,0;	441	Q6ZN44	438	453	0
31086	137.41	1175.19	1174.52	3	1174.54	-10.2968	3520.59	C149H243N24O70S1	NWIALIPKGNCTYR	N1dEK8dEN10GlcNAcC11Cam	5	01Y41Y41M(31M21M21M)61M(31M21M)61M	28	185.59	N2H8F0S0	N,1;	125	Q9ULK6	116	129	0
34392	150.5	1169.53	1169.19	3	1169.2	-9.62546	3504.58	C133H239N26O73S1Ct8	TGNNGCLVSPHIREK	T1dEN4GlcNAcC6CamK15dE	5	01Y41Y41M(31M21M21M)61M(31M21M)61M	34	185.59	N2H8F0S0	N,1;	172	Q08AN1	169	183	0
26447	116.53	931.099	931.098	6	931.098	-0.297116	5578.54	C225H378N55O104S2	TCGEVIVKGATSAEPGSSNHTNMGNLAVLSQGNTSSSR	T1dEC2CamK8dEN33GlcNAc	9	01Y41Y41M(31M41Y)61M(21Y31F)61Y	23	185.58	N5H3F1S0	N,0;	398	Q9Y2X9	366	403	1	35AI3,
26447	116.53	931.099	931.098	6	931.098	-0.297116	5578.54	C225H378N55O104S2	TCGEVIVKGATSAEPGSSNHTNMGNLAVLSQGNTSSSR	T1dEC2CamK8dEN19GlcNAc	9	01Y41Y41M(31M41Y)61M(21Y31F)61Y	23	185.58	N5H3F1S0	N,0;	384	Q9Y2X9	366	403	1	35AI3,
20329	91.27	1092.46	1092.13	3	1092.13	0.395371	3273.38	C135H218N19O71S1	DTELFIFNSCLR	D1dEN8GlcNAcC10Cam	6	01Y41Y41M(31M21M21M)61M(31M21M)61M	34	185.48	N2H8F0S0	N,1;	1103	Q13023	1096	1107	0
34392	150.5	1169.53	1169.19	3	1169.18	2.95927	3504.53	C145H239N22O74S1	SSPLMFVNVSGSHEAK	S1dEN8GlcNAcK16dE	5	01Y41Y41M(31M21M21M)61M(31M21M)61M	30	185.47	N2H8F0S0	N,1;	85	Q13535	78	93	0
16579	73.81	941.056	941.393	3	941.385	7.75899	2821.14	C108H178N23O64	HSNGSQSQHSR	H1dEN3GlcNAc	6	01Y41Y41M(31M21M21M)61M(31M)61M	29	185.47	N2H7F0S0	N,1;	225	P01880	223	233	5	BI2,BIII3,CI2,CIII3,BI2,BIII3,YI3,YIII3,YI3,YIII3,
38084	163.94	1197.88	1197.87	3	1197.88	-1.39288	3590.61	C146H249N22O80	KVTELENDSLTNGDLK	K1dEN7GlcNAcK16dE	6	01Y41Y41M(31M21M)61M(31M21M)61M21M	33	185.46	N2H8F0S0	N,2;	356	Q86YS3	350	365	3	35AI3,04AI4,YI3,
26058	114.76	1294.91	1294.89	3	1294.88	9.2855	3880.62	C150H255N26O86S1Ct4	SAPSPTSNSTYLTMNAASR	S1dEN8GlcNAc	6	01Y41Y41M(31M21M21M31G)61M(31M21M)61M	26	185.37	N2H9F0S0	N,2;	299	Q96JM2	292	310	0
26058	114.76	1294.91	1294.89	3	1294.88	9.2855	3880.62	C150H255N26O86S1Ct4	SAPSPTSNSTYLTMNAASR	S1dEN8GlcNAc	6	01Y41Y41M(31M21M21M31G31G)61M(31M)61M	25	185.37	N2H9F0S0	N,2;	299	Q96JM2	292	310	0
20329	91.27	1092.46	1092.13	3	1092.14	-3.79184	3273.39	C130H218N21O75	KAVDEDPENQTLR	K1dEN9GlcNAc	6	01Y41Y41M(31M21M)61M(31M21M)61M21M	35	185.33	N2H8F0S0	N,2;	254	Q92845	246	258	3	YI3,ZI3,YI3,
36137	155.98	1469	1468.65	3	1468.66	-10.004	4401.96	C182H302N27O96	LLVTVTAVTDIPTYNR	L1dEN15GlcNAc	7	01Y41Y41M(31M41Y41L32S)61M(21Y41L32S)61Y41L	38	185.33	N5H6F0S2	N,2;	291	Q8NB59	277	292	0
25919	113.75	1185.54	1185.19	3	1185.2	-6.58126	3552.57	C146H243N22O78	SEYNITITITDLGTPR	S1dEN4GlcNAc	7	01Y41Y41M(31M21M21M31G)61M(31M)61M	30	185.29	N2H8F0S0	N,0;	418	Q9Y5E6	415	430	1	12AIII4,
24934	109.38	1210.86	1210.86	3	1210.87	-7.05551	3629.6	C140H242N29O78Ct4	ENNSPALHIRSVSATDR	E1dEN2GlcNAc	6	01Y41Y41M(31M21M21M)61M(31M21M)61M	29	185.27	N2H8F0S0	N,2;	463	Q9Y5F0	462	478	0
20419	91.69	1038.45	1038.11	3	1038.11	4.59845	3111.3	C121H204N25O67S1	GLNSTHIGEDRCR	G1dEN3GlcNAcC12Cam	5	01Y41Y41M(31M21M)61M(31M21M)61M	31	185.24	N2H7F0S0	N,1;	313	Q6P1Q0	311	323	3	BI2,YI3,YI3,
20419	91.69	1038.45	1038.11	3	1038.11	4.59845	3111.3	C121H204N25O67S1	GLNSTHIGEDRCR	G1dEN3GlcNAcC12Cam	5	01Y41Y41M(31M)61M(31M21M)61M21M	33	185.24	N2H7F0S0	N,1;	313	Q6P1Q0	311	323	5	45AI3,04AI4,YI3,ZI3,YI3,
29615	129.74	1149.27	1148.78	4	1148.77	7.1842	4590.04	C193H306N41O83S2	TASEPYHVDNFQDKTCHLTNHCIQK	T1dEK14dEC16CamN20GlcNAcC22CamK25dE	6	01Y41Y41M(31M21M)61M(31M)61M	21	185.19	N2H6F0S0	N,0;	242	Q8NG68	223	247	4	BI2,BI2,YI3,YI3,
26207	115.42	1132.84	1132.51	3	1132.5	8.68573	3394.48	C131H225N28O70S1Ct4	TSPLTSPTNCSHGGLSPSR	T1dEN9GlcNAcC10Cam	8	01Y41Y41M(31M)61M(31M21M)61M	25	185.17	N2H6F0S0	N,1;	1116	Q7Z460	1108	1126	3	BI2,YI3,YI3,
27785	122.41	1453.26	1453.27	3	1453.26	7.95587	4355.75	C175H280N29O94S2	LGQCGADACFFTINR	L1dEC4CamC9CamN14GlcNAc	6	01Y41Y41M(31M41Y41L32S)61M(21Y41L32S)61Y41L	40	185.15	N5H6F0S2	N,2;	110	Q6P4F1	97	111	0
27785	122.41	1453.26	1453.27	3	1453.26	7.95587	4355.75	C175H280N29O94S2	MFNSVNLGNFCSPSR	M1dEN9GlcNAcC11Cam	6	01Y41Y41M(31M41Y41L32S)61M(21Y41L32S)61Y41L	40	185.15	N5H6F0S2	N,1;	9	O43248	1	15	0
31344	138.46	1210.54	1209.88	3	1209.88	-6.75532	3626.64	C152H249N24O76	VNGSLAVSRALGDFDYK	V1dEN2GlcNAcK17dE	5	01Y41Y41M(31M21M21M)61M(31M21M)61M	36	185.14	N2H8F0S0	N,1;	188	P35813	187	203	0
31344	138.46	1210.54	1209.88	3	1209.88	-6.75532	3626.64	C152H249N24O76	VNGSLAVSRALGDFDYK	V1dEN2GlcNAcK17dE	5	01Y41Y41M(31M21M21M31G)61M(31M)61M	37	185.14	N2H8F0S0	N,1;	188	P35813	187	203	1	12AIII4,
30755	134.78	1326.89	1326.54	3	1326.55	-1.31472	3975.62	C153H256N35O81S3	ATAREANECVACNCNLHAR	A1dEN7GlcNAcC9CamC12CamC14Cam	5	01Y41Y41M(31M21M21M31G)61M(31M)61M	35	185.14	N2H8F0S0	N,2;	336	O95631	330	348	1	12AIII4,
36649	158.15	1381.3	1381.62	3	1381.63	-3.22249	4140.87	C159H283N24O91Ct12	VEEDFNLTTKEGATK	V1dEN6GlcNAcK10dEK15dE	5	01Y41Y41M(31M(21Y41L)41Y41L)61M61Y41L32S	40	185.14	N5H6F0S1	N,1;	826	Q9BXX2	821	835	0
24855	109.38	1210.87	1210.53	3	1210.53	1.4825	3628.58	C150H243N24O78	LNYSYPGSDSSLLINAR	L1dEN2GlcNAc	5	01Y41Y41M(31M21M21M)61M(31M21M)61M	26	185.13	N2H8F0S0	N,1;	406	Q17RY0	405	421	0
31506	137.35	1175.53	1174.52	3	1174.53	-2.65748	3520.56	C144H239N24O76	AIQLTSDESNKTWGR	A1dEN10GlcNAcK11dE	5	01Y41Y41M(31M21M)61M(31M21M)61M21M	33	185.09	N2H8F0S0	N,1;	565	Q5TCX8	556	570	3	04AI4,YI3,YI3,
28496	126.62	1034.16	1034.42	4	1034.41	3.7683	4132.62	C160H267N20O104	ENGTISR	E1dEN2GlcNAc	8	01Y41Y41M(31M41Y41L31Y41L32S)61M(21Y41L31Y41L32S)61Y41L	38	185.01	N7H8F0S2	N,1;	103	P02763	102	108	0
28460	124.92	1325.22	1325.89	3	1325.89	1.80149	3973.64	C162H258N27O85S1	SYITDNCSLLSFHR	S1dEN6GlcNAcC7Cam	5	01Y41Y41M(31M41Y41L32S)61M61Y41L32S	41	185	N4H5F0S2	N,0;	1437	Q96JP2	1432	1445	0
37945	162.6	1485.66	1485.41	4	1485.41	0.258188	5935.62	C252H389N52O110S1	NSPDYNQTQLFYNEVSHWLAAELGMAPPGLRR	N1dEN6GlcNAc	7	01Y41Y41M(31M41Y41L32S)61M61Y41L32S	39	185	N4H5F0S2	N,2;	918	A7MBM2	913	944	0
19473	87.3	913.728	914.062	3	914.067	-5.88851	2739.18	C108H184N19O62	TEHQRNSSK	T1dEN6GlcNAcK9dE	5	01Y41Y41M(31M21M)61M(31M21M)61M	30	184.99	N2H7F0S0	N,1;	331	Q9Y2G3	326	334	3	BI2,YI3,YI3,
36497	156.73	1468.31	1468.64	3	1468.65	-3.75133	4401.93	C186H298N25O95	TPPIINASYGPFSVEK	T1dEN6GlcNAcK16dE	5	01Y41Y41M(31M41Y41L32S)61M(21Y41L32S)61Y41L	41	184.92	N5H6F0S2	N,0;	85	Q14DG7	80	95	0
23366	102.5	1045.46	1045.12	3	1045.13	-5.32797	3132.37	C122H207N24O67Ct4	ANESRLEEADQLYR	A1dEN2GlcNAc	11	01Y41Y41M(31M21M)61M(31M)61M	27	184.89	N2H6F0S0	N,3;	541	Q6ZXV5	540	553	4	BI2,YI3,ZI3,YI3,
23366	102.5	1045.46	1045.12	3	1045.13	-5.32797	3132.37	C122H207N24O67Ct4	ANESRLEEADQLYR	A1dEN2GlcNAc	11	01Y41Y41M(31M)61M(31M21M)61M	28	184.89	N2H6F0S0	N,3;	541	Q6ZXV5	540	553	5	BI2,YI3,35XI3,ZI3,YI3,
38415	164.57	1143.86	1143.52	3	1143.53	-5.43336	3427.57	C140H236N29O67S1	NGLCHPLNHSRTLAGK	N1dEC4CamN8GlcNAcK16dE	6	01Y41Y41M(31M21M)61M(31M21M)61M	30	184.78	N2H7F0S0	N,1;	706	Q86XL3	699	714	3	BI2,YI3,YI3,
36540	156.91	1202.88	1203.21	3	1203.21	1.95726	3606.61	C145H241N24O74Ct8	FSWSKGTEWLVNSSR	F1dEK5dEN12GlcNAc	7	01Y41Y41M(31M21M21M)61M(31M21M)61M	36	184.76	N2H8F0S0	N,2;	457	Q12860	446	460	0
18859	84.43	1075.48	1075.48	3	1075.49	-8.21623	3223.44	C128H220N21O70Ct4	LQAEGNATGAFLIR	L1dEN6GlcNAc	5	01Y41Y41M(31M21M)61M(31M21M)61M21M	39	184.7	N2H8F0S0	N,2;	97	Q13882	92	105	4	45AI3,04AI4,YI3,YI3,
17622	79.48	1280.52	1281.52	3	1281.52	-1.73556	3841.54	C146H246N25O88S1Ct4	STWESASRENMSDVR	S1dEN10GlcNAc	7	01Y41Y41M(31M21M21M31G)61M(31M21M)61M21M	40	184.69	N2H10F0S0	N,1;	2684	Q6ZS81	2675	2689	0
38158	164.25	1197.54	1197.88	3	1197.88	-5.76876	3590.64	C142H245N24O75Ct8	NYKNPNLTISFTAER	N1dEK3dEN6GlcNAc	5	01Y41Y41M(31M21M21M)61M(31M21M)61M	35	184.68	N2H8F0S0	N,0;	598	O15118	593	607	0
26188	114.93	1241.21	1240.88	3	1240.87	9.05982	3719.58	C147H248N27O81S1	NVCGRAPSPTSSAGEEGTK	N1GlcNAc@dEC3CamK19dE	6	01Y41Y41M(31M21M21M)61M(31M21M)61M	29	184.68	N2H8F0S0	N,0;	1296	O94964	1296	1314	0
19690	89.14	1252.88	1252.88	3	1252.88	-1.27675	3754.62	C148H253N22O78S2Ct8	LLNCSDFAFTDMTK	L1dEN3GlcNAcC4CamK14dE	5	01Y(61F)41Y41M(31M41Y41L31Y41L)61M61Y	28	184.67	N5H5F1S0	N,1;	545	Q9H267	543	556	0
19690	89.14	1252.88	1252.88	3	1252.88	-1.27675	3754.62	C148H253N22O78S2Ct8	LLNCSDFAFTDMTK	L1dEN3GlcNAcC4CamK14dE	5	01Y(61F)41Y41M(31M41Y41L31Y)61M61Y41L	29	184.67	N5H5F1S0	N,1;	545	Q9H267	543	556	0
26430	117.59	1251.23	1251.23	3	1251.21	10.8884	3749.61	C139H250N27O75S3Ct12	MHTGERPYKCNECGK	M1dEK9dEC10CamN11GlcNAcC13CamK15dE	5	01Y41Y41M(31M21M)61M(31M21M)61M21M	30	184.65	N2H8F0S0	N,1;	497	O60765	487	501	3	04AI4,YI3,YI3,
24467	107.65	933.45	932.945	4	932.957	-12.6585	3726.8	C160H269N24O75	GGNKHLSNLTILWLK	G1dEK4dEN8GlcNAcK15dE	5	01Y41Y41M(31M21M21M31G31G)61M(31M)61M	36	184.56	N2H9F0S0	N,0;	2073	Q86VV8	2066	2080	0
25807	114.72	922.129	921.083	3	921.075	7.82404	2760.21	C104H187N14O64Ct8	TDSNFTSSLK	T1dEN4GlcNAcK10dE	5	01Y41Y41M(31M21M)61M(31M21M)61M	28	184.52	N2H7F0S0	N,1;	472	Q86XM0	469	478	5	BI2,YI3,ZI3,YI3,YI3,
25977	114.4	919.746	921.082	3	921.087	-4.63432	2760.24	C105H191N20O59S1Ct4	GLLNACLRSR	G1dEN4GlcNAcC6Cam	5	01Y41Y41M(31M21M21M)61M(31M)61M	37	184.5	N2H7F0S0	N,1;	1140	O15360	1137	1146	4	BI2,BIII3,BI2,BIII3,YI3,YIII3,YI3,YIII3,
31394	136.9	1148.53	1148.28	4	1148.28	-0.863543	4588.11	C180H320N31O96S1Ct8	SVNGTTSDCLVSLVTSVTNVDLPPK	S1dEN3GlcNAcC9CamK25dE	6	01Y41Y41M(31M21M21M)61M(31M21M)61M21M	40	184.49	N2H9F0S0	N,2;	486	Q13705	484	508	3	03AI4,45AI3,04AI4,
31394	136.9	1148.53	1148.28	4	1148.28	-0.863543	4588.11	C180H320N31O96S1Ct8	SVNGTTSDCLVSLVTSVTNVDLPPK	S1dEN3GlcNAcC9CamK25dE	6	01Y41Y41M(31M21M21M31G31G)61M(31M)61M	37	184.49	N2H9F0S0	N,2;	486	Q13705	484	508	0
26078	115.96	1032.46	1032.79	3	1032.79	0.0741769	3095.36	C121H208N21O68Ct4	EDNISERVYTIR	E1dEN3GlcNAc	5	01Y41Y41M(31M21M21M)61M(31M)61M	29	184.48	N2H7F0S0	N,1;	42	Q8NFP4	40	51	4	BI2,BIII3,BI2,BIII3,YI3,YIII3,YI3,YIII3,
25697	112.75	1274.9	1273.89	3	1273.89	3.1391	3818.64	C142H257N22O83S2Ct12	NTCPPKDDPQVMEDK	N1GlcNAc@dEC3CamK6dEK15dE	5	01Y41Y41M(31M21M21M31G)61M(31M21M)61M	31	184.45	N2H9F0S0	N,0;	141	P79522	141	155	0
36188	156.19	1371.62	1371.62	3	1371.63	-5.49688	4110.86	C171H285N26O88	LLVTVTAVTDIPTYNR	L1dEN15GlcNAc	5	01Y41Y41M(31M41Y41L)61M(21Y41L32S)61Y41L	38	184.39	N5H6F0S1	N,1;	291	Q8NB59	277	292	0
36188	156.19	1371.62	1371.62	3	1371.63	-5.49688	4110.86	C171H285N26O88	LLVTVTAVTDIPTYNR	L1dEN15GlcNAc	5	01Y41Y41M(31M(21Y41L)41Y41L)61M61Y41L32S	40	184.39	N5H6F0S1	N,1;	291	Q8NB59	277	292	0
36017	156.77	1099.73	1100.24	4	1100.23	7.52025	4395.88	C172H292N31O95S1Ct4	LSQRIQYLNCSLDR	L1dEN9GlcNAcC10Cam	6	01Y41Y41M(31M41Y41L)61M(21Y41L32S)61Y41L32S	46	184.32	N5H6F0S2	N,1;	1191	Q9P1Z9	1183	1196	1	CIII3,
25919	113.75	1185.54	1185.19	3	1185.19	-3.55983	3552.56	C136H239N26O79Ct4	NDNSLGISVTGGVNTSVR	N1dEN14GlcNAc	5	01Y41Y41M(31M21M21M)61M(31M21M)61M	29	184.28	N2H8F0S0	N,1;	1387	Q12923	1374	1391	0
25790	114.65	1112.49	1111.83	3	1111.83	-4.24504	3332.47	C136H227N24O69S1	RPASMLNWTTLQR	R1dEN7GlcNAc	5	01Y41Y41M(31M21M21M)61M(31M21M)61M	33	184.26	N2H8F0S0	N,0;	301	Q8WTR4	295	307	0
26078	115.96	1032.46	1032.46	3	1032.45	12.1001	3094.33	C125H209N20O67S1	METLSNASGTFAIR	M1dEN6GlcNAc	6	01Y41Y41M(31M21M21M)61M(31M)61M	24	184.25	N2H7F0S0	N,1;	6	P50453	1	14	4	BI2,BIII3,BI2,BIII3,YI3,YIII3,YI3,YIII3,
27794	123.58	1447.93	1448.27	3	1448.26	3.3249	4340.77	C175H275N28O95Ct4	GFFDPNTHENLTYR	G1dEN10GlcNAc	5	01Y41Y41M(31M41Y41L32S)61M(21Y41L32S)61Y41L	47	184.18	N5H6F0S2	N,1;	3657	Q15149	3648	3661	1	35AI4,
38326	164.19	1197.88	1197.88	3	1197.89	-6.29361	3590.64	C139H249N24O75S1Ct8	SLAINLTNCKYESVR	S1dEN5GlcNAcC9CamK10dE	5	01Y41Y41M(31M21M21M)61M(31M21M)61M	32	184.16	N2H8F0S0	N,0;	91	A6NNM8	87	101	0
37139	159.37	1648.47	1649.71	4	1649.7	7.27359	6592.78	C272H424N53O133S1	HPPLYSDHSPLCADSLGQEPGAASFQNDSPPQVR	H1dEC12CamN27GlcNAc	7	01Y41Y41M(31M21Y(31F)41L21F)61M(21Y41L32S)61Y41L32S	49	184.12	N5H6F2S2	N,3;	454	Q13796	428	461	0
25790	114.65	1112.49	1111.83	3	1111.83	-2.24024	3332.46	C131H223N26O68S1Ct4	GINASSMAWARLHR	G1dEN3GlcNAc	5	01Y41Y41M(31M21M21M)61M(31M21M)61M	34	184.11	N2H8F0S0	N,2;	2196	O15230	2194	2207	0
38415	164.57	1143.86	1143.52	3	1143.52	-2.16716	3427.56	C141H236N27O68S1	GMRVDNIINSSAWVIR	G1dEN9GlcNAc	5	01Y41Y41M(31M21M)61M(31M21M)61M	30	184.11	N2H7F0S0	N,1;	210	Q5QGZ9	202	217	3	BI2,YI3,YI3,
32003	139.38	1368.91	1368.91	3	1368.91	-1.0186	4102.71	C164H269N28O90S1	LLHGDPGEEDGAELDLNMTR	L1dEN17GlcNAc	6	01Y41Y41M(31M21M21M31G31G)61M(31M)61M	30	184.08	N2H9F0S0	N,1;	63	P01127	47	66	0
31232	136.27	1232.84	1232.85	3	1232.85	-1.10751	3695.53	C141H236N31O78S1Ct4	SRSPHNNGTCFGTDLNR	S1dEN7GlcNAcC10Cam	6	01Y41Y41M(31M21M21M31G)61M(31M)61M	36	184.07	N2H8F0S0	N,0;	174	Q8IVL8	168	184	1	12AIII4,
17774	80.19	1031.13	1031.13	3	1031.14	-2.02635	3090.39	C121H209N24O65Ct4	VVNSTTGPGEHLR	V1dEN3GlcNAc	10	01Y41Y41M(31M41Y)61M(21Y41L)61Y	31	184.03	N5H4F0S0	N,1;	1067	P07996	1065	1077	0
27650	121.43	1151.18	1151.19	3	1151.19	5.17302	3450.54	C134H237N24O74S1Ct4	KSLELNPNNSTAMLR	K1dEN9GlcNAc	5	01Y41Y41M(31M21M21M31G)61M(31M)61M	32	184.02	N2H8F0S0	N,1;	78	Q9Y2Z0	70	84	1	12AIII4,
26019	114.19	921.081	921.083	3	921.087	-3.3753	2760.24	C105H191N20O59S1Ct4	LANMNATIRR	L1dEN5GlcNAc	5	01Y41Y41M(31M21M)61M(31M21M)61M	33	183.98	N2H7F0S0	N,0;	174	Q9NP59	170	179	4	BI2,YI3,YI3,YI3,
26019	114.19	921.081	921.083	3	921.087	-3.3753	2760.24	C105H191N20O59S1Ct4	LANMNATIRR	L1dEN5GlcNAc	5	01Y41Y41M(31M)61M(31M21M)61M21M	33	183.98	N2H7F0S0	N,0;	174	Q9NP59	170	179	4	YI3,ZI3,YI3,YI3,
32025	139.47	1036.7	1036.95	4	1036.96	-8.48143	4142.79	C158H273N28O87S1Ct12	AETFGGFDSHQMNASKGGEK	A1dEN13GlcNAcK16dEK20dE	5	01Y41Y41M(31M21M21M31G31G)61M(31M)61M	36	183.89	N2H9F0S0	N,0;	2477	Q12802	2465	2484	0
31748	138.34	1211.22	1210.54	3	1210.55	-3.36379	3627.62	C148H252N25O74S2	DHTGEKPNACKVCGK	D1dEK6dEN8GlcNAcC10CamK11dEC13CamK15dE	5	01Y41Y41M(31M21M21M31G)61M(31M)61M	40	183.87	N2H8F0S0	N,1;	172	Q8IYI8	165	179	2	12AIII4,25AIII2,
27650	121.43	1151.18	1151.19	3	1151.19	-1.18216	3450.56	C143H241N22O72S1	AIINPLLYTVNMSSR	A1dEN11GlcNAc	7	01Y41Y41M(31M21M21M)61M(31M21M)61M	24	183.86	N2H8F0S0	N,0;	135	Q8NH69	125	139	0
20329	91.27	1092.46	1092.13	3	1092.13	4.66319	3273.36	C132H214N23O70S1	AQIMNVSWSADHR	A1dEN5GlcNAc	5	01Y41Y41M(31M21M21M)61M(31M21M)61M	34	183.85	N2H8F0S0	N,0;	445	P11182	441	453	0
20405	91.62	1038.11	1038.11	3	1038.11	0.330986	3111.32	C129H208N19O66S1	DTELFIFNSCLR	D1dEN8GlcNAcC10Cam	6	01Y41Y41M(31M)61M(31M21M)61M21M	35	183.82	N2H7F0S0	N,1;	1103	Q13023	1096	1107	5	45AI3,04AI4,YI3,ZI3,YI3,
27467	121.03	1207.21	1207.21	3	1207.22	-7.21268	3618.64	C149H249N26O76	APGAKQLTNHSPPAPR	A1dEK5dEN9GlcNAc	5	01Y41Y41M(31M21M21M31G31G)61M(31M)61M	32	183.81	N2H9F0S0	N,0;	446	Q86UR5	438	453	0
36791	158	1478.32	1478.66	3	1478.67	-2.41038	4431.98	C168H300N29O97Ct12	LNDTHNELNDIKQK	L1dEN2GlcNAcK12dEK14dE	5	01Y41Y41M(31M41Y41L32S)61M(21Y41L32S)61Y41L	42	183.81	N5H6F0S2	N,1;	376	Q9BZW7	375	388	0
28129	123.9	1402.61	1402.61	3	1402.62	-6.0465	4203.83	C172H288N27O88S2	SVSTMLYLMALQELNR	S1dEN15GlcNAc	6	01Y41Y41M(31M41Y41L31Y41L)61M61Y41L32S	37	183.79	N5H6F0S1	N,2;	1011	Q8IY18	997	1012	1	YII4,
27869	122.76	1446.93	1447.6	3	1447.59	4.68839	4338.76	C164H281N30O97S2Ct4	SLSCQMAALQGNGSER	S1dEC4CamN12GlcNAc	5	01Y41Y41M(31M41Y41L32S)61M(21Y41L32S)61Y41L	42	183.75	N5H6F0S2	N,0;	147	P07306	136	151	0
29191	127.98	1142.52	1142.27	4	1142.27	-4.58917	4564.06	C196H300N45O78S1	TLQHNLAGRGFHHDAFFSPSNSCLLFR	T1dEN21GlcNAcC23Cam	8	01Y41Y41M(31M21M)61M(31M)61M	25	183.74	N2H6F0S0	N,2;	190	Q9BS91	170	196	5	BI2,BI2,YI3,ZI3,YI3,
31093	137.43	1174.85	1174.53	3	1174.53	-2.32095	3520.57	C135H239N22O78Ct8	EKASEYNITVTATDR	E1dEK2dEN7GlcNAc	6	01Y41Y41M(31M21M21M)61M(31M21M)61M	32	183.68	N2H8F0S0	N,1;	419	Q9Y5G4	413	427	0
26711	118.86	1044.48	1044.48	3	1044.48	5.23962	3130.41	C121H217N18O67S1Ct8	TLNGSEMASATLFK	T1dEN3GlcNAcK14dE	5	01Y41Y41M(31M21M)61M(31M21M)61M	27	183.67	N2H7F0S0	N,0;	150	Q9UQR0	148	161	3	BI2,YI3,YI3,
25778	114.59	919.745	921.082	3	921.088	-6.24568	2760.24	C113H191N18O60	AFNKGSNLTR	A1dEK4dEN7GlcNAc	5	01Y41Y41M(31M21M21M)61M(31M)61M	35	183.64	N2H7F0S0	N,0;	394	Q3KNS6	388	397	4	BI2,BIII3,BI2,BIII3,YI3,YIII3,YI3,YIII3,
20329	91.27	1092.46	1092.13	3	1092.13	-1.78477	3273.38	C129H218N23O72S1	NNSPMAANQTPTLR	N1dEN8GlcNAc	5	01Y41Y41M(31M21M)61M(31M21M)61M21M	35	183.64	N2H8F0S0	N,0;	2384	Q9Y4A5	2377	2390	3	YI3,ZI3,YI3,
36308	156.69	1468.31	1468.65	3	1468.64	7.83441	4401.91	C178H294N31O96	INRTQATFPISSLGDR	I1dEN2GlcNAc	5	01Y41Y41M(31M41Y41L32S)61M(21Y41L32S)61Y41L	48	183.63	N5H6F0S2	N,0;	73	P16452	72	87	0
36308	156.69	1468.31	1468.65	3	1468.64	8.42952	4401.91	C178H290N31O93Ct4	TFANGSLAFRVQAFSR	T1dEN4GlcNAc	5	01Y41Y41M(31M41Y41L32S)61M(21Y41L32S)61Y41L	48	183.63	N5H6F0S2	N,0;	187	Q8WWB7	184	199	0
27929	122.64	1544.96	1544.96	3	1544.97	-0.539423	4630.88	C192H297N26O104	SPNNLETYEWYNK	S1dEN12GlcNAcK13dE	5	01Y41Y41M(31M41Y41L32S)61M(21Y41L32S)61Y41L32S	46	183.56	N5H6F0S3	N,1;	241	Q08881	230	242	1	YI6,YII6,YIII6,
36399	157.07	1148.86	1148.86	3	1148.86	3.81405	3443.56	C147H236N23O70	NISLHNFTSLTWISTL	N1dEN6GlcNAc	6	01Y41Y41M(31M21M21M)61M(31M)61M	32	183.54	N2H7F0S0	N,0;	1847	O43451	1842	1857	4	BI2,BIII3,BI2,BIII3,YI3,YIII3,YI3,YIII3,
31585	138.17	1209.88	1209.87	3	1209.87	2.99236	3626.59	C146H241N26O76Ct4	SYNSPLHFGNGTRLTVT	S1dEN10GlcNAc	7	01Y41Y41M(31M21M21M)61M(31M21M)61M	35	183.49	N2H8F0S0	N,1;	10	A0A0J9YWX3	1	17	0
19393	86.8	1183.17	1182.84	3	1182.85	-8.74223	3545.52	C137H234N25O79Ct4	GAEAANVTGPDGVPVEGSR	G1dEN6GlcNAc	6	01Y41Y41M(31M21M21M)61M(31M21M)61M	27	183.48	N2H8F0S0	N,0;	156	P16989	151	169	0
20329	91.14	1092.13	1092.13	3	1092.12	10.8148	3273.34	C131H218N19O72S2	CQLSYELNCSGK	C1dE@CamN8GlcNAcC9CamK12dE	6	01Y41Y41M(31M21M)61M(31M21M)61M21M	33	183.47	N2H8F0S0	N,1;	561	Q5T0N1	554	565	4	04AI4,YI3,ZI3,YI3,
37412	160.34	1482.15	1482.15	4	1482.15	-3.15973	5922.58	C238H394N51O111S4Ct4	MAETCVPVLRCNTAAPMWLNGTHPSSDEGIVSR	M1dEC5CamC11CamN20GlcNAc	9	01Y41Y41M(31M21Y(31F)41L21F)61M61Y41L32S	35	183.39	N4H5F2S1	N,0;	232	P07911	213	245	4	25AII3,13XII3,24XII3,YII3,YII4,
37518	162.89	1412.89	1412.88	4	1412.89	-2.08475	5645.52	C233H379N48O103S3Ct4	TVVPADNSCLFTSVYYVVEGGVLNPACAPEMRR	T1dEN7GlcNAcC9CamC27Cam	7	01Y41Y41M(31M41Y41L)61M61Y41L32S	32	183.38	N4H5F0S1	N,1;	158	Q5VVQ6	152	184	4	03AI5,01AII3,CII3,35AI5,
28816	126.37	1546.64	1546.32	3	1546.3	13.3254	4634.88	C190H293N34O97S1	NDSWFSSLHENQESCGIDYQNK	N1dEC15CamN21GlcNAcK22dE	5	01Y41Y41M(31M21M21M)61M(31M21M)61M21M	29	183.36	N2H9F0S0	N,1;	149	Q32M78	129	150	1	04AI4,
38084	163.94	1197.88	1197.55	3	1197.56	-7.53165	3589.65	C149H250N25O75	NLSFEEGNVKLLAANR	N1GlcNAc@dEK10dE	5	01Y41Y41M(31M21M21M31G)61M(31M)61M	32	183.35	N2H8F0S0	N,0;	295	Q68CP9	295	310	1	25AIII2,
37175	160.1	1572.19	1573.19	4	1573.19	-0.862445	6286.73	C260H414N51O118S3Ct4	HFEEAYPNCTVLEARPCYNVARLMFLDAER	H1dEN8GlcNAcC9CamC17Cam	6	01Y41Y41M(31M(21Y(31F)41L21F)41Y31F)61M61Y41L32S	44	183.33	N5H5F3S1	N,0;	266	Q5T3F8	259	288	0
26338	115.61	1034.47	1034.47	3	1034.46	1.54907	3100.38	C125H215N20O67S1	ELGQMNLTEREK	E1dEN6GlcNAcK12dE	7	01Y41Y41M(31M21M)61M(31M21M)61M	32	183.29	N2H7F0S0	N,4;	185	Q8IYA2	180	191	4	BI2,YI3,ZI3,YI3,
29243	128.69	1149.52	1149.27	4	1149.27	-0.597885	4592.06	C193H312N35O90S1	MNESPDPTDLAGVIIELGPNDSPQTSEFK	M1dEN2GlcNAcK29dE	6	01Y41Y41M(31M)61M(31M21M)61M	25	183.24	N2H6F0S0	N,1;	2	P56180	1	29	5	BI2,BI2,BI2,YI3,YI3,
38084	163.94	1197.88	1197.55	3	1197.56	-7.54585	3589.65	C138H250N21O75S1Ct12	WETSIMVKEPTNGSK	W1dEK8dEN12GlcNAcK15dE	6	01Y41Y41M(31M21M21M31G)61M(31M)61M	32	183.22	N2H8F0S0	N,2;	241	Q96MR6	230	244	1	25AIII2,
31698	138.14	1210.55	1209.87	3	1209.88	-12.5063	3626.64	C152H249N24O76	VNGSLAVSRALGDFDYK	V1dEN2GlcNAcK17dE	5	01Y41Y41M(31M21M)61M(31M21M)61M21M	31	183.22	N2H8F0S0	N,1;	188	P35813	187	203	3	45AI3,YI3,YI3,
38415	164.57	1143.86	1143.52	3	1143.53	-5.05908	3427.57	C139H240N25O71S1	ADLNGSNMETVIGRGLK	A1dEN4GlcNAcK17dE	5	01Y41Y41M(31M21M)61M(31M21M)61M	30	183.19	N2H7F0S0	N,1;	1415	O75096	1412	1428	3	BI2,YI3,YI3,
26721	117.36	1251.56	1250.89	3	1250.88	13.2482	3749.61	C142H250N27O78S2Ct8	CEECGKAFNQLSNLTR	C1dE@CamC4CamK6dEN13GlcNAc	5	01Y41Y41M(31M21M21M31G)61M(31M)61M	28	183.12	N2H8F0S0	N,0;	347	Q03924	335	350	0
28979	127.57	1383.26	1383.26	3	1383.25	7.54318	4145.72	C173H258N39O77S1	NVTCQWQQQDHASSQGFFYHSR	N1GlcNAc@dEC4Cam	5	01Y41Y41M(31M)61M(31M21M)61M	23	183.07	N2H6F0S0	N,0;	298	P40238	298	319	4	BI2,ZI3,YI3,YI3,
25840	113.77	1321.24	1321.91	3	1321.91	3.71032	3961.71	C158H262N29O82S1Ct4	NCSAAPQPEPAAGLASYPELR	N1GlcNAc@dEC2Cam	24	01Y41Y41M(31M21M21M)61M(31M21M)61M	20	183.06	N2H8F0S0	N,0;	87	O75718	87	107	0
36100	157.12	1203.22	1202.88	3	1202.87	8.901	3605.58	C141H238N29O76Ct4	NAENASYIHVQRDAVR	N1dEN4GlcNAc	6	01Y41Y41M(31M21M21M)61M(31M21M)61M	32	183.04	N2H8F0S0	N,1;	331	Q8NA57	328	343	0
34764	150.73	1131.27	1131.76	4	1131.77	-2.05133	4522.04	C189H314N31O90S2	NSTTLVMHMKVYDESIQLDHK	N1GlcNAc@dEK10dEK21dE	6	01Y41Y41M(31M21M21M31G)61M(31M21M)61M	41	182.98	N2H9F0S0	N,0;	1825	Q07954	1825	1845	0
18675	84.41	1092.8	1092.8	3	1092.8	2.74295	3275.39	C130H220N21O73S1	IPTSNPQTSNNCK	I1dEN10GlcNAcC12CamK13dE	7	01Y41Y41M(31M21M)61M(31M21M)61M21M	25	182.96	N2H8F0S0	N,1;	980	Q8IVF6	971	983	3	04AI4,YI3,YI3,
24855	109.38	1210.87	1210.53	3	1210.53	1.4825	3628.58	C150H243N24O78	LNYSYPGSDSSLLINAR	L1dEN2GlcNAc	5	01Y41Y41M(31M21M)61M(31M21M)61M21M	27	182.95	N2H8F0S0	N,1;	406	Q17RY0	405	421	4	45AI3,04AI4,YI3,YI3,
19877	89.03	1252.54	1252.88	3	1252.87	6.6298	3754.59	C151H245N26O78S1Ct4	GTSNMTYGTFNFLGGR	G1dEN4GlcNAc	5	01Y(61F)41Y41M(31M41Y41L31Y)61M61Y41L	29	182.89	N5H5F1S0	N,0;	441	Q6ZN44	438	453	0
31661	139.75	1036.95	1036.96	4	1036.94	16.9419	4142.73	C162H273N30O92S1	MTASSQLNGSAEQNEESGLLR	M1dEN8GlcNAc	5	01Y41Y41M(31M21M21M31G)61M(31M21M)61M	31	182.83	N2H9F0S0	N,0;	598	A6NKB5	591	611	0
26338	115.61	1034.47	1034.47	3	1034.47	-4.17948	3100.39	C125H215N20O69	ILSNNNTSENTLK	I1dEN6GlcNAcK13dE	8	01Y41Y41M(31M)61M(31M21M)61M21M	33	182.82	N2H7F0S0	N,1;	1466	Q96QT4	1461	1473	5	45AI3,04AI4,YI3,ZI3,YI3,
26338	115.61	1034.47	1034.47	3	1034.47	-4.17948	3100.39	C125H215N20O69	ILSNNNTSENTLK	I1dEN5GlcNAcK13dE	7	01Y41Y41M(31M)61M(31M21M)61M21M	33	182.82	N2H7F0S0	N,0;	1465	Q96QT4	1461	1473	5	45AI3,04AI4,YI3,ZI3,YI3,
26098	114.54	918.115	919.746	3	919.744	2.36436	2756.21	C105H187N14O63Ct8	QLESTEFNK	Q1dEN8GlcNAcK9dE	5	01Y41Y41M(31M21M)61M(31M21M)61M	30	182.77	N2H7F0S0	N,0;	417	Q92576	410	418	4	BI2,YI3,ZI3,YI3,
23547	103.64	1146.84	1146.84	3	1146.83	11.2972	3437.47	C135H230N23O79	VQGLVPAGGSSSNSTR	V1dEN13GlcNAc	5	01Y41Y41M(31M21M21M31G)61M(31M21M)61M	35	182.74	N2H9F0S0	N,0;	147	O14511	135	150	0
36367	156.18	1102.24	1101.74	4	1101.73	4.36639	4401.91	C171H298N27O94S2Ct8	LFSCIAAIQMQNSTK	L1dEC4CamN12GlcNAcK15dE	7	01Y41Y41M(31M41Y41L31Y41L32S)61M61Y41L32S	45	182.69	N5H6F0S2	N,2;	746	O60347	735	749	0
31086	137.41	1175.19	1174.52	3	1174.52	4.39419	3520.54	C140H235N24O76Ct4	LINYNNSITNSVYSR	L1dEN5GlcNAc	8	01Y41Y41M(31M21M21M)61M(31M21M)61M	29	182.67	N2H8F0S0	N,2;	285	Q5T2Q4	281	295	0
24855	109.38	1210.87	1211.2	3	1211.2	0.300452	3629.57	C153H242N25O73S1	IPHGEREFWELCNK	I1dEC12CamN13GlcNAcK14dE	5	01Y41Y41M(31M21M21M)61M(31M21M)61M	27	182.65	N2H8F0S0	N,0;	93	Q8IVQ6	81	94	0
24855	109.38	1210.87	1211.2	3	1211.2	0.300452	3629.57	C153H242N25O73S1	IPHGEREFWELCNK	I1dEC12CamN13GlcNAcK14dE	5	01Y41Y41M(31M21M)61M(31M21M)61M21M	28	182.65	N2H8F0S0	N,0;	93	Q8IVQ6	81	94	4	45AI3,04AI4,YI3,YI3,
26521	116.44	886.244	886.239	6	886.238	1.18212	5309.38	C224H355N46O92S3Ct4	TDNLSSYNEAFFTSGFICISGLCLAVLSHIFCAR	T1dEN3GlcNAcC18CamC23CamC32Cam	7	01Y41Y41M(31M21M)61M(31M)61M	27	182.65	N2H6F0S0	N,3;	5901	Q8WXG9	5899	5932	3	BI2,CI2,YI3,
36540	156.91	1202.88	1203.21	3	1203.21	1.95726	3606.61	C145H241N24O74Ct8	FSWSKGTEWLVNSSR	F1dEK5dEN12GlcNAc	7	01Y41Y41M(31M21M21M31G)61M(31M)61M	37	182.64	N2H8F0S0	N,2;	457	Q12860	446	460	1	25AIII2,
31748	138.34	1211.22	1210.21	3	1210.21	-2.72466	3627.62	C152H248N23O77	EIYSDLRDNLTAFQK	E1dEN9GlcNAcK15dE	5	01Y41Y41M(31M21M21M)61M(31M21M)61M	40	182.62	N2H8F0S0	N,1;	286	Q9NYU1	278	292	0
37369	160.18	1213.93	1214.32	5	1214.31	6.3548	6064.53	C237H396N39O139Ct4	HQSLDSQSENATIDLNSVLER	H1dEN10GlcNAc	7	01Y(61F)41Y41M(31M(21Y(31F)41L32S)41Y(31F)41L32S)61M(21Y41L32S)61Y31F	47	182.57	N6H6F4S3	N,0;	1665	Q8IVF5	1656	1676	0
28244	124.41	1326.22	1326.22	3	1326.22	2.00421	3974.64	C151H261N28O87S2Ct4	LCEGVGSVNVCVSSSR	L1dEC2CamN9GlcNAcC11Cam	5	01Y41Y41M(31M)61M(21Y41L32S)61Y41L32S	36	182.55	N4H5F0S2	N,0;	442	P78386	434	449	0
26654	117.47	1304.57	1305.24	3	1305.25	-8.36001	3911.72	C164H264N25O83	FGYALSNGTVGVYDKTSR	F1dEN7GlcNAcK15dE	5	01Y41Y41M(31M21M21M)61M(31M21M)61M21M	36	182.48	N2H9F0S0	N,0;	223	Q9BXC9	217	234	1	04AI4,
18859	84.43	1075.48	1075.48	3	1075.49	-8.21623	3223.44	C128H220N21O70Ct4	LQAEGNATGAFLIR	L1dEN6GlcNAc	5	01Y41Y41M(31M21M21M)61M(31M21M)61M	36	182.47	N2H8F0S0	N,2;	97	Q13882	92	105	0
26188	114.93	1241.21	1240.88	3	1240.87	9.05982	3719.58	C147H248N27O81S1	NVCGRAPSPTSSAGEEGTK	N1GlcNAc@dEC3CamK19dE	6	01Y41Y41M(31M21M)61M(31M21M)61M21M	29	182.47	N2H8F0S0	N,0;	1296	O94964	1296	1314	3	04AI4,YI3,YI3,
26188	114.93	1241.21	1240.88	3	1240.87	3.19536	3719.61	C152H248N25O81	SLLEGQEDHYNNLSASK	S1dEN12GlcNAcK17dE	6	01Y41Y41M(31M21M21M)61M(31M21M)61M	29	182.45	N2H8F0S0	N,2;	393	P08727	382	398	0
30920	136.73	1147.53	1148.28	4	1148.28	-3.29198	4588.1	C194H320N31O92S1	KMIITEDSLPSLEAILNYSIFNR	K1dEN17GlcNAc	5	01Y41Y41M(31M21M21M31G)61M(31M21M)61M	43	182.44	N2H9F0S0	N,1;	193	Q8TE76	177	199	0
31476	138.99	1156.54	1155.86	3	1155.86	-0.932334	3464.57	C142H235N24O71Ct4	FEAEHISNYTALLLSR	F1dEN8GlcNAc	20	01Y41Y41M(31M)61M(31M21M)61M21M	31	182.39	N2H7F0S0	N,4;	69	Q9NPR2	62	77	5	45AI3,35AI3,04AI4,YI3,YI3,
25790	114.65	1112.49	1111.83	3	1111.81	10.0568	3332.42	C132H219N22O73Ct4	FVGVNASDINYSAGR	F1dEN10GlcNAc	6	01Y41Y41M(31M21M21M31G)61M(31M)61M	28	182.38	N2H8F0S0	N,1;	80	Q8N4Q0	71	85	0
25790	114.65	1112.49	1111.83	3	1111.81	10.0568	3332.42	C132H219N22O73Ct4	FVGVNASDINYSAGR	F1dEN5GlcNAc	5	01Y41Y41M(31M21M21M31G)61M(31M)61M	28	182.38	N2H8F0S0	N,0;	75	Q8N4Q0	71	85	0
25697	112.75	1274.9	1274.22	3	1274.22	-0.00210914	3818.63	C157H253N24O84	SVLPDHFSPENANDTAK	S1dEN13GlcNAcK17dE	8	01Y41Y41M(31M21M21M31G)61M(31M21M)61M	30	182.38	N2H9F0S0	N,0;	270	Q7Z3J2	258	274	0
26430	117.59	1251.23	1251.23	3	1251.21	10.8884	3749.61	C139H250N27O75S3Ct12	MHTGERPYKCNECGK	M1dEK9dEC10CamN11GlcNAcC13CamK15dE	5	01Y41Y41M(31M21M21M)61M(31M21M)61M	30	182.35	N2H8F0S0	N,1;	497	O60765	487	501	0
26634	117.38	1305.24	1305.24	3	1305.23	5.77126	3911.67	C159H260N25O87	HLLENTTFNSSSEAEQK	H1dEN9GlcNAcK17dE	5	01Y41Y41M(31M21M21M)61M(31M21M)61M21M	32	182.35	N2H9F0S0	N,2;	211	P0DPD6	203	219	2	45AI3,04AI4,
23352	103.74	1146.84	1146.84	3	1146.84	-5.07239	3437.51	C135H230N25O74Ct4	FIRGIGGHDNISAR	F1dEN10GlcNAc	5	01Y41Y41M(31M21M21M31G)61M(31M21M)61M	28	182.32	N2H9F0S0	N,4;	590	Q96DM3	581	594	0
23352	103.74	1146.84	1146.84	3	1146.84	-5.07239	3437.51	C135H230N25O74Ct4	FIRGIGGHDNISAR	F1dEN10GlcNAc	5	01Y41Y41M(31M21M21M31G31G)61M(31M)61M	27	182.32	N2H9F0S0	N,4;	590	Q96DM3	581	594	0
36607	157.98	1478.66	1478.65	3	1478.66	-3.5104	4431.95	C169H300N27O96S1Ct12	LEKNFSCNVNTDIK	L1dEK3dEN4GlcNAcC7CamK14dE	5	01Y41Y41M(31M41Y41L31Y41L32S)61M61Y41L32S	39	182.25	N5H6F0S2	N,1;	251	Q8TCQ1	248	261	1	35AI5,35AII5,
22909	100.65	1306.54	1306.05	4	1306.05	2.94307	5219.17	C210H341N38O110S2	GQAGLAGPGEPRQFICNECGK	G1dEC16CamN17GlcNAcC19CamK21dE	5	01Y41Y41M(31M41Y41L32S)61M(21Y41L32S)61Y41L32S	47	182.22	N5H6F0S3	N,2;	449	Q96BV0	433	453	2	YI6,YII6,YIII6,YI6,YII6,YIII6,
27929	124.19	1402.62	1402.61	3	1402.62	-1.75012	4203.83	C167H284N29O87S2Ct4	INQFNLMASEMIALNR	I1dEN15GlcNAc	6	01Y41Y41M(31M41Y41L)61M61Y41L31Y41L32S	35	182.21	N5H6F0S1	N,3;	95	Q10472	81	96	0
36497	156.73	1468.31	1468.31	3	1468.31	0.694389	4400.91	C178H299N26O100	ENKSLEQETSQLEK	E1dEN2GlcNAcK3dEK14dE	6	01Y41Y41M(31M41Y41L32S)61M(21Y41L32S)61Y41L	34	182.2	N5H6F0S2	N,1;	817	Q3V6T2	816	829	0
19358	86.76	1183.17	1182.84	3	1182.85	-10.2652	3545.53	C143H234N27O76	ASPVNASASVQNWSVNR	A1dEN16GlcNAc	5	01Y41Y41M(31M21M21M)61M(31M21M)61M	26	182.12	N2H8F0S0	N,1;	508	Q9H9J4	493	509	1	45XI3,
26207	115.42	1132.84	1132.51	3	1132.5	7.70294	3394.48	C139H225N26O71	EKEIDEQEANASTFHR	E1dEK2dEN10GlcNAc	5	01Y41Y41M(31M21M)61M(31M)61M	26	182.11	N2H6F0S0	N,1;	977	O95714	968	983	4	BI2,BI2,YI3,YI3,
29148	127.81	1257.84	1257.18	3	1257.17	3.04154	3768.5	C149H243N20O91	TQNISDYR	T1dEN3GlcNAc	5	01Y(61F)41Y41M(31M41Y41L32S)61M(21Y41L32S)61Y41L	39	182.11	N5H6F1S2	N,1;	860	Q9NQW1	858	865	0
36649	158.15	1381.3	1381.62	3	1381.63	-7.06937	4140.88	C171H283N28O85Ct4	KNFSLFDLTTLIHPR	K1dEN2GlcNAc	5	01Y41Y41M(31M(21Y41L)41Y41L)61M61Y41L32S	40	182.1	N5H6F0S1	N,1;	793	Q9UBN4	792	806	0
22909	100.65	1306.54	1306.05	4	1306.05	1.58095	5219.18	C204H341N42O111S2	RGCNVNSTSSAGNTALHVAVMR	R1dEC3CamN6GlcNAc	6	01Y41Y41M(31M41Y41L32S)61M(21Y41L32S)61Y41L32S	47	182.08	N5H6F0S3	N,3;	311	O60733	306	327	2	YI6,YII6,YIII6,YI6,YII6,YIII6,
26634	117.38	1305.24	1305.24	3	1305.24	-5.45275	3911.71	C151H264N29O84S1Ct4	LLGDPSRNNCSLSIVDAR	L1dEN9GlcNAcC10Cam	7	01Y41Y41M(31M21M21M31G31G)61M(31M)61M	33	182.06	N2H9F0S0	N,0;	100	P20138	92	109	0
26634	117.38	1305.24	1305.24	3	1305.24	-5.45275	3911.71	C151H264N29O84S1Ct4	LLGDPSRNNCSLSIVDAR	L1dEN8GlcNAcC10Cam	7	01Y41Y41M(31M21M21M31G31G)61M(31M)61M	33	182.06	N2H9F0S0	N,0;	99	P20138	92	109	0
31228	136.25	1148.03	1148.28	4	1148.29	-2.81303	4588.12	C187H320N37O92S1	TAAALAPASLTSARMAPALSGANLTSPR	T1dEN23GlcNAc	7	01Y41Y41M(31M21M21M31G)61M(31M21M)61M	40	182	N2H9F0S0	N,1;	2379	Q9UQ35	2357	2384	0
23752	104.17	1114.47	1114.47	3	1114.47	0.0797184	3340.39	C133H215N22O73Ct4	WGHNITEFQQR	W1dEN4GlcNAc	14	01Y41Y41M(31M21M21M)61M(31M21M)61M21M	40	181.98	N2H9F0S0	N,4;	280	Q96HE7	277	287	3	45AI3,04AI4,45AI4,
37878	164.41	1197.54	1197.89	3	1197.87	10.4362	3590.6	C133H245N20O82Ct12	TSEEEKNGSEELVEK	T1dEK6dEN7GlcNAcK15dE	6	01Y41Y41M(31M21M)61M(31M21M)61M21M	36	181.92	N2H8F0S0	N,1;	87	Q9H0C8	81	95	3	04AI4,YI3,YI3,
27347	121.66	1097.17	1097.17	3	1097.16	7.54901	3288.46	C126H223N26O69S1Ct4	IGLLGCNATRENVDR	I1dEC6CamN7GlcNAc	6	01Y41Y41M(31M)61M(31M21M)61M21M	26	181.91	N2H7F0S0	N,0;	367	P21549	361	375	5	04AI4,YI3,03XI3,ZI3,YI3,
18056	80.67	1158.49	1158.82	3	1158.83	-7.35854	3473.47	C135H230N23O76S1Ct4	SNLTSFGADQVMDLGR	S1dEN2GlcNAc	5	01Y41Y41M(31M21M)61M(31M21M)61M21M	28	181.9	N2H8F0S0	N,0;	178	Q8IY34	177	192	3	04AI4,YI3,YI3,
31479	137.75	1297.21	1297.2	3	1297.21	-0.989224	3887.6	C155H252N25O89	TAVPPLSEGDGYSSENTSR	T1dEN16GlcNAc	5	01Y41Y41M(31M21M21M)61M(31M21M)61M21M	34	181.78	N2H9F0S0	N,0;	1847	Q9BYW2	1832	1850	1	04AI4,
38084	163.94	1197.88	1197.87	3	1197.89	-11.8763	3590.65	C148H249N26O75	RLSYSGIPLNLTLDNR	R1dEN10GlcNAc	5	01Y41Y41M(31M21M)61M(31M21M)61M21M	33	181.78	N2H8F0S0	N,0;	105	P18505	96	111	3	35AI3,04AI4,YI3,
36791	158	1478.32	1478.66	3	1478.66	3.13314	4431.96	C178H300N35O92S1	NLVHGNVCGRNILLAR	N1dEN6GlcNAcC8Cam	5	01Y41Y41M(31M41Y41L31Y41L32S)61M61Y41L32S	43	181.73	N5H6F0S2	N,1;	734	P29597	729	744	2	03AI5,03AII5,35AI5,35AII5,
31093	137.43	1174.85	1174.53	3	1174.53	-3.8688	3520.57	C145H239N24O70S1Ct4	FRSNFCEFIGVLIR	F1dEN4GlcNAcC6Cam	6	01Y41Y41M(31M21M)61M(31M21M)61M21M	35	181.66	N2H8F0S0	N,1;	177	Q8WVM7	174	187	4	45AI3,04AI4,YI3,YI3,
36649	158.15	1381.3	1381.62	3	1381.64	-8.62114	4140.89	C157H283N28O89Ct12	LNDTHNELNDIKQK	L1dEN2GlcNAcK12dEK14dE	5	01Y41Y41M(31M(21Y41L)41Y41L)61M61Y41L32S	40	181.64	N5H6F0S1	N,1;	376	Q9BZW7	375	388	0
28274	124.13	1319.56	1319.89	3	1319.89	-4.26515	3955.66	C146H256N31O86S1Ct8	LKDGIQDDHESCGSNSTNR	L1dEK2dEC12CamN18GlcNAc	5	01Y41Y41M(31M21M21M31G)61M(31M)61M	33	181.64	N2H8F0S0	N,1;	109	Q7Z7G8	92	110	2	12AIII4,23XIII3,
28129	123.9	1402.61	1402.61	3	1402.62	-4.44807	4203.83	C167H284N29O87S2Ct4	INQFNLMASEMIALNR	I1dEN15GlcNAc	5	01Y41Y41M(31M41Y41L31Y41L)61M61Y41L32S	37	181.6	N5H6F0S1	N,2;	95	Q10472	81	96	1	YII4,
27491	121.14	1208.55	1207.54	3	1207.53	8.35234	3619.59	C136H248N23O78S2Ct8	RGDLNINMTSPMGTK	R1dEN7GlcNAcK15dE	5	01Y41Y41M(31M21M21M31G31G)61M(31M)61M	28	181.56	N2H9F0S0	N,0;	524	P16519	518	532	0
31093	137.43	1174.85	1174.53	3	1174.53	-2.32095	3520.57	C135H239N22O78Ct8	EKASEYNITVTATDR	E1dEK2dEN7GlcNAc	6	01Y41Y41M(31M21M)61M(31M21M)61M21M	33	181.48	N2H8F0S0	N,1;	419	Q9Y5G4	413	427	4	45AI3,04AI4,YI3,YI3,
27518	121.26	1206.54	1207.22	3	1207.2	12.9941	3618.58	C135H245N24O80S1Ct8	LVDGNNSCSGRVEVK	L1dEN6GlcNAcC8CamK15dE	5	01Y41Y41M(31M21M21M31G31G)61M(31M)61M	35	181.46	N2H9F0S0	N,0;	162	Q9NR16	157	171	0
27518	121.26	1206.54	1207.22	3	1207.2	12.9941	3618.58	C135H245N24O80S1Ct8	LVDGNNSCSGRVEVK	L1dEN5GlcNAcC8CamK15dE	5	01Y41Y41M(31M21M21M31G31G)61M(31M)61M	35	181.46	N2H9F0S0	N,0;	161	Q9NR16	157	171	0
22716	100.24	1305.55	1306.05	4	1306.05	3.31111	5219.16	C211H341N36O111S2	LFENFLVDMARVCNTTTDR	L1dEC13CamN14GlcNAc	5	01Y41Y41M(31M41Y41L32S)61M(21Y41L32S)61Y41L32S	48	181.45	N5H6F0S3	N,1;	1463	Q14571	1450	1468	2	YI6,YII6,YIII6,YI6,YII6,YIII6,
38084	163.94	1197.88	1197.87	3	1197.88	-5.5811	3590.62	C131H245N24O80Ct12	EKASQLQEQSSNSSGK	E1dEK2dEN12GlcNAcK16dE	5	01Y41Y41M(31M21M21M31G)61M(31M)61M	34	181.45	N2H8F0S0	N,3;	262	Q5VV43	251	266	1	25AIII2,
17917	79.9	1085.15	1085.16	3	1085.16	-1.70633	3252.45	C133H219N26O67	LHDVGRFNGSLR	L1dEN8GlcNAc	5	01Y41Y41M(31M41Y)61M(21Y41L)61Y41L	34	181.44	N5H5F0S0	N,1;	475	Q7RTX0	468	479	0
19434	87.96	975.424	974.749	3	974.752	-3.41181	2921.24	C121H194N19O61S1	TPNFSTLLCYDR	T1dEN3GlcNAcC9Cam	5	01Y41Y41M(31M21M)61M(31M)61M	28	181.43	N2H6F0S0	N,0;	1010	Q8NI27	1008	1019	5	BI2,CI2,BI2,YI3,YI3,
28014	122.99	1350.24	1350.9	3	1350.9	4.2756	4048.67	C159H263N30O89S1	NSPNNMSLSNQPGTPR	N1dEN5GlcNAc	5	01Y41Y41M(31M41Y41L31Y41L)61M61Y41L32S	40	181.43	N5H6F0S1	N,0;	324	P81877	320	335	1	YII4,
36607	157.98	1478.66	1478.65	3	1478.66	-1.98064	4431.95	C168H300N29O93S2Ct12	TDLLNVCMDAKHHK	T1dEN5GlcNAcC7CamK11dEK14dE	5	01Y41Y41M(31M41Y41L31Y41L32S)61M61Y41L32S	39	181.42	N5H6F0S2	N,0;	29	P14207	25	38	1	35AI5,35AII5,
31585	138.17	1209.88	1209.87	3	1209.87	2.99236	3626.59	C146H241N26O76Ct4	SYNSPLHFGNGTRLTVT	S1dEN10GlcNAc	7	01Y41Y41M(31M21M21M31G)61M(31M)61M	35	181.36	N2H8F0S0	N,1;	10	A0A0J9YWX3	1	17	1	12AIII4,
26634	117.38	1305.24	1305.24	3	1305.23	6.58186	3911.67	C148H260N27O83S2Ct8	CEECGKAFNQLSNLTR	C1dE@CamC4CamK6dEN13GlcNAc	5	01Y41Y41M(31M21M21M)61M(31M21M)61M21M	31	181.29	N2H9F0S0	N,0;	347	Q03924	335	350	2	45AI3,04AI4,
31698	138.14	1210.55	1209.87	3	1209.87	-0.639874	3626.59	C146H241N26O76Ct4	KPQYDIWGNTVNVSSR	K1dEN12GlcNAc	6	01Y41Y41M(31M21M21M)61M(31M21M)61M	33	181.24	N2H8F0S0	N,1;	1112	O43306	1101	1116	0
20411	91.53	1299.05	1299.05	2	1299.04	3.66698	2596.08	C101H175N12O65	NLSVSR	N1GlcNAc@dE	7	01Y41Y41M(31M21M21M31G)61M(31M21M)61M	34	181.2	N2H9F0S0	N,0;	486	Q9H611	486	491	0
20411	91.53	1299.05	1299.05	2	1299.04	3.66698	2596.08	C101H175N12O65	NLSVSR	N1GlcNAc@dE	7	01Y41Y41M(31M21M21M31G31G)61M(31M)61M	33	181.2	N2H9F0S0	N,0;	486	Q9H611	486	491	0
37173	160.1	1581.93	1582.66	4	1582.66	-1.39173	6324.6	C252H408N43O143	GAEAANVTGPDGVPVEGSRYAADR	G1dEN6GlcNAc	7	01Y41Y41M(31M(21Y41L31Y)41Y)(41Y)61M(21Y41L31Y41L32S)61Y41L31Y41L32S	66	181.17	N10H8F0S2	N,3;	156	P16989	151	174	0
37173	160.1	1581.93	1582.66	4	1582.66	-1.39173	6324.6	C252H408N43O143	GAEAANVTGPDGVPVEGSRYAADR	G1dEN6GlcNAc	7	01Y41Y41M(31M(21Y41L31Y41L32S)41Y41L31Y)(41Y)61M(21Y41L31Y41L32S)61Y	69	181.17	N10H8F0S2	N,3;	156	P16989	151	174	0
26098	114.54	918.115	919.746	3	919.744	2.36436	2756.21	C105H187N14O63Ct8	YVEENVSQK	Y1dEN5GlcNAcK9dE	5	01Y41Y41M(31M21M)61M(31M21M)61M	30	181.16	N2H7F0S0	N,1;	350	Q9UBY0	346	354	4	BI2,YI3,ZI3,YI3,
26345	115.64	1032.45	1032.46	3	1032.45	9.09043	3094.34	C127H205N22O66	NFSAAHGVAEPELR	N1GlcNAc@dE	6	01Y41Y41M(31M21M)61M(31M21M)61M	29	181.12	N2H7F0S0	N,0;	78	Q9HB15	78	91	3	BI2,YI3,YI3,
38415	164.57	1143.86	1143.52	3	1143.53	-4.29304	3427.56	C139H236N25O68S1Ct4	SRLAMAYGLNVSFLER	S1dEN10GlcNAc	6	01Y41Y41M(31M21M)61M(31M21M)61M	30	181.12	N2H7F0S0	N,1;	934	Q9BXT6	925	940	3	BI2,YI3,YI3,
26098	114.54	918.115	919.746	3	919.744	2.36436	2756.21	C105H187N14O63Ct8	EANFTEGSLK	E1dEN3GlcNAcK10dE	5	01Y41Y41M(31M21M)61M(31M21M)61M	30	181.11	N2H7F0S0	N,1;	97	Q9Y6X0	95	104	4	BI2,YI3,ZI3,YI3,
32516	141.38	1325.55	1324.9	3	1324.9	1.32243	3971.69	C150H260N31O89Ct4	GALETDNSNSSAQVSTVGQTSR	G1dEN9GlcNAc	6	01Y41Y41M(31M21M)61M(31M21M)61M21M	35	181.11	N2H8F0S0	N,1;	331	Q9UPQ9	323	344	3	04AI4,YI3,YI3,
23752	104.17	1114.47	1114.47	3	1114.47	3.84385	3340.38	C118H219N18O79S1Ct12	NEDCEKGNDSK	N1dEC4CamK6dEN8GlcNAcK11dE	5	01Y41Y41M(31M21M21M31G)61M(31M21M)61M	44	181.06	N2H9F0S0	N,0;	153	Q9UMY1	146	156	0
28046	124.71	1325.22	1325.89	3	1325.89	0.260969	3973.64	C155H258N27O87S1Ct4	LCNATTQTEELWSR	L1dEC2CamN3GlcNAc	5	01Y41Y41M(31M41Y41L32S)61M61Y41L32S	38	181.05	N4H5F0S2	N,0;	207	Q9P2Z0	205	218	0
27613	121.27	1099.17	1099.17	3	1099.18	-2.71964	3294.51	C134H229N24O70	TNEAVPKTAPTNVSGR	T1dEK7dEN12GlcNAc	6	01Y41Y41M(31M21M)61M(31M21M)61M	28	181.04	N2H7F0S0	N,1;	779	O94779	768	783	4	BI2,YI3,ZI3,YI3,
28355	124.48	1378.27	1377.93	3	1377.92	7.19873	4129.75	C167H278N29O84S3	MALRPTAFSGCLNCSK	M1dEC11CamN13GlcNAcC14CamK16dE	6	01Y41Y41M(31M41Y41L32S)61M61Y41L32S	35	180.98	N4H5F0S2	N,1;	136	Q96A84	124	139	0
20329	91.27	1092.46	1092.13	3	1092.12	10.4794	3273.34	C131H218N19O72S2	CQLSYELNCSGK	C1dE@CamN8GlcNAcC9CamK12dE	5	01Y41Y41M(31M21M21M)61M(31M21M)61M	29	180.94	N2H8F0S0	N,0;	561	Q5T0N1	554	565	0
36702	158.38	1479.66	1479	3	1478.99	8.30988	4432.95	C173H299N26O94S1Ct12	NFSNTKNYLPPEMK	N1GlcNAc@dEK6dEK14dE	5	01Y41Y41M(31M41Y41L32S)61M(21Y41L32S)61Y41L	40	180.94	N5H6F0S2	N,0;	1104	Q9NTI5	1104	1117	0
36649	158.15	1381.3	1381.62	3	1381.62	0.934205	4140.85	C163H279N28O88Ct8	YHSNNLVENNLSLPK	Y1dEN10GlcNAcK15dE	6	01Y41Y41M(31M(21Y41L)41Y41L)61M61Y41L32S	39	180.93	N5H6F0S1	N,1;	717	B5MCY1	708	722	0
17957	80.09	1248.53	1248.87	3	1248.86	9.60197	3742.55	C146H241N26O76S2Ct8	EGSWWHCNSCSLK	E1dEC7CamN8GlcNAcC10CamK13dE	6	01Y(61F)41Y41M(31M41Y)61M(21Y41L)61Y41L	29	180.93	N5H5F1S0	N,2;	1359	P49792	1352	1364	0
19515	87.5	914.487	913.728	3	913.728	-0.131069	2738.17	C100H181N20O64Ct4	STTQSNRTSR	S1dEN6GlcNAc	5	01Y41Y41M(31M21M)61M(31M21M)61M	29	180.89	N2H7F0S0	N,0;	627	P30291	622	631	3	BI2,YI3,YI3,
26188	114.93	1241.21	1240.88	3	1240.87	9.24115	3719.58	C139H248N23O84S1Ct8	NATDLQNSSMSEEELTK	N1GlcNAc@dEK17dE	5	01Y41Y41M(31M21M21M)61M(31M21M)61M	29	180.89	N2H8F0S0	N,0;	139	P40855	139	155	0
24606	108.27	1111.21	1111.2	3	1111.2	0.605635	3330.59	C131H233N26O66Ct8	TSGNATVDHLSKYLAVR	T1dEN4GlcNAcK12dE	5	01Y41Y41M(31M)61M(31M21M)61M	27	180.86	N2H6F0S0	N,1;	253	Q99496	250	266	3	BI2,YI3,YI3,
36399	157.07	1148.86	1148.86	3	1148.86	5.75077	3443.55	C131H236N27O68S2Ct8	LCCHRVPSPNSTNLK	L1dEC2CamC3CamN10GlcNAcK15dE	5	01Y41Y41M(31M21M21M)61M(31M)61M	30	180.86	N2H7F0S0	N,0;	48	Q6UWK7	39	53	4	BI2,BIII3,BI2,BIII3,YI3,YIII3,YI3,YIII3,
27794	123.58	1447.93	1448.27	3	1448.26	2.61716	4340.77	C176H283N28O93S2	KTCCWINETYLAR	K1dEC3CamC4CamN7GlcNAc	5	01Y41Y41M(31M41Y41L32S)61M(21Y41L32S)61Y41L	52	180.79	N5H6F0S2	N,1;	779	P40145	773	785	1	35AI4,
36702	158.38	1479.66	1479	3	1479.01	-0.939652	4432.99	C179H299N34O91Ct4	LAPAWNRTGHLLIQGR	L1dEN6GlcNAc	5	01Y41Y41M(31M41Y41L31Y41L32S)61M61Y41L32S	37	180.75	N5H6F0S2	N,0;	119	Q68DL7	114	129	1	35AI5,35AII5,
28061	123.59	1597	1596.67	3	1596.67	2.52084	4785.98	C194H310N31O107	ELSYPKNESFNNQSR	E1dEK6dEN12GlcNAc	5	01Y41Y41M(31M41Y41L32S)61M(21Y41L32S)61Y41L32S	51	180.72	N5H6F0S3	N,0;	79	Q8N5U6	68	82	1	YI6,YII6,YIII6,
28061	123.59	1597	1596.67	3	1596.67	2.52084	4785.98	C194H310N31O107	ELSYPKNESFNNQSR	E1dEK6dEN7GlcNAc	5	01Y41Y41M(31M41Y41L32S)61M(21Y41L32S)61Y41L32S	51	180.72	N5H6F0S3	N,0;	74	Q8N5U6	68	82	1	YI6,YII6,YIII6,
28182	124.13	1499.64	1499.64	3	1499.64	4.28284	4494.89	C181H301N30O94S3	MALRPTAFSGCLNCSK	M1dEC11CamN13GlcNAcC14CamK16dE	7	01Y41Y41M(31M41Y41L31Y41L32S)61M61Y41L32S	38	180.69	N5H6F0S2	N,3;	136	Q96A84	124	139	0
36230	156.36	1370.95	1371.61	3	1371.62	-3.04685	4110.83	C165H277N34O86	HEARPLAELRNQSVR	H1dEN11GlcNAc	5	01Y41Y41M(31M41Y41L)61M(21Y41L32S)61Y41L	43	180.69	N5H6F0S1	N,0;	171	P29590	161	175	0
27809	122.12	1310.55	1310.88	3	1310.88	0.454835	3928.62	C153H259N28O86S2	TASEQINCTQTSMEVSDLR	T1dEN7GlcNAcC8Cam	5	01Y41Y41M(31M21M21M31G)61M(31M)61M	30	180.66	N2H8F0S0	N,0;	1372	P15822	1366	1384	1	12AIII4,
28159	123.63	1350.9	1350.9	3	1350.9	3.51842	4048.67	C157H267N24O85S3Ct8	MVFFTCNACGESVK	M1dEC6CamN7GlcNAcC9CamK14dE	5	01Y41Y41M(31M41Y41L)61M61Y41L31Y41L32S	36	180.6	N5H6F0S1	N,0;	7	Q9NX58	1	14	1	35AI6,
37171	161.37	1412.63	1412.89	4	1412.88	8.18343	5645.47	C234H371N50O101S3Ct4	HFEEAYPNCTVLEARPCYNVARLMFLDAER	H1dEN8GlcNAcC9CamC17Cam	6	01Y41Y41M(31M)61M(21Y41L32S)61Y41L	31	180.58	N4H5F0S1	N,0;	266	Q5T3F8	259	288	3	35AI4,YI3,YI3,
16579	73.81	941.056	941.393	3	941.385	7.75899	2821.14	C108H178N23O64	HSNGSQSQHSR	H1dEN3GlcNAc	6	01Y41Y41M(31M21M)61M(31M21M)61M	25	180.56	N2H7F0S0	N,1;	225	P01880	223	233	3	BI2,YI3,YI3,
26711	118.86	1044.48	1044.48	3	1044.47	9.7041	3130.4	C118H213N22O66S1Ct8	GYTGANQSRMAVSK	G1dEN6GlcNAcK14dE	6	01Y41Y41M(31M21M)61M(31M21M)61M	28	180.55	N2H7F0S0	N,1;	85	Q5VTH9	80	93	4	BI2,YI3,35XI3,YI3,
31748	138.34	1211.22	1210.21	3	1210.21	-2.72466	3627.62	C152H248N23O77	EIYSDLRDNLTAFQK	E1dEN9GlcNAcK15dE	5	01Y41Y41M(31M21M21M31G)61M(31M)61M	40	180.5	N2H8F0S0	N,1;	286	Q9NYU1	278	292	2	12AIII4,25AIII2,
29148	127.81	1257.84	1257.18	3	1257.17	3.04154	3768.5	C149H243N20O91	SDANASYLR	S1dEN4GlcNAc	7	01Y(61F)41Y41M(31M41Y41L32S)61M(21Y41L32S)61Y41L	39	180.48	N5H6F1S2	N,2;	42	Q12955	39	47	0
28816	126.37	1546.64	1546.32	3	1546.31	6.63585	4634.91	C185H301N32O102S1	NSLENNETLESIMNTLESEEDFR	N1dEN6GlcNAc	6	01Y41Y41M(31M21M21M)61M(31M21M)61M21M	29	180.43	N2H9F0S0	N,2;	283	Q15858	278	300	1	04AI4,
36188	156.19	1371.62	1371.62	3	1371.61	7.05982	4110.81	C166H281N26O92	SATDGNTSTTPPTSAKK	S1dEN6GlcNAcK16dEK17dE	5	01Y41Y41M(31M(21Y41L)41Y41L)61M61Y41L32S	40	180.42	N5H6F0S1	N,1;	45	Q13620	40	56	0
36603	157.96	1108.75	1109.25	4	1109.24	3.98651	4431.95	C178H304N29O97S1	NLSCTNVLQSNSTKK	N1dEC4CamN11GlcNAcK14dEK15dE	8	01Y41Y41M(31M41Y41L31Y41L32S)61M61Y41L32S	45	180.41	N5H6F0S2	N,0;	247	Q6ZU52	237	251	0
38415	164.57	1143.86	1143.52	3	1143.53	-5.43336	3427.57	C140H236N29O67S1	NGLCHPLNHSRTLAGK	N1dEC4CamN8GlcNAcK16dE	6	01Y41Y41M(31M21M21M)61M(31M)61M	29	180.39	N2H7F0S0	N,1;	706	Q86XL3	699	714	3	BI2,BIII3,YI3,YIII3,YI3,YIII3,
38084	163.94	1197.88	1197.55	3	1197.56	-7.53165	3589.65	C149H250N25O75	NLSFEEGNVKLLAANR	N1dEK10dEN15GlcNAc	6	01Y41Y41M(31M21M21M31G)61M(31M)61M	32	180.28	N2H8F0S0	N,0;	309	Q68CP9	295	310	1	25AIII2,
19992	90.55	1131.14	1130.81	3	1130.82	-7.6181	3389.44	C135H226N21O78	GSLGHPTAANSSDAK	G1dEN10GlcNAcK15dE	7	01Y41Y41M(31M21M21M31G)61M(31M21M)61M	29	180.15	N2H9F0S0	N,2;	276	Q7L5A3	267	281	0
26109	116.11	1035.13	1034.47	3	1034.47	-3.23546	3100.39	C125H215N20O69	TESENTSDKPKR	T1dEN5GlcNAcK9dEK11dE	5	01Y41Y41M(31M)61M(31M21M)61M21M	32	180.14	N2H7F0S0	N,1;	119	P15514	115	126	4	04AI4,YI3,ZI3,YI3,
37402	160.3	1572.68	1572.68	4	1572.7	-10.5675	6284.75	C266H412N53O119S1	NSPDYNQTQLFYNEVSHWLAAELGMAPPGLRR	N1dEN6GlcNAc	7	01Y41Y41M(31M41Y41L32S)61M(21Y41L32S)61Y31F	46	180.12	N5H5F1S2	N,3;	918	A7MBM2	913	944	0
27575	121.09	1153.19	1153.19	3	1153.2	-8.39963	3456.59	C132H243N22O74S1Ct8	SENLNLSIKMDLTR	S1dEN5GlcNAcK9dE	5	01Y41Y41M(31M21M21M)61M(31M21M)61M	27	180.11	N2H8F0S0	N,1;	1256	Q14667	1252	1265	0
25919	113.75	1185.54	1185.19	3	1185.19	-3.92095	3552.56	C137H235N30O75Ct4	ADNHTAHRIADQTALR	A1dEN3GlcNAc	5	01Y41Y41M(31M21M21M)61M(31M21M)61M	29	180.01	N2H8F0S0	N,1;	45	Q96M34	43	58	0
27929	124.19	1402.62	1402.61	3	1402.62	-2.74041	4203.83	C168H280N27O87S1Ct8	ANFTTGYHLGIPEPCK	A1dEN2GlcNAcC15CamK16dE	5	01Y41Y41M(31M41Y41L)61M61Y41L31Y41L32S	34	180	N5H6F0S1	N,1;	630	P98073	629	644	0
26038	114.27	919.744	919.744	3	919.751	-8.05188	2756.23	C110H191N18O62	GNLSNSEVKR	G1dEN2GlcNAcK9dE	5	01Y41Y41M(31M21M21M)61M(31M)61M	28	179.96	N2H7F0S0	N,0;	621	Q03169	620	629	5	BI2,BIII3,CI2,CIII3,BI2,BIII3,YI3,YIII3,YI3,YIII3,
38415	164.57	1143.86	1143.52	3	1143.53	-3.31711	3427.56	C142H232N25O68Ct4	NSSLQARVEPFFIYR	N1GlcNAc@dE	5	01Y41Y41M(31M21M)61M(31M21M)61M	30	179.93	N2H7F0S0	N,0;	63	Q14DG7	63	77	3	BI2,YI3,YI3,
38326	164.19	1197.88	1197.88	3	1197.89	-6.29361	3590.64	C139H249N24O75S1Ct8	SLAINLTNCKYESVR	S1dEN5GlcNAcC9CamK10dE	5	01Y41Y41M(31M21M21M31G)61M(31M)61M	33	179.92	N2H8F0S0	N,0;	91	A6NNM8	87	101	2	12AIII4,25AIII2,
25697	112.75	1274.9	1273.89	3	1273.89	-2.53643	3818.66	C143H257N26O84S1Ct8	NSVLAQGPGATSSAANTCK	N1dEN16GlcNAcC18CamK19dE	5	01Y41Y41M(31M21M21M31G)61M(31M21M)61M	32	179.91	N2H9F0S0	N,0;	688	Q5VYS8	673	691	0
36450	158.61	1575.01	1575.69	3	1575.69	0.253693	4723.05	C189H317N36O100S1	NLVHGNVCGRNILLAR	N1dEN6GlcNAcC8Cam	6	01Y41Y41M(31M41Y41L32S)61M(21Y41L32S)61Y41L32S	48	179.83	N5H6F0S3	N,0;	734	P29597	729	744	22	02AI2,02AII2,02AIII2,BI1,BII1,BIII1,CI1,CII1,CIII1,35AI4,35AIII4,14AI2,14AII2,14AIII2,BI2,BII2,BIII2,CI2,CII2,CIII2,35AI3,35AII3,35AIII3,BI3,BII3,BIII3,35AI4,35AIII4,BIII4,02XI1,ZI1,YI1,ZI2,YI2,YI4,YII4,YIII4,YI5,YII5,YIII5,ZI6,ZII6,ZIII6,YI6,YII6,YIII6,YI3,YI1,
25919	113.75	1185.54	1185.19	3	1185.19	-3.55983	3552.56	C136H239N26O79Ct4	NDNSLGISVTGGVNTSVR	N1dEN14GlcNAc	5	01Y41Y41M(31M21M21M31G)61M(31M)61M	30	179.77	N2H8F0S0	N,1;	1387	Q12923	1374	1391	1	12AIII4,
38415	164.57	1143.86	1143.52	3	1143.52	-1.9704	3427.56	C133H236N23O71S1Ct8	KSPDFNLTGSQSNMLK	K1dEN6GlcNAcK16dE	7	01Y41Y41M(31M21M)61M(31M21M)61M	30	179.74	N2H7F0S0	N,2;	886	Q12879	881	896	3	BI2,YI3,YI3,
38415	164.57	1143.86	1143.52	3	1143.52	-2.16716	3427.56	C141H236N27O68S1	GMRVDNIINSSAWVIR	G1dEN9GlcNAc	5	01Y41Y41M(31M21M21M)61M(31M)61M	29	179.73	N2H7F0S0	N,1;	210	Q5QGZ9	202	217	3	BI2,BIII3,YI3,YIII3,YI3,YIII3,
26721	117.36	1251.56	1250.89	3	1250.89	0.757721	3749.66	C145H254N29O79S1Ct4	LLGDPSRNNCSLSIVDAR	L1dEN9GlcNAcC10Cam	5	01Y41Y41M(31M21M21M31G)61M(31M)61M	29	179.73	N2H8F0S0	N,0;	100	P20138	92	109	0
26721	117.36	1251.56	1250.89	3	1250.89	0.757721	3749.66	C145H254N29O79S1Ct4	LLGDPSRNNCSLSIVDAR	L1dEN8GlcNAcC10Cam	5	01Y41Y41M(31M21M21M31G)61M(31M)61M	29	179.73	N2H8F0S0	N,0;	99	P20138	92	109	0
23449	104.17	1114.81	1114.47	3	1114.48	-12.7288	3340.42	C135H223N20O76	TFNQSSNLSTHK	T1dEN7GlcNAcK12dE	5	01Y41Y41M(31M21M21M31G)61M(31M21M)61M	31	179.72	N2H9F0S0	N,0;	551	A6NNF4	545	556	0
23449	104.17	1114.81	1114.47	3	1114.48	-12.7288	3340.42	C135H223N20O76	TFNQSSNLSTHK	T1dEN3GlcNAcK12dE	5	01Y41Y41M(31M21M21M31G)61M(31M21M)61M	31	179.72	N2H9F0S0	N,0;	547	A6NNF4	545	556	0
27805	122.5	1452.25	1453.6	3	1453.6	-2.12226	4356.79	C162H283N28O100S1Ct8	RMQNDTAENETTEK	R1dEN9GlcNAcK14dE	7	01Y41Y41M(31M41Y41L31Y41L32S)61M61Y41L32S	50	179.72	N5H6F0S2	N,0;	144	Q05682	136	149	7	35AI5,35AII5,BII5,35XII4,03XII4,14XII4,ZII4,YII4,14XII5,
32655	141.89	1226.38	1226.57	5	1226.58	-4.37066	6125.85	C261H419N40O116Ct12	TYTWTPVNGTDYSLALVLPTYSFYYIKAK	T1dEN8GlcNAcK27dEK29dE	6	01Y41Y41M(31M41Y41L32S)61M(21Y41L32S)61Y41L	31	179.71	N5H6F0S2	N,2;	613	P54289	606	634	0
22716	100.24	1305.55	1306.31	4	1306.3	7.22342	5219.15	C218H337N36O106S2	LFGLWHFCTTTNQTICFR	L1dEC8CamN12GlcNAcC16Cam	6	01Y41Y41M(31M41Y41L32S)61M(21Y41L32S)61Y41L32S	48	179.67	N5H6F0S3	N,3;	68	Q8WXS4	57	74	2	YI6,YII6,YIII6,YI6,YII6,YIII6,
20150	90.44	1129.8	1129.47	3	1129.47	-0.522569	3385.39	C136H222N19O79	EASIVGENETYPR	E1dEN8GlcNAc	20	01Y41Y41M(31M21M21M)61M(31M21M)61M21M	31	179.66	N2H9F0S0	N,5;	608	Q9UBV2	601	613	2	45AI3,04AI4,
28823	128.05	1336.57	1336.57	3	1336.56	7.07349	4005.66	C157H262N25O89S1Ct4	SMDELDLNYSIDAVR	S1dEN8GlcNAc	5	01Y41Y41M(31M)61M(21Y41L32S)61Y41L32S	35	179.65	N4H5F0S2	N,1;	120	Q8IUA7	113	127	0
34581	149.99	1123.51	1123.26	4	1123.25	3.74672	4487.98	C188H308N31O87S3	THTGEKPFICNECGKSFCVK	T1dEK6dEC10CamN11GlcNAcC13CamK15dEC18CamK20dE	5	01Y41Y41M(31M21M21M31G)61M(31M21M)61M	34	179.65	N2H9F0S0	N,0;	495	Q8NDW4	485	504	1	35AI3,
20826	93.54	1047.78	1047.45	3	1047.45	4.49942	3139.33	C122H208N21O68S1Ct4	DLGSLNGTFVNDMR	D1dEN6GlcNAc	5	01Y41Y41M(31M21M)61M(31M21M)61M	32	179.65	N2H7F0S0	N,0;	64	Q9Y4F5	59	72	4	BI2,YI3,ZI3,YI3,
19434	87.96	975.424	974.749	3	974.753	-4.76291	2921.24	C111H194N19O60S2Ct8	CLTCEPGWNGTK	C1dE@CamC4CamN9GlcNAcK12dE	5	01Y41Y41M(31M21M)61M(31M)61M	27	179.59	N2H6F0S0	N,1;	310	Q96GP6	302	313	5	BI2,CI2,BI2,YI3,YI3,
23716	104.37	1254.54	1254.03	4	1254.02	4.61767	5011.06	C203H325N36O105S2	TSMVNMSHANPGLADYFGANR	T1dEN5GlcNAc	7	01Y(61F)41Y41M(31M41Y41L31Y41L)(41Y)61M61Y41L31Y41L	30	179.58	N7H7F1S0	N,2;	458	Q03112	454	474	0
28244	124.41	1326.22	1326.22	3	1326.22	6.3278	3974.63	C155H257N32O84S2	ESGAHCPLCRGNVTR	E1dEC6CamC9CamN12GlcNAc	5	01Y41Y41M(31M)61M(21Y41L32S)61Y41L32S	35	179.5	N4H5F0S2	N,1;	60	Q8WVD3	49	63	0
34672	149.67	1123	1123.5	4	1123.49	7.50013	4488.93	C178H295N36O97	EASLGTQEQNQSPPLGNAPQASTSR	E1dEN10GlcNAc	5	01Y41Y41M(31M21M21M)61M(31M21M)61M21M	27	179.5	N2H9F0S0	N,0;	107	Q5T7N3	98	122	2	03AI4,04AI4,
26207	115.42	1132.84	1132.51	3	1132.51	2.22478	3394.5	C140H229N26O68S1	DPAGPGTLIMATGVQDFNR	D1dEN18GlcNAc	5	01Y41Y41M(31M21M)61M(31M)61M	27	179.47	N2H6F0S0	N,1;	70	Q6IC98	53	71	4	BI2,BI2,YI3,YI3,
19552	87.54	859.378	859.376	3	859.378	-2.50955	2575.12	C99H172N19O54S1Ct4	YNCSIRAPR	Y1dEN2GlcNAcC3Cam	5	01Y41Y41M(31M)61M(31M21M)61M	25	179.47	N2H6F0S0	N,1;	686	Q02809	685	693	3	BI2,YI3,YI3,
18056	80.67	1158.49	1158.82	3	1158.83	-7.35854	3473.47	C135H230N23O76S1Ct4	SNLTSFGADQVMDLGR	S1dEN2GlcNAc	5	01Y41Y41M(31M21M21M)61M(31M21M)61M	27	179.46	N2H8F0S0	N,0;	178	Q8IY34	177	192	0
28790	126.75	1458.28	1458.28	3	1458.28	-1.13053	4370.82	C163H285N28O102Ct8	ESSQENKTVSEAESR	E1dEN6GlcNAcK7dE	5	01Y41Y41M(31M41Y41L32S)61M(21Y41L32S)61Y41L	42	179.42	N5H6F0S2	N,1;	116	Q9NYZ1	111	125	0
18053	80.66	1132.24	1131.72	4	1131.73	-7.67929	4521.9	C182H298N29O102	SLGAKHSVYDTTNR	S1dEK5dEN13GlcNAc	5	01Y41Y41M(31M41Y41L32S)61M(21Y41L32S)61Y41L32S	40	179.41	N5H6F0S3	N,2;	6765	Q03001	6753	6766	2	YI5,YII5,YIII5,YI6,YII6,YIII6,
30755	134.78	1326.89	1326.54	3	1326.56	-9.60837	3975.65	C164H256N29O82S1	YFDQEMLNVHNLNYSSSR	Y1dEN13GlcNAc	5	01Y41Y41M(31M21M21M)61M(31M21M)61M	34	179.37	N2H8F0S0	N,2;	96	Q9BVK2	84	101	1	04AI3,
19412	86.89	1021.43	1021.77	3	1021.76	1.77088	3062.28	C117H201N18O72Ct4	HINDSAPEVR	H1dEN3GlcNAc	5	01Y41Y41M(31M21M21M)61M(31M21M)61M21M	36	179.32	N2H9F0S0	N,1;	449	Q14008	447	456	1	04AI4,
37747	162.49	1576.45	1576.94	4	1576.94	-0.125535	6301.73	C256H411N58O116S3Ct4	EPVTLPCGHNFCLACLGALWPHRGASGAGGPGGAAR	E1dEC7CamN10GlcNAcC12CamC15Cam	7	01Y41Y41M(31M41Y41L)61M(21Y41L32S)61Y41L32S	40	179.19	N5H6F0S2	N,2;	27	Q96LD4	18	53	0
20411	91.53	1299.05	1299.05	2	1299.04	3.66698	2596.08	C101H175N12O65	NLSSVR	N1GlcNAc@dE	6	01Y41Y41M(31M21M21M31G)61M(31M21M)61M	34	179.17	N2H9F0S0	N,0;	470	Q9UBE8	470	475	0
20411	91.53	1299.05	1299.05	2	1299.04	3.66698	2596.08	C101H175N12O65	NLSSVR	N1GlcNAc@dE	6	01Y41Y41M(31M21M21M31G31G)61M(31M)61M	33	179.17	N2H9F0S0	N,0;	470	Q9UBE8	470	475	0
28285	124.17	1325.89	1326.22	3	1326.23	-5.24142	3974.67	C165H257N28O84	HIATDFETGLGPWNR	H1dEN14GlcNAc	5	01Y41Y41M(31M41Y41L32S)61M61Y41L32S	39	179.17	N4H5F0S2	N,1;	281	Q6UXC1	268	282	0
36310	156.7	1172.51	1173.01	4	1173	11.5011	4686.96	C186H305N32O101S1Ct4	RPSLQMNTSIWYNR	R1dEN13GlcNAc	5	01Y41Y41M(31M41Y41L32S)61M(21Y41L32S)61Y41L32S	50	179.14	N5H6F0S3	N,1;	532	P54802	520	533	1	YI6,YII6,YIII6,
20329	91.14	1092.13	1092.13	3	1092.12	10.8148	3273.34	C131H218N19O72S2	CQLSYELNCSGK	C1dE@CamN8GlcNAcC9CamK12dE	6	01Y41Y41M(31M21M21M31G)61M(31M)61M	30	179.12	N2H8F0S0	N,1;	561	Q5T0N1	554	565	0
31271	138.16	1155.8	1155.79	4	1155.8	-4.07316	4618.16	C198H322N33O91	EAGIDHLVSYPTIPPGITVYNRTK	E1dEN21GlcNAcK24dE	5	01Y41Y41M(31M21M21M)61M(31M21M)61M21M	35	179.09	N2H9F0S0	N,1;	316	O43529	296	319	2	03AI4,04AI4,
28417	124.75	1377.27	1377.93	3	1377.94	-4.09936	4129.79	C164H278N29O85S2Ct4	INQFNLMASEMIALNR	I1dEN15GlcNAc	5	01Y41Y41M(31M41Y41L32S)61M61Y41L32S	40	179.08	N4H5F0S2	N,2;	95	Q10472	81	96	0
27785	122.41	1453.26	1453.27	3	1453.26	6.50464	4355.75	C165H284N29O96S3Ct4	CAEAGANMTVSGSAIMR	C1dE@CamN7GlcNAc	5	01Y41Y41M(31M41Y41L31Y41L32S)61M61Y41L32S	40	179.07	N5H6F0S2	N,0;	192	Q2QD12	186	202	0
34764	150.73	1131.27	1131.76	4	1131.77	-2.05133	4522.04	C189H314N31O90S2	NSTTLVMHMKVYDESIQLDHK	N1GlcNAc@dEK10dEK21dE	6	01Y41Y41M(31M21M21M)61M(31M21M)61M21M	39	179.05	N2H9F0S0	N,0;	1825	Q07954	1825	1845	3	03AI4,45AI3,04AI4,
26293	116.96	1331.25	1331.25	3	1331.25	-5.07773	3989.74	C159H266N25O83S1Ct8	VFDEVFPLAHVCNDTNK	V1dEC12CamN13GlcNAcK17dE	7	01Y41Y41M(31M21M21M31G31G)61M(31M)61M	31	179.04	N2H9F0S0	N,3;	900	Q502W6	888	904	0
27347	121.66	1097.17	1097.17	3	1097.16	5.51648	3288.47	C131H227N24O70S1	NVTCQATSVVSEKGR	N1GlcNAc@dEC4CamK13dE	5	01Y41Y41M(31M)61M(31M21M)61M21M	27	179.03	N2H7F0S0	N,0;	1145	O75417	1145	1159	4	04AI4,YI3,ZI3,YI3,
24855	109.38	1210.87	1210.87	3	1210.86	1.98479	3629.57	C137H246N23O78S2Ct8	IEEEPKDNATITMCR	I1dEK6dEN8GlcNAcC14Cam	5	01Y41Y41M(31M21M21M)61M(31M21M)61M	28	178.99	N2H8F0S0	N,0;	766	Q6ZR08	759	773	0
24855	109.38	1210.87	1210.87	3	1210.86	1.98479	3629.57	C137H246N23O78S2Ct8	IEEEPKDNATITMCR	I1dEK6dEN8GlcNAcC14Cam	5	01Y41Y41M(31M21M)61M(31M21M)61M21M	29	178.99	N2H8F0S0	N,0;	766	Q6ZR08	759	773	4	45AI3,04AI4,YI3,YI3,
17936	79.99	1031.47	1031.14	3	1031.13	5.49248	3090.37	C124H209N24O66	VVNSTTGTGEHLR	V1dEN3GlcNAc	6	01Y41Y41M(31M41Y)61M(21Y41L)61Y	30	178.94	N5H4F0S0	N,0;	1069	P35442	1067	1079	0
38415	164.57	1143.86	1143.52	3	1143.53	-4.08229	3427.56	C142H236N25O71	HPDSVNASLRSTTVYK	H1dEN6GlcNAcK16dE	5	01Y41Y41M(31M21M)61M(31M21M)61M	30	178.93	N2H7F0S0	N,0;	939	Q6P4F7	934	949	3	BI2,YI3,YI3,
26430	117.59	1251.23	1251.23	3	1251.23	-3.95398	3749.67	C159H250N29O74	FTIHNYSHSRERPYK	F1dEN5GlcNAcK15dE	6	01Y41Y41M(31M21M21M)61M(31M21M)61M	32	178.85	N2H8F0S0	N,1;	23	Q9UM63	19	33	0
27845	122.28	1453.94	1453.59	3	1453.6	-8.3599	4356.79	C178H287N26O94S2	ANCSKDDFLFNCK	A1dEN2GlcNAcC3CamK5dEC12CamK13dE	5	01Y41Y41M(31M41Y41L31Y41L32S)61M61Y41L32S	42	178.85	N5H6F0S2	N,1;	489	Q8IXT1	488	500	0
36649	158.15	1381.3	1381.62	3	1381.63	-3.22249	4140.87	C159H283N24O91Ct12	VEEDFNLTTKEGATK	V1dEN6GlcNAcK10dEK15dE	5	01Y41Y41M(31M41Y41L)61M(21Y41L32S)61Y41L	39	178.83	N5H6F0S1	N,1;	826	Q9BXX2	821	835	0
28129	123.9	1402.61	1402.61	3	1402.6	5.91763	4203.78	C164H276N31O90S1Ct4	RLCNATTQTEELWSR	R1dEC3CamN4GlcNAc	7	01Y41Y41M(31M41Y41L31Y41L)61M61Y41L32S	36	178.8	N5H6F0S1	N,1;	207	Q9P2Z0	204	218	1	YII4,
38415	164.57	1143.86	1143.52	3	1143.53	-5.05908	3427.57	C139H240N25O71S1	ADLNGSNMETVIGRGLK	A1dEN4GlcNAcK17dE	5	01Y41Y41M(31M21M21M)61M(31M)61M	29	178.8	N2H7F0S0	N,1;	1415	O75096	1412	1428	3	BI2,BIII3,YI3,YIII3,YI3,YIII3,
29243	128.69	1149.52	1149.27	4	1149.27	-0.597885	4592.06	C193H312N35O90S1	MNESPDPTDLAGVIIELGPNDSPQTSEFK	M1dEN2GlcNAcK29dE	6	01Y41Y41M(31M21M)61M(31M)61M	24	178.79	N2H6F0S0	N,1;	2	P56180	1	29	4	BI2,BI2,YI3,YI3,
27794	123.58	1447.93	1448.27	3	1448.28	-5.56708	4340.81	C161H283N30O98S1Ct8	NSTGCDSGLNVNKER	N1GlcNAc@dEC5CamK13dE	5	01Y41Y41M(31M41Y41L31Y41L32S)61M61Y41L32S	46	178.74	N5H6F0S2	N,0;	456	Q6NUN7	456	470	6	03AI5,03AII5,35AI5,35AII5,BII5,03XII4,14XII4,YII4,14XII5,
20410	91.52	984.094	984.096	3	984.085	11.3917	2949.24	C119H198N19O62S2	EQSYKCNECGK	E1dEK5dEC6CamN7GlcNAcC9CamK11dE	9	01Y41Y41M(31M21M)61M(31M)61M	24	178.71	N2H6F0S0	N,1;	245	Q5MCW4	239	249	3	BI2,YI3,YI3,
20410	91.52	984.094	984.096	3	984.085	11.3917	2949.24	C119H198N19O62S2	EQSYKCNECGK	E1dEK5dEC6CamN7GlcNAcC9CamK11dE	9	01Y41Y41M(31M)61M(31M21M)61M	24	178.71	N2H6F0S0	N,1;	245	Q5MCW4	239	249	3	BI2,YI3,YI3,
28057	123.18	1331.89	1331.89	3	1331.89	-4.30567	3991.66	C164H264N25O84S2	ANCSKDDFLFNCK	A1dEN2GlcNAcC3CamK5dEC12CamK13dE	6	01Y41Y41M(31M41Y41L32S)61M61Y41L32S	44	178.71	N4H5F0S2	N,0;	489	Q8IXT1	488	500	3	BI4,BII4,35AI5,YI3,YII3,
31709	138.19	1209.87	1210.21	3	1210.21	-5.52267	3626.62	C149H253N24O74S2	NLTFISCSNLTVLVMR	N1dEC7CamN9GlcNAc	5	01Y41Y41M(31M21M21M)61M(31M21M)61M	34	178.71	N2H8F0S0	N,1;	272	Q9HBX9	264	279	0
31709	138.19	1209.87	1210.21	3	1210.21	-5.52267	3626.62	C149H253N24O74S2	NLTFISCSNLTVLVMR	N1dEC7CamN9GlcNAc	5	01Y41Y41M(31M21M21M31G)61M(31M)61M	35	178.71	N2H8F0S0	N,1;	272	Q9HBX9	264	279	2	12AIII4,25AIII2,
28401	125.09	1512.01	1511.33	3	1511.31	8.19861	4529.92	C180H298N31O97S1Ct4	LGYNANTSVLSFQAVCR	L1dEN6GlcNAcC16Cam	6	01Y41Y41M(31M41Y41L31Y41L32S)61M61Y41L32S	38	178.68	N5H6F0S2	N,2;	557	Q92496	552	568	0
19254	87.12	967.414	967.413	3	967.419	-6.51353	2899.24	C115H196N19O64S1	IHNASAVCLR	I1dEN3GlcNAcC8Cam	5	01Y41Y41M(31M21M21M31G)61M(31M)61M	25	178.66	N2H8F0S0	N,0;	210	A7E2V4	208	217	0
27995	122.92	1351.91	1351.24	3	1351.23	2.63123	4049.68	C157H262N27O92Ct4	YLNQTIQDDASTGER	Y1dEN3GlcNAc	7	01Y41Y41M(31M41Y41L31Y41L)61M61Y41L32S	39	178.65	N5H6F0S1	N,1;	623	Q9Y6X6	621	635	1	YII4,
31506	137.35	1175.53	1174.52	3	1174.53	-2.65748	3520.56	C144H239N24O76	AIQLTSDESNKTWGR	A1dEN10GlcNAcK11dE	5	01Y41Y41M(31M21M21M)61M(31M21M)61M	35	178.58	N2H8F0S0	N,1;	565	Q5TCX8	556	570	1	04AI3,
28187	123.75	1498.98	1499.64	3	1499.63	5.72244	4494.88	C175H293N32O98S1Ct4	GNNLTQSCPNATSVFVR	G1dEC8CamN10GlcNAc	5	01Y41Y41M(31M41Y41L31Y41L32S)61M61Y41L32S	41	178.55	N5H6F0S2	N,1;	422	Q86W28	413	429	0
26345	115.64	1032.45	1032.46	3	1032.46	5.47378	3094.35	C126H205N24O65	NWSLSQVNVSHAR	N1GlcNAc@dE	6	01Y41Y41M(31M21M21M)61M(31M)61M	30	178.52	N2H7F0S0	N,0;	531	P55291	531	543	4	BI2,BIII3,BI2,BIII3,YI3,YIII3,YI3,YIII3,
20257	91.79	984.1	984.096	3	984.091	5.185	2949.26	C120H194N23O60S1	AQIMNVSWSADHR	A1dEN5GlcNAc	5	01Y41Y41M(31M)61M(31M21M)61M	28	178.51	N2H6F0S0	N,0;	445	P11182	441	453	4	BI2,YI3,ZI3,YI3,
17957	80.09	1248.53	1248.87	3	1248.86	9.60197	3742.55	C146H241N26O76S2Ct8	EGSWWHCNSCSLK	E1dEC7CamN8GlcNAcC10CamK13dE	6	01Y(61F)41Y41M(31M41Y41L)61M(21Y41L)61Y	29	178.5	N5H5F1S0	N,2;	1359	P49792	1352	1364	0
19434	87.96	975.424	974.749	3	974.758	-9.64205	2921.26	C110H190N25O63Ct4	TTNSSHANGAAQAPR	T1dEN3GlcNAc	5	01Y41Y41M(31M)61M(31M21M)61M	26	178.46	N2H6F0S0	N,0;	1700	O95071	1698	1712	4	BI2,YI3,ZI3,YI3,
28577	126.98	1308.58	1308.91	3	1308.92	-1.29005	3922.73	C155H261N30O83Ct4	TFVEVDENGTQAAAATGAVVSER	T1dEN8GlcNAc	6	01Y41Y41M(31M21M)61M(31M21M)61M	33	178.45	N2H7F0S0	N,0;	355	Q96P63	348	370	3	BI2,YI3,YI3,
29294	128.41	1379.62	1379.63	3	1379.61	11.7022	4134.81	C167H277N36O73S4Ct4	YLQSAQSQIHNTCWAMMGLMAVR	Y1dEN11GlcNAcC13Cam	5	01Y41Y41M(31M)61M(31M21M)61M	22	178.43	N2H6F0S0	N,0;	651	P48449	641	663	5	BI2,BI2,BI2,YI3,YI3,
20826	93.54	1047.78	1047.45	3	1047.46	-6.01463	3139.36	C115H212N23O66S2Ct8	CRNMSQEQVAQK	C1dE@CamN3GlcNAcK12dE	6	01Y41Y41M(31M21M)61M(31M21M)61M	27	178.41	N2H7F0S0	N,1;	169	Q5JPH6	167	178	3	BI2,YI3,YI3,
24790	109.09	1229.57	1228.57	3	1228.55	14.6892	3682.63	C150H257N20O82S1	NNVTEDIKMSLEEK	N1dEN2GlcNAcK8dEK14dE	5	01Y41Y41M(31M21M21M)61M(31M21M)61M21M	31	178.4	N2H9F0S0	N,0;	906	Q8WXH0	905	918	2	45AI3,04AI4,
36711	158.41	1381.97	1381.63	3	1381.64	-6.37739	4140.88	C171H287N28O88	EINNSHIQEVVQVIK	E1dEN3GlcNAcK15dE	6	01Y41Y41M(31M(21Y41L)41Y41L)61M61Y41L32S	41	178.39	N5H6F0S1	N,2;	1076	Q00722	1074	1088	0
26101	114.55	922.412	921.416	3	921.416	-0.178585	2761.23	C106H186N17O60Ct8	IFSHNSPGNK	I1dEN9GlcNAcK10dE	5	01Y41Y41M(31M21M21M)61M(31M)61M	33	178.27	N2H7F0S0	N,0;	619	O75762	611	620	4	BI2,BIII3,BI2,BIII3,YI3,YIII3,YI3,YIII3,
26101	114.55	922.412	921.416	3	921.416	-0.178585	2761.23	C106H186N17O60Ct8	IFSHNSPGNK	I1dEN9GlcNAcK10dE	5	01Y41Y41M(31M)61M(31M21M)61M21M	32	178.27	N2H7F0S0	N,0;	619	O75762	611	620	4	YI3,ZI3,YI3,YI3,
28010	122.98	1543.63	1544.63	3	1544.63	-0.0287994	4629.87	C180H298N29O105S1Ct4	LCNATTQTEELWSR	L1dEC2CamN3GlcNAc	5	01Y41Y41M(31M41Y41L32S)61M(21Y41L32S)61Y41L32S	45	178.25	N5H6F0S3	N,0;	207	Q9P2Z0	205	218	1	YI6,YII6,YIII6,
31748	138.34	1211.22	1210.54	3	1210.55	-8.73735	3627.64	C153H248N23O71S1Ct4	GWFPILFELSCIINR	G1dEC11CamN14GlcNAc	5	01Y41Y41M(31M21M21M)61M(31M21M)61M	40	178.23	N2H8F0S0	N,3;	1394	Q9Y6D6	1381	1395	0
37843	162.15	1576.94	1576.93	4	1576.93	-0.182093	6301.69	C251H407N56O131	TSTSLHSHTSSTHHPEVTSTSTTSITPNHTSTGTR	T1dEN28GlcNAc	7	01Y41Y41M(31M41Y41L31Y41L32S)61M61Y41L32S	38	178.2	N5H6F0S2	N,2;	1772	Q6W4X9	1745	1779	0
28184	124.14	1319.89	1319.89	3	1319.9	-9.60985	3955.69	C156H260N27O87Ct4	SDSSPVNYTVIQESPEEGVR	S1dEN7GlcNAc	5	01Y41Y41M(31M21M21M)61M(31M21M)61M	26	178.16	N2H8F0S0	N,0;	296	Q3SXY7	290	309	0
28119	123.85	1447.93	1448.27	3	1448.27	-3.16856	4340.79	C169H279N28O94S1Ct8	YFYNNQTKQCER	Y1dEN5GlcNAcK8dEC10Cam	5	01Y41Y41M(31M41Y41L31Y41L32S)61M61Y41L32S	51	178.15	N5H6F0S2	N,1;	145	P10646	141	152	6	03AI5,03AII5,35AI5,35AII5,BII5,03XII4,14XII4,YII4,14XII5,
35164	152.2	1518.37	1518.03	3	1518.03	3.56444	4550.06	C190H306N37O85S1Ct4	FVAHPNCQQQLLTIWYENLSGLR	F1dEC7CamN18GlcNAc	8	01Y41Y41M(31M21M)61M(31M21M)61M21M	31	178.11	N2H8F0S0	N,1;	325	Q13507	308	330	2	04AI4,YI3,
25697	112.75	1274.9	1273.89	3	1273.89	2.84394	3818.64	C150H249N30O81Ct4	ISGQRQHNNTGYIYSR	I1dEN8GlcNAc	5	01Y41Y41M(31M21M21M31G)61M(31M21M)61M	32	178.08	N2H9F0S0	N,0;	165	Q5TCS8	158	173	0
27617	121.28	1208.54	1207.54	3	1207.55	-5.80937	3619.63	C139H248N19O80Ct12	SNDTAASEYKYVVK	S1dEN2GlcNAcK10dEK14dE	5	01Y41Y41M(31M21M21M31G)61M(31M21M)61M	34	178.05	N2H9F0S0	N,1;	142	Q12913	141	154	0
27617	121.28	1208.54	1207.54	3	1207.55	-5.80937	3619.63	C139H248N19O80Ct12	SNDTAASEYKYVVK	S1dEN2GlcNAcK10dEK14dE	5	01Y41Y41M(31M21M21M31G31G)61M(31M)61M	34	178.05	N2H9F0S0	N,1;	142	Q12913	141	154	0
36649	158.15	1381.3	1381.62	3	1381.62	0.0685561	4140.85	C157H283N28O85S2Ct12	TDLLNVCMDAKHHK	T1dEN5GlcNAcC7CamK11dEK14dE	5	01Y41Y41M(31M(21Y41L)41Y41L)61M61Y41L32S	39	178.01	N5H6F0S1	N,0;	29	P14207	25	38	0
26188	114.93	1241.21	1240.88	3	1240.87	3.19536	3719.61	C152H248N25O81	SLLEGQEDHYNNLSASK	S1dEN12GlcNAcK17dE	6	01Y41Y41M(31M21M)61M(31M21M)61M21M	29	178.01	N2H8F0S0	N,2;	393	P08727	382	398	3	04AI4,YI3,YI3,
27785	122.41	1453.26	1453.59	3	1453.59	-2.37243	4356.76	C171H279N24O97S1Ct8	DGTFNYSPDVYCTK	D1dEN5GlcNAcC12CamK14dE	7	01Y41Y41M(31M41Y41L31Y41L32S)61M61Y41L32S	51	177.98	N5H6F0S2	N,3;	83	Q9C0B0	79	92	6	35AI5,35AII5,BII5,35XII4,03XII4,14XII4,YII4,14XII5,
28739	127.68	1335.57	1336.57	3	1336.57	3.57799	4005.67	C149H262N27O90S1Ct8	NVSCSSLSNSNSEPAK	N1GlcNAc@dEC4CamK16dE	5	01Y41Y41M(31M41Y41L32S)61M61Y41L32S	40	177.97	N4H5F0S2	N,0;	744	Q9NR48	744	759	0
36702	158.38	1479.66	1479	3	1479	4.25711	4432.97	C173H299N26O96Ct12	ALDQFVNFSEQKEK	A1dEN7GlcNAcK12dEK14dE	5	01Y41Y41M(31M41Y41L32S)61M(21Y41L32S)61Y41L	40	177.96	N5H6F0S2	N,1;	992	Q9UQE7	986	999	0
26732	117.41	1251.22	1251.22	3	1251.21	6.54335	3749.62	C154H254N25O77S2	NHTGEKPYECKDCGK	N1GlcNAc@dEK6dEC10CamK11dEC13CamK15dE	6	01Y41Y41M(31M21M21M31G)61M(31M)61M	28	177.92	N2H8F0S0	N,0;	443	Q96JL9	443	457	0
36649	158.15	1381.3	1381.62	3	1381.63	-7.06937	4140.88	C171H283N28O85Ct4	KNFSLFDLTTLIHPR	K1dEN2GlcNAc	5	01Y41Y41M(31M41Y41L)61M(21Y41L32S)61Y41L	39	177.89	N5H6F0S1	N,1;	793	Q9UBN4	792	806	0
26109	116.11	1035.13	1034.47	3	1034.47	-3.23546	3100.39	C125H215N20O69	TESENTSDKPKR	T1dEN5GlcNAcK9dEK11dE	5	01Y41Y41M(31M21M)61M(31M21M)61M	30	177.87	N2H7F0S0	N,1;	119	P15514	115	126	3	BI2,YI3,YI3,
19473	87.3	913.728	914.062	3	914.067	-5.88851	2739.18	C108H184N19O62	TEHQRNSSK	T1dEN6GlcNAcK9dE	5	01Y41Y41M(31M21M21M)61M(31M)61M	30	177.87	N2H7F0S0	N,1;	331	Q9Y2G3	326	334	4	BI2,BIII3,BI2,BIII3,YI3,YIII3,YI3,YIII3,
27575	121.09	1153.19	1153.19	3	1153.2	-8.39963	3456.59	C132H243N22O74S1Ct8	SENLNLSIKMDLTR	S1dEN5GlcNAcK9dE	5	01Y41Y41M(31M21M21M31G)61M(31M)61M	28	177.85	N2H8F0S0	N,1;	1256	Q14667	1252	1265	1	12AIII4,
26038	114.27	919.744	919.744	3	919.751	-8.05188	2756.23	C110H191N18O62	LNPTSNKSSR	L1dEN6GlcNAcK7dE	5	01Y41Y41M(31M21M21M)61M(31M)61M	28	177.77	N2H7F0S0	N,0;	833	Q9UDY2	828	837	5	BI2,BIII3,CI2,CIII3,BI2,BIII3,YI3,YIII3,YI3,YIII3,
31607	138.26	1210.55	1209.88	3	1209.87	6.22864	3626.59	C141H241N28O78Ct4	DRSVPNLTEGSLHEPGR	D1dEN6GlcNAc	5	01Y41Y41M(31M21M21M)61M(31M21M)61M	29	177.72	N2H8F0S0	N,0;	965	Q96NW4	960	976	0
31059	137.3	1174.52	1174.53	3	1174.52	4.36802	3520.55	C145H239N22O77	LPSAQTPNGTDYVASGK	L1dEN8GlcNAcK17dE	6	01Y41Y41M(31M21M21M)61M(31M21M)61M	35	177.71	N2H8F0S0	N,1;	1967	Q9Y520	1960	1976	0
37173	160.1	1581.93	1582.66	4	1582.66	-1.39173	6324.6	C252H408N43O143	GAEAANVTGPDGVPVEGSRYAADR	G1dEN6GlcNAc	7	01Y41Y41M(31M(21Y41L31Y41L32S)41Y41L31Y41L32S)(41Y)61M61Y41L31Y41V	64	177.71	N10H8F0S2	N,3;	156	P16989	151	174	0
25771	114.56	1381.62	1381.12	2	1381.12	2.21558	2760.22	C108H187N14O61Ct8	YSLNSTTWK	Y1dEN4GlcNAcK9dE	6	01Y41Y41M(31M)61M(31M21M)61M21M	33	177.66	N2H7F0S0	N,0;	194	P51679	191	199	4	04AI4,ZI3,YI3,YI3,
31394	136.9	1148.53	1148.28	4	1148.29	-4.19023	4588.13	C184H320N31O93S1Ct8	VVELLASALMDLVQGVYHENSTSK	V1dEN20GlcNAcK24dE	5	01Y41Y41M(31M21M21M31G31G)61M(31M)61M	36	177.63	N2H9F0S0	N,2;	230	Q86YH6	211	234	0
36126	155.93	1100.24	1100.24	4	1100.24	0.609697	4395.93	C178H300N29O95S1	EARDPSLLINACLNK	E1dEN10GlcNAcC12CamK15dE	5	01Y41Y41M(31M41Y41L32S)61M(21Y41L32S)61Y41L	39	177.58	N5H6F0S2	N,0;	375	Q9H1Z4	366	380	0
28285	124.17	1325.89	1326.22	3	1326.23	-4.99259	3974.67	C157H261N30O86S1	SATIQMNNATHLQER	S1dEN8GlcNAc	6	01Y41Y41M(31M)61M(21Y41L32S)61Y41L32S	35	177.57	N4H5F0S2	N,1;	393	P18507	386	400	0
25771	114.56	1381.62	1381.12	2	1381.12	2.2793	2760.22	C104H187N20O62Ct4	RLLNQSEGSR	R1dEN4GlcNAc	6	01Y41Y41M(31M)61M(31M21M)61M21M	33	177.56	N2H7F0S0	N,0;	296	Q6ZU80	293	302	4	04AI4,ZI3,YI3,YI3,
23571	104.71	1254.29	1253.79	4	1253.79	6.46525	5010.11	C196H330N39O102S3Ct4	CGPCRLGFLGNQSQGCLPAR	C1dE@CamC4CamN11GlcNAcC16Cam	5	01Y(61F)41Y41M(31M41Y41L31Y)61M(21Y41L31Y41L)61Y41L	31	177.55	N7H7F1S0	N,1;	407	P49746	397	416	0
23571	104.71	1254.29	1253.79	4	1253.79	6.46525	5010.11	C196H330N39O102S3Ct4	CGPCRLGFLGNQSQGCLPAR	C1dE@CamC4CamN11GlcNAcC16Cam	5	01Y(61F)41Y41M(31M41Y)61M(21Y41L31Y41L)61Y41L31Y41L	30	177.55	N7H7F1S0	N,1;	407	P49746	397	416	0
25697	112.75	1274.9	1273.89	3	1273.89	2.84394	3818.64	C150H249N30O81Ct4	ANFSTNNSNPGARPPPPR	A1dEN6GlcNAc	6	01Y41Y41M(31M21M21M31G)61M(31M21M)61M	32	177.54	N2H9F0S0	N,0;	926	Q07912	921	938	0
25697	112.75	1274.9	1273.89	3	1273.89	2.84394	3818.64	C150H249N30O81Ct4	ANFSTNNSNPGARPPPPR	A1dEN2GlcNAc	7	01Y41Y41M(31M21M21M31G)61M(31M21M)61M	32	177.54	N2H9F0S0	N,1;	922	Q07912	921	938	0
27347	121.66	1097.17	1097.17	3	1097.16	7.54901	3288.46	C126H223N26O69S1Ct4	IGLLGCNATRENVDR	I1dEC6CamN7GlcNAc	6	01Y41Y41M(31M21M)61M(31M21M)61M	24	177.46	N2H7F0S0	N,0;	367	P21549	361	375	4	BI2,YI3,03XI3,YI3,
19473	87.3	913.728	913.732	3	913.726	6.2813	2738.16	C103H181N16O60S1Ct8	MHADNNFTK	M1dEN6GlcNAcK9dE	5	01Y41Y41M(31M21M)61M(31M21M)61M	35	177.46	N2H7F0S0	N,0;	1354	Q6ZP82	1349	1357	3	BI2,YI3,YI3,
36649	158.15	1381.3	1381.62	3	1381.64	-8.62114	4140.89	C157H283N28O89Ct12	LNDTHNELNDIKQK	L1dEN2GlcNAcK12dEK14dE	5	01Y41Y41M(31M41Y41L)61M(21Y41L32S)61Y41L	39	177.43	N5H6F0S1	N,1;	376	Q9BZW7	375	388	0
36241	156.41	1100.98	1101.74	4	1101.74	1.11714	4401.93	C176H294N35O94	HEARPLAELRNQSVR	H1dEN11GlcNAc	7	01Y41Y41M(31M41Y41L)61M(21Y41L32S)61Y41L32S	44	177.41	N5H6F0S2	N,1;	171	P29590	161	175	1	CIII3,
26207	115.42	1132.84	1132.51	3	1132.5	6.50823	3394.48	C144H225N24O69	FNVTGTPEQYVPYSTTR	F1dEN2GlcNAc	5	01Y41Y41M(31M)61M(31M21M)61M	26	177.39	N2H6F0S0	N,1;	116	Q9UI09	115	131	3	BI2,YI3,YI3,
26788	119.19	1340.93	1340.93	3	1340.92	11.7717	4018.73	C151H265N32O90Ct4	LTSTSTSDTQNINNSAQRR	L1dEN13GlcNAc	5	01Y41Y41M(31M21M21M31G31G)61M(31M)61M	28	177.31	N2H9F0S0	N,1;	337	Q8WU20	325	343	0
26188	114.93	1241.21	1240.88	3	1240.87	9.24115	3719.58	C139H248N23O84S1Ct8	NATDLQNSSMSEEELTK	N1dEN7GlcNAcK17dE	6	01Y41Y41M(31M21M21M)61M(31M21M)61M	29	177.31	N2H8F0S0	N,0;	145	P40855	139	155	0
36017	156.77	1099.73	1100.24	4	1100.24	0.984321	4395.91	C182H296N27O96	TKPPLDHNASATDYK	T1dEK2dEN8GlcNAcK15dE	5	01Y41Y41M(31M41Y41L)61M(21Y41L32S)61Y41L32S	47	177.3	N5H6F0S2	N,1;	903	O95425	896	910	1	CIII3,
32680	143.88	1221.89	1221.89	3	1221.88	4.70849	3662.63	C147H249N26O75S1Ct4	NCTSISGDLHILPVAFR	N1GlcNAc@dEC2Cam	13	01Y41Y41M(31M21M)61M(31M21M)61M21M	26	177.26	N2H8F0S0	N,0;	361	P00533	361	377	1	04AI4,
20411	91.53	1299.05	1299.05	2	1299.04	3.66698	2596.08	C101H175N12O65	VNSSLR	V1dEN2GlcNAc	7	01Y41Y41M(31M21M21M31G)61M(31M21M)61M	34	177.22	N2H9F0S0	N,2;	1001	Q7RTR2	1000	1005	0
20411	91.53	1299.05	1299.05	2	1299.04	3.66698	2596.08	C101H175N12O65	VNSSLR	V1dEN2GlcNAc	7	01Y41Y41M(31M21M21M31G31G)61M(31M)61M	33	177.22	N2H9F0S0	N,2;	1001	Q7RTR2	1000	1005	0
26338	115.61	1034.47	1034.47	3	1034.46	1.13726	3100.38	C126H211N24O63S1	NGCRVILFPNGTR	N1dEC3CamN10GlcNAc	5	01Y41Y41M(31M)61M(31M21M)61M21M	34	177.15	N2H7F0S0	N,0;	1175	Q9HC77	1166	1178	5	45AI3,04AI4,YI3,ZI3,YI3,
32003	139.38	1368.91	1368.91	3	1368.9	7.03824	4102.67	C152H261N28O95Ct8	TDNVSDFSESSDSENSNKR	T1dEN3GlcNAcK18dE	5	01Y41Y41M(31M21M21M)61M(31M21M)61M21M	33	177.13	N2H9F0S0	N,0;	371	Q15652	369	387	1	04AI4,
32003	139.38	1368.91	1368.91	3	1368.9	7.03824	4102.67	C152H261N28O95Ct8	TDNVSDFSESSDSENSNKR	T1dEN3GlcNAcK18dE	5	01Y41Y41M(31M21M21M31G31G)61M(31M)61M	32	177.13	N2H9F0S0	N,0;	371	Q15652	369	387	0
19552	87.54	859.378	859.376	3	859.378	-2.50955	2575.12	C99H172N19O54S1Ct4	YNCSIRAPR	Y1dEN2GlcNAcC3Cam	5	01Y41Y41M(31M21M)61M(31M)61M	25	177.04	N2H6F0S0	N,1;	686	Q02809	685	693	3	BI2,YI3,YI3,
26207	115.42	1132.84	1132.51	3	1132.5	8.44025	3394.48	C132H229N28O65S3Ct4	MGITEYNNQCRAIVMR	M1dEN8GlcNAcC10Cam	5	01Y41Y41M(31M)61M(31M21M)61M	25	176.98	N2H6F0S0	N,1;	118	P41252	111	126	3	BI2,YI3,YI3,
25396	112.84	1274.22	1274.23	3	1274.23	-2.55998	3819.67	C154H252N25O79Ct8	EASWAKPHYEFNLSR	E1dEK6dEN12GlcNAc	5	01Y41Y41M(31M21M21M)61M(31M21M)61M21M	29	176.97	N2H9F0S0	N,0;	203	Q96JN0	192	206	1	04AI4,
28352	124.47	1508.65	1508.98	3	1508.98	3.13898	4522.92	C182H301N30O99S1	LIASNVTETMGINGSAYR	L1dEN5GlcNAc	5	01Y41Y41M(31M41Y41L31Y41L32S)61M61Y41L32S	39	176.95	N5H6F0S2	N,0;	1064	O15118	1060	1077	0
25807	114.72	922.129	921.083	3	921.075	7.82404	2760.21	C104H187N14O64Ct8	TDSNFTSSLK	T1dEN4GlcNAcK10dE	5	01Y41Y41M(31M)61M(31M21M)61M21M	28	176.89	N2H7F0S0	N,1;	472	Q86XM0	469	478	4	YI3,ZI3,YI3,YI3,
32488	141.28	1325.23	1325.23	3	1325.22	10.461	3971.64	C149H256N31O88S1Ct4	NRCNISIETDGVAESDTDGR	N1dEC3CamN4GlcNAc	5	01Y41Y41M(31M21M21M31G)61M(31M)61M	34	176.88	N2H8F0S0	N,0;	324	Q9HB14	321	340	1	12AIII4,
26711	118.86	1044.48	1044.48	3	1044.48	5.23962	3130.41	C121H217N18O67S1Ct8	TLNGSEMASATLFK	T1dEN3GlcNAcK14dE	5	01Y41Y41M(31M21M21M)61M(31M)61M	29	176.84	N2H7F0S0	N,0;	150	Q9UQR0	148	161	4	BI2,BIII3,BI2,BIII3,YI3,YIII3,YI3,YIII3,
26711	118.86	1044.48	1044.48	3	1044.48	5.23962	3130.41	C121H217N18O67S1Ct8	TLNGSEMASATLFK	T1dEN3GlcNAcK14dE	5	01Y41Y41M(31M)61M(31M21M)61M21M	27	176.84	N2H7F0S0	N,0;	150	Q9UQR0	148	161	2	YI3,YI3,
26109	116.11	1035.13	1034.47	3	1034.46	2.11705	3100.38	C122H207N24O65Ct4	AFNQSSALIQHQR	A1dEN3GlcNAc	5	01Y41Y41M(31M)61M(31M21M)61M21M	33	176.78	N2H7F0S0	N,3;	494	B4DU55	492	504	4	04AI4,YI3,ZI3,YI3,
36310	156.7	1172.51	1173.01	4	1173.01	4.00399	4686.99	C182H309N28O106Ct8	SENESLWKEVSELR	S1dEN3GlcNAcK8dE	6	01Y41Y41M(31M41Y41L32S)61M(21Y41L32S)61Y41L32S	56	176.75	N5H6F0S3	N,0;	154	Q03933	152	165	1	YI5,YII5,YIII5,
38415	164.57	1143.86	1143.52	3	1143.53	-4.29304	3427.56	C139H236N25O68S1Ct4	SRLAMAYGLNVSFLER	S1dEN10GlcNAc	6	01Y41Y41M(31M21M21M)61M(31M)61M	29	176.74	N2H7F0S0	N,1;	934	Q9BXT6	925	940	3	BI2,BIII3,YI3,YIII3,YI3,YIII3,
36404	158.41	1478.33	1478.66	3	1478.66	-2.89644	4431.96	C170H300N25O99Ct12	VEEDFNLTTKEGATK	V1dEN6GlcNAcK10dEK15dE	6	01Y41Y41M(31M41Y41L)61M(21Y41L32S)61Y41L32S	38	176.69	N5H6F0S2	N,1;	826	Q9BXX2	821	835	0
36702	158.38	1479.66	1479	3	1479.01	-0.939652	4432.99	C179H299N34O91Ct4	LAPAWNRTGHLLIQGR	L1dEN6GlcNAc	5	01Y41Y41M(31M41Y41L32S)61M(21Y41L32S)61Y41L	38	176.68	N5H6F0S2	N,0;	119	Q68DL7	114	129	0
19473	87.3	913.728	914.062	3	914.063	-1.80567	2739.17	C109H184N17O63	STSPINSSPPR	S1dEN6GlcNAc	5	01Y41Y41M(31M21M21M)61M(31M)61M	34	176.67	N2H7F0S0	N,0;	1122	O60673	1117	1127	4	BI2,BIII3,BI2,BIII3,YI3,YIII3,YI3,YIII3,
33231	144.19	1379.65	1379.66	3	1379.65	3.44684	4134.93	C168H285N32O78S1Ct8	HFKNCTSISGDLHILPVAFR	H1dEK3dEN4GlcNAcC5Cam	12	01Y41Y41M(31M21M21M)61M(31M21M)61M	31	176.62	N2H8F0S0	N,2;	361	P00533	358	377	0
27973	123.21	1465.23	1465.57	3	1465.57	2.00537	4392.68	C163H279N20O114Ct4	SSSNSSR	S1dEN4GlcNAc	6	01Y41Y41M(31M(21Y(31F)41L31Y41L32S)41Y41L31Y41L32S)(41Y)61M(31M)61M	45	176.59	N7H9F1S2	N,1;	302	Q15287	299	305	0
26338	115.61	1034.47	1034.47	3	1034.47	0.275943	3100.38	C115H215N20O66S2Ct8	TNTSTGLKMAMER	T1dEN2GlcNAcK8dE	5	01Y41Y41M(31M21M)61M(31M21M)61M	31	176.53	N2H7F0S0	N,0;	2083	A4UGR9	2082	2094	4	BI2,YI3,ZI3,YI3,
26188	114.93	1241.21	1240.88	3	1240.87	9.24115	3719.58	C139H248N23O84S1Ct8	NATDLQNSSMSEEELTK	N1GlcNAc@dEK17dE	5	01Y41Y41M(31M21M)61M(31M21M)61M21M	29	176.51	N2H8F0S0	N,0;	139	P40855	139	155	3	04AI4,YI3,YI3,
33957	148.84	1428.12	1428.39	4	1428.37	12.4345	5707.47	C223H385N40O123S2Ct4	SLMASLTNMSRSSPSELSLNDSLR	S1dEN20GlcNAc	5	01Y(61F)41Y41M(31M(21Y(31F)41L31Y)41Y41L)61M(21Y41L31Y)61Y41L	36	176.42	N8H7F2S0	N,0;	473	Q9ULS6	454	477	0
36649	158.15	1381.3	1381.62	3	1381.62	1.07751	4140.85	C170H283N28O89	VNLSFTNRIAETADAK	V1dEN2GlcNAcK16dE	5	01Y41Y41M(31M(21Y41L)41Y41L)61M61Y41L32S	38	176.42	N5H6F0S1	N,1;	344	Q9BXF9	343	358	0
38415	164.57	1143.86	1143.52	3	1143.53	-7.15259	3427.57	C133H236N23O73Ct8	TSLAKEVFGDTLNESR	T1dEK5dEN13GlcNAc	7	01Y41Y41M(31M21M)61M(31M21M)61M	30	176.42	N2H7F0S0	N,1;	254	Q96CX2	242	257	3	BI2,YI3,YI3,
27732	123.31	1351.57	1350.9	3	1350.91	-4.52434	4048.71	C160H267N30O88S1	SATIQMNNATHLQER	S1dEN8GlcNAc	5	01Y41Y41M(31M41Y41L31Y41L)61M61Y41L32S	43	176.38	N5H6F0S1	N,1;	393	P18507	386	400	1	YII4,
27494	121.15	1205.2	1205.54	3	1205.53	11.383	3613.57	C143H246N23O83	LEIQATGNTTTSTISR	L1dEN8GlcNAc	5	01Y41Y41M(31M21M21M31G)61M(31M21M)61M	27	176.38	N2H9F0S0	N,2;	432	Q7Z442	425	440	0
32935	143.56	1222.56	1221.88	3	1221.88	1.61719	3662.62	C152H245N28O75	LYANHTSLPASAREAFR	L1dEN4GlcNAc	9	01Y41Y41M(31M21M21M)61M(31M21M)61M	33	176.38	N2H8F0S0	N,2;	280	Q9NRB3	277	293	0
37129	161.18	1485.17	1485.4	4	1485.41	-7.87758	5935.62	C252H389N52O110S1	NSPDYNQTQLFYNEVSHWLAAELGMAPPGLRR	N1dEN6GlcNAc	7	01Y41Y41M(31M)61M(21Y41L32S)61Y41L32S	39	176.37	N4H5F0S2	N,1;	918	A7MBM2	913	944	0
27939	124.24	1498.97	1499.64	3	1499.63	6.29224	4494.88	C175H293N32O98S1Ct4	RLCNATTQTEELWSR	R1dEC3CamN4GlcNAc	5	01Y41Y41M(31M41Y41L)61M(21Y41L32S)61Y41L32S	36	176.36	N5H6F0S2	N,0;	207	Q9P2Z0	204	218	0
27939	124.24	1498.97	1499.64	3	1499.63	6.29224	4494.88	C175H293N32O98S1Ct4	RLCNATTQTEELWSR	R1dEC3CamN4GlcNAc	5	01Y41Y41M(31M41Y41L32S)61M(21Y41L32S)61Y41L	36	176.36	N5H6F0S2	N,0;	207	Q9P2Z0	204	218	0
34644	149.56	1498.33	1497.66	3	1497.65	11.1174	4488.92	C183H295N30O88S2Ct8	ELPMNQTLFGEMFFGYNNHSK	E1dEN18GlcNAcK21dE	7	01Y41Y41M(31M21M21M31G)61M(31M21M)61M	27	176.36	N2H9F0S0	N,4;	742	O14525	725	745	0
34644	149.56	1498.33	1497.66	3	1497.65	11.1174	4488.92	C183H295N30O88S2Ct8	ELPMNQTLFGEMFFGYNNHSK	E1dEN5GlcNAcK21dE	5	01Y41Y41M(31M21M21M31G)61M(31M21M)61M	27	176.36	N2H9F0S0	N,2;	729	O14525	725	745	0
37143	159.38	1575.94	1577.19	4	1577.17	11.6573	6302.66	C246H406N51O136Ct4	DLIYINDEDPSSSIESSDPSLSSSATSNRNQTSR	D1dEN30GlcNAc	9	01Y41Y41M(31M41Y41L32S)61M(21Y41L32S)61Y41L	43	176.36	N5H6F0S2	N,5;	324	P32519	295	328	0
27732	123.31	1351.57	1350.9	3	1350.91	-4.7664	4048.71	C168H263N28O86	WLSTHDPNITWSTR	W1dEN8GlcNAc	5	01Y41Y41M(31M41Y41L31Y41L)61M61Y41L32S	42	176.31	N5H6F0S1	N,0;	455	Q86TG7	448	461	1	YII4,
27575	121.09	1153.19	1153.53	3	1153.52	5.4683	3457.55	C126H234N23O77Ct12	NGKSDTNNSGPEINK	N1dEK3dEN7GlcNAcK15dE	5	01Y41Y41M(31M21M)61M(31M21M)61M21M	29	176.3	N2H8F0S0	N,0;	1285	P42694	1279	1293	3	YI3,ZI3,YI3,
36184	157.48	1148.86	1148.86	3	1148.85	6.69105	3443.53	C140H240N23O71S2	HLDLASCTSITNMSLK	H1dEC7CamN12GlcNAcK16dE	5	01Y41Y41M(31M21M21M)61M(31M)61M	26	176.29	N2H7F0S0	N,0;	158	Q96IG2	147	162	4	BI2,BIII3,BI2,BIII3,YI3,YIII3,YI3,YIII3,
26276	115.74	1034.46	1034.47	3	1034.46	4.67736	3100.38	C126H211N24O63S1	NGCRVILFPNGTR	N1dEC3CamN10GlcNAc	5	01Y41Y41M(31M21M21M)61M(31M)61M	32	176.29	N2H7F0S0	N,0;	1175	Q9HC77	1166	1178	4	BI2,BIII3,BI2,BIII3,YI3,YIII3,YI3,YIII3,
20826	93.54	1047.78	1047.45	3	1047.46	-6.01463	3139.36	C115H212N23O66S2Ct8	CRNMSQEQVAQK	C1dE@CamN3GlcNAcK12dE	6	01Y41Y41M(31M)61M(31M21M)61M21M	28	176.24	N2H7F0S0	N,1;	169	Q5JPH6	167	178	3	45AI3,YI3,YI3,
27809	122.12	1310.55	1310.88	3	1310.88	0.454835	3928.62	C153H259N28O86S2	TASEQINCTQTSMEVSDLR	T1dEN7GlcNAcC8Cam	5	01Y41Y41M(31M21M21M)61M(31M21M)61M	28	176.23	N2H8F0S0	N,0;	1372	P15822	1366	1384	0
15457	68.46	1048.16	1048.16	3	1048.16	2.40553	3141.46	C126H218N19O65Ct8	WKVFIDQINR	W1dEK2dEN9GlcNAc	5	01Y41Y41M(31M21M)61M(31M21M)61M21M	28	176.21	N2H8F0S0	N,1;	40	Q8NBL1	32	41	3	04AI4,YI3,YI3,
20257	91.79	984.1	984.096	3	984.091	5.185	2949.26	C120H194N23O60S1	AQIMNVSWSADHR	A1dEN5GlcNAc	5	01Y41Y41M(31M21M)61M(31M)61M	29	176.18	N2H6F0S0	N,0;	445	P11182	441	453	5	BI2,01AI2,YI3,ZI3,YI3,
27732	123.31	1351.57	1350.9	3	1350.9	4.45632	4048.67	C159H263N30O89S1	NSPNNMSLSNQPGTPR	N1dEN5GlcNAc	6	01Y41Y41M(31M41Y41L)61M61Y41L31Y41L32S	36	176.17	N5H6F0S1	N,0;	324	P81877	320	335	0
28646	125.66	1389.95	1389.28	3	1389.28	4.74614	4163.81	C156H276N31O85S2Ct12	THTGERPYACNKCGK	T1dEC10CamN11GlcNAcK12dEC13CamK15dE	5	01Y41Y41M(31M)61M(21Y41L32S)61Y41L32S	34	176.17	N4H5F0S2	N,0;	622	Q96GC6	612	626	0
24855	109.38	1210.87	1211.2	3	1211.2	0.300452	3629.57	C153H242N25O73S1	IPHGEREFWELCNK	I1dEC12CamN13GlcNAcK14dE	5	01Y41Y41M(31M21M21M31G)61M(31M)61M	27	176.16	N2H8F0S0	N,0;	93	Q8IVQ6	81	94	0
19552	87.54	859.378	859.376	3	859.382	-7.6644	2575.13	C105H176N15O58	LENITDDHK	L1dEN3GlcNAcK9dE	5	01Y41Y41M(31M)61M(31M21M)61M	26	176.15	N2H6F0S0	N,0;	369	Q13325	367	375	3	BI2,YI3,YI3,
31059	137.3	1174.52	1174.53	3	1174.52	3.41699	3520.55	C142H243N22O77S1	KENLLLSSNGCDEVK	K1dEN9GlcNAcC11CamK15dE	5	01Y41Y41M(31M21M)61M(31M21M)61M21M	36	176.13	N2H8F0S0	N,0;	41	Q6ZP01	33	47	3	04AI4,YI3,YI3,
32449	141.61	1127.49	1127.24	4	1127.25	-8.56679	4503.98	C190H296N37O88	KFDHDFAISTSFHGIHNIVQNR	K1dEN21GlcNAc	8	01Y41Y41M(31M21M21M31G)61M(31M21M)61M	32	176.11	N2H9F0S0	N,3;	56	Q9NY37	36	57	0
31748	138.34	1211.22	1210.54	3	1210.55	-8.73735	3627.64	C153H248N23O71S1Ct4	GWFPILFELSCIINR	G1dEC11CamN14GlcNAc	5	01Y41Y41M(31M21M21M31G)61M(31M)61M	40	176.11	N2H8F0S0	N,3;	1394	Q9Y6D6	1381	1395	2	12AIII4,25AIII2,
25697	112.75	1274.9	1273.89	3	1273.89	2.15707	3818.64	C150H253N30O84	NSELIANGSSHRIQSER	N1dEN7GlcNAc	6	01Y41Y41M(31M21M21M31G)61M(31M21M)61M	32	176.07	N2H9F0S0	N,1;	721	Q5TBA9	715	731	0
26101	114.55	922.412	921.416	3	921.412	3.93575	2761.22	C103H186N21O62Ct4	ISGQNSSVRGR	I1dEN5GlcNAc	5	01Y41Y41M(31M21M21M)61M(31M)61M	33	176.06	N2H7F0S0	N,0;	385	Q96JY0	381	391	4	BI2,BIII3,BI2,BIII3,YI3,YIII3,YI3,YIII3,
34461	150.79	1131.01	1131.27	4	1131.26	4.29677	4520.02	C184H304N37O93	GGAADAPGLLGVPSNASVNASSADEPIAPR	G1dEN19GlcNAc	10	01Y41Y41M(31M21M)61M(31M21M)61M21M	30	176.05	N2H8F0S0	N,0;	38	Q8WZ71	20	49	4	03AI4,04AI4,YI3,YI3,
34461	150.79	1131.01	1131.27	4	1131.26	4.29677	4520.02	C184H304N37O93	GGAADAPGLLGVPSNASVNASSADEPIAPR	G1dEN15GlcNAc	10	01Y41Y41M(31M21M)61M(31M21M)61M21M	30	176.05	N2H8F0S0	N,0;	34	Q8WZ71	20	49	4	03AI4,04AI4,YI3,YI3,
36167	156.1	1466.64	1466.64	3	1466.63	8.10433	4395.87	C176H292N29O99	ENVSDLTLGPGNSPITR	E1dEN2GlcNAc	7	01Y41Y41M(31M41Y41L)61M(21Y41L32S)61Y41L32S	34	176.05	N5H6F0S2	N,3;	63	Q6DCA0	62	78	0
35164	152.2	1518.37	1518.03	3	1518.03	3.56444	4550.06	C190H306N37O85S1Ct4	FVAHPNCQQQLLTIWYENLSGLR	F1dEC7CamN18GlcNAc	8	01Y41Y41M(31M21M21M)61M(31M21M)61M	32	176.05	N2H8F0S0	N,1;	325	Q13507	308	330	0
31291	136.99	1282.54	1282.88	3	1282.88	-0.245511	3844.62	C158H243N30O77Ct4	YHYNGTFLDGTLFDSSHNR	Y1dEN4GlcNAc	17	01Y41Y41M(31M)61M(31M21M)61M21M	27	176	N2H7F0S0	N,2;	174	O95302	171	189	3	04AI4,YI3,YI3,
36540	156.91	1202.88	1203.21	3	1203.21	3.60702	3606.6	C146H249N22O81	TNIQDNESTLEVTSLK	T1dEN6GlcNAcK16dE	6	01Y41Y41M(31M21M)61M(31M21M)61M21M	35	175.98	N2H8F0S0	N,0;	905	Q9BX63	900	915	3	02AI3,04AI4,YI3,
28184	124.14	1319.89	1319.89	3	1319.9	-9.60985	3955.69	C156H260N27O87Ct4	SDSSPVNYTVIQESPEEGVR	S1dEN7GlcNAc	5	01Y41Y41M(31M21M21M31G)61M(31M)61M	27	175.97	N2H8F0S0	N,0;	296	Q3SXY7	290	309	1	25AIII2,
37158	160.04	1431.39	1431.15	4	1431.14	9.39148	5718.53	C225H382N47O113S2Ct8	ALNPGESTACQSSVAGMEGSVHLITGDSSINYTEK	A1dEC10CamN31GlcNAcK35dE	7	01Y41Y41M(31M)61M(21Y41L31Y41L)61Y41L	31	175.97	N5H6F0S0	N,2;	360	P13056	330	364	0
22089	98.98	1299.04	1298.55	4	1298.55	3.84274	5189.15	C204H335N40O108S2Ct4	HHCPGLSGRITYTPENLCR	H1dEC3CamN16GlcNAcC18Cam	6	01Y41Y41M(31M41Y41L32S)61M(21Y41L32S)61Y41L32S	46	175.88	N5H6F0S3	N,2;	394	Q8IYM2	379	397	22	02AI2,02AII2,02AIII2,02AI4,02AIII4,BI1,BII1,BIII1,CI1,CII1,CIII1,35AI4,35AIII4,25AI2,25AII2,25AIII2,15AIII4,BI2,BII2,BIII2,CI2,CII2,CIII2,35AI3,35AII3,35AIII3,BI3,BII3,BIII3,BIII4,YI1,YI2,02XI1,YI6,YII6,YIII6,YI3,ZI1,YI1,YI2,YI4,YII4,YIII4,YI6,YII6,YIII6,
24855	109.38	1210.87	1210.87	3	1210.86	1.63132	3629.57	C138H242N27O74S2Ct8	SHTGERLFQCNLCGK	S1dEC10CamN11GlcNAcC13CamK15dE	6	01Y41Y41M(31M21M21M31G)61M(31M)61M	27	175.87	N2H8F0S0	N,0;	387	Q9BUG6	377	391	0
15843	71.16	1058.52	1058.18	3	1058.18	-3.28823	3171.52	C119H228N17O70Ct12	LLNESETKVQK	L1dEN3GlcNAcK8dEK11dE	5	01Y41Y41M(31M21M21M)61M(31M21M)61M	27	175.86	N2H8F0S0	N,1;	454	Q8NA03	452	462	0
24209	107.49	931.947	931.951	4	931.94	11.2481	3723.73	C156H264N23O79	EAINYSQQLAKANLK	E1dEN4GlcNAcK11dEK15dE	5	01Y41Y41M(31M21M21M31G31G)61M(31M)61M	30	175.81	N2H9F0S0	N,3;	728	O15078	725	739	0
28666	126.21	1458.28	1458.28	3	1458.28	2.73009	4370.81	C178H285N26O99	LQEELNTTDLYSYR	L1dEN6GlcNAc	6	01Y41Y41M(31M41Y41L31Y41L32S)61M61Y41L32S	35	175.79	N5H6F0S2	N,0;	127	Q6YHU6	122	135	0
26101	114.55	922.412	921.416	3	921.416	-0.178585	2761.23	C106H186N17O60Ct8	IFSHNSPGNK	I1dEN9GlcNAcK10dE	5	01Y41Y41M(31M21M)61M(31M21M)61M	31	175.77	N2H7F0S0	N,0;	619	O75762	611	620	4	BI2,YI3,ZI3,YI3,
36686	158.31	1575.68	1575.7	3	1575.68	13.8404	4723.02	C195H313N30O103	HTNVSILYADIVGFTR	H1dEN3GlcNAc	5	01Y41Y41M(31M41Y41L32S)61M(21Y41L32S)61Y41L32S	51	175.76	N5H6F0S3	N,1;	288	Q08462	286	301	2	YI5,YII5,YIII5,YI6,YII6,YIII6,
26711	118.86	1044.48	1044.48	3	1044.48	1.85898	3130.42	C127H221N20O67S1	AVQCLNTSSKEGK	A1dEC4CamN6GlcNAcK10dEK13dE	5	01Y41Y41M(31M21M)61M(31M21M)61M	27	175.69	N2H7F0S0	N,2;	2556	Q5T4S7	2551	2563	3	BI2,YI3,YI3,
36184	157.48	1148.86	1148.86	3	1148.86	0.9836	3443.55	C134H232N27O68S1Ct8	NKNISHVHTMDFSPR	N1dEK2dEN3GlcNAc	5	01Y41Y41M(31M21M21M)61M(31M)61M	30	175.68	N2H7F0S0	N,0;	520	Q9Y5J1	518	532	4	BI2,BIII3,BI2,BIII3,YI3,YIII3,YI3,YIII3,
19515	87.5	914.487	913.728	3	913.729	-1.61619	2738.17	C105H181N18O62Ct4	AFNQSSNLTR	A1dEN7GlcNAc	5	01Y41Y41M(31M)61M(31M21M)61M21M	29	175.67	N2H7F0S0	N,1;	468	Q03923	462	471	2	YI3,YI3,
19515	87.5	914.487	913.728	3	913.729	-1.61619	2738.17	C105H181N18O62Ct4	AFNQSSNLTR	A1dEN3GlcNAc	5	01Y41Y41M(31M)61M(31M21M)61M21M	29	175.67	N2H7F0S0	N,1;	464	Q03923	462	471	2	YI3,YI3,
31940	139.61	1382.6	1382.59	3	1382.6	-6.27724	4143.79	C164H276N29O88S1Ct4	EVTMLSTFHNDTVIEVNNR	E1dEN10GlcNAc	5	01Y41Y41M(31M21M21M31G)61M(31M21M)61M	33	175.61	N2H9F0S0	N,1;	401	Q96DM1	392	410	0
29340	128.61	1149.52	1150.03	4	1150.02	9.70651	4595.04	C185H305N40O89S1Ct4	EEVRNLSGSLAAIQEEMGAYGYEDLQQR	E1dEN5GlcNAc	8	01Y41Y41M(31M)61M(31M21M)61M	25	175.6	N2H6F0S0	N,1;	155	O95897	151	178	5	BI2,BI2,BI2,YI3,YI3,
31607	138.26	1210.55	1209.88	3	1209.87	6.22864	3626.59	C141H241N28O78Ct4	DRSVPNLTEGSLHEPGR	D1dEN6GlcNAc	5	01Y41Y41M(31M21M21M31G)61M(31M)61M	30	175.59	N2H8F0S0	N,0;	965	Q96NW4	960	976	1	12AIII4,
27785	122.41	1453.26	1453.59	3	1453.59	-1.59298	4356.76	C174H279N30O96S1	NCSFQPERYSVSTR	N1GlcNAc@dEC2Cam	6	01Y41Y41M(31M41Y41L31Y41L32S)61M61Y41L32S	51	175.56	N5H6F0S2	N,0;	844	O15031	844	857	6	35AI5,35AII5,BII5,35XII4,03XII4,14XII4,YII4,14XII5,
26098	114.54	918.115	919.746	3	919.743	3.5995	2756.21	C108H187N20O62	AQAGSNQSRGK	A1dEN6GlcNAcK11dE	5	01Y41Y41M(31M21M)61M(31M21M)61M	30	175.54	N2H7F0S0	N,1;	88	Q96PY0	83	93	4	BI2,YI3,ZI3,YI3,
[truncated: 11,888 more rows]
