# Supplementary material for: Comparative glycoproteomics study on the surface of SKOV3 versus IOSE80 cell lines
Source: Front Chem. 2022 Nov 22;10:1010642. doi: 10.3389/fchem.2022.1010642 (PMC9723240; doi:10.3389/fchem.2022.1010642)
Supplement: Supplementary file 7 [file Table5.XLSX]

## Sheet: TR123_QuanIDs_4041
Spectrum Index	RT(min)	Isom/z	Expm/z	z	Theom/z	IPMD(ppm)	TheoMM(m/z)	MolFormula	p-Seq	p-PTMs	p-MPs	g-Linkage	g-MPs	-log(pscore)	Composition	Gly-bracket	GlycoSite	Accession Number	Start	End	GF score	Structure-diagnostic ions	TR1	TR2	TR3	Count
19992	90.55	1131.14	1130.81	3	1130.81	2.15449	3389.4	C127H222N21O81Ct4	AAEIASSDSANVSSR	A1dEN11GlcNAc	5	01Y41Y41M(31M21M21M)61M(31M21M)61M21M	28	126.46	N2H9F0S0	N,0;	525	P42338	515	529	2	45AI3,04AI4,	-0.00308216	0.27477	0.111869	3
19992	90.55	1131.14	1130.81	3	1130.81	2.15449	3389.4	C127H222N21O81Ct4	AAEIASSDSANVSSR	A1dEN11GlcNAc	5	01Y41Y41M(31M21M21M31G)61M(31M21M)61M	29	128.5	N2H9F0S0	N,0;	525	P42338	515	529	0		-0.00308216			1
20014	90.65	1129.14	1129.47	3	1129.47	4.45805	3385.39	C131H222N21O81	AAEIASSDSANVSSR	A1dEN11GlcNAc	6	01Y41Y41M(31M21M21M31G31G)61M(31M)61M	29	123.57	N2H9F0S0	N,0;	525	P42338	515	529	0		0.182848	0.27477	0.304663	3
36465	158.68	1214.57	1214.91	3	1214.9	12.8812	3641.68	C148H250N27O74Ct4	AAFSGNLTALPSHLVPAGR	A1dEN6GlcNAc	5	01Y41Y41M(31M21M)61M(31M21M)61M21M	26	89.79	N2H8F0S0	N,1;	26	Q9ULI1	21	39	2	04AI4,YI3,	-0.0847477			1
36465	158.68	1214.57	1214.91	3	1214.9	12.8812	3641.68	C148H250N27O74Ct4	AAFSGNLTALPSHLVPAGR	A1dEN6GlcNAc	5	01Y41Y41M(31M21M21M)61M(31M21M)61M	27	104.8	N2H8F0S0	N,1;	26	Q9ULI1	21	39	0		-0.0847477			1
36465	158.68	1214.57	1214.91	3	1214.9	12.8812	3641.68	C148H250N27O74Ct4	AAFSGNLTALPSHLVPAGR	A1dEN6GlcNAc	5	01Y41Y41M(31M21M21M31G)61M(31M)61M	27	104.8	N2H8F0S0	N,1;	26	Q9ULI1	21	39	1	25AIII2,	-0.0847477			1
28345	124.85	1605.35	1606.35	3	1606.36	-5.08079	4815.06	C185H317N28O108Ct12	AAGKGYENEDNYSNIK	A1dEK4dEN11GlcNAcK16dE	5	01Y41Y41M(31M21Y(31F)41L21F)61M(21Y41L32S)61Y41L32S	32	86.95	N5H6F2S2	N,1;	262	Q9Y216	252	267	0			2.34261		1
28352	124.47	1508.65	1508.98	3	1508.99	-2.57282	4522.94	C173H297N28O100Ct12	AAGKGYENEDNYSNIK	A1dEK4dEN11GlcNAcK16dE	6	01Y41Y41M(31M41Y41L31Y41L32S)61M61Y41L32S	39	169.49	N5H6F0S2	N,2;	262	Q9Y216	252	267	3	03AI5,03AII5,35AI5,35AII5,YII4,			1.93979	1
28352	124.47	1508.65	1508.98	3	1508.99	-2.57282	4522.94	C173H297N28O100Ct12	AAGKGYENEDNYSNIK	A1dEK4dEN11GlcNAcK16dE	6	01Y41Y41M(31M41Y41L32S)61M(21Y41L32S)61Y41L	38	159.02	N5H6F0S2	N,2;	262	Q9Y216	252	267	0				1.93979	1
28345	124.85	1605.35	1606.01	3	1606.02	-2.84394	4814.04	C184H314N29O108Ct12	AAGKGYENEDNYSNIK	A1dEK4dEN11GlcNAcK16dE	5	01Y41Y41M(31M41Y41L32S)61M(21Y41L32S)61Y41L32S	44	149.5	N5H6F0S3	N,1;	262	Q9Y216	252	267	1	YI6,YII6,YIII6,		2.40333		1
28219	125.46	1209.28	1210.52	4	1210.53	-3.30623	4837.08	C193H323N32O104S1Ct4	AAGLRYPEPDMVDILNR	A1dEN16GlcNAc	6	01Y41Y41M(31M(21Y41L31Y41L)41Y41L31Y)61M61Y41L32S	53	73.76	N7H7F0S1	N,2;	294	Q96FT7	279	295	3	ZII3,YII3,01XII4,01XIII4,	-0.444417			1
31494	137.3	1228.88	1228.52	3	1228.53	-8.09414	3682.57	C146H245N24O79S1Ct4	AANMSDVSDLRIFYR	A1dEN3GlcNAc	5	01Y41Y41M(31M21M21M)61M(31M21M)61M21M	31	132.64	N2H9F0S0	N,0;	352	P08922	350	364	0				1.02647	1
31494	137.3	1228.88	1228.52	3	1228.53	-8.09414	3682.57	C146H245N24O79S1Ct4	AANMSDVSDLRIFYR	A1dEN3GlcNAc	5	01Y41Y41M(31M21M21M31G31G)61M(31M)61M	30	113.23	N2H9F0S0	N,0;	352	P08922	350	364	0				1.02647	1
28188	125.33	1463.27	1463.95	3	1463.96	-7.01568	4387.85	C174H288N29O95S1Ct4	AANMSDVSDLRIFYR	A1dEN3GlcNAc	5	01Y41Y41M(31M41Y41L)61M(21Y41L32S)61Y41L32S	27	70.1	N5H6F0S2	N,2;	352	P08922	350	364	1	CIII3,	0.64533			1
28319	125.89	1463.61	1463.95	3	1463.96	-6.51538	4387.85	C174H288N29O95S1Ct4	AANMSDVSDLRIFYR	A1dEN3GlcNAc	5	01Y41Y41M(31M41Y41L31Y41L32S)61M61Y41L32S	42	162.04	N5H6F0S2	N,2;	352	P08922	350	364	7	35AI5,35AII5,BII5,23XII3,35XII4,03XII4,14XII4,YII4,14XII5,	0.819689			1
28188	125.33	1463.27	1463.95	3	1463.96	-7.01568	4387.85	C174H288N29O95S1Ct4	AANMSDVSDLRIFYR	A1dEN3GlcNAc	5	01Y41Y41M(31M41Y41L32S)61M(21Y41L32S)61Y41L	29	77.45	N5H6F0S2	N,2;	352	P08922	350	364	1	23XIII3,	0.64533			1
40209	171.93	1199.92	1199.92	5	1199.93	-7.78657	5992.61	C241H400N45O122S2Ct4	AANSQVGFESTAFQLMNITAGTSHVMISR	A1dEN17GlcNAc	6	01Y41Y41M(31M(21Y(31F)41L31Y)41Y41L)61M61Y41L31Y41L31L	38	75.43	N7H8F1S0	N,0;	4899	Q8WXG9	4883	4911	0				-0.287755	1
40209	171.93	1199.92	1199.92	5	1199.93	-7.78657	5992.61	C241H400N45O122S2Ct4	AANSQVGFESTAFQLMNITAGTSHVMISR	A1dEN17GlcNAc	6	01Y41Y41M(31M(21Y(31F)41L31Y41L)41Y)61M61Y41L31Y41L31L	37	75.43	N7H8F1S0	N,0;	4899	Q8WXG9	4883	4911	0				-0.287755	1
40352	172.52	1198.91	1199.92	5	1199.93	-5.85368	5992.61	C241H400N45O122S2Ct4	AANSQVGFESTAFQLMNITAGTSHVMISR	A1dEN17GlcNAc	7	01Y41Y41M(31M(21Y(31F)41L31Y41L)41Y41L)61M(21Y41L)61Y41L	37	78.4	N7H8F1S0	N,0;	4899	Q8WXG9	4883	4911	0				-0.575423	1
39745	172.17	1199.52	1199.92	5	1199.93	-8.70216	5992.61	C241H400N45O122S2Ct4	AANSQVGFESTAFQLMNITAGTSHVMISR	A1dEN17GlcNAc	7	01Y41Y41M(31M(21Y41L)41Y41L)61M(21Y(31F)41L31Y41L31L)61Y	35	80.5	N7H8F1S0	N,0;	4899	Q8WXG9	4883	4911	0		0.114467			1
40209	171.93	1199.92	1199.92	5	1199.93	-7.78657	5992.61	C241H400N45O122S2Ct4	AANSQVGFESTAFQLMNITAGTSHVMISR	A1dEN17GlcNAc	6	01Y41Y41M(31M(21Y41L31Y41L)41Y31F)61M61Y41L31Y41L31L	38	81.68	N7H8F1S0	N,0;	4899	Q8WXG9	4883	4911	0				-0.287755	1
39998	171.79	1199.52	1199.92	5	1199.93	-8.29523	5992.61	C241H400N45O122S2Ct4	AANSQVGFESTAFQLMNITAGTSHVMISR	A1dEN17GlcNAc	9	01Y41Y41M(31M41Y41L31Y41L)61M(21Y(31F)41L31Y41L)61Y41L	30	90.15	N7H8F1S0	N,0;	4899	Q8WXG9	4883	4911	0			-0.154982	-0.575423	2
39745	172.17	1199.52	1199.92	5	1199.93	-8.70216	5992.61	C241H400N45O122S2Ct4	AANSQVGFESTAFQLMNITAGTSHVMISR	A1dEN17GlcNAc	7	01Y41Y41M(31M41Y41L31Y41L)61M(21Y(31F)41L31Y41L31L)61Y	38	87.66	N7H8F1S0	N,0;	4899	Q8WXG9	4883	4911	0		0.114467			1
39998	171.79	1199.52	1199.92	5	1199.93	-8.29523	5992.61	C241H400N45O122S2Ct4	AANSQVGFESTAFQLMNITAGTSHVMISR	A1dEN17GlcNAc	9	01Y41Y41M(31M41Y41L31Y41L)61M(21Y41L31Y41L)61Y(31F)41L	34	91.75	N7H8F1S0	N,0;	4899	Q8WXG9	4883	4911	0			-0.154982		1
28078	124.85	1511.99	1511.32	3	1511.31	4.6479	4529.92	C176H302N27O98S2Ct8	ACENSCILYSDLGLPK	A1dEC2CamN4GlcNAcC6CamK16dE	5	01Y41Y41M(31M41Y41L31Y41L32S)61M61Y41L32S	32	147.25	N5H6F0S2	N,1;	78	Q14201	75	90	2	35AI5,35AII5,YII4,	0.796239			1
28078	124.85	1511.99	1511.32	3	1511.31	4.6479	4529.92	C176H302N27O98S2Ct8	ACENSCILYSDLGLPK	A1dEC2CamN4GlcNAcC6CamK16dE	5	01Y41Y41M(31M41Y41L32S)61M(21Y41L32S)61Y41L	32	142.86	N5H6F0S2	N,1;	78	Q14201	75	90	0		0.796239			1
18833	85.15	1089.47	1088.81	3	1088.8	2.15649	3263.39	C123H216N25O71S1Ct4	ACRDHTTILSGNR	A1dEC2CamN12GlcNAc	5	01Y41Y41M(31M21M)61M(31M21M)61M21M	24	92.74	N2H8F0S0	N,0;	60	Q6ZRP5	49	61	2	YI3,YI3,	2.37165			1
18833	85.15	1089.47	1088.81	3	1088.8	2.15649	3263.39	C123H216N25O71S1Ct4	ACRDHTTILSGNR	A1dEC2CamN12GlcNAc	5	01Y41Y41M(31M21M21M)61M(31M21M)61M	26	98.99	N2H8F0S0	N,0;	60	Q6ZRP5	49	61	0		2.37165			1
18833	85.15	1089.47	1088.81	3	1088.8	2.15649	3263.39	C123H216N25O71S1Ct4	ACRDHTTILSGNR	A1dEC2CamN12GlcNAc	5	01Y41Y41M(31M21M21M31G)61M(31M)61M	26	98.99	N2H8F0S0	N,0;	60	Q6ZRP5	49	61	0		2.37165			1
36823	158.83	1264.16	1264.96	5	1264.97	-8.63638	6317.79	C265H419N50O126	ADTHDEILEGLNFNLTEIPEAQIHEGFQELLR	A1dEN14GlcNAc	7	01Y41Y41M(31M41Y41L)61M(21Y41L32S)61Y41L32S	31	108.78	N5H6F0S2	N,0;	107	P01009	94	125	0			-1.62221		1
36823	158.83	1264.16	1264.96	5	1264.97	-8.63638	6317.79	C265H419N50O126	ADTHDEILEGLNFNLTEIPEAQIHEGFQELLR	A1dEN14GlcNAc	7	01Y41Y41M(31M41Y41L31Y41L32S)61M61Y41L32S	37	123.75	N5H6F0S2	N,0;	107	P01009	94	125	0			-1.62221		1
36823	158.83	1264.16	1264.96	5	1264.97	-8.63638	6317.79	C265H419N50O126	ADTHDEILEGLNFNLTEIPEAQIHEGFQELLR	A1dEN14GlcNAc	7	01Y41Y41M(31M41Y41L32S)61M(21Y41L32S)61Y41L	30	108.78	N5H6F0S2	N,0;	107	P01009	94	125	0			-1.62221		1
34745	150.65	1131.51	1131.01	4	1131.02	-3.33635	4519.03	C183H305N34O93Ct4	AELDLRPHGLGLFENSSAPR	A1dEN15GlcNAc	5	01Y41Y41M(31M(21Y(31F)41L)41Y31F)(41Y)61M(31M)61M	19	84.14	N5H6F2S0	N,1;	214	Q9UMF0	200	219	0			1.38217		1
34745	150.65	1131.51	1131.01	4	1131.02	-3.33635	4519.03	C183H305N34O93Ct4	AELDLRPHGLGLFENSSAPR	A1dEN15GlcNAc	5	01Y41Y41M(31M(21Y41L31Y31F)41Y31F)61M(31M)61M	20	82	N5H6F2S0	N,1;	214	Q9UMF0	200	219	0			1.38217		1
17708	79.06	1002.45	1002.45	3	1002.44	4.18403	3004.31	C122H203N20O66	AEPPLNASASDQGEK	A1dEN6GlcNAcK15dE	18	01Y41Y41M(31M)61M(31M21M)61M	19	118.92	N2H6F0S0	N,6;	931	Q9Y4L1	926	940	3	BI2,YI3,YI3,	0.100558	0.330732	0.333052	3
17708	79.06	1002.45	1002.45	3	1002.44	4.18403	3004.31	C122H203N20O66	AEPPLNASASDQGEK	A1dEN6GlcNAcK15dE	18	01Y41Y41M(31M21M)61M(31M)61M	21	123.33	N2H6F0S0	N,6;	931	Q9Y4L1	926	940	5	BI2,CI2,BI2,YI3,YI3,	0.100558	0.330732	0.333052	3
18264	82.49	1078.79	1078.79	3	1078.8	-6.45032	3233.38	C127H214N23O68S1Ct4	AFANSSHLTVHMR	A1dEN4GlcNAc	6	01Y41Y41M(31M21M21M)61M(31M21M)61M	18	71.73	N2H8F0S0	N,2;	364	Q9BR84	361	373	0		0.809238			1
18264	82.49	1078.79	1078.79	3	1078.8	-6.45032	3233.38	C127H214N23O68S1Ct4	AFANSSHLTVHMR	A1dEN4GlcNAc	6	01Y41Y41M(31M21M21M31G)61M(31M)61M	19	71.73	N2H8F0S0	N,2;	364	Q9BR84	361	373	0		0.809238			1
36337	156.81	1202.88	1202.88	3	1202.87	4.44255	3605.6	C150H242N27O74	AFNHSAQLAVHEKTHT	A1dEN3GlcNAcK13dE	5	01Y41Y41M(31M21M)61M(31M21M)61M21M	44	213.93	N2H8F0S0	N,0;	502	Q8IW36	500	515	4	02AI3,04AI4,YI3,YI3,		-1.41221		1
36100	157.12	1203.22	1202.88	3	1202.87	2.81884	3605.6	C150H242N27O74	AFNHSAQLAVHEKTHT	A1dEN3GlcNAcK13dE	5	01Y41Y41M(31M21M21M)61M(31M21M)61M	43	223.61	N2H8F0S0	N,0;	502	Q8IW36	500	515	0		-1.05228	-1.41221		2
36337	156.81	1202.88	1202.88	3	1202.87	4.44255	3605.6	C150H242N27O74	AFNHSAQLAVHEKTHT	A1dEN3GlcNAcK13dE	5	01Y41Y41M(31M21M21M31G)61M(31M)61M	41	220.44	N2H8F0S0	N,0;	502	Q8IW36	500	515	2	12AIII4,25AIII2,	-1.05228	-1.41221		2
25874	115.02	867.395	867.066	3	867.07	-5.11517	2598.19	C107H181N18O55	AFNKGSNLTR	A1dEK4dEN7GlcNAc	5	01Y41Y41M(31M)61M(31M21M)61M	27	114.68	N2H6F0S0	N,0;	394	Q3KNS6	388	397	4	BI2,YI3,YI3,YI3,	-3.57448			1
25874	115.02	867.395	867.066	3	867.07	-5.11517	2598.19	C107H181N18O55	AFNKGSNLTR	A1dEK4dEN7GlcNAc	5	01Y41Y41M(31M21M)61M(31M)61M	27	109.96	N2H6F0S0	N,0;	394	Q3KNS6	388	397	4	BI2,CI2,YI3,YI3,	-3.57448			1
19229	87	1021.43	1021.1	3	1021.1	-3.6429	3060.3	C118H203N18O71Ct4	AFNNSSILNR	A1dEN3GlcNAc	5	01Y41Y41M(31M21M21M)61M(31M21M)61M21M	40	216.68	N2H9F0S0	N,1;	487	Q9P255	485	494	1	04AI4,	2.93478			1
19229	87	1021.43	1021.1	3	1021.1	-3.6429	3060.3	C118H203N18O71Ct4	AFNNSSILNR	A1dEN3GlcNAc	5	01Y41Y41M(31M21M21M31G)61M(31M21M)61M	40	235.59	N2H9F0S0	N,1;	487	Q9P255	485	494	0		2.93478			1
26083	114.87	867.735	867.065	3	867.058	7.67791	2598.16	C106H177N18O56	AFNQLSNLTR	A1dEN7GlcNAc	5	01Y41Y41M(31M)61M(31M21M)61M	25	130.7	N2H6F0S0	N,1;	347	Q03924	341	350	4	BI2,YI3,ZI3,YI3,		-3.28082	-3.18614	2
26023	114.6	922.128	921.082	3	921.076	7.18868	2760.21	C112H187N18O61	AFNQLSNLTR	A1dEN7GlcNAc	5	01Y41Y41M(31M)61M(31M21M)61M21M	32	214.45	N2H7F0S0	N,0;	347	Q03924	341	350	4	YI3,ZI3,YI3,YI3,		-3.5706		1
26083	114.87	867.735	867.065	3	867.058	7.67791	2598.16	C106H177N18O56	AFNQLSNLTR	A1dEN7GlcNAc	5	01Y41Y41M(31M21M)61M(31M)61M	24	121.12	N2H6F0S0	N,1;	347	Q03924	341	350	3	BI2,YI3,YI3,		-3.28082		1
26023	114.6	922.128	921.082	3	921.076	7.18868	2760.21	C112H187N18O61	AFNQLSNLTR	A1dEN7GlcNAc	5	01Y41Y41M(31M21M)61M(31M21M)61M	32	219.75	N2H7F0S0	N,0;	347	Q03924	341	350	5	BI2,YI3,ZI3,YI3,YI3,		-3.5706		1
25807	114.72	922.129	921.083	3	921.076	7.58627	2760.21	C112H187N18O61	AFNQLSNLTR	A1dEN7GlcNAc	5	01Y41Y41M(31M21M21M)61M(31M)61M	29	171.82	N2H7F0S0	N,0;	347	Q03924	341	350	4	BI2,BIII3,BI2,BIII3,YI3,YIII3,YI3,YIII3,	-3.47199			1
26109	116.11	1035.13	1034.47	3	1034.46	2.11705	3100.38	C122H207N24O65Ct4	AFNQSSALIQHQR	A1dEN3GlcNAc	5	01Y41Y41M(31M)61M(31M21M)61M21M	33	176.78	N2H7F0S0	N,3;	494	B4DU55	492	504	4	04AI4,YI3,ZI3,YI3,	0.897961			1
26109	116.11	1035.13	1034.47	3	1034.46	2.11705	3100.38	C122H207N24O65Ct4	AFNQSSALIQHQR	A1dEN3GlcNAc	5	01Y41Y41M(31M21M)61M(31M21M)61M	31	172.21	N2H7F0S0	N,3;	494	B4DU55	492	504	3	BI2,YI3,YI3,	0.897961			1
22870	100.51	1502.28	1502.62	3	1502.63	-7.73948	4503.86	C175H288N33O100Ct4	AFNQSSHLTEHRR	A1dEN3GlcNAc	5	01Y41Y41M(31M41Y41L32S)61M(21Y41L32S)61Y41L32S	37	79.04	N5H6F0S3	N,3;	362	Q8IW36	360	372	16	02AI2,02AII2,02AIII2,BI1,BII1,BIII1,CI1,CII1,CIII1,35AI4,35AIII4,BI2,BII2,BIII2,CI2,CII2,CIII2,35AI3,35AII3,35AIII3,BI3,BII3,BIII3,35AI4,35AIII4,BIII4,YI1,YI2,YI3,YI1,03XI4,03XIII4,14XII4,14XIII4,YI4,YII4,YIII4,			0.444105	1
28525	126.76	1004.14	1003.14	3	1003.15	-7.56233	3006.42	C113H213N16O66Ct12	AFNQSSKLTK	A1dEN3GlcNAcK7dEK10dE	5	01Y41Y41M(31M21M)61M(31M21M)61M21M	27	85.62	N2H8F0S0	N,3;	520	Q03923	518	527	4	45AI3,04AI4,YI3,YI3,	4.53062			1
28525	126.76	1004.14	1003.14	3	1003.15	-7.56233	3006.42	C113H213N16O66Ct12	AFNQSSKLTK	A1dEN3GlcNAcK7dEK10dE	5	01Y41Y41M(31M21M21M)61M(31M21M)61M	25	89.64	N2H8F0S0	N,3;	520	Q03923	518	527	0		4.53062			1
28525	126.76	1004.14	1003.14	3	1003.15	-7.56233	3006.42	C113H213N16O66Ct12	AFNQSSKLTK	A1dEN3GlcNAcK7dEK10dE	5	01Y41Y41M(31M21M21M31G)61M(31M)61M	24	85.62	N2H8F0S0	N,3;	520	Q03923	518	527	1	12AIII4,	4.53062			1
17770	79.22	1033.7	1033.2	4	1033.2	-4.16391	4127.77	C162H276N25O94Ct4	AFNRSTQLIR	A1dEN3GlcNAc	5	01Y41Y41M(31M41Y41L)61M(21Y(31F)41L32S)61Y(31F)41L32S	39	67.22	N5H6F2S2	N,0;	614	Q6NX49	612	621	0				1.30872	1
25689	114.18	1101.14	1100.81	3	1100.8	7.73815	3299.37	C137H212N23O70	AFNYSNSFQIHGR	A1dEN3GlcNAc	5	01Y41Y41M(31M21M)61M(31M21M)61M21M	23	130.34	N2H8F0S0	N,0;	318	Q9BUY5	316	328	2	YI3,YI3,	-0.958715			1
25689	114.18	1101.14	1100.81	3	1100.8	7.73815	3299.37	C137H212N23O70	AFNYSNSFQIHGR	A1dEN3GlcNAc	5	01Y41Y41M(31M21M21M)61M(31M21M)61M	24	132.46	N2H8F0S0	N,0;	318	Q9BUY5	316	328	0		-0.958715			1
25689	114.18	1101.14	1100.81	3	1100.8	7.73815	3299.37	C137H212N23O70	AFNYSNSFQIHGR	A1dEN3GlcNAc	5	01Y41Y41M(31M21M21M31G)61M(31M)61M	25	130.34	N2H8F0S0	N,0;	318	Q9BUY5	316	328	1	12AIII4,	-0.958715			1
27087	120.51	1096.95	1097.96	4	1097.96	4.62781	4386.8	C182H285N26O95S1	AFQSNCYFPLTDNK	A1dEC6CamN13GlcNAcK14dE	6	01Y41Y41M(31M41Y41L)61M(21Y41L32S)61Y41L32S	37	77.18	N5H6F0S2	N,1;	102	Q8WXI8	90	103	3	15AIII3,01AIII3,CIII3,	-2.7909			1
27087	120.51	1096.95	1097.96	4	1097.96	4.62781	4386.8	C182H285N26O95S1	AFQSNCYFPLTDNK	A1dEC6CamN13GlcNAcK14dE	6	01Y41Y41M(31M41Y41L31Y41L32S)61M61Y41L32S	37	81.21	N5H6F0S2	N,1;	102	Q8WXI8	90	103	3	03AI5,03AII5,35AI5,35AII5,YII4,	-2.7909			1
26082	114.46	1111.49	1111.83	3	1111.83	-2.68386	3332.48	C137H223N22O69Ct4	AFRPFTNYSIPTR	A1dEN7GlcNAc	5	01Y41Y41M(31M21M)61M(31M21M)61M21M	32	138.82	N2H8F0S0	N,1;	59	Q8WXA8	53	65	3	04AI4,YI3,YI3,			1.45622	1
26082	114.46	1111.49	1111.83	3	1111.83	-2.68386	3332.48	C137H223N22O69Ct4	AFRPFTNYSIPTR	A1dEN7GlcNAc	5	01Y41Y41M(31M21M21M)61M(31M21M)61M	30	134.66	N2H8F0S0	N,1;	59	Q8WXA8	53	65	0				1.45622	1
28689	127.47	1170.23	1171.24	4	1171.24	-3.49325	4679.93	C183H304N33O100S2Ct4	AFSCSVCNASFTTNGSLTR	A1dEC4CamC7CamN14GlcNAc	7	01Y41Y41M(31M41Y)61M(21Y41L31Y41L)61Y(31F)41L31Y	22	72.1	N7H6F1S0	N,1;	1035	Q9UL36	1022	1040	0		-0.886895			1
17713	79.08	964.102	964.1	3	964.093	7.49188	2889.26	C108H194N17O66Ct8	AFSNASDRAK	A1dEN4GlcNAcK10dE	5	01Y41Y41M(31M21M)61M(31M21M)61M21M	38	229.02	N2H8F0S0	N,1;	344	P08151	341	350	4	04AI4,YI3,YI3,YI3,		3.54558	3.30695	2
17713	79.08	964.102	964.1	3	964.093	7.49188	2889.26	C108H194N17O66Ct8	AFSNASDRAK	A1dEN4GlcNAcK10dE	5	01Y41Y41M(31M21M21M)61M(31M21M)61M	39	224.06	N2H8F0S0	N,1;	344	P08151	341	350	0			3.54558	3.30695	2
20285	91.06	1080.79	1080.79	3	1080.8	-5.38804	3239.37	C131H216N19O74	AFSNLSALR	A1dEN4GlcNAc	5	01Y41Y41M(31M)61M(21Y41L32S)61Y41L32S	32	104.23	N4H5F0S2	N,1;	380	A8MXY4	377	385	3	BIII1,YI3,YI3,		-0.272799		1
20285	91.06	1080.79	1080.79	3	1080.8	-5.38804	3239.37	C131H216N19O74	AFSNLSALR	A1dEN4GlcNAc	5	01Y41Y41M(31M41Y41L32S)61M61Y41L32S	37	116.51	N4H5F0S2	N,1;	380	A8MXY4	377	385	4	03AI5,BI4,BII4,35AI5,YI3,YII3,		-0.272799		1
28335	124.39	1609.04	1608.69	3	1608.69	1.27286	4822.04	C200H318N29O106	AGAAAASAAAYAAYGYNVSK	A1dEN17GlcNAcK20dE	5	01Y41Y41M(31M21Y(31F)41L31Y(31F)41L32S)61M61Y41L32S	34	88.66	N5H6F2S2	N,1;	1481	Q9ULG1	1465	1484	1	YII4,	-2.21869		-2.50897	2
28335	124.39	1609.04	1608.69	3	1608.69	1.27286	4822.04	C200H318N29O106	AGAAAASAAAYAAYGYNVSK	A1dEN17GlcNAcK20dE	5	01Y41Y41M(31M41Y41L)61M(21Y(31F)41L32S)61Y(31F)41L32S	35	93.5	N5H6F2S2	N,1;	1481	Q9ULG1	1465	1484	0				-2.50897	1
28381	124.59	1510	1511.32	3	1511.31	6.60747	4529.92	C188H298N29O98	AGAAAASAAAYAAYGYNVSK	A1dEN17GlcNAcK20dE	6	01Y41Y41M(31M41Y41L)61M(21Y41L32S)61Y41L32S	36	102.69	N5H6F0S2	N,1;	1481	Q9ULG1	1465	1484	1	CIII3,		-2.38112	-3.54957	2
28381	124.59	1510	1511.32	3	1511.31	6.60747	4529.92	C188H298N29O98	AGAAAASAAAYAAYGYNVSK	A1dEN17GlcNAcK20dE	6	01Y41Y41M(31M41Y41L31Y41L32S)61M61Y41L32S	39	103.42	N5H6F0S2	N,1;	1481	Q9ULG1	1465	1484	5	35AI5,35AII5,BII5,YII4,45XI3,14XII5,		-2.38112	-3.54957	2
28390	124.63	1608.02	1608.36	3	1608.35	6.9985	4821.02	C199H315N30O106	AGAAAASAAAYAAYGYNVSK	A1dEN17GlcNAcK20dE	6	01Y41Y41M(31M41Y41L32S)61M(21Y41L32S)61Y41L32S	41	156.68	N5H6F0S3	N,1;	1481	Q9ULG1	1465	1484	1	YI6,YII6,YIII6,			-3.21154	1
28832	126.93	1107.19	1106.94	4	1106.93	9.40847	4422.7	C170H281N22O112	AGGNTSEGR	A1dEN4GlcNAc	6	01Y(61F)41Y41M(31M41Y(31F)41L31Y41L32S)61M(21Y41L32S)61Y41L32S	43	98.88	N6H7F2S3	N,0;	823	Q9GZU2	820	828	0			-1.06724		1
28908	126.77	1106.19	1107.19	4	1107.19	4.24245	4423.72	C171H284N21O112	AGGNTSEGR	A1dEN4GlcNAc	5	01Y41Y41M(31M21Y(31F)41L31Y(31F)41L32S)61M21Y(31F)41L31Y(31F)41L32S	35	84.41	N6H7F4S2	N,0;	823	Q9GZU2	820	828	0				-1.89473	1
28967	127.52	1330.9	1330.57	3	1330.57	1.10302	3987.69	C164H248N37O75Ct4	AGGSHQEQPPYPSYNSNYWNSTAR	A1dEN20GlcNAc	6	01Y41Y41M(31M)61M(31M)61M	21	96.35	N2H5F0S0	N,1;	104	O95429	85	108	17	BI1,BII1,BIII1,BI2,24AI4,15AI3,ZI1,YI1,BI4,ZI2,YI2,YI3,YI4,YII4,YIII3,MH,02XI1,ZI1,YI1,02XI2,YI2,		-0.232984		1
28829	126.92	1383.6	1383.26	3	1383.25	6.96832	4145.73	C174H258N37O80	AGGSHQEQPPYPSYNSNYWNSTAR	A1dEN20GlcNAc	5	01Y41Y41M(31M)61M(31M21M)61M	26	161.49	N2H6F0S0	N,1;	104	O95429	85	108	3	BI2,YI3,YI3,	-0.317273	0.142381		2
28819	126.87	1438.28	1438.61	3	1438.6	1.05099	4311.79	C176H268N37O85Ct4	AGGSHQEQPPYPSYNSNYWNSTAR	A1dEN20GlcNAc	6	01Y41Y41M(31M)61M(31M21M)61M21M	28	124.44	N2H7F0S0	N,1;	104	O95429	85	108	3	04AI4,YI3,45XI3,		1.00417		1
28829	126.92	1383.6	1383.26	3	1383.25	6.96832	4145.73	C174H258N37O80	AGGSHQEQPPYPSYNSNYWNSTAR	A1dEN20GlcNAc	5	01Y41Y41M(31M21M)61M(31M)61M	27	161.49	N2H6F0S0	N,1;	104	O95429	85	108	4	BI2,BI2,YI3,YI3,	-0.317273	0.142381		2
28819	126.87	1438.28	1438.61	3	1438.6	1.05099	4311.79	C176H268N37O85Ct4	AGGSHQEQPPYPSYNSNYWNSTAR	A1dEN20GlcNAc	6	01Y41Y41M(31M21M)61M(31M21M)61M	27	134.86	N2H7F0S0	N,1;	104	O95429	85	108	3	BI2,YI3,YI3,	1.28107	1.00417	0.970517	3
28863	126.57	1493.3	1492.63	3	1492.62	2.94969	4473.84	C182H278N37O90Ct4	AGGSHQEQPPYPSYNSNYWNSTAR	A1dEN20GlcNAc	5	01Y41Y41M(31M21M)61M(31M21M)61M21M	28	160.54	N2H8F0S0	N,0;	104	O95429	85	108	3	04AI4,YI3,YI3,	1.22179	0.766742	0.985086	3
28620	127.16	1438.28	1438.61	3	1438.6	3.17232	4311.79	C176H268N37O85Ct4	AGGSHQEQPPYPSYNSNYWNSTAR	A1dEN20GlcNAc	5	01Y41Y41M(31M21M21M)61M(31M)61M	27	141.25	N2H7F0S0	N,1;	104	O95429	85	108	4	BI2,BIII3,BI2,BIII3,YI3,YIII3,YI3,YIII3,	1.28107			1
28799	126.78	1492.97	1492.63	3	1492.62	4.83069	4473.84	C182H278N37O90Ct4	AGGSHQEQPPYPSYNSNYWNSTAR	A1dEN20GlcNAc	5	01Y41Y41M(31M21M21M)61M(31M21M)61M	29	163.64	N2H8F0S0	N,0;	104	O95429	85	108	0		1.22179	0.669505	0.985086	3
28816	126.37	1546.64	1546.64	3	1546.64	2.82218	4635.9	C188H288N37O95Ct4	AGGSHQEQPPYPSYNSNYWNSTAR	A1dEN20GlcNAc	5	01Y41Y41M(31M21M21M)61M(31M21M)61M21M	30	160.15	N2H9F0S0	N,1;	104	O95429	85	108	1	04AI4,		0.261916	-0.00503841	2
28799	126.78	1492.97	1492.63	3	1492.62	4.83069	4473.84	C182H278N37O90Ct4	AGGSHQEQPPYPSYNSNYWNSTAR	A1dEN20GlcNAc	5	01Y41Y41M(31M21M21M31G)61M(31M)61M	29	161.51	N2H8F0S0	N,0;	104	O95429	85	108	0			0.669505		1
28816	126.37	1546.64	1546.64	3	1546.64	2.82218	4635.9	C188H288N37O95Ct4	AGGSHQEQPPYPSYNSNYWNSTAR	A1dEN20GlcNAc	5	01Y41Y41M(31M21M21M31G)61M(31M21M)61M	29	133.05	N2H9F0S0	N,1;	104	O95429	85	108	0			0.261916	-0.00503841	2
28816	126.37	1546.64	1546.64	3	1546.64	2.82218	4635.9	C188H288N37O95Ct4	AGGSHQEQPPYPSYNSNYWNSTAR	A1dEN20GlcNAc	5	01Y41Y41M(31M21M21M31G31G)61M(31M)61M	27	133.05	N2H9F0S0	N,1;	104	O95429	85	108	0				-0.00503841	1
19050	85.32	1209.5	1209.17	3	1209.17	-2.41017	3624.49	C140H231N26O81Ct4	AGHFQNTSSPSAR	A1dEN6GlcNAc	6	01Y41Y41M(31M)61M(21Y41L32S)61Y41L32S	34	107.01	N4H5F0S2	N,1;	177	P36941	172	184	0			2.07273		1
19050	85.32	1209.5	1209.17	3	1209.17	-2.41017	3624.49	C140H231N26O81Ct4	AGHFQNTSSPSAR	A1dEN6GlcNAc	6	01Y41Y41M(31M41Y41L32S)61M61Y41L32S	39	116.23	N4H5F0S2	N,1;	177	P36941	172	184	0			2.07273		1
27686	121.59	1005.45	1005.7	4	1005.69	13.9077	4017.73	C163H266N31O83S1	AGHPVLYCSARTPNR	A1dEC8CamN14GlcNAc	5	01Y(61F)41Y41M(31M41Y)61M61Y41L31Y41L32S	21	83.77	N5H5F1S1	N,0;	248	Q9UQ49	235	249	0				0.0302563	1
27927	124.18	1596	1597	3	1597.02	-9.39896	4787.04	C201H317N28O104	AGLEPFFDFIVSINGSR	A1dEN14GlcNAc	5	01Y41Y41M(31M21Y(31F)41L31Y(31F)41L32S)61M61Y41L32S	32	81.37	N5H6F2S2	N,1;	44	Q9H8Y8	31	47	1	YII4,	-0.549027			1
28157	123.62	1402.61	1402.61	3	1402.62	-6.8178	4203.83	C178H280N27O88	AGLEPFFDFIVSINGSR	A1dEN14GlcNAc	6	01Y41Y41M(31M41Y41L)61M(21Y41L32S)61Y41L	30	147.41	N5H6F0S1	N,1;	44	Q9H8Y8	31	47	0				-0.360991	1
28070	124.81	1124.73	1124.98	4	1124.99	-2.76346	4494.92	C189H297N28O96	AGLEPFFDFIVSINGSR	A1dEN14GlcNAc	5	01Y41Y41M(31M41Y41L)61M(21Y41L32S)61Y41L32S	35	80.99	N5H6F0S2	N,2;	44	Q9H8Y8	31	47	0		0.0449659			1
28157	123.62	1402.61	1402.61	3	1402.62	-6.8178	4203.83	C178H280N27O88	AGLEPFFDFIVSINGSR	A1dEN14GlcNAc	6	01Y41Y41M(31M41Y41L)61M61Y41L31Y41L32S	31	158	N5H6F0S1	N,1;	44	Q9H8Y8	31	47	0				-0.360991	1
28286	124.18	1124.99	1124.98	4	1124.99	-3.306	4494.92	C189H297N28O96	AGLEPFFDFIVSINGSR	A1dEN14GlcNAc	5	01Y41Y41M(31M41Y41L31Y41L32S)61M61Y41L32S	33	90.83	N5H6F0S2	N,3;	44	Q9H8Y8	31	47	0		0.0449659		-0.177582	2
27927	124.18	1596	1596.67	3	1596.68	-3.17504	4786.02	C200H314N29O104	AGLEPFFDFIVSINGSR	A1dEN14GlcNAc	5	01Y41Y41M(31M41Y41L32S)61M(21Y41L32S)61Y41L32S	37	132.85	N5H6F0S3	N,1;	44	Q9H8Y8	31	47	1	YI6,YII6,YIII6,	-0.413071			1
28043	123.12	1108.85	1109.19	3	1109.19	5.96192	3324.54	C129H231N24O67S1Ct8	AGNQTGLYVLRCSPK	A1dEN3GlcNAcC12CamK15dE	5	01Y41Y41M(31M21M)61M(31M21M)61M	27	145.56	N2H7F0S0	N,2;	418	O60674	416	430	4	BI2,BI2,YI3,YI3,			0.325628	1
28043	123.12	1108.85	1109.19	3	1109.19	5.96192	3324.54	C129H231N24O67S1Ct8	AGNQTGLYVLRCSPK	A1dEN3GlcNAcC12CamK15dE	5	01Y41Y41M(31M21M21M)61M(31M)61M	28	139	N2H7F0S0	N,2;	418	O60674	416	430	4	BI2,BIII3,BI2,BIII3,YI3,YIII3,YI3,YIII3,			0.325628	1
28355	124.48	1378.27	1378.93	3	1378.94	-4.96465	4132.8	C169H275N30O88	AGPDNNSPIQIFTIQTR	A1dEN5GlcNAc	5	01Y41Y41M(31M)61M(21Y41L32S)61Y41L32S	33	115.49	N4H5F0S2	N,1;	624	Q9UQ52	620	636	0				-1.34889	1
28355	124.48	1378.27	1378.93	3	1378.94	-4.96465	4132.8	C169H275N30O88	AGPDNNSPIQIFTIQTR	A1dEN5GlcNAc	5	01Y41Y41M(31M41Y41L32S)61M61Y41L32S	39	140.79	N4H5F0S2	N,1;	624	Q9UQ52	620	636	0				-1.34889	1
26809	118.15	1419.31	1419.64	3	1419.63	9.01118	4254.86	C179H281N32O86	AGSFFYPGGNVTYQGVAVTRSR	A1dEN10GlcNAc	8	01Y41Y41M(31M21M21M31G)61M(31M21M)61M	24	104.16	N2H9F0S0	N,1;	146	Q6UWV6	137	158	0			-1.78581	-2.09838	2
26809	118.15	1419.31	1419.64	3	1419.63	9.01118	4254.86	C179H281N32O86	AGSFFYPGGNVTYQGVAVTRSR	A1dEN10GlcNAc	8	01Y41Y41M(31M21M21M31G31G)61M(31M)61M	23	105.98	N2H9F0S0	N,1;	146	Q6UWV6	137	158	0			-1.78581		1
28311	124.29	1510.99	1511.32	3	1511.32	5.49363	4529.93	C181H298N29O100Ct4	AGYINEFVSISTNLTDR	A1dEN13GlcNAc	5	01Y41Y41M(31M41Y41L)61M(21Y41L32S)61Y41L32S	38	137.59	N5H6F0S2	N,0;	577	Q9NW08	565	581	1	CIII3,			0.944365	1
28078	124.85	1511.99	1511.32	3	1511.32	2.98973	4529.93	C181H298N29O100Ct4	AGYINEFVSISTNLTDR	A1dEN13GlcNAc	5	01Y41Y41M(31M41Y41L31Y41L32S)61M61Y41L32S	33	154.64	N5H6F0S2	N,0;	577	Q9NW08	565	581	2	35AI5,35AII5,YII4,	0.933085		0.944365	2
28078	124.85	1511.99	1511.32	3	1511.32	2.98973	4529.93	C181H298N29O100Ct4	AGYINEFVSISTNLTDR	A1dEN13GlcNAc	5	01Y41Y41M(31M41Y41L32S)61M(21Y41L32S)61Y41L	33	150.25	N5H6F0S2	N,0;	577	Q9NW08	565	581	0		0.933085			1
28484	125.02	1609.02	1608.36	3	1608.35	7.84869	4821.02	C192H315N30O108Ct4	AGYINEFVSISTNLTDR	A1dEN13GlcNAc	5	01Y41Y41M(31M41Y41L32S)61M(21Y41L32S)61Y41L32S	42	149.18	N5H6F0S3	N,0;	577	Q9NW08	565	581	20	02AI2,02AII2,02AIII2,BI1,BII1,BIII1,CI1,CII1,CIII1,35AI4,35AIII4,15AI2,15AII2,15AIII2,BI2,BII2,BIII2,CI2,CII2,CIII2,35AI3,35AII3,35AIII3,BI3,BII3,BIII3,35AI4,35AIII4,BIII4,02XI1,ZI1,YI1,ZI2,YI2,YI6,YII6,YIII6,YI3,YI4,YII4,YIII4,YI1,			0.898756	1
16579	73.81	941.056	941.726	3	941.72	6.96944	2822.14	C105H177N22O64Ct4	AHNHSDSNSPR	A1dEN3GlcNAc	5	01Y41Y41M(31M)61M(31M21M)61M21M	25	114.3	N2H7F0S0	N,1;	326	Q8N448	324	334	2	YI3,YI3,		0.553932		1
16541	73.52	941.393	941.728	3	941.72	8.91381	2822.14	C105H177N22O64Ct4	AHNHSDSNSPR	A1dEN3GlcNAc	5	01Y41Y41M(31M21M)61M(31M21M)61M	18	90.9	N2H7F0S0	N,1;	326	Q8N448	324	334	3	BI2,YI3,YI3,			0.448377	1
16579	73.81	941.056	941.726	3	941.72	6.96944	2822.14	C105H177N22O64Ct4	AHNHSDSNSPR	A1dEN3GlcNAc	5	01Y41Y41M(31M21M21M)61M(31M)61M	32	139.81	N2H7F0S0	N,1;	326	Q8N448	324	334	5	BI2,BIII3,CI2,CIII3,BI2,BIII3,YI3,YIII3,YI3,YIII3,		0.553932	0.448377	2
23592	103.84	1113.79	1114.47	3	1114.46	9.5383	3340.36	C125H215N22O79Ct4	AHSDSNLSASAAER	A1dEN6GlcNAc	6	01Y41Y41M(31M21M21M)61M(31M21M)61M21M	30	130.09	N2H9F0S0	N,2;	319	Q6PEV8	314	327	2	45AI3,04AI4,		1.06197		1
23592	103.84	1113.79	1114.47	3	1114.46	9.5383	3340.36	C125H215N22O79Ct4	AHSDSNLSASAAER	A1dEN6GlcNAc	6	01Y41Y41M(31M21M21M31G)61M(31M21M)61M	30	133.92	N2H9F0S0	N,2;	319	Q6PEV8	314	327	0			1.06197		1
34832	151.01	1130.76	1130.76	4	1130.75	9.63449	4517.98	C183H306N33O95S1	AIGEGRVVYIQNLSSDMSSR	A1dEN12GlcNAc	5	01Y(61F)41Y41M(31M(21Y41L21F)41Y41L)(41Y)61M61M	23	87.66	N5H6F2S0	N,0;	908	Q86YN6	897	916	0			0.443649		1
34832	151.01	1130.76	1130.76	4	1130.75	9.63449	4517.98	C183H306N33O95S1	AIGEGRVVYIQNLSSDMSSR	A1dEN12GlcNAc	5	01Y41Y41M(31M(21Y41L21F)41Y41L21F)(41Y)61M61M	25	95	N5H6F2S0	N,0;	908	Q86YN6	897	916	0			0.443649		1
27592	121.17	1452.93	1453.27	3	1453.27	-5.56728	4355.8	C184H280N27O93	AINGTWVGYEFPGYR	A1dEN3GlcNAc	5	01Y41Y41M(31M41Y41L31Y41L32S)61M61Y41L32S	39	141.2	N5H6F0S2	N,0;	155	P26998	153	167	0				-1.63931	1
27592	121.17	1452.93	1453.27	3	1453.27	-5.56728	4355.8	C184H280N27O93	AINGTWVGYEFPGYR	A1dEN3GlcNAc	5	01Y41Y41M(31M41Y41L32S)61M(21Y41L32S)61Y41L	35	128.06	N5H6F0S2	N,0;	155	P26998	153	167	0				-1.63931	1
27313	121.51	1550.29	1550.29	3	1550.31	-7.23423	4646.9	C195H297N28O101	AINGTWVGYEFPGYR	A1dEN3GlcNAc	6	01Y41Y41M(31M41Y41L32S)61M(21Y41L32S)61Y41L32S	40	107.58	N5H6F0S3	N,0;	155	P26998	153	167	0		-1.68391		-1.79261	2
36110	157.16	1172.5	1173.26	4	1173.26	0.826392	4688	C188H308N35O102	AINSTRTHLFDSRPR	A1dEN3GlcNAc	5	01Y41Y41M(31M41Y41L32S)61M(21Y41L32S)61Y41L32S	44	135.71	N5H6F0S3	N,1;	640	Q92626	638	652	21	02AI2,02AII2,02AIII2,45AI4,02AI4,02AIII4,BI1,BII1,BIII1,CI1,CII1,CIII1,35AI4,35AIII4,15AI2,15AII2,15AIII2,BI2,BII2,BIII2,CI2,CII2,CIII2,35AI3,35AII3,35AIII3,BI3,BII3,BIII3,35AI4,35AIII4,YI2,BIII4,02XI1,ZI1,YI1,YI2,YI5,YII5,YIII5,YI6,YII6,YIII6,YI3,	0.911833			1
36629	157.3	1097.83	1096.85	3	1096.85	-7.53306	3287.54	C131H228N27O66Ct4	ALAEVNSLRGNVSSYIR	A1dEN11GlcNAc	5	01Y41Y41M(31M21M)61M(31M)61M	25	69.61	N2H6F0S0	N,2;	49	Q5HYW3	39	55	3	BI2,CI2,YI3,			-0.537443	1
26843	118.31	1092.15	1091.81	3	1091.81	2.93045	3272.41	C128H219N20O74Ct4	ALGFENATQALGR	A1dEN6GlcNAc	17	01Y41Y41M(31M21M21M)61M(31M21M)61M21M	36	105.65	N2H9F0S0	N,2;	69	Q08380	64	76	4	45AI3,35AI3,04AI4,25XI4,25XII4,	0.523866	0.887853	0.541382	3
26945	118.36	1092.15	1091.81	3	1091.81	1.14156	3272.41	C128H219N20O74Ct4	ALGFENATQALGR	A1dEN6GlcNAc	16	01Y41Y41M(31M21M21M31G)61M(31M21M)61M	31	137.94	N2H9F0S0	N,4;	69	Q08380	64	76	1	35XI3,	0.523866	0.887853	0.720723	3
26945	118.36	1092.15	1091.81	3	1091.81	1.14156	3272.41	C128H219N20O74Ct4	ALGFENATQALGR	A1dEN6GlcNAc	16	01Y41Y41M(31M21M21M31G31G)61M(31M)61M	31	141.73	N2H9F0S0	N,4;	69	Q08380	64	76	1	02AI2,02AIII3,	0.523866	0.887853	0.720723	3
26207	115.42	1132.84	1132.51	3	1132.5	9.63762	3394.47	C138H225N28O68S1	ALMNGSESRFFVSSSQGR	A1dEN4GlcNAc	5	01Y41Y41M(31M)61M(31M21M)61M	24	153.62	N2H6F0S0	N,0;	268	P35613	265	282	2	BI2,YI3,		-1.58832		1
26207	115.42	1132.84	1132.51	3	1132.5	9.63762	3394.47	C138H225N28O68S1	ALMNGSESRFFVSSSQGR	A1dEN4GlcNAc	5	01Y41Y41M(31M21M)61M(31M)61M	26	173.62	N2H6F0S0	N,0;	268	P35613	265	282	4	BI2,BI2,YI3,YI3,		-1.58832		1
17276	77.07	932.407	932.407	3	932.41	-3.13313	2794.21	C111H193N14O67	ALNESKR	A1dEN3GlcNAcK6dE	6	01Y41Y41M(31M21M21M)61M(31M21M)61M21M	26	88.89	N2H9F0S0	N,1;	18	Q9UGN5	16	22	0			-1.206		1
17276	77.07	932.407	932.407	3	932.41	-3.13313	2794.21	C111H193N14O67	ALNESKR	A1dEN3GlcNAcK6dE	6	01Y41Y41M(31M21M21M31G)61M(31M21M)61M	24	88.89	N2H9F0S0	N,1;	18	Q9UGN5	16	22	0			-1.206		1
37071	160.94	1652.46	1653.72	4	1653.72	1.10678	6608.83	C259H436N49O138S2Ct8	ALNPGESTACQSSVAGMEGSVHLITGDSSINYTEK	A1dEC10CamN31GlcNAcK35dE	7	01Y(61F)41Y41M(31M(21Y41L32S)41Y41L32S)(41Y)61M(31M)61M	38	119.61	N5H7F1S2	N,2;	360	P13056	330	364	0		2.50658			1
37071	160.94	1652.46	1654.22	4	1654.22	2.13547	6610.85	C259H438N49O138S2Ct8	ALNPGESTACQSSVAGMEGSVHLITGDSSINYTEK	A1dEC10CamN31GlcNAcK35dE	7	01Y41Y41M(31M41Y41L)61M(21Y41L31Y41L31L)61Y41L31Y41L	41	110.63	N7H9F0S0	N,2;	360	P13056	330	364	1	03XI3,	1.4835			1
23752	104.17	1114.47	1114.8	3	1114.81	-8.41312	3341.42	C131H222N21O73S1Ct4	ALPNCSFPNLQR	A1dEN4GlcNAcC5Cam	5	01Y41Y41M(31M21M21M)61M(31M21M)61M21M	33	113.09	N2H9F0S0	N,0;	462	Q8N584	459	470	3	45AI3,04AI4,45AI4,			0.834413	1
23752	104.17	1114.47	1114.8	3	1114.81	-8.41312	3341.42	C131H222N21O73S1Ct4	ALPNCSFPNLQR	A1dEN4GlcNAcC5Cam	5	01Y41Y41M(31M21M21M31G)61M(31M21M)61M	32	114.94	N2H9F0S0	N,0;	462	Q8N584	459	470	0				0.834413	1
34461	150.79	1131.01	1131.52	4	1131.52	-3.0663	4521.05	C180H311N34O93S1Ct4	ALRYINITNCVTSSINVSR	A1dEC10CamN16GlcNAc	7	01Y(61F)41Y41M(31M(21Y41L21F)41Y41L)(41Y)61M61M	21	83.9	N5H6F2S0	N,3;	410	Q7Z2Q7	395	413	0		1.07494			1
34461	150.79	1131.01	1131.52	4	1131.52	-3.0663	4521.05	C180H311N34O93S1Ct4	ALRYINITNCVTSSINVSR	A1dEC10CamN16GlcNAc	7	01Y41Y41M(31M(21Y41L21F)41Y41L21F)(41Y)61M61M	22	91.39	N5H6F2S0	N,3;	410	Q7Z2Q7	395	413	0		1.07494			1
28943	126.92	1169.98	1170.99	4	1171	-10.4624	4678.96	C182H309N30O105S1Ct4	ALYRSCINESAIDSR	A1dEC6CamN8GlcNAc	8	01Y41Y41M(31M41Y41L)61M(21Y(31F)41L31Y41L)61Y41L31Y41L	27	83.77	N7H8F1S0	N,1;	145	P08473	138	152	0		-0.782226		-0.170055	2
28943	126.92	1169.98	1170.99	4	1171	-10.4624	4678.96	C182H309N30O105S1Ct4	ALYRSCINESAIDSR	A1dEC6CamN8GlcNAc	8	01Y41Y41M(31M41Y41L)61M(21Y41L31Y41L31L)61Y(31F)41L31Y	27	80.59	N7H8F1S0	N,1;	145	P08473	138	152	0				-0.170055	1
29687	131.6	1170.49	1170.99	4	1171	-6.18836	4678.96	C182H309N30O105S1Ct4	ALYRSCINESAIDSR	A1dEC6CamN8GlcNAc	7	01Y41Y41M(31M41Y41L31Y41L)61M(21Y41L31Y41L)61Y(31F)41L	28	69.75	N7H8F1S0	N,0;	145	P08473	138	152	0		-0.77021			1
29544	131.03	1462.28	1462.94	3	1462.95	-6.69759	4384.83	C170H287N30O97S1Ct4	ALYRSCINESAIDSR	A1dEC6CamN8GlcNAc	5	01Y41Y41M(31M41Y41L31Y41L32S)61M61Y41L32S	33	79.57	N5H6F0S2	N,0;	145	P08473	138	152	3	03AI5,03AII5,35AI5,35AII5,BII5,	1.26227			1
29544	131.03	1462.28	1462.94	3	1462.95	-6.69759	4384.83	C170H287N30O97S1Ct4	ALYRSCINESAIDSR	A1dEC6CamN8GlcNAc	5	01Y41Y41M(31M41Y41L32S)61M(21Y41L32S)61Y41L	33	80.53	N5H6F0S2	N,0;	145	P08473	138	152	0		1.26227			1
29687	131.6	1170.49	1170.23	4	1170.24	-5.78726	4675.93	C181H304N31O105S1Ct4	ALYRSCINESAIDSR	A1dEC6CamN8GlcNAc	7	01Y41Y41M(31M41Y41L32S)61M(21Y41L32S)61Y41L32S	40	74.49	N5H6F0S3	N,0;	145	P08473	138	152	0		1.47985			1
19080	85.46	1210.17	1209.17	3	1209.17	-2.98501	3624.5	C138H239N20O80S2Ct8	AMEGEVNVCYK	A1dEN7GlcNAcC9CamK11dE	5	01Y41Y41M(31M)61M(21Y41L32S)61Y41L32S	32	123.26	N4H5F0S2	N,1;	606	Q13769	600	610	3	BIII1,YI3,YI3,		2.82978		1
19080	85.46	1210.17	1209.17	3	1209.17	-2.98501	3624.5	C138H239N20O80S2Ct8	AMEGEVNVCYK	A1dEN7GlcNAcC9CamK11dE	5	01Y41Y41M(31M41Y41L32S)61M61Y41L32S	37	139.44	N4H5F0S2	N,1;	606	Q13769	600	610	4	03AI5,BI4,BII4,35AI5,YI3,YII3,		2.82978		1
26083	114.87	867.735	867.065	3	867.069	-5.02014	2598.19	C99H181N20O54S1Ct4	AMRNITAVAGR	A1dEN4GlcNAc	5	01Y41Y41M(31M)61M(31M21M)61M	27	99.42	N2H6F0S0	N,0;	513	Q8TD84	510	520	4	BI2,YI3,ZI3,YI3,	1.56264	1.4096		2
26080	114.46	1379.11	1379.11	2	1379.12	-4.29314	2756.23	C109H191N20O59S1	AMRNITAVAGR	A1dEN4GlcNAc	6	01Y41Y41M(31M)61M(31M21M)61M21M	29	143.14	N2H7F0S0	N,1;	513	Q8TD84	510	520	4	45AI3,ZI3,YI3,YI3,		1.75322	1.85044	2
26083	114.87	867.735	867.065	3	867.069	-5.02014	2598.19	C99H181N20O54S1Ct4	AMRNITAVAGR	A1dEN4GlcNAc	5	01Y41Y41M(31M21M)61M(31M)61M	26	90.28	N2H6F0S0	N,0;	513	Q8TD84	510	520	3	BI2,YI3,YI3,	1.56264	1.4096		2
25771	114.56	1381.62	1381.12	2	1381.13	-4.4558	2760.24	C105H191N20O59S1Ct4	AMRNITAVAGR	A1dEN4GlcNAc	5	01Y41Y41M(31M21M)61M(31M21M)61M	32	164.47	N2H7F0S0	N,1;	513	Q8TD84	510	520	5	BI2,BI2,ZI3,YI3,YI3,	1.93332	1.75322	1.85044	3
25958	114.31	975.101	975.101	3	975.104	-3.3503	2922.29	C111H201N20O64S1Ct4	AMRNITAVAGR	A1dEN4GlcNAc	8	01Y41Y41M(31M21M)61M(31M21M)61M21M	37	139.56	N2H8F0S0	N,0;	513	Q8TD84	510	520	3	45AI3,YI3,YI3,	1.38113	1.10962	1.64699	3
25771	114.56	1381.62	1381.12	2	1381.13	-4.4558	2760.24	C105H191N20O59S1Ct4	AMRNITAVAGR	A1dEN4GlcNAc	5	01Y41Y41M(31M21M21M)61M(31M)61M	30	162.08	N2H7F0S0	N,1;	513	Q8TD84	510	520	3	BI2,BIII3,ZI3,ZIII3,YI3,YIII3,	1.93332		1.75105	2
25958	114.31	975.101	975.101	3	975.104	-3.3503	2922.29	C111H201N20O64S1Ct4	AMRNITAVAGR	A1dEN4GlcNAc	8	01Y41Y41M(31M21M21M)61M(31M21M)61M	34	127.24	N2H8F0S0	N,0;	513	Q8TD84	510	520	0		1.38113	1.10962	1.64699	3
25759	114.51	975.432	975.1	3	975.104	-4.41438	2922.29	C111H201N20O64S1Ct4	AMRNITAVAGR	A1dEN4GlcNAc	6	01Y41Y41M(31M21M21M31G)61M(31M)61M	33	122.8	N2H8F0S0	N,0;	513	Q8TD84	510	520	1	25AIII2,	1.38113			1
28069	123.23	1125.48	1124.99	4	1124.99	-0.721813	4494.93	C179H301N34O94S2	ANATGGGGHVQMVQRAMK	A1dEN2GlcNAcK18dE	6	01Y41Y41M(31M41Y41L)61M(21Y41L32S)61Y41L32S	31	85.62	N5H6F0S2	N,0;	426	P09917	425	442	0				-2.32526	1
28069	123.23	1125.48	1124.99	4	1124.99	-0.721813	4494.93	C179H301N34O94S2	ANATGGGGHVQMVQRAMK	A1dEN2GlcNAcK18dE	6	01Y41Y41M(31M41Y41L31Y41L32S)61M61Y41L32S	33	96.93	N5H6F0S2	N,0;	426	P09917	425	442	0				-2.32526	1
28069	123.23	1125.48	1124.99	4	1124.99	-0.721813	4494.93	C179H301N34O94S2	ANATGGGGHVQMVQRAMK	A1dEN2GlcNAcK18dE	6	01Y41Y41M(31M41Y41L32S)61M(21Y41L32S)61Y41L	30	85.62	N5H6F0S2	N,0;	426	P09917	425	442	0				-2.32526	1
18024	80.4	890.74	890.407	3	890.408	-1.75618	2668.21	C100H187N12O63Ct8	ANATIEVK	A1dEN2GlcNAcK8dE	5	01Y41Y41M(31M21M)61M(31M21M)61M21M	25	68.91	N2H8F0S0	N,1;	229	Q9Y639	228	235	4	04AI4,35XI3,03XI3,YI3,			-1.02846	1
18024	80.4	890.74	890.407	3	890.408	-1.75618	2668.21	C100H187N12O63Ct8	ANATIEVK	A1dEN2GlcNAcK8dE	5	01Y41Y41M(31M21M21M)61M(31M21M)61M	22	70.99	N2H8F0S0	N,1;	229	Q9Y639	228	235	0				-1.02846	1
18001	80.41	944.426	944.429	3	944.426	3.08972	2830.26	C106H197N12O68Ct8	ANATIEVK	A1dEN2GlcNAcK8dE	7	01Y41Y41M(31M21M21M)61M(31M21M)61M21M	43	104.69	N2H9F0S0	N,1;	229	Q9Y639	228	235	1	04AI4,	1.39702	0.989352		2
18024	80.4	890.74	890.407	3	890.408	-1.75618	2668.21	C100H187N12O63Ct8	ANATIEVK	A1dEN2GlcNAcK8dE	5	01Y41Y41M(31M21M21M31G)61M(31M)61M	21	68.91	N2H8F0S0	N,1;	229	Q9Y639	228	235	0				-1.02846	1
18001	80.41	944.426	944.429	3	944.426	3.08972	2830.26	C106H197N12O68Ct8	ANATIEVK	A1dEN2GlcNAcK8dE	7	01Y41Y41M(31M21M21M31G)61M(31M21M)61M	41	106.71	N2H9F0S0	N,1;	229	Q9Y639	228	235	1	25XI4,25XII4,	1.39702	0.989352		2
17855	80.57	944.093	944.427	3	944.426	0.82778	2830.26	C106H197N12O68Ct8	ANATIEVK	A1dEN2GlcNAcK8dE	6	01Y41Y41M(31M21M21M31G31G)61M(31M)61M	26	82.97	N2H9F0S0	N,1;	229	Q9Y639	228	235	0		1.39702			1
27783	122.02	1453.93	1453.6	3	1453.6	-3.48919	4356.79	C178H287N26O94S2	ANCSKDDFLFNCK	A1dEN2GlcNAcC3CamK5dEC12CamK13dE	8	01Y41Y41M(31M41Y41L)61M(21Y41L32S)61Y41L32S	41	135.42	N5H6F0S2	N,2;	489	Q8IXT1	488	500	0				-2.93139	1
27740	122.21	1162.98	1163.23	4	1163.23	-0.284815	4647.89	C189H304N27O102S2	ANCSKDDFLFNCK	A1dEN2GlcNAcC3CamK5dEC12CamK13dE	5	01Y41Y41M(31M41Y41L32S)61M(21Y41L32S)61Y41L32S	48	92.31	N5H6F0S3	N,0;	489	Q8IXT1	488	500	1	35XI3,		-3.2721		1
21315	95.44	1236.04	1236.05	2	1236.04	6.83148	2470.07	C90H169N10O61Ct8	ANDSLK	A1dEN2GlcNAcK6dE	5	01Y41Y41M(31M21M21M)61M(31M21M)61M	27	123.25	N2H8F0S0	N,1;	1388	Q13332	1387	1392	0			1.13887		1
21315	95.44	1236.04	1236.05	2	1236.04	6.83148	2470.07	C90H169N10O61Ct8	ANDSLK	A1dEN2GlcNAcK6dE	5	01Y41Y41M(31M21M21M31G)61M(31M)61M	28	125.33	N2H8F0S0	N,1;	1388	Q13332	1387	1392	1	25AIII2,		1.13887		1
23039	102.39	1045.13	1045.12	3	1045.13	-5.09437	3132.37	C122H207N24O67Ct4	ANESRLEEADQLYR	A1dEN2GlcNAc	11	01Y41Y41M(31M)61M(31M21M)61M	23	167.58	N2H6F0S0	N,4;	541	Q6ZXV5	540	553	3	BI2,ZI3,YI3,	0.553387			1
23039	102.39	1045.13	1045.12	3	1045.13	-5.09437	3132.37	C122H207N24O67Ct4	ANESRLEEADQLYR	A1dEN2GlcNAc	11	01Y41Y41M(31M21M)61M(31M)61M	24	172.05	N2H6F0S0	N,4;	541	Q6ZXV5	540	553	4	BI2,BI2,YI3,YI3,	0.553387			1
17276	77.07	932.407	932.407	3	932.41	-3.13313	2794.21	C111H193N14O67	ANESRLK	A1dEN2GlcNAcK7dE	5	01Y41Y41M(31M21M21M)61M(31M21M)61M21M	26	87.74	N2H9F0S0	N,1;	1143	Q13813	1142	1148	0			-1.206		1
17276	77.07	932.407	932.407	3	932.41	-3.13313	2794.21	C111H193N14O67	ANESRLK	A1dEN2GlcNAcK7dE	5	01Y41Y41M(31M21M21M31G)61M(31M21M)61M	24	87.74	N2H9F0S0	N,1;	1143	Q13813	1142	1148	0			-1.206		1
28239	125.55	1131.74	1132.24	4	1132.24	7.42638	4523.91	C178H292N35O97Ct4	ANFSTNNSNPGARPPPPR	A1dEN2GlcNAc	6	01Y41Y41M(31M41Y41L)61M(21Y41L32S)61Y41L32S	35	73.58	N5H6F0S2	N,1;	922	Q07912	921	938	0		1.50254			1
28239	125.55	1131.74	1132.49	4	1132.49	3.88617	4524.93	C179H295N34O97Ct4	ANFSTNNSNPGARPPPPR	A1dEN2GlcNAc	6	01Y41Y41M(31M41Y41L)61M21Y(31F)41L31Y(31F)41L32S	29	69.27	N5H6F2S1	N,1;	922	Q07912	921	938	0		0.655812			1
28455	124.9	1131.99	1132.24	4	1132.24	5.37793	4523.91	C178H292N35O97Ct4	ANFSTNNSNPGARPPPPR	A1dEN2GlcNAc	7	01Y41Y41M(31M41Y41L32S)61M(21Y41L32S)61Y41L	28	69.07	N5H6F0S2	N,2;	922	Q07912	921	938	1	35AI4,			1.51898	1
28239	125.55	1131.74	1132.24	4	1132.24	7.42638	4523.91	C178H292N35O97Ct4	ANFSTNNSNPGARPPPPR	A1dEN6GlcNAc	5	01Y41Y41M(31M41Y41L)61M(21Y41L32S)61Y41L32S	35	73.58	N5H6F0S2	N,0;	926	Q07912	921	938	0		1.50254			1
28239	125.55	1131.74	1132.49	4	1132.49	3.88617	4524.93	C179H295N34O97Ct4	ANFSTNNSNPGARPPPPR	A1dEN6GlcNAc	5	01Y41Y41M(31M41Y41L)61M21Y(31F)41L31Y(31F)41L32S	29	69.27	N5H6F2S1	N,0;	926	Q07912	921	938	0		0.655812			1
28455	124.9	1131.99	1132.24	4	1132.24	5.37793	4523.91	C178H292N35O97Ct4	ANFSTNNSNPGARPPPPR	A1dEN6GlcNAc	5	01Y41Y41M(31M41Y41L32S)61M(21Y41L32S)61Y41L	28	69.07	N5H6F0S2	N,0;	926	Q07912	921	938	1	35AI4,			1.51898	1
28157	123.62	1402.61	1402.61	3	1402.62	-7.70114	4203.83	C168H280N27O87S1Ct8	ANFTTGYHLGIPEPCK	A1dEN2GlcNAcC15CamK16dE	5	01Y41Y41M(31M41Y41L)61M(21Y41L32S)61Y41L	29	147.54	N5H6F0S1	N,1;	630	P98073	629	644	0				0.99638	1
28069	123.23	1125.48	1124.99	4	1124.99	-0.775147	4494.93	C179H297N28O95S1Ct8	ANFTTGYHLGIPEPCK	A1dEN2GlcNAcC15CamK16dE	5	01Y41Y41M(31M41Y41L)61M(21Y41L32S)61Y41L32S	31	84.41	N5H6F0S2	N,1;	630	P98073	629	644	0				1.06297	1
28157	123.62	1402.61	1402.61	3	1402.62	-7.70114	4203.83	C168H280N27O87S1Ct8	ANFTTGYHLGIPEPCK	A1dEN2GlcNAcC15CamK16dE	5	01Y41Y41M(31M41Y41L)61M61Y41L31Y41L32S	30	158.13	N5H6F0S1	N,1;	630	P98073	629	644	0				0.99638	1
28069	123.23	1125.48	1124.99	4	1124.99	-0.775147	4494.93	C179H297N28O95S1Ct8	ANFTTGYHLGIPEPCK	A1dEN2GlcNAcC15CamK16dE	5	01Y41Y41M(31M41Y41L31Y41L32S)61M61Y41L32S	33	93.92	N5H6F0S2	N,1;	630	P98073	629	644	0				1.06297	1
28069	123.23	1125.48	1124.99	4	1124.99	-0.775147	4494.93	C179H297N28O95S1Ct8	ANFTTGYHLGIPEPCK	A1dEN2GlcNAcC15CamK16dE	5	01Y41Y41M(31M41Y41L32S)61M(21Y41L32S)61Y41L	30	84.41	N5H6F0S2	N,1;	630	P98073	629	644	0				1.06297	1
26348	117.21	1331.9	1331.24	3	1331.25	-6.40042	3989.72	C159H262N29O85Ct4	ANGIWQDGLSTAVQTFSNR	A1dEN18GlcNAc	5	01Y41Y41M(31M21M21M)61M(31M21M)61M21M	33	207.21	N2H9F0S0	N,2;	78	Q96JW4	61	79	1	04AI4,	1.03361			1
26348	117.21	1331.9	1331.24	3	1331.25	-6.40042	3989.72	C159H262N29O85Ct4	ANGIWQDGLSTAVQTFSNR	A1dEN18GlcNAc	5	01Y41Y41M(31M21M21M31G)61M(31M21M)61M	32	204.98	N2H9F0S0	N,2;	78	Q96JW4	61	79	0		1.03361			1
17731	79.17	963.77	964.432	3	964.431	1.47864	2890.27	C111H197N18O66Ct4	ANGTVQVVSPR	A1dEN2GlcNAc	5	01Y41Y41M(31M21M)61M(31M21M)61M21M	30	149.51	N2H8F0S0	N,1;	1516	P82987	1515	1525	3	04AI4,YI3,YI3,		3.94938		1
17731	79.17	963.77	964.432	3	964.431	1.47864	2890.27	C111H197N18O66Ct4	ANGTVQVVSPR	A1dEN2GlcNAc	5	01Y41Y41M(31M21M21M)61M(31M21M)61M	30	142.5	N2H8F0S0	N,1;	1516	P82987	1515	1525	0			3.94938		1
20017	89.81	984.097	984.099	3	984.09	9.17104	2949.25	C123H190N23O60	ANSDRYAVYWNR	A1dEN11GlcNAc	5	01Y41Y41M(31M)61M(31M21M)61M	28	146.11	N2H6F0S0	N,1;	42	O43921	32	43	4	BI2,YI3,ZI3,YI3,		-1.61685		1
20017	89.81	984.097	984.099	3	984.09	9.17104	2949.25	C123H190N23O60	ANSDRYAVYWNR	A1dEN11GlcNAc	5	01Y41Y41M(31M21M)61M(31M)61M	29	136.99	N2H6F0S0	N,1;	42	O43921	32	43	4	BI2,YI3,01XI4,01XII4,YI3,		-1.61685		1
20187	91.46	1146.15	1146.15	3	1146.14	5.70621	3435.41	C141H220N23O75	ANSDRYAVYWNR	A1dEN11GlcNAc	7	01Y41Y41M(31M21M21M)61M(31M21M)61M21M	36	166.65	N2H9F0S0	N,2;	42	O43921	32	43	2	45AI3,04AI4,	-0.816621			1
20187	91.46	1146.15	1146.15	3	1146.14	5.70621	3435.41	C141H220N23O75	ANSDRYAVYWNR	A1dEN11GlcNAc	7	01Y41Y41M(31M21M21M31G31G)61M(31M)61M	30	126.21	N2H9F0S0	N,2;	42	O43921	32	43	0		-0.816621			1
26003	114.51	1110.15	1109.82	3	1109.81	5.16911	3326.42	C134H225N22O70S2	ANVCCVKFSPSSR	A1dEN2GlcNAcC4CamC5CamK7dE	5	01Y41Y41M(31M21M21M)61M(31M21M)61M	32	141.21	N2H8F0S0	N,0;	557	Q8NHY2	556	568	0			0.402937		1
26003	114.51	1110.15	1109.82	3	1109.81	5.16911	3326.42	C134H225N22O70S2	ANVCCVKFSPSSR	A1dEN2GlcNAcC4CamC5CamK7dE	5	01Y41Y41M(31M21M21M31G)61M(31M)61M	30	149.63	N2H8F0S0	N,0;	557	Q8NHY2	556	568	0			0.402937		1
27927	124.18	1596	1597	3	1597.02	-9.21111	4787.04	C193H321N30O106S1	APPNSSLDQMVLEAQLR	A1dEN4GlcNAc	5	01Y41Y41M(31M21Y(31F)41L31Y(31F)41L32S)61M61Y41L32S	32	79.75	N5H6F2S2	N,1;	602	Q8N715	599	615	1	YII4,	-0.549027			1
27927	124.18	1596	1596.67	3	1596.68	-2.98715	4786.02	C192H318N31O106S1	APPNSSLDQMVLEAQLR	A1dEN4GlcNAc	5	01Y41Y41M(31M41Y41L32S)61M(21Y41L32S)61Y41L32S	37	131.23	N5H6F0S3	N,1;	602	Q8N715	599	615	1	YI6,YII6,YIII6,	-0.413071			1
25803	114.7	918.446	919.745	3	919.743	3.06861	2756.21	C108H187N20O62	AQAGSNQSRGK	A1dEN6GlcNAcK11dE	5	01Y41Y41M(31M)61M(31M21M)61M21M	32	152.54	N2H7F0S0	N,0;	88	Q96PY0	83	93	3	YI3,YI3,YI3,	-1.76311			1
26098	114.54	918.115	919.746	3	919.743	3.5995	2756.21	C108H187N20O62	AQAGSNQSRGK	A1dEN6GlcNAcK11dE	5	01Y41Y41M(31M21M)61M(31M21M)61M	30	175.54	N2H7F0S0	N,1;	88	Q96PY0	83	93	4	BI2,YI3,ZI3,YI3,	-1.76311	-1.8517	-1.73933	3
24651	109.49	1266.22	1265.21	3	1265.2	7.90955	3792.59	C144H247N30O82S1Ct4	AQHELNCSLQDPRSGR	A1dEN6GlcNAcC7Cam	5	01Y41Y41M(31M21M21M)61M(31M21M)61M21M	43	250.55	N2H9F0S0	N,2;	106	Q86YD3	101	116	1	45AI3,	2.75657			1
24651	109.49	1266.22	1265.21	3	1265.2	7.90955	3792.59	C144H247N30O82S1Ct4	AQHELNCSLQDPRSGR	A1dEN6GlcNAcC7Cam	5	01Y41Y41M(31M21M21M31G)61M(31M21M)61M	44	255.17	N2H9F0S0	N,2;	106	Q86YD3	101	116	0		2.75657			1
20257	91.79	984.1	984.096	3	984.091	5.185	2949.26	C120H194N23O60S1	AQIMNVSWSADHR	A1dEN5GlcNAc	5	01Y41Y41M(31M)61M(31M21M)61M	28	178.51	N2H6F0S0	N,0;	445	P11182	441	453	4	BI2,YI3,ZI3,YI3,	-1.23794	-1.61685	-0.636287	3
20240	91.71	1038.11	1038.12	3	1038.11	6.46809	3111.31	C126H204N23O65S1	AQIMNVSWSADHR	A1dEN5GlcNAc	6	01Y41Y41M(31M)61M(31M21M)61M21M	33	187.14	N2H7F0S0	N,0;	445	P11182	441	453	4	04AI4,YI3,ZI3,YI3,	-2.39266			1
20257	91.79	984.1	984.096	3	984.091	5.185	2949.26	C120H194N23O60S1	AQIMNVSWSADHR	A1dEN5GlcNAc	5	01Y41Y41M(31M21M)61M(31M)61M	29	176.18	N2H6F0S0	N,0;	445	P11182	441	453	5	BI2,01AI2,YI3,ZI3,YI3,	-1.23794	-1.61685	-0.636287	3
20240	91.71	1038.11	1038.12	3	1038.11	6.46809	3111.31	C126H204N23O65S1	AQIMNVSWSADHR	A1dEN5GlcNAc	6	01Y41Y41M(31M21M)61M(31M21M)61M	33	196.52	N2H7F0S0	N,0;	445	P11182	441	453	4	BI2,YI3,ZI3,YI3,	-2.39266			1
20329	91.27	1092.46	1092.13	3	1092.13	4.66319	3273.36	C132H214N23O70S1	AQIMNVSWSADHR	A1dEN5GlcNAc	5	01Y41Y41M(31M21M)61M(31M21M)61M21M	36	192.86	N2H8F0S0	N,0;	445	P11182	441	453	3	YI3,ZI3,YI3,		-1.59433		1
20329	91.27	1092.46	1092.13	3	1092.13	4.66319	3273.36	C132H214N23O70S1	AQIMNVSWSADHR	A1dEN5GlcNAc	5	01Y41Y41M(31M21M21M)61M(31M21M)61M	34	183.85	N2H8F0S0	N,0;	445	P11182	441	453	0			-1.59433		1
30612	134.2	1142.21	1142.54	3	1142.53	1.83698	3424.58	C139H239N26O72	AQRLPEVQVLNVSGR	A1dEN11GlcNAc	5	01Y41Y41M(31M21M)61M(31M21M)61M21M	27	115.67	N2H8F0S0	N,0;	507	P08F94	497	511	3	04AI4,YI3,YI3,		-0.260194		1
30612	134.2	1142.21	1142.54	3	1142.53	1.83698	3424.58	C139H239N26O72	AQRLPEVQVLNVSGR	A1dEN11GlcNAc	5	01Y41Y41M(31M21M21M)61M(31M21M)61M	25	90.47	N2H8F0S0	N,0;	507	P08F94	497	511	1	04AI3,		-0.260194		1
19315	87.41	974.417	974.42	3	974.414	5.94795	2920.22	C109H191N20O68Ct4	ARVNDSER	A1dEN4GlcNAc	5	01Y41Y41M(31M(21Y41L32S)41Y)61M61M	23	69.09	N4H5F0S1	N,1;	269	Q6ZMK1	266	273	0		2.24311			1
19315	87.41	974.417	974.42	3	974.414	5.94795	2920.22	C109H191N20O68Ct4	ARVNDSER	A1dEN4GlcNAc	5	01Y41Y41M(31M41Y41L)61M61Y41L32S	25	71.97	N4H5F0S1	N,1;	269	Q6ZMK1	266	273	1	35AI5,	2.24311			1
40992	175.17	1413.14	1413.15	4	1413.15	-1.14765	5646.57	C233H386N43O111S1Ct4	ASDIMEPNLTYVYPHTRIQSLVSILR	A1dEN8GlcNAc	5	01Y41Y41M(31M41Y41L31Y41L32S)61M61Y41L32S	37	81.53	N5H6F0S2	N,0;	608	P51797	601	626	3	03AI5,03AII5,35AI5,35AII5,03XII4,14XII4,			0.864212	1
40992	175.17	1413.14	1413.15	4	1413.15	-1.14765	5646.57	C233H386N43O111S1Ct4	ASDIMEPNLTYVYPHTRIQSLVSILR	A1dEN8GlcNAc	5	01Y41Y41M(31M41Y41L32S)61M(21Y41L32S)61Y41L	32	75.89	N5H6F0S2	N,0;	608	P51797	601	626	1	35AI4,			0.864212	1
40628	175.87	1485.92	1485.92	4	1485.93	-6.7203	5937.67	C244H403N44O119S1Ct4	ASDIMEPNLTYVYPHTRIQSLVSILR	A1dEN8GlcNAc	5	01Y41Y41M(31M41Y41L32S)61M(21Y41L32S)61Y41L32S	47	83.36	N5H6F0S3	N,1;	608	P51797	601	626	1	YI4,YII4,YIII4,	1.13405			1
30850	134.67	1335.56	1336.23	3	1336.24	-6.08245	4004.7	C155H263N30O86S1Ct4	ASEHPDRNDCVAVLR	A1dEN8GlcNAcC10Cam	5	01Y41Y41M(31M21Y(31F)41L21F)61M61Y41L32S	26	67.34	N4H5F2S1	N,1;	134	Q7Z713	127	141	4	25AII3,13AII4,YII3,YII4,			0.351499	1
30188	133.63	1554.64	1554.97	3	1554.98	-6.34277	4660.93	C180H303N32O104S1Ct4	ASEHPDRNDCVAVLR	A1dEN8GlcNAcC10Cam	5	01Y41Y41M(31M21Y(31F)41L31Y(31F)41L32S)61M61Y41L32S	33	71.19	N5H6F2S2	N,1;	134	Q7Z713	127	141	1	YII4,	1.12713			1
29986	131.2	1166.23	1166.99	4	1166.99	-1.48182	4662.94	C180H305N32O104S1Ct4	ASEHPDRNDCVAVLR	A1dEN8GlcNAcC10Cam	7	01Y41Y41M(31M41Y41L)61M(21Y(31F)41L31Y41L)61Y41L31Y41L	39	82.09	N7H8F1S0	N,1;	134	Q7Z713	127	141	0		-1.02521		-1.19151	2
30658	133.88	1166.23	1166.48	4	1166.49	-5.03555	4660.93	C180H303N32O104S1Ct4	ASEHPDRNDCVAVLR	A1dEN8GlcNAcC10Cam	5	01Y41Y41M(31M41Y41L)61M(21Y(31F)41L32S)61Y(31F)41L32S	36	82.71	N5H6F2S2	N,0;	134	Q7Z713	127	141	0				1.17801	1
30595	133.62	1170.24	1170.99	4	1170.99	-4.45692	4678.94	C180H305N32O105S1Ct4	ASEHPDRNDCVAVLR	A1dEN8GlcNAcC10Cam	5	01Y41Y41M(31M41Y41L)61M(21Y41L31Y41L31L)61Y41L31Y41L	37	67.43	N7H9F0S0	N,1;	134	Q7Z713	127	141	0				-0.509284	1
30273	133.99	1093.71	1093.46	4	1093.46	-2.2064	4368.81	C168H283N32O96S1Ct4	ASEHPDRNDCVAVLR	A1dEN8GlcNAcC10Cam	6	01Y41Y41M(31M41Y41L)61M(21Y41L32S)61Y41L32S	31	84.8	N5H6F0S2	N,0;	134	Q7Z713	127	141	0		2.38818		2.11273	2
29083	129.16	1166.23	1166.98	4	1166.99	-9.32701	4662.94	C180H305N32O104S1Ct4	ASEHPDRNDCVAVLR	A1dEN8GlcNAcC10Cam	6	01Y41Y41M(31M41Y41L31Y41L)61M(21Y41L31Y41L)61Y(31F)41L	31	67.68	N7H8F1S0	N,0;	134	Q7Z713	127	141	0		1.0007			1
30591	134.11	1455.94	1457.61	3	1457.61	-0.725894	4368.81	C168H283N32O96S1Ct4	ASEHPDRNDCVAVLR	A1dEN8GlcNAcC10Cam	6	01Y41Y41M(31M41Y41L31Y41L32S)61M61Y41L32S	37	102.36	N5H6F0S2	N,1;	134	Q7Z713	127	141	0		2.38818	1.65338	2.11273	3
30591	134.11	1455.94	1457.61	3	1457.61	-0.725894	4368.81	C168H283N32O96S1Ct4	ASEHPDRNDCVAVLR	A1dEN8GlcNAcC10Cam	6	01Y41Y41M(31M41Y41L32S)61M(21Y41L32S)61Y41L	35	93.92	N5H6F0S2	N,1;	134	Q7Z713	127	141	0			1.65338		1
30188	133.63	1554.64	1554.64	3	1554.64	-2.69808	4659.91	C179H300N33O104S1Ct4	ASEHPDRNDCVAVLR	A1dEN8GlcNAcC10Cam	5	01Y41Y41M(31M41Y41L32S)61M(21Y41L32S)61Y41L32S	37	87.59	N5H6F0S3	N,1;	134	Q7Z713	127	141	0		2.01309		2.09617	2
28184	124.14	1319.89	1320.22	3	1320.22	0.340378	3956.65	C159H255N26O86Ct4	ASEYQLNDSAGYYLSDLER	A1dEN7GlcNAc	5	01Y41Y41M(31M21M)61M(31M21M)61M21M	30	160.42	N2H8F0S0	N,0;	145	P11488	139	157	4	45AI3,04AI4,YI3,04XI3,		1.82009		1
28184	124.14	1319.89	1320.22	3	1320.22	0.340378	3956.65	C159H255N26O86Ct4	ASEYQLNDSAGYYLSDLER	A1dEN7GlcNAc	5	01Y41Y41M(31M21M21M)61M(31M21M)61M	31	186.6	N2H8F0S0	N,0;	145	P11488	139	157	0			1.82009		1
28184	124.14	1319.89	1320.22	3	1320.22	0.340378	3956.65	C159H255N26O86Ct4	ASEYQLNDSAGYYLSDLER	A1dEN7GlcNAc	5	01Y41Y41M(31M21M21M31G)61M(31M)61M	32	186.6	N2H8F0S0	N,0;	145	P11488	139	157	1	25AIII2,		1.82009		1
20257	91.79	984.1	984.43	3	984.424	5.86482	2950.25	C115H193N24O65	ASPEIQDRDANGSR	A1dEN11GlcNAc	5	01Y41Y41M(31M)61M(31M21M)61M	28	139.55	N2H6F0S0	N,1;	527	O43497	517	530	4	BI2,YI3,ZI3,YI3,	-1.08349	-1.0235		2
20257	91.79	984.1	984.43	3	984.424	5.86482	2950.25	C115H193N24O65	ASPEIQDRDANGSR	A1dEN11GlcNAc	5	01Y41Y41M(31M21M)61M(31M)61M	28	132.8	N2H6F0S0	N,1;	527	O43497	517	530	4	BI2,01AI2,YI3,YI3,	-1.08349	-1.0235		2
20150	90.44	1129.8	1129.47	3	1129.46	4.72416	3385.38	C136H222N19O77S1	ASPNVFNGCEEGK	A1dEN7GlcNAcC9CamK13dE	7	01Y41Y41M(31M21M21M31G)61M(31M21M)61M	27	85.42	N2H9F0S0	N,3;	316	A8MYZ0	310	322	0			-1.26011		1
16619	74	907.405	907.74	3	907.738	1.47064	2720.2	C103H183N18O57S1Ct8	ASQNITYHCK	A1dEN4GlcNAcC9CamK10dE	12	01Y41Y41M(31M)61M(31M21M)61M	24	117.11	N2H6F0S0	N,2;	1367	P02461	1364	1373	3	BI2,YI3,YI3,		2.27828		1
16619	74	907.405	907.74	3	907.738	1.47064	2720.2	C103H183N18O57S1Ct8	ASQNITYHCK	A1dEN4GlcNAcC9CamK10dE	12	01Y41Y41M(31M21M)61M(31M)61M	26	126.63	N2H6F0S0	N,2;	1367	P02461	1364	1373	4	BI2,YI3,YI3,02XI4,02XII4,		2.27828		1
27952	124.29	1559.99	1559.98	3	1559.98	-1.2219	4675.91	C189H304N29O104S1	ASVSFLNFNLSNCER	A1dEN9GlcNAcC13Cam	5	01Y41Y41M(31M21Y(31F)41L21F)61M(21Y41L32S)61Y41L32S	30	76.28	N5H6F2S2	N,1;	270	Q9H5V8	262	276	0		-0.462494			1
28332	124.79	1560.64	1560.98	3	1560.98	5.12771	4678.9	C184H301N30O104S1Ct4	ASVSFLNFNLSNCER	A1dEN9GlcNAcC13Cam	5	01Y41Y41M(31M41Y41L32S)61M(21Y41L32S)61Y41L32S	38	102.07	N5H6F0S3	N,0;	270	Q9H5V8	262	276	0			0.891525		1
30870	134.76	1170.23	1170.23	4	1170.23	0.913493	4675.9	C184H300N31O103S1Ct4	ASYNYCRQNFLSGR	A1dEN4GlcNAcC6Cam	7	01Y41Y41M(31M(21Y41L31Y41L)41Y41L)61M61Y41L31Y41L31L	34	68.82	N7H9F0S0	N,1;	1144	Q6P158	1141	1154	0				1.77569	1
30870	134.76	1170.23	1170.23	4	1170.23	0.913493	4675.9	C184H300N31O103S1Ct4	ASYNYCRQNFLSGR	A1dEN4GlcNAcC6Cam	7	01Y41Y41M(31M41Y41L)61M(21Y41L31Y41L31L)61Y41L31Y41L	36	71.85	N7H9F0S0	N,1;	1144	Q6P158	1141	1154	0				1.77569	1
30755	134.78	1326.89	1326.54	3	1326.55	-1.31472	3975.62	C153H256N35O81S3	ATAREANECVACNCNLHAR	A1dEN7GlcNAcC9CamC12CamC14Cam	5	01Y41Y41M(31M21M21M)61M(31M21M)61M	36	189.54	N2H8F0S0	N,2;	336	O95631	330	348	1	04AI3,		-0.981693		1
30755	134.78	1326.89	1326.54	3	1326.55	-1.31472	3975.62	C153H256N35O81S3	ATAREANECVACNCNLHAR	A1dEN7GlcNAcC9CamC12CamC14Cam	5	01Y41Y41M(31M21M21M31G)61M(31M)61M	35	185.14	N2H8F0S0	N,2;	336	O95631	330	348	1	12AIII4,		-0.981693		1
27660	121.87	1243.57	1243.23	3	1243.23	0.13194	3726.67	C154H253N28O77	ATHPPSSTPPNPLLNR	A1dEN15GlcNAc	5	01Y41Y41M(31M41Y41L31Y)61M61Y(31F)41L	28	102.41	N5H5F1S0	N,1;	425	Q02641	411	426	0			-1.43713		1
27660	121.87	1243.57	1243.23	3	1243.23	0.13194	3726.67	C154H253N28O77	ATHPPSSTPPNPLLNR	A1dEN15GlcNAc	5	01Y41Y41M(31M41Y41L31Y)61M61Y41L21F	29	101.05	N5H5F1S0	N,1;	425	Q02641	411	426	0			-1.43713		1
20582	92.44	1056.47	1055.46	2	1055.46	0.828799	2109.92	C83H145N12O50	ATNLTR	A1dEN3GlcNAc	5	01Y41Y41M(31M)61M(31M21M)61M	34	140.41	N2H6F0S0	N,1;	1217	P50851	1215	1220	5	BI2,BI2,YI3,ZI3,YI3,		-2.16402		1
20582	92.44	1056.47	1055.46	2	1055.46	0.828799	2109.92	C83H145N12O50	ATNLTR	A1dEN3GlcNAc	5	01Y41Y41M(31M21M)61M(31M)61M	32	131.05	N2H6F0S0	N,1;	1217	P50851	1215	1220	3	BI2,YI3,YI3,		-2.16402		1
20395	91.58	1218.02	1218.02	2	1218.02	0.646177	2434.02	C95H165N12O60	ATNLTR	A1dEN3GlcNAc	5	01Y41Y41M(31M21M)61M(31M21M)61M21M	31	122.55	N2H8F0S0	N,1;	1217	P50851	1215	1220	4	45AI3,04AI4,YI3,YI3,		-0.861265		1
20395	91.58	1218.02	1218.02	2	1218.02	0.646177	2434.02	C95H165N12O60	ATNLTR	A1dEN3GlcNAc	5	01Y41Y41M(31M21M21M)61M(31M21M)61M	31	129.26	N2H8F0S0	N,1;	1217	P50851	1215	1220	0			-0.861265		1
20395	91.58	1218.02	1218.02	2	1218.02	0.646177	2434.02	C95H165N12O60	ATNLTR	A1dEN3GlcNAc	5	01Y41Y41M(31M21M21M31G)61M(31M)61M	31	129.26	N2H8F0S0	N,1;	1217	P50851	1215	1220	0			-0.861265		1
36522	156.83	1102.49	1101.99	4	1101.99	2.25149	4402.91	C172H297N30O96S1Ct4	ATPEAANASELAALRMR	A1dEN7GlcNAc	5	01Y41Y41M(31M41Y41L31Y(31F)41L21F)61M61Y41L32S	32	89.28	N5H6F2S1	N,1;	58	Q8NI99	52	68	0				1.13758	1
36522	156.83	1102.49	1101.99	4	1101.99	2.25149	4402.91	C172H297N30O96S1Ct4	ATPEAANASELAALRMR	A1dEN7GlcNAc	5	01Y41Y41M(31M41Y41L31Y41L32S)61M21Y(31F)41L21F	28	85.83	N5H6F2S1	N,1;	58	Q8NI99	52	68	0				1.13758	1
18462	82.44	1078.79	1079.13	3	1079.13	-1.68862	3234.37	C123H213N22O74Ct4	ATSQDPGVPNATTGR	A1dEN10GlcNAc	5	01Y41Y41M(31M21M)61M(31M21M)61M21M	25	95.07	N2H8F0S0	N,1;	145	O43638	136	150	3	04AI4,YI3,YI3,			0.482325	1
18438	82.46	1077.45	1077.79	3	1077.79	-2.79043	3230.36	C127H213N22O74	ATSQDPGVPNATTGR	A1dEN10GlcNAc	5	01Y41Y41M(31M21M21M)61M(31M21M)61M	24	116.98	N2H8F0S0	N,1;	145	O43638	136	150	0			0.353795	0.482325	2
18438	82.46	1077.45	1077.79	3	1077.79	-2.79043	3230.36	C127H213N22O74	ATSQDPGVPNATTGR	A1dEN10GlcNAc	5	01Y41Y41M(31M21M21M31G)61M(31M)61M	25	125.76	N2H8F0S0	N,1;	145	O43638	136	150	0			0.353795		1
30650	133.85	1094.88	1094.88	3	1094.88	3.39233	3281.61	C134H234N27O63Ct4	ATVFANGSLLLTQVRPR	A1dEN6GlcNAc	6	01Y41Y41M(31M)61M(31M21M)61M	25	134.84	N2H6F0S0	N,0;	283	Q13308	278	294	3	BI2,YI3,YI3,			-0.298407	1
30650	133.85	1094.88	1094.88	3	1094.88	3.39233	3281.61	C134H234N27O63Ct4	ATVFANGSLLLTQVRPR	A1dEN6GlcNAc	6	01Y41Y41M(31M21M)61M(31M)61M	25	139.28	N2H6F0S0	N,0;	283	Q13308	278	294	3	BI2,YI3,YI3,			-0.298407	1
28417	124.75	1377.27	1377.93	3	1377.92	4.70515	4129.75	C163H274N29O86S2Ct4	AVCMLSNTTAIAEAWAR	A1dEC3CamN7GlcNAc	6	01Y41Y41M(31M)61M(21Y41L32S)61Y41L32S	38	198.26	N4H5F0S2	N,1;	380	P68366	374	390	0				3.22818	1
28024	123.04	1202.52	1202.51	4	1202.51	0.291097	4805.01	C189H319N30O105S2Ct4	AVCMLSNTTAIAEAWAR	A1dEC3CamN7GlcNAc	5	01Y41Y41M(31M41Y41L)61M(21Y41L31Y41L31L)61Y41L31Y41L	29	67.84	N7H9F0S0	N,0;	380	P68366	374	390	0				0.155428	1
28417	124.75	1377.27	1377.93	3	1377.92	4.70515	4129.75	C163H274N29O86S2Ct4	AVCMLSNTTAIAEAWAR	A1dEC3CamN7GlcNAc	6	01Y41Y41M(31M41Y41L32S)61M61Y41L32S	42	216.08	N4H5F0S2	N,1;	380	P68366	374	390	0				3.22818	1
36518	158.87	1500.41	1500.16	4	1500.16	-3.29513	5994.62	C256H398N43O118S1	AVDTTGAGDSFVGALAFYLAYYPNLSLEDMLNR	A1dEN24GlcNAc	7	01Y(61F)41Y41M(31M(21Y41L32S)41Y41L)61M(31M)61M	28	119.39	N4H7F1S1	N,0;	284	Q9H477	261	293	0		-0.883238			1
36518	158.87	1500.41	1500.16	4	1500.16	-3.29513	5994.62	C256H398N43O118S1	AVDTTGAGDSFVGALAFYLAYYPNLSLEDMLNR	A1dEN24GlcNAc	7	01Y(61F)41Y41M(31M41Y41L31Y41L32S)61M(31M)61M	29	142.46	N4H7F1S1	N,0;	284	Q9H477	261	293	0		-0.883238			1
36775	158.66	1500.65	1500.41	4	1500.42	-4.33892	5995.64	C257H401N42O118S1	AVDTTGAGDSFVGALAFYLAYYPNLSLEDMLNR	A1dEN32GlcNAc	7	01Y(61F)41Y41M(31M(21Y(31F)41L21F)41Y41L)61M(31M)61M	19	85.21	N4H7F3S0	N,2;	292	Q9H477	261	293	7	25AIII2,BIII2,CIII2,24AIII3,25AIII3,35XIII4,YIII4,		-1.60645		1
36838	158.88	1499.65	1500.16	4	1500.16	-3.86473	5994.62	C256H398N43O118S1	AVDTTGAGDSFVGALAFYLAYYPNLSLEDMLNR	A1dEN32GlcNAc	7	01Y(61F)41Y41M(31M(21Y41L32S)41Y41L)61M(31M)61M	29	141.82	N4H7F1S1	N,2;	292	Q9H477	261	293	0		-0.588237	-0.874941		2
36274	156.55	1572.68	1572.93	4	1572.94	-5.27702	6285.71	C267H415N44O126S1	AVDTTGAGDSFVGALAFYLAYYPNLSLEDMLNR	A1dEN32GlcNAc	8	01Y(61F)41Y41M(31M(21Y41L32S)41Y41L32S)61M(31M)61M	27	95.52	N4H7F1S2	N,3;	292	Q9H477	261	293	0			-0.525553	-0.616336	2
36775	158.66	1500.65	1500.41	4	1500.42	-4.33892	5995.64	C257H401N42O118S1	AVDTTGAGDSFVGALAFYLAYYPNLSLEDMLNR	A1dEN32GlcNAc	7	01Y(61F)41Y41M(31M41Y41L31Y(31F)41L21F)61M(31M)61M	15	91.08	N4H7F3S0	N,2;	292	Q9H477	261	293	0		-1.28264	-1.60645	-1.55222	3
36838	158.88	1499.65	1500.16	4	1500.16	-3.86473	5994.62	C256H398N43O118S1	AVDTTGAGDSFVGALAFYLAYYPNLSLEDMLNR	A1dEN32GlcNAc	7	01Y(61F)41Y41M(31M41Y41L31Y41L32S)61M(31M)61M	31	153.75	N4H7F1S1	N,2;	292	Q9H477	261	293	0		-0.588237	-0.874941		2
36916	158.52	1573.67	1573.45	4	1573.44	3.95325	6287.73	C267H417N44O126S1	AVDTTGAGDSFVGALAFYLAYYPNLSLEDMLNR	A1dEN32GlcNAc	7	01Y41Y41M(31M(21Y41L31Y41L)41Y41L31Y41L)61M(31M)61M	36	107.88	N6H9F0S0	N,2;	292	Q9H477	261	293	0				-2.4135	1
36509	158.84	1259.15	1258.95	5	1258.95	-2.68123	6287.73	C267H417N44O126S1	AVDTTGAGDSFVGALAFYLAYYPNLSLEDMLNR	A1dEN32GlcNAc	10	01Y41Y41M(31M)61M(21Y41L31Y41L31L)61Y41L31Y41L31L	30	97.52	N6H9F0S0	N,4;	292	Q9H477	261	293	2	ZI3,YI3,	-2.07656			1
36916	158.52	1573.67	1573.45	4	1573.44	3.95325	6287.73	C267H417N44O126S1	AVDTTGAGDSFVGALAFYLAYYPNLSLEDMLNR	A1dEN32GlcNAc	7	01Y41Y41M(31M41Y41L31Y41L31L)61M61Y41L31Y41L31L	30	103.96	N6H9F0S0	N,2;	292	Q9H477	261	293	2	BI6,BII6,YI3,YII3,	-2.07656		-2.4135	2
31206	137.89	1154.54	1154.54	4	1154.54	1.10669	4613.12	C189H319N36O95	AVEILADIIQNSTLGEAEIERER	A1dEN11GlcNAc	5	01Y41Y41M(31M)61M(21Y41L31Y41L)61Y41L	22	73.89	N5H6F0S0	N,0;	163	O75439	153	175	0		-0.0334913			1
31206	137.89	1154.54	1154.54	4	1154.54	1.10669	4613.12	C189H319N36O95	AVEILADIIQNSTLGEAEIERER	A1dEN11GlcNAc	5	01Y41Y41M(31M41Y41L31Y41L)61M61Y41L	29	105.49	N5H6F0S0	N,0;	163	O75439	153	175	4	24AII5,02AII5,25XII4,25XII4,	-0.0334913			1
29464	129.6	1284.06	1284.07	4	1284.07	-0.77869	5131.24	C211H345N34O111	AVGKDNFTLIPEGVNGIEER	A1dEK4dEN6GlcNAc	5	01Y41Y41M(31M41Y41L32S)61M(21Y41L32S)61Y41L32S	41	102.39	N5H6F0S3	N,0;	347	Q14194	342	361	0			-0.905994		1
25777	113.49	1100.14	1100.14	3	1100.13	2.55473	3297.38	C131H218N23O72S1	AYVCGIQNSVSANR	A1dEC4CamN13GlcNAc	7	01Y41Y41M(31M21M)61M(31M21M)61M21M	22	102.2	N2H8F0S0	N,3;	580	P06731	568	581	2	YI3,YI3,		-0.510923		1
25829	113.35	1100.48	1100.15	3	1100.13	10.7657	3297.38	C131H218N23O72S1	AYVCGIQNSVSANR	A1dEC4CamN13GlcNAc	6	01Y41Y41M(31M21M21M)61M(31M21M)61M	21	110.99	N2H8F0S0	N,2;	580	P06731	568	581	0			-0.510923	-0.242864	2
25829	113.35	1100.48	1100.15	3	1100.13	10.7657	3297.38	C131H218N23O72S1	AYVCGIQNSVSANR	A1dEC4CamN13GlcNAc	6	01Y41Y41M(31M21M21M31G)61M(31M)61M	23	119.21	N2H8F0S0	N,2;	580	P06731	568	581	1	25AIII2,			-0.242864	1
27659	121.47	1166.98	1167.72	4	1167.73	-4.05234	4665.88	C177H306N29O105S3Ct4	CAEAGANMTVSGSAIMR	C1dE@CamN7GlcNAc	5	01Y41Y41M(31M41Y41L)61M(21Y41L31Y41L31L)61Y41L31Y41L	32	69.81	N7H9F0S0	N,0;	192	Q2QD12	186	202	0				-0.492544	1
19080	85.46	1210.17	1209.5	3	1209.49	4.49698	3625.47	C135H234N23O80S2Ct8	CEECGKTFNR	C1dE@CamC4CamK6dEN9GlcNAc	5	01Y41Y41M(31M)61M(21Y41L32S)61Y41L32S	30	91.28	N4H5F0S2	N,0;	299	Q9H8G1	291	300	3	BIII1,YI3,YI3,		2.66434		1
19080	85.46	1210.17	1209.5	3	1209.49	4.49698	3625.47	C135H234N23O80S2Ct8	CEECGKTFNR	C1dE@CamC4CamK6dEN9GlcNAc	5	01Y41Y41M(31M41Y41L32S)61M61Y41L32S	35	102.67	N4H5F0S2	N,0;	299	Q9H8G1	291	300	4	03AI5,BI4,BII4,35AI5,YI3,YII3,		2.66434		1
22902	101.84	1404.59	1404.92	3	1404.9	13.6573	4210.68	C169H273N22O98S1	CFLGNGTGYR	C1dE@CamN5GlcNAc	7	01Y(61F)41Y41M(31M(21Y(31F)41L31Y41L)41Y41L)61M(21Y41L)61Y41L	20	78.97	N7H8F2S0	N,2;	290	Q04756	286	295	0		-1.20514			1
22902	101.84	1404.59	1404.92	3	1404.9	13.6573	4210.68	C169H273N22O98S1	CFLGNGTGYR	C1dE@CamN5GlcNAc	7	01Y(61F)41Y41M(31M41Y41L)61M(21Y(31F)41L31Y41L)61Y41L31Y41L	21	76.23	N7H8F2S0	N,2;	290	Q04756	286	295	0		-1.20514			1
28157	123.62	1402.61	1402.61	3	1402.62	-9.38726	4203.84	C162H280N31O88S1Ct8	CGKNFSSASALQIHER	C1dE@CamK3dEN4GlcNAc	5	01Y41Y41M(31M41Y41L)61M(21Y41L32S)61Y41L	28	132.53	N5H6F0S1	N,1;	878	Q9UJQ4	875	890	0				0.99638	1
28157	123.62	1402.61	1402.61	3	1402.62	-9.38726	4203.84	C162H280N31O88S1Ct8	CGKNFSSASALQIHER	C1dE@CamK3dEN4GlcNAc	5	01Y41Y41M(31M41Y41L)61M61Y41L31Y41L32S	29	143.05	N5H6F0S1	N,1;	878	Q9UJQ4	875	890	0				0.99638	1
27800	123.61	1125.48	1125.24	4	1125.23	6.6981	4495.89	C175H296N33O95S2Ct4	CGRCPYASAQLVNLTR	C1dE@CamC4CamN13GlcNAc	5	01Y41Y41M(31M41Y41L31Y41L32S)61M61Y41L32S	32	70.17	N5H6F0S2	N,0;	192	Q8N8E2	180	195	3	03AI5,03AII5,35AI5,35AII5,YII4,	1.87428			1
16095	71.56	1193.78	1193.11	3	1193.11	1.01467	3575.31	C137H220N25O79S3	CHEGNGTFECGACR	C1dE@CamN5GlcNAcC10CamC13Cam	7	01Y41Y41M(31M21M21M)61M(31M21M)61M21M	22	87.94	N2H9F0S0	N,0;	481	P05556	477	490	1	04AI4,		-0.577587		1
16095	71.56	1193.78	1193.11	3	1193.11	1.01467	3575.31	C137H220N25O79S3	CHEGNGTFECGACR	C1dE@CamN5GlcNAcC10CamC13Cam	7	01Y41Y41M(31M21M21M31G31G)61M(31M)61M	20	94.72	N2H9F0S0	N,0;	481	P05556	477	490	0			-0.577587		1
40209	171.93	1199.92	1199.92	5	1199.92	-1.18869	5992.57	C247H396N45O121S2	CHYMTIHNVTPDDEGVYSVIARLEPR	C1dE@CamN8GlcNAc	5	01Y41Y41M(31M41Y41L)61M(21Y(31F)41L31Y41L)61Y41L31Y41L	40	84.4	N7H8F1S0	N,1;	9821	Q8WZ42	9814	9839	0				-2.03476	1
26518	116.85	1204.5	1204.84	3	1204.83	8.78389	3611.46	C140H236N25O80S2	CIACGVNLNSSR	C1dE@CamC4CamN9GlcNAc	6	01Y41Y41M(31M)61M(21Y41L32S)61Y41L32S	29	93.12	N4H5F0S2	N,1;	249	O15393	241	252	0			0.112682		1
26518	116.85	1204.5	1204.84	3	1204.83	8.78389	3611.46	C140H236N25O80S2	CIACGVNLNSSR	C1dE@CamC4CamN9GlcNAc	6	01Y41Y41M(31M41Y41L32S)61M61Y41L32S	33	107.22	N4H5F0S2	N,1;	249	O15393	241	252	0			0.112682		1
32591	141.66	1284.58	1285.79	5	1285.79	2.52535	6421.89	C264H431N50O124S1Ct8	CIIKHPNGTQETILLNHTFNETQIEWFR	C1dE@CamK4dEN16GlcNAc	6	01Y41Y41M(31M21Y(31F)41L21F)61M(21Y41L32S)61Y41L32S	42	131.77	N5H6F2S2	N,0;	755	Q99798	740	767	0				1.7666	1
32591	141.66	1284.58	1285.79	5	1285.79	2.52535	6421.89	C264H431N50O124S1Ct8	CIIKHPNGTQETILLNHTFNETQIEWFR	C1dE@CamK4dEN16GlcNAc	6	01Y41Y41M(31M21Y(31F)41L31Y(31F)41L32S)61M61Y41L32S	48	118.29	N5H6F2S2	N,0;	755	Q99798	740	767	1	YII4,			1.7666	1
32591	141.66	1284.58	1285.79	5	1285.79	2.52535	6421.89	C264H431N50O124S1Ct8	CIIKHPNGTQETILLNHTFNETQIEWFR	C1dE@CamK4dEN20GlcNAc	6	01Y41Y41M(31M21Y(31F)41L21F)61M(21Y41L32S)61Y41L32S	42	131.77	N5H6F2S2	N,0;	759	Q99798	740	767	0				1.7666	1
32591	141.66	1284.58	1285.79	5	1285.79	2.52535	6421.89	C264H431N50O124S1Ct8	CIIKHPNGTQETILLNHTFNETQIEWFR	C1dE@CamK4dEN20GlcNAc	6	01Y41Y41M(31M21Y(31F)41L31Y(31F)41L32S)61M61Y41L32S	48	118.29	N5H6F2S2	N,0;	759	Q99798	740	767	1	YII4,			1.7666	1
32591	141.66	1284.58	1285.79	5	1285.79	2.52535	6421.89	C264H431N50O124S1Ct8	CIIKHPNGTQETILLNHTFNETQIEWFR	C1dE@CamK4dEN7GlcNAc	6	01Y41Y41M(31M21Y(31F)41L21F)61M(21Y41L32S)61Y41L32S	42	131.77	N5H6F2S2	N,0;	746	Q99798	740	767	0				1.7666	1
32591	141.66	1284.58	1285.79	5	1285.79	2.52535	6421.89	C264H431N50O124S1Ct8	CIIKHPNGTQETILLNHTFNETQIEWFR	C1dE@CamK4dEN7GlcNAc	6	01Y41Y41M(31M21Y(31F)41L31Y(31F)41L32S)61M61Y41L32S	48	118.29	N5H6F2S2	N,0;	746	Q99798	740	767	1	YII4,			1.7666	1
37464	160.54	1258.75	1258.95	5	1258.96	-5.52179	6287.76	C254H421N46O118S4Ct12	CIVCNKCLDGIPFTVDFSNQVYCVTDYHK	C1dE@CamC4CamN5GlcNAcK6dEC7CamC23CamK29dE	6	01Y41Y41M(31M)61M(21Y(31F)41L31Y(31F)41L32S)61Y31F	29	89.42	N5H5F3S1	N,1;	433	Q96IF1	429	457	2	ZI3,YI3,	-0.134127		0.511226	2
37464	160.54	1258.75	1258.95	5	1258.96	-5.52179	6287.76	C254H421N46O118S4Ct12	CIVCNKCLDGIPFTVDFSNQVYCVTDYHK	C1dE@CamC4CamN5GlcNAcK6dEC7CamC23CamK29dE	6	01Y41Y41M(31M41Y31F)61M21Y(31F)41L31Y(31F)41L32S	29	78.13	N5H5F3S1	N,1;	433	Q96IF1	429	457	0				0.511226	1
36973	160.56	1258.76	1258.75	5	1258.76	-3.2084	6286.74	C253H418N47O118S4Ct12	CIVCNKCLDGIPFTVDFSNQVYCVTDYHK	C1dE@CamC4CamN5GlcNAcK6dEC7CamC23CamK29dE	6	01Y41Y41M(31M41Y41L32S)61M(21Y41L32S)61Y31F	35	68.52	N5H5F1S2	N,1;	433	Q96IF1	429	457	0		-0.940783			1
18644	83.42	1102.12	1102.12	3	1102.12	0.180717	3303.35	C131H212N25O71S1	CNHSIQYNAAR	C1dE@CamN2GlcNAc	7	01Y41Y41M(31M)61M(21Y41L32S)61Y41L	23	82.92	N4H5F0S1	N,2;	4561	Q8NDA2	4560	4570	0			-1.67546		1
18644	83.42	1102.12	1102.12	3	1102.12	0.180717	3303.35	C131H212N25O71S1	CNHSIQYNAAR	C1dE@CamN2GlcNAc	7	01Y41Y41M(31M41Y41L)61M61Y41L32S	26	83.57	N4H5F0S1	N,2;	4561	Q8NDA2	4560	4570	1	35AI5,		-1.67546		1
17261	76.87	993.103	993.104	3	993.097	6.2256	2976.27	C119H195N22O60S1Ct4	CNISHFSDIFAAR	C1dE@CamN2GlcNAc	5	01Y41Y41M(31M)61M(31M21M)61M	20	77.76	N2H6F0S0	N,1;	246	Q9P2R6	245	257	3	BI2,YI3,YI3,			4.32686	1
17261	76.87	993.103	993.104	3	993.097	6.2256	2976.27	C119H195N22O60S1Ct4	CNISHFSDIFAAR	C1dE@CamN2GlcNAc	5	01Y41Y41M(31M21M)61M(31M)61M	21	73.38	N2H6F0S0	N,1;	246	Q9P2R6	245	257	4	BI2,BI2,YI3,YI3,			4.32686	1
27703	122.05	1166.47	1167.47	4	1167.48	-3.10411	4664.88	C182H299N32O101S2Ct4	CPMAGISHTAWHSNR	C1dE@CamN14GlcNAc	10	01Y41Y41M(31M41Y41L)61M(21Y41L31Y41L31L)61Y41L31Y41L	36	80.93	N7H9F0S0	N,4;	289	Q9UMR5	276	290	0			0.080118		1
16530	73.58	923.418	923.753	3	923.745	8.6134	2768.22	C103H191N14O63S1Ct8	CPNVSLQK	C1dE@CamN3GlcNAcK8dE	5	01Y41Y41M(31M21M)61M(31M21M)61M21M	26	84.41	N2H8F0S0	N,1;	1128	Q6YHU6	1126	1133	1	YI3,		-0.123317		1
16580	73.81	924.753	923.753	3	923.745	8.48125	2768.22	C103H191N14O63S1Ct8	CPNVSLQK	C1dE@CamN3GlcNAcK8dE	5	01Y41Y41M(31M21M21M)61M(31M21M)61M	24	102.06	N2H8F0S0	N,1;	1128	Q6YHU6	1126	1133	0			-0.309048		1
16580	73.81	924.753	923.753	3	923.745	8.48125	2768.22	C103H191N14O63S1Ct8	CPNVSLQK	C1dE@CamN3GlcNAcK8dE	5	01Y41Y41M(31M21M21M31G)61M(31M)61M	25	104.39	N2H8F0S0	N,1;	1128	Q6YHU6	1126	1133	0			-0.309048		1
20432	91.75	984.094	984.095	3	984.085	10.5854	2949.24	C119H198N19O62S2	CQLSYELNCSGK	C1dE@CamN8GlcNAcC9CamK12dE	8	01Y41Y41M(31M)61M(31M21M)61M	23	175.22	N2H6F0S0	N,2;	561	Q5T0N1	554	565	3	BI2,YI3,YI3,		-3.2343		1
20432	91.75	984.094	984.095	3	984.085	10.5854	2949.24	C119H198N19O62S2	CQLSYELNCSGK	C1dE@CamN8GlcNAcC9CamK12dE	8	01Y41Y41M(31M21M)61M(31M)61M	24	188.95	N2H6F0S0	N,2;	561	Q5T0N1	554	565	4	BI2,YI3,ZI3,YI3,		-3.2343		1
20187	91.46	1146.15	1146.15	3	1146.14	10.2755	3435.4	C137H228N19O77S2	CQLSYELNCSGK	C1dE@CamN8GlcNAcC9CamK12dE	6	01Y41Y41M(31M21M21M)61M(31M21M)61M21M	31	152.09	N2H9F0S0	N,2;	561	Q5T0N1	554	565	2	45AI3,04AI4,	-1.24583			1
20187	91.46	1146.15	1146.15	3	1146.14	10.2755	3435.4	C137H228N19O77S2	CQLSYELNCSGK	C1dE@CamN8GlcNAcC9CamK12dE	6	01Y41Y41M(31M21M21M31G31G)61M(31M)61M	25	114.14	N2H9F0S0	N,2;	561	Q5T0N1	554	565	0		-1.24583			1
37008	159.5	1203.33	1203.74	5	1203.72	10.5388	6011.58	C240H393N50O120S2Ct4	CQRYLLEAANDSASATSALSCADPLAAFPNR	C1dE@CamC21CamN30GlcNAc	7	01Y41Y41M(31M(21Y41L32S)41Y)61M(21Y41L32S)61Y	32	86	N6H5F0S2	N,5;	119	O75751	90	120	0			1.21127		1
20410	91.52	984.094	984.432	3	984.425	6.1666	2950.26	C117H193N22O60S1Ct4	CRGVFPENFTER	C1dE@CamN8GlcNAc	7	01Y41Y41M(31M)61M(31M21M)61M	29	140.66	N2H6F0S0	N,1;	587	O00499	580	591	4	BI2,YI3,YI3,01XI4,01XII4,			3.51261	1
20410	91.52	984.094	984.432	3	984.425	6.1666	2950.26	C117H193N22O60S1Ct4	CRGVFPENFTER	C1dE@CamN8GlcNAc	7	01Y41Y41M(31M21M)61M(31M)61M	27	138.5	N2H6F0S0	N,1;	587	O00499	580	591	3	BI2,YI3,YI3,			3.51261	1
34672	149.67	1123	1124.26	4	1124.25	14.4908	4491.96	C177H296N39O90S1Ct4	CRNGSLPARPVSHPTPYSTDAQR	C1dE@CamN3GlcNAc	5	01Y41Y41M(31M21M21M)61M(31M21M)61M21M	22	72.59	N2H9F0S0	N,1;	247	Q5R3F8	245	267	2	03AI4,04AI4,			-0.360593	1
34672	149.67	1123	1124.26	4	1124.25	14.4908	4491.96	C177H296N39O90S1Ct4	CRNGSLPARPVSHPTPYSTDAQR	C1dE@CamN3GlcNAc	5	01Y41Y41M(31M21M21M31G)61M(31M21M)61M	25	67.4	N2H9F0S0	N,1;	247	Q5R3F8	245	267	0				-0.360593	1
28225	125.49	1093.71	1093.97	4	1093.97	0.382318	4370.83	C173H289N30O97S1	CTLQDPDGQRNLSGK	C1dE@CamN11GlcNAcK15dE	5	01Y41Y41M(31M41Y41L31Y41L32S)61M61Y41L32S	36	100.97	N5H6F0S2	N,0;	117	Q01151	107	121	5	03AI5,03AII5,34AII5,35AI5,35AII5,BII5,YII4,	-2.89083			1
28225	125.49	1093.71	1093.97	4	1093.97	0.382318	4370.83	C173H289N30O97S1	CTLQDPDGQRNLSGK	C1dE@CamN11GlcNAcK15dE	5	01Y41Y41M(31M41Y41L32S)61M(21Y41L32S)61Y41L	31	85.44	N5H6F0S2	N,0;	117	Q01151	107	121	0		-2.89083			1
19628	88.85	1120.91	1120.46	3	1120.46	7.56495	3358.35	C128H221N24O73S3	CVNASRCMGGVAR	C1dE@CamN3GlcNAcC7Cam	5	01Y41Y41M(31M21M21M31G)61M(31M21M)61M	27	95.05	N2H9F0S0	N,0;	53	P21589	51	63	0		-2.32739			1
19628	88.85	1120.91	1120.46	3	1120.46	7.56495	3358.35	C128H221N24O73S3	CVNASRCMGGVAR	C1dE@CamN3GlcNAcC7Cam	5	01Y41Y41M(31M21M21M31G31G)61M(31M)61M	26	93.07	N2H9F0S0	N,0;	53	P21589	51	63	0		-2.32739			1
29086	128.03	1142.52	1142.51	4	1142.51	-1.64797	4565.03	C187H299N40O88Ct4	DAAAEGTVGRSPGPGPDLYSAPIFSSNYSSR	D1dEN27GlcNAc	6	01Y41Y41M(31M)61M(31M21M)61M	19	90.86	N2H6F0S0	N,1;	561	Q8NEA6	535	565	5	BI2,BI2,45AI3,YI3,YI3,		1.45702		1
29086	128.03	1142.52	1142.51	4	1142.51	-1.64797	4565.03	C187H299N40O88Ct4	DAAAEGTVGRSPGPGPDLYSAPIFSSNYSSR	D1dEN27GlcNAc	6	01Y41Y41M(31M21M)61M(31M)61M	19	102.92	N2H6F0S0	N,1;	561	Q8NEA6	535	565	5	BI2,BI2,YI3,ZI3,YI3,		1.45702		1
16579	73.81	941.056	941.726	3	941.725	0.831722	2822.16	C105H185N18O65S1Ct4	DAGVVCTNETR	D1dEC6CamN8GlcNAc	5	01Y41Y41M(31M)61M(31M21M)61M21M	23	114.32	N2H7F0S0	N,0;	125	Q08380	118	128	2	YI3,YI3,		0.553932		1
16541	73.52	941.393	941.728	3	941.725	2.77608	2822.16	C105H185N18O65S1Ct4	DAGVVCTNETR	D1dEC6CamN8GlcNAc	5	01Y41Y41M(31M21M)61M(31M21M)61M	15	68.86	N2H7F0S0	N,0;	125	Q08380	118	128	3	BI2,YI3,YI3,			0.448377	1
16579	73.81	941.056	941.726	3	941.725	0.831722	2822.16	C105H185N18O65S1Ct4	DAGVVCTNETR	D1dEC6CamN8GlcNAc	5	01Y41Y41M(31M21M21M)61M(31M)61M	30	139.91	N2H7F0S0	N,0;	125	Q08380	118	128	5	BI2,BIII3,CI2,CIII3,BI2,BIII3,YI3,YIII3,YI3,YIII3,		0.553932	0.448377	2
28689	127.47	1170.23	1171.24	4	1171.24	-4.7765	4679.94	C180H308N27O104S2Ct8	DALQCLNSSDWQMK	D1dEC5CamN7GlcNAcK14dE	6	01Y41Y41M(31M41Y)61M(21Y(31F)41L31Y41L31L)61Y41L31Y41L	32	71.79	N7H8F1S0	N,2;	500	Q6ZUX3	494	507	0		0.85498			1
28689	127.47	1170.23	1171.24	4	1171.24	-4.7765	4679.94	C180H308N27O104S2Ct8	DALQCLNSSDWQMK	D1dEC5CamN7GlcNAcK14dE	6	01Y41Y41M(31M41Y)61M(21Y41L31Y41L31L)61Y(31F)41L31Y41L	33	70.14	N7H8F1S0	N,2;	500	Q6ZUX3	494	507	0		0.85498			1
28689	127.47	1170.23	1171.24	4	1171.24	-4.7765	4679.94	C180H308N27O104S2Ct8	DALQCLNSSDWQMK	D1dEC5CamN7GlcNAcK14dE	6	01Y41Y41M(31M41Y41L)61M(21Y(31F)41L31Y41L)61Y41L31Y41L	34	70.14	N7H8F1S0	N,2;	500	Q6ZUX3	494	507	0		0.85498			1
28818	126.38	1034.67	1034.42	4	1034.42	3.77855	4132.63	C159H267N22O103	DANGSRR	D1dEN3GlcNAc	5	01Y41Y41M(31M(21Y(31F)41L31Y(31F)41L)41Y41L)61M61Y41L31Y41L32S	33	121.76	N7H8F2S1	N,1;	527	O43497	525	531	0				-1.96946	1
28873	126.61	1107.44	1107.44	4	1107.44	0.512661	4424.74	C172H287N20O112	DAVNESGR	D1dEN4GlcNAc	5	01Y(61F)41Y41M(31M41Y41L31Y(31F)41L21F)61M(21Y41L31Y41L)61Y41L31Y41L	27	90.95	N8H9F3S0	N,0;	289	P51787	286	293	0				-2.50745	1
28873	126.61	1107.44	1107.44	4	1107.44	0.512661	4424.74	C172H287N20O112	DAVNESGR	D1dEN4GlcNAc	5	01Y(61F)41Y41M(31M41Y41L31Y41L)61M(21Y41L31Y(31F)41L21F)61Y41L31Y41L	27	84.3	N8H9F3S0	N,0;	289	P51787	286	293	0				-2.50745	1
16686	74.31	1218.56	1219.06	2	1219.06	2.59794	2436.1	C99H171N14O55	DAVNNITAK	D1dEN5GlcNAcK9dE	6	01Y41Y41M(31M)61M(31M21M)61M	24	87	N2H6F0S0	N,0;	324	P54289	320	328	2	BI2,YI3,		-2.40006		1
16686	74.31	1218.56	1219.06	2	1219.06	2.59794	2436.1	C99H171N14O55	DAVNNITAK	D1dEN5GlcNAcK9dE	6	01Y41Y41M(31M21M)61M(31M)61M	24	87	N2H6F0S0	N,0;	324	P54289	320	328	2	BI2,YI3,		-2.40006		1
16571	73.77	1381.11	1381.11	2	1381.11	1.9522	2760.21	C111H191N14O65	DAVNNITAK	D1dEN5GlcNAcK9dE	5	01Y41Y41M(31M21M)61M(31M21M)61M21M	28	137.04	N2H8F0S0	N,0;	324	P54289	320	328	2	04AI4,YI3,	-0.254062	-0.200009		2
16571	73.77	1381.11	1381.11	2	1381.11	1.9522	2760.21	C111H191N14O65	DAVNNITAK	D1dEN5GlcNAcK9dE	5	01Y41Y41M(31M21M21M)61M(31M21M)61M	28	142.15	N2H8F0S0	N,0;	324	P54289	320	328	0		-0.254062	-0.200009	-0.152787	3
16529	73.46	975.766	975.095	3	975.093	2.68273	2922.26	C117H201N14O70	DAVNNITAK	D1dEN5GlcNAcK9dE	5	01Y41Y41M(31M21M21M)61M(31M21M)61M21M	34	109.88	N2H9F0S0	N,0;	324	P54289	320	328	1	04AI4,			-0.237907	1
16571	73.77	1381.11	1381.11	2	1381.11	1.9522	2760.21	C111H191N14O65	DAVNNITAK	D1dEN5GlcNAcK9dE	5	01Y41Y41M(31M21M21M31G)61M(31M)61M	27	137.04	N2H8F0S0	N,0;	324	P54289	320	328	0		-0.254062	-0.200009	-0.152787	3
16529	73.46	975.766	975.095	3	975.093	2.68273	2922.26	C117H201N14O70	DAVNNITAK	D1dEN5GlcNAcK9dE	5	01Y41Y41M(31M21M21M31G)61M(31M21M)61M	32	114.15	N2H9F0S0	N,0;	324	P54289	320	328	0				-0.237907	1
16529	73.46	975.766	975.095	3	975.093	2.68273	2922.26	C117H201N14O70	DAVNNITAK	D1dEN5GlcNAcK9dE	5	01Y41Y41M(31M21M21M31G31G)61M(31M)61M	30	114.15	N2H9F0S0	N,0;	324	P54289	320	328	0				-0.237907	1
36883	158.39	1653.96	1653.96	4	1653.97	-1.53559	6609.83	C263H431N52O140Ct4	DDDHGILDQFSRSVNVSLTQEELDSGLDELSVR	D1dEN15GlcNAc	7	01Y41Y41M(31M41Y41L32S)61M(21Y41L32S)61Y41L32S	47	149.22	N5H6F0S3	N,0;	463	Q9Y2D5	449	481	21	02AI2,02AII2,02AIII2,BI1,BII1,BIII1,CI1,CII1,CIII1,35AI4,35AIII4,14AI2,14AII2,14AIII2,15AI2,15AII2,15AIII2,BI2,BII2,BIII2,35AI3,35AII3,35AIII3,BI3,BII3,BIII3,CI3,CII3,CIII3,35AI4,35AIII4,BIII4,ZI1,YI1,ZI3,YI3,23XIII3,YI1,ZI4,ZII4,ZIII4,YI4,YII4,YIII4,14XI			0.435679	1
29022	127.75	1002.68	1002.68	4	1002.67	10.2209	4005.65	C156H254N31O87Ct4	DEGFSNQSSHLQVHR	D1dEN6GlcNAc	5	01Y41Y41M(31M)61M(21Y41L32S)61Y41L32S	29	79.99	N4H5F0S2	N,1;	147	Q02386	142	156	0			1.6503		1
29022	127.75	1002.68	1002.68	4	1002.67	10.2209	4005.65	C156H254N31O87Ct4	DEGFSNQSSHLQVHR	D1dEN6GlcNAc	5	01Y41Y41M(31M41Y41L32S)61M61Y41L32S	35	94.74	N4H5F0S2	N,1;	147	Q02386	142	156	0			1.6503		1
16579	73.81	941.056	941.726	3	941.725	0.831722	2822.16	C105H185N18O65S1Ct4	DEGLCSANVTR	D1dEC5CamN8GlcNAc	5	01Y41Y41M(31M)61M(31M21M)61M21M	23	112.12	N2H7F0S0	N,1;	170	P48307	163	173	2	YI3,YI3,		0.553932		1
16579	73.81	941.056	941.726	3	941.725	0.831722	2822.16	C105H185N18O65S1Ct4	DEGLCSANVTR	D1dEC5CamN8GlcNAc	5	01Y41Y41M(31M21M21M)61M(31M)61M	30	137.71	N2H7F0S0	N,1;	170	P48307	163	173	5	BI2,BIII3,CI2,CIII3,BI2,BIII3,YI3,YIII3,YI3,YIII3,		0.553932		1
28535	125.23	1606.99	1608.02	3	1608.01	8.61019	4820.01	C201H316N27O107	DEKFFENYNQSLEK	D1dEK3dEN9GlcNAcK14dE	7	01Y41Y41M(31M41Y41L32S)61M(21Y41L32S)61Y41L32S	37	85.62	N5H6F0S3	N,1;	1321	Q6PGP7	1313	1326	1	YI6,YII6,YIII6,			-1.50122	1
26273	116.87	1207.84	1207.17	3	1207.17	-0.321354	3618.5	C134H237N22O83S1Ct8	DENDTVMDKAR	D1dEN3GlcNAcK9dE	5	01Y41Y41M(31M)61M(21Y41L32S)61Y41L32S	31	84.31	N4H5F0S2	N,0;	47	P57730	45	55	0		1.90205			1
26273	116.87	1207.84	1207.17	3	1207.17	-0.321354	3618.5	C134H237N22O83S1Ct8	DENDTVMDKAR	D1dEN3GlcNAcK9dE	5	01Y41Y41M(31M41Y41L32S)61M61Y41L32S	35	96.27	N4H5F0S2	N,0;	47	P57730	45	55	0		1.90205			1
28006	124.53	1201.76	1203.26	4	1203.27	-7.331	4808.06	C201H316N33O101	DFFHHARNNQSLFSK	D1dEN9GlcNAcK15dE	6	01Y(61F)41Y41M(31M41Y41L)61M(21Y41L31Y41L)61Y(31F)41L31Y	22	73.65	N7H7F2S0	N,1;	192	O95427	184	198	0		2.72042			1
28006	124.53	1201.76	1203.01	4	1203.02	-4.2044	4807.04	C200H313N34O101	DFFHHARNNQSLFSK	D1dEN9GlcNAcK15dE	6	01Y41Y41M(31M(21Y41L31Y41L)41Y41L31Y)61M61Y41L32S	39	73.64	N7H7F0S1	N,1;	192	O95427	184	198	2	ZII3,YII3,	2.80006			1
19121	86.5	955.756	955.756	3	955.755	1.30306	2864.25	C118H191N20O61	DFFLANASRAR	D1dEN6GlcNAc	5	01Y41Y41M(31M)61M(31M21M)61M21M	21	86.82	N2H7F0S0	N,1;	468	P07384	463	473	2	YI3,YI3,	-3.15583			1
19121	86.5	955.756	955.756	3	955.755	1.30306	2864.25	C118H191N20O61	DFFLANASRAR	D1dEN6GlcNAc	5	01Y41Y41M(31M21M)61M(31M21M)61M	23	91.01	N2H7F0S0	N,1;	468	P07384	463	473	4	BI2,YI3,YI3,25XI4,25XII4,	-3.15583			1
39680	171.92	1405.39	1405.39	4	1405.38	4.56921	5615.49	C233H377N44O112S1	DFLANMRFLHQDATQTGEKPNNSNK	D1dEK19dEN21GlcNAcK25dE	5	01Y41Y41M(31M41Y(31F)41L31Y(31F)41L)61M61Y41L32S	24	98.89	N5H6F2S1	N,0;	213	Q13398	193	217	0		-3.3594			1
39680	171.92	1405.39	1405.39	4	1405.38	4.56921	5615.49	C233H377N44O112S1	DFLANMRFLHQDATQTGEKPNNSNK	D1dEK19dEN21GlcNAcK25dE	5	01Y41Y41M(31M41Y41L31Y41L32S)61M21Y(31F)41L21F	23	98.22	N5H6F2S1	N,0;	213	Q13398	193	217	0		-3.3594			1
39680	171.92	1405.39	1405.39	4	1405.38	4.56921	5615.49	C233H377N44O112S1	DFLANMRFLHQDATQTGEKPNNSNK	D1dEK19dEN24GlcNAcK25dE	5	01Y41Y41M(31M41Y(31F)41L31Y(31F)41L)61M61Y41L32S	24	98.89	N5H6F2S1	N,0;	216	Q13398	193	217	0		-3.3594			1
39680	171.92	1405.39	1405.39	4	1405.38	4.56921	5615.49	C233H377N44O112S1	DFLANMRFLHQDATQTGEKPNNSNK	D1dEK19dEN24GlcNAcK25dE	5	01Y41Y41M(31M41Y41L31Y41L32S)61M21Y(31F)41L21F	23	98.22	N5H6F2S1	N,0;	216	Q13398	193	217	0		-3.3594			1
27949	122.73	1231.75	1232.25	4	1232.26	-8.90952	4924.02	C199H316N29O110Ct4	DFLGTNWSSSAAWLR	D1dEN6GlcNAc	6	01Y41Y41M(31M(21Y(31F)41L32S)41Y(31F)41L32S)61M61Y41L32S	58	68.46	N5H6F2S3	N,1;	94	Q9BRQ3	89	103	3	14XII3,YII3,14XII4,14XIII4,			0.0128412	1
27980	122.86	1454.61	1453.94	3	1453.95	-5.30139	4357.82	C177H282N27O95Ct4	DFLGTNWSSSAAWLR	D1dEN6GlcNAc	6	01Y41Y41M(31M(21Y41L31Y41L32S)41Y(31F)41L)61M61M	31	90.53	N5H7F1S1	N,2;	94	Q9BRQ3	89	103	0			0.898664	0.384218	2
27980	122.86	1454.61	1453.94	3	1453.95	-5.30139	4357.82	C177H282N27O95Ct4	DFLGTNWSSSAAWLR	D1dEN6GlcNAc	6	01Y41Y41M(31M21Y(31F)41L31Y41L31L)61M61Y41L32S	35	106.13	N5H7F1S1	N,2;	94	Q9BRQ3	89	103	1	YII3,		0.898664	0.384218	2
27667	121.9	1545.97	1546.29	3	1546.32	-15.7129	4634.94	C188H301N28O102Ct4	DFLGTNWSSSAAWLR	D1dEN6GlcNAc	5	01Y41Y41M(31M41Y41L)61M(21Y(31F)41L31Y41L)61Y41L31Y41L	39	84.99	N7H8F1S0	N,1;	94	Q9BRQ3	89	103	0			-2.10215		1
27922	124.16	1085.95	1086.46	4	1086.46	-1.70925	4340.8	C176H279N28O94Ct4	DFLGTNWSSSAAWLR	D1dEN6GlcNAc	5	01Y41Y41M(31M41Y41L)61M(21Y41L32S)61Y41L32S	30	71.44	N5H6F0S2	N,1;	94	Q9BRQ3	89	103	0		1.45811			1
27667	121.9	1545.97	1546.29	3	1546.32	-15.7129	4634.94	C188H301N28O102Ct4	DFLGTNWSSSAAWLR	D1dEN6GlcNAc	5	01Y41Y41M(31M41Y41L31Y41L)61M(21Y(31F)41L31Y41L)61Y41L	38	84.99	N7H8F1S0	N,1;	94	Q9BRQ3	89	103	0			-2.10215		1
27542	122.5	1448.27	1448.27	3	1448.28	-4.37631	4340.8	C176H279N28O94Ct4	DFLGTNWSSSAAWLR	D1dEN6GlcNAc	5	01Y41Y41M(31M41Y41L31Y41L32S)61M61Y41L32S	43	127.66	N5H6F0S2	N,1;	94	Q9BRQ3	89	103	6	03AI5,03AII5,35AI5,35AII5,BII5,03XII4,14XII4,YII4,14XII5,	1.1448		1.26593	2
27542	122.5	1448.27	1448.27	3	1448.28	-4.37631	4340.8	C176H279N28O94Ct4	DFLGTNWSSSAAWLR	D1dEN6GlcNAc	5	01Y41Y41M(31M41Y41L32S)61M(21Y41L32S)61Y41L	41	115.2	N5H6F0S2	N,1;	94	Q9BRQ3	89	103	0		1.1448		1.26593	2
27667	121.9	1545.97	1545.29	3	1545.31	-8.33656	4631.9	C187H296N29O102Ct4	DFLGTNWSSSAAWLR	D1dEN6GlcNAc	5	01Y41Y41M(31M41Y41L32S)61M(21Y41L32S)61Y41L32S	38	117.95	N5H6F0S3	N,1;	94	Q9BRQ3	89	103	9	02AI2,02AII2,02AIII2,BI1,BII1,BIII1,CI1,CII1,CIII1,BI2,BII2,BIII2,CI2,CII2,CIII2,BI3,BII3,BIII3,BIII4,YI3,YI4,YII4,YIII4,	1.12881	1.05521		2
28371	124.96	1325.89	1326.56	3	1326.56	-5.20051	3975.67	C162H256N27O84Ct4	DFLGTNWSSSAAWLR	D1dEN6GlcNAc	5	01Y41Y41M(31M41Y41L32S)61M61Y41L32S	34	80.84	N4H5F0S2	N,0;	94	Q9BRQ3	89	103	3	BI4,BII4,35AI5,YI3,YII3,		1.14579		1
27818	123.69	1124.74	1125.24	4	1125.24	1.81601	4495.92	C182H296N33O97	DFVEIREGNATGHLVGR	D1dEN9GlcNAc	5	01Y41Y41M(31M41Y41L)61M(21Y41L32S)61Y41L32S	38	91.57	N5H6F0S2	N,1;	1802	O60494	1794	1810	0		-1.19039			1
27929	124.19	1402.62	1402.93	3	1402.95	-10.9082	4204.83	C171H279N32O89	DFVEIREGNATGHLVGR	D1dEN9GlcNAc	5	01Y41Y41M(31M41Y41L)61M61Y41L31Y41L32S	35	161.16	N5H6F0S1	N,2;	1802	O60494	1794	1810	0		-0.582978			1
27929	124.19	1402.62	1402.93	3	1402.95	-10.9082	4204.83	C171H279N32O89	DFVEIREGNATGHLVGR	D1dEN9GlcNAc	5	01Y41Y41M(31M41Y41L31Y41L)61M61Y41L32S	41	152.48	N5H6F0S1	N,2;	1802	O60494	1794	1810	3	25AII5,02AII5,YII4,	-0.582978			1
27818	123.69	1124.74	1125.24	4	1125.24	1.81601	4495.92	C182H296N33O97	DFVEIREGNATGHLVGR	D1dEN9GlcNAc	5	01Y41Y41M(31M41Y41L31Y41L32S)61M61Y41L32S	37	94	N5H6F0S2	N,1;	1802	O60494	1794	1810	0		-1.19039			1
27825	123.72	1596.67	1597.01	3	1597.01	-1.26882	4787.02	C193H313N34O105	DFVEIREGNATGHLVGR	D1dEN9GlcNAc	5	01Y41Y41M(31M41Y41L32S)61M(21Y41L32S)61Y41L32S	40	149.96	N5H6F0S3	N,0;	1802	O60494	1794	1810	1	YI6,YII6,YIII6,	-0.708904	-0.32099	-1.07787	3
19975	90.47	1129.48	1129.47	3	1129.48	-5.56846	3385.41	C133H226N19O81	DGNGTTSGIGSSVEK	D1dEN3GlcNAcK15dE	7	01Y41Y41M(31M21M21M)61M(31M21M)61M21M	33	144.61	N2H9F0S0	N,3;	1072	Q99250	1070	1084	2	45AI3,04AI4,	-1.38127	-1.26011		2
19975	90.47	1129.48	1129.47	3	1129.48	-5.56846	3385.41	C133H226N19O81	DGNGTTSGIGSSVEK	D1dEN3GlcNAcK15dE	7	01Y41Y41M(31M21M21M31G)61M(31M21M)61M	31	128.29	N2H9F0S0	N,3;	1072	Q99250	1070	1084	0		-1.38127	-1.26011		2
20150	90.44	1129.8	1129.47	3	1129.48	-6.75731	3385.41	C133H226N19O81	DGNGTTSGIGSSVEK	D1dEN3GlcNAcK15dE	6	01Y41Y41M(31M21M21M31G31G)61M(31M)61M	27	119.35	N2H9F0S0	N,2;	1072	Q99250	1070	1084	0			-1.26011	-1.42252	2
28227	123.92	1096.96	1097.96	4	1097.96	1.11257	4386.82	C171H281N32O97Ct4	DGNPDNETYLHRIGR	D1dEN6GlcNAc	5	01Y41Y41M(31M41Y41L)61M(21Y41L32S)61Y41L32S	33	77.48	N5H6F0S2	N,0;	419	Q9NUU7	414	428	0				1.47717	1
28204	123.82	1097.96	1097.96	4	1097.96	-0.999836	4386.82	C171H281N32O97Ct4	DGNPDNETYLHRIGR	D1dEN6GlcNAc	5	01Y41Y41M(31M41Y41L31Y41L32S)61M61Y41L32S	36	97.03	N5H6F0S2	N,0;	419	Q9NUU7	414	428	3	03AI5,03AII5,35AI5,35AII5,YII4,		1.4003	0.806322	2
28204	123.82	1097.96	1097.96	4	1097.96	-0.999836	4386.82	C171H281N32O97Ct4	DGNPDNETYLHRIGR	D1dEN6GlcNAc	5	01Y41Y41M(31M41Y41L32S)61M(21Y41L32S)61Y41L	33	81.85	N5H6F0S2	N,0;	419	Q9NUU7	414	428	0				0.806322	1
27767	123.48	1560.98	1560.64	3	1560.64	-5.20835	4677.91	C182H298N33O105Ct4	DGNPDNETYLHRIGR	D1dEN6GlcNAc	5	01Y41Y41M(31M41Y41L32S)61M(21Y41L32S)61Y41L32S	42	106.05	N5H6F0S3	N,0;	419	Q9NUU7	414	428	20	02AI2,02AII2,02AIII2,BI1,BII1,BIII1,CI1,CII1,CIII1,35AI4,35AIII4,15AI2,15AII2,15AIII2,BI2,BII2,BIII2,CI2,CII2,CIII2,35AI3,35AII3,35AIII3,15AI3,15AII3,15AIII3,BI3,BII3,BIII3,35AI4,35AIII4,BIII4,CIII4,ZI1,YI1,YI2,15XI3,YI3,YI4,YII4,YIII4,YI1,	1.20577			1
16449	73.99	983.735	984.074	3	984.077	-2.55497	2949.21	C117H186N25O63	DGNYSVHQNSHTR	D1dEN3GlcNAc	6	01Y41Y41M(31M21M)61M(31M)61M	11	81.78	N2H6F0S0	N,1;	45	A0A1B0GTD5	43	55	4	CI2,BI2,YI3,YI3,	-2.7411			1
30679	133.97	1239.27	1239.76	4	1239.76	-4.02789	4954.01	C189H318N29O116Ct8	DGSIGAWASEGNESGNK	D1dEN12GlcNAcK17dE	5	01Y41Y41M(31M(21Y(31F)41L31Y41L)41Y41L31Y41L)61M61Y41L32S	41	69.28	N7H8F1S1	N,0;	964	P15918	953	969	0				1.56305	1
30679	133.97	1239.27	1239.76	4	1239.76	-4.02789	4954.01	C189H318N29O116Ct8	DGSIGAWASEGNESGNK	D1dEN12GlcNAcK17dE	5	01Y41Y41M(31M(21Y41L31Y41L31L)41Y(31F)41L31Y)61M61Y41L32S	38	67.66	N7H8F1S1	N,0;	964	P15918	953	969	0				1.56305	1
30679	133.97	1239.27	1239.76	4	1239.76	-4.02789	4954.01	C189H318N29O116Ct8	DGSIGAWASEGNESGNK	D1dEN12GlcNAcK17dE	5	01Y41Y41M(31M41Y41L)61M(21Y(31F)41L31Y41L32S)61Y41L31Y41L	36	69.28	N7H8F1S1	N,0;	964	P15918	953	969	0				1.56305	1
27530	120.89	1163.23	1163.98	4	1163.98	0.200202	4650.89	C183H301N24O105S1Ct8	DGTFNYSPDVYCTK	D1dEN5GlcNAcC12CamK14dE	5	01Y41Y41M(31M41Y41L)61M(21Y(31F)41L31Y41L)61Y41L31Y41L	33	70.13	N7H8F1S0	N,1;	83	Q9C0B0	79	92	0				1.33062	1
27530	120.89	1163.23	1163.98	4	1163.98	0.200202	4650.89	C183H301N24O105S1Ct8	DGTFNYSPDVYCTK	D1dEN5GlcNAcC12CamK14dE	5	01Y41Y41M(31M41Y41L31Y41L)61M(21Y41L31Y41L31L)61Y31F	34	70.19	N7H8F1S0	N,1;	83	Q9C0B0	79	92	0				1.33062	1
16925	75.43	1003.16	1002.66	4	1002.66	4.81203	4005.6	C156H258N23O97	DGVQLAESNR	D1dEN9GlcNAc	5	01Y41Y41M(31M41Y41L32S)61M(21Y41L32S)61Y41L32S	41	119.99	N5H6F0S3	N,0;	77	P11362	69	78	21	02AI2,02AII2,02AIII2,BI2,BII2,BIII2,BI1,BII1,BIII1,CI1,CII1,CIII1,35AI4,35AIII4,BI2,BII2,BIII2,CI2,CII2,CIII2,35AI3,35AII3,35AIII3,02XI1,BI3,BII3,BIII3,YI1,35AI4,35AIII4,ZI2,YI2,BIII4,02XI1,YI3,ZI1,YI1,YI2,YI4,YII4,YIII4,	-3.15479	-2.97327		2
29050	127.87	1346.55	1347.24	3	1347.23	0.76802	4037.68	C167H254N33O77S1Ct4	DGYFWFMGRNDDVINSSSYR	D1dEN15GlcNAc	5	01Y41Y41M(31M)61M61Y41L32S	19	80.38	N3H4F0S1	N,0;	476	Q6NUN0	462	481	19	02AI2,BII1,BI1,CI1,35AI4,14AI2,BI2,CI2,35AI3,BI3,35AI4,BI4,35AI5,YI1,YI2,ZI3,YI3,ZI4,YI4,		0.557065		1
36241	156.41	1100.98	1101.74	4	1101.73	10.988	4401.89	C181H290N31O94	DHNLTREQFIALYR	D1dEN3GlcNAc	5	01Y41Y41M(31M41Y41L)61M(21Y41L32S)61Y41L32S	36	157.47	N5H6F0S2	N,0;	19	Q96P65	17	30	0			-2.75268		1
36241	156.41	1100.98	1101.74	4	1101.73	10.988	4401.89	C181H290N31O94	DHNLTREQFIALYR	D1dEN3GlcNAc	5	01Y41Y41M(31M41Y41L31Y41L32S)61M61Y41L32S	37	155.62	N5H6F0S2	N,0;	19	Q96P65	17	30	4	03AI5,03AII5,35AI5,35AII5,YII4,YII4,		-2.75268		1
36294	156.63	1100.99	1101.74	4	1101.73	9.43682	4401.89	C181H290N31O94	DHNLTREQFIALYR	D1dEN3GlcNAc	6	01Y41Y41M(31M41Y41L32S)61M(21Y41L32S)61Y41L	37	124.87	N5H6F0S2	N,1;	19	Q96P65	17	30	0			-2.1705		1
36163	156.08	1175.01	1174.51	4	1174.5	9.53256	4692.98	C192H307N32O102	DHNLTREQFIALYR	D1dEN3GlcNAc	5	01Y41Y41M(31M41Y41L32S)61M(21Y41L32S)61Y41L32S	50	175.11	N5H6F0S3	N,0;	19	Q96P65	17	30	2	YI5,YII5,YIII5,YI6,YII6,YIII6,	-1.46227	-2.05844	-1.7843	3
31071	137.35	1335.9	1336.23	3	1336.24	-8.93959	4004.71	C162H259N30O83Ct4	DHNWTGLPREYVPR	D1dEN3GlcNAc	5	01Y41Y41M(31M41Y41L32S)61M61Y41L32S	32	76.02	N4H5F0S2	N,1;	564	Q658N2	562	575	4	03AI5,BI4,BII4,35AI5,YI3,YII3,	1.0991			1
31748	138.34	1211.22	1210.54	3	1210.55	-3.36379	3627.62	C148H252N25O74S2	DHTGEKPNACKVCGK	D1dEK6dEN8GlcNAcC10CamK11dEC13CamK15dE	5	01Y41Y41M(31M21M21M)61M(31M21M)61M	40	186	N2H8F0S0	N,1;	172	Q8IYI8	165	179	0				0.00902627	1
31748	138.34	1211.22	1210.54	3	1210.55	-3.36379	3627.62	C148H252N25O74S2	DHTGEKPNACKVCGK	D1dEK6dEN8GlcNAcC10CamK11dEC13CamK15dE	5	01Y41Y41M(31M21M21M31G)61M(31M)61M	40	183.87	N2H8F0S0	N,1;	172	Q8IYI8	165	179	2	12AIII4,25AIII2,			0.00902627	1
23752	104.17	1114.47	1114.47	3	1114.46	10.3116	3340.36	C132H223N18O76S2	DINECLQSPCK	D1dEN3GlcNAcC5CamC10CamK11dE	5	01Y41Y41M(31M21M21M)61M(31M21M)61M21M	35	159.88	N2H9F0S0	N,0;	3902	Q6V0I7	3900	3910	3	45AI3,04AI4,45AI4,			-1.82273	1
23752	104.17	1114.47	1114.47	3	1114.46	10.3116	3340.36	C132H223N18O76S2	DINECLQSPCK	D1dEN3GlcNAcC5CamC10CamK11dE	5	01Y41Y41M(31M21M21M31G)61M(31M21M)61M	34	163.84	N2H9F0S0	N,0;	3902	Q6V0I7	3900	3910	0				-1.82273	1
36496	158.79	1649.96	1650.2	4	1650.22	-11.5103	6594.84	C276H430N49O130S1Ct4	DINWMEYLHGFNLSLQARSGSGPYFYSQIR	D1dEN12GlcNAc	7	01Y41Y41M(31M(21Y(31F)41L31Y41L31L)41Y41L31Y41L)61M(31M)61M	31	75.5	N6H10F1S0	N,0;	330	Q9NYQ8	319	348	0		0.835768			1
36496	158.79	1649.96	1650.2	4	1650.22	-11.5103	6594.84	C276H430N49O130S1Ct4	DINWMEYLHGFNLSLQARSGSGPYFYSQIR	D1dEN12GlcNAc	7	01Y41Y41M(31M(21Y(31F)41L31Y41L31L)41Y41L31Y41L31L)61M61M	33	73.37	N6H10F1S0	N,0;	330	Q9NYQ8	319	348	0		0.835768			1
36274	156.55	1572.68	1573.19	4	1573.19	-2.76889	6286.73	C264H410N49O121S1Ct4	DINWMEYLHGFNLSLQARSGSGPYFYSQIR	D1dEN12GlcNAc	7	01Y41Y41M(31M(21Y41L31Y41L)41Y41L31Y41L)61M(31M)61M	30	109.85	N6H9F0S0	N,0;	330	Q9NYQ8	319	348	0			2.35853		1
36274	156.55	1572.68	1573.19	4	1573.19	-2.76889	6286.73	C264H410N49O121S1Ct4	DINWMEYLHGFNLSLQARSGSGPYFYSQIR	D1dEN12GlcNAc	7	01Y41Y41M(31M(21Y41L31Y41L31L)41Y41L31Y41L)61M61M	30	103.71	N6H9F0S0	N,0;	330	Q9NYQ8	319	348	1	YII3,		2.35853		1
36689	158.32	1646.2	1646.2	4	1646.22	-9.34423	6578.84	C276H430N49O129S1Ct4	DINWMEYLHGFNLSLQARSGSGPYFYSQIR	D1dEN12GlcNAc	6	01Y41Y41M(31M)61M(21Y(31F)41L31Y41L31L)61Y(31F)41L31Y41L31L	31	98.02	N6H9F2S0	N,0;	330	Q9NYQ8	319	348	2	YI3,YI3,		1.19114		1
27018	119.07	1217.85	1217.18	3	1217.19	-6.15095	3648.55	C144H239N20O81Ct8	DLELYENWNK	D1dEN9GlcNAcK10dE	5	01Y41Y41M(31M41Y41L32S)61M61Y41L32S	34	94.05	N4H5F0S2	N,1;	667	Q6PIW4	659	668	4	03AI5,BI4,BII4,35AI5,YI3,YII3,		1.71711	2.04793	2
27272	121.32	1153.2	1153.19	3	1153.19	-1.34865	3456.56	C137H239N24O72S1Ct4	DLHSLNLSINPLAMR	D1dEN6GlcNAc	5	01Y41Y41M(31M21M)61M(31M21M)61M21M	32	207.86	N2H8F0S0	N,0;	2618	Q6ZS30	2613	2627	3	04AI4,YI3,YI3,	2.19874			1
27272	121.32	1153.2	1153.19	3	1153.19	-1.34865	3456.56	C137H239N24O72S1Ct4	DLHSLNLSINPLAMR	D1dEN6GlcNAc	5	01Y41Y41M(31M21M21M)61M(31M21M)61M	32	207.86	N2H8F0S0	N,0;	2618	Q6ZS30	2613	2627	0		2.19874			1
27272	121.32	1153.2	1153.19	3	1153.19	-1.34865	3456.56	C137H239N24O72S1Ct4	DLHSLNLSINPLAMR	D1dEN6GlcNAc	5	01Y41Y41M(31M21M21M31G)61M(31M)61M	32	203.27	N2H8F0S0	N,0;	2618	Q6ZS30	2613	2627	0		2.19874			1
37464	160.54	1258.75	1258.95	5	1258.94	7.551	6287.68	C247H409N50O135Ct4	DLIYINDEDPSSSIESSDPSLSSSATSNRNQTSR	D1dEN30GlcNAc	11	01Y41Y41M(31M41Y31F)61M21Y(31F)41L31Y(31F)41L32S	31	80.42	N5H5F3S1	N,2;	324	P32519	295	328	0				0.116713	1
37464	160.54	1258.75	1258.75	5	1258.74	10.7401	6286.66	C246H406N51O135Ct4	DLIYINDEDPSSSIESSDPSLSSSATSNRNQTSR	D1dEN30GlcNAc	11	01Y41Y41M(31M41Y41L32S)61M(21Y41L32S)61Y31F	38	76.33	N5H5F1S2	N,2;	324	P32519	295	328	0				0.661887	1
37320	162.02	1129.5	1130.31	5	1130.31	3.87093	5644.5	C236H376N47O109S1	DLQPMEPTVELYSPRENFSGLVVTEGEPPSGGSR	D1dEN17GlcNAc	7	01Y41Y41M(31M41Y41L)61M61Y41L32S	34	104.52	N4H5F0S1	N,0;	710	Q6IQ55	694	727	3	03AI5,03AI5,35AI5,	-1.33736			1
37320	162.02	1129.5	1130.31	5	1130.31	3.87093	5644.5	C236H376N47O109S1	DLQPMEPTVELYSPRENFSGLVVTEGEPPSGGSR	D1dEN17GlcNAc	7	01Y41Y41M(31M41Y41L32S)(41Y)61M61M	26	98.53	N4H5F0S1	N,0;	710	Q6IQ55	694	727	0		-1.33736			1
34244	149.94	1123	1123.5	4	1123.51	-9.71655	4489	C192H299N34O88	DLQRLIGNESFALPYWNFATGR	D1dEN8GlcNAc	5	01Y41Y41M(31M21M21M)61M(31M21M)61M21M	33	199.62	N2H9F0S0	N,0;	237	P40126	230	251	2	45AI3,04AI4,	-1.02433			1
34244	149.94	1123	1123.5	4	1123.51	-9.71655	4489	C192H299N34O88	DLQRLIGNESFALPYWNFATGR	D1dEN8GlcNAc	5	01Y41Y41M(31M21M21M31G)61M(31M21M)61M	35	193.43	N2H9F0S0	N,0;	237	P40126	230	251	0		-1.02433			1
18988	85.03	1088.8	1088.8	3	1088.81	-2.38786	3263.4	C125H220N17O73S1Ct8	DLSVFEVDGNMSK	D1dEN10GlcNAcK13dE	5	01Y41Y41M(31M21M21M)61M(31M21M)61M	27	101.3	N2H8F0S0	N,0;	795	Q8WYB5	786	798	0			3.10533		1
18988	85.03	1088.8	1088.8	3	1088.81	-2.38786	3263.4	C125H220N17O73S1Ct8	DLSVFEVDGNMSK	D1dEN10GlcNAcK13dE	5	01Y41Y41M(31M21M21M31G)61M(31M)61M	28	107.67	N2H8F0S0	N,0;	795	Q8WYB5	786	798	0			3.10533		1
23607	103.91	1114.47	1114.47	3	1114.48	-2.60306	3340.41	C133H227N18O77S1	DLTSGLGENACVK	D1dEN9GlcNAcC11CamK13dE	5	01Y41Y41M(31M21M21M)61M(31M21M)61M21M	35	145.45	N2H9F0S0	N,2;	286	Q6ZT12	278	290	2	45AI3,04AI4,		-2.05997		1
23607	103.91	1114.47	1114.47	3	1114.48	-2.60306	3340.41	C133H227N18O77S1	DLTSGLGENACVK	D1dEN9GlcNAcC11CamK13dE	5	01Y41Y41M(31M21M21M31G)61M(31M21M)61M	35	149.39	N2H9F0S0	N,2;	286	Q6ZT12	278	290	0			-2.05997		1
31325	138.38	1135.76	1135.52	4	1135.51	6.78856	4537.01	C184H307N32O93S1Ct4	DLYRDVMLENYSNLVSLDLPSR	D1dEN10GlcNAc	5	01Y41Y41M(31M21M21M)61M(31M21M)61M21M	26	81.25	N2H9F0S0	N,0;	38	Q8TAQ5	29	50	3	03AI4,45AI3,04AI4,	-0.108797			1
31325	138.38	1135.76	1135.52	4	1135.51	6.78856	4537.01	C184H307N32O93S1Ct4	DLYRDVMLENYSNLVSLDLPSR	D1dEN10GlcNAc	5	01Y41Y41M(31M21M21M31G)61M(31M21M)61M	26	72.49	N2H9F0S0	N,0;	38	Q8TAQ5	29	50	0		-0.108797			1
21315	95.44	1236.04	1236.05	2	1236.04	6.83148	2470.07	C90H169N10O61Ct8	DNASLK	D1dEN2GlcNAcK6dE	6	01Y41Y41M(31M21M21M)61M(31M21M)61M	27	123.25	N2H8F0S0	N,2;	1007	Q03701	1006	1011	0			1.13887		1
21315	95.44	1236.04	1236.05	2	1236.04	6.83148	2470.07	C90H169N10O61Ct8	DNASLK	D1dEN2GlcNAcK6dE	6	01Y41Y41M(31M21M21M31G)61M(31M)61M	28	125.33	N2H8F0S0	N,2;	1007	Q03701	1006	1011	1	25AIII2,		1.13887		1
28009	124.54	1342.85	1344.53	3	1344.54	-6.47789	4029.6	C152H262N23O94S2Ct4	DNATITMCR	D1dEN2GlcNAcC8Cam	5	01Y41Y41M(31M(21Y41L31Y)41Y41L31Y)(41Y)61M61Y41L32S	50	81.83	N8H6F0S1	N,3;	766	Q6ZR08	765	773	0		-0.0890938			1
28009	124.54	1342.85	1344.53	3	1344.54	-6.47789	4029.6	C152H262N23O94S2Ct4	DNATITMCR	D1dEN2GlcNAcC8Cam	5	01Y41Y41M(31M(21Y41L31Y41V)41Y41L31Y)61M61Y41L32S	50	79.61	N8H6F0S1	N,3;	766	Q6ZR08	765	773	0		-0.0890938			1
27734	123.32	1164.21	1163.97	4	1163.98	-7.23334	4650.9	C187H301N28O107	DNFTAAGYNSLESVAR	D1dEN2GlcNAc	6	01Y41Y41M(31M41Y41L)61M(21Y41L31Y41L31L)61Y41L31Y41L	37	75.5	N7H9F0S0	N,1;	943	Q15375	942	957	0		-1.25276			1
27804	122.1	1447.93	1448.27	3	1448.26	5.58719	4340.77	C175H279N28O98	DNFTAAGYNSLESVAR	D1dEN2GlcNAc	6	01Y41Y41M(31M41Y41L31Y41L32S)61M61Y41L32S	40	95.83	N5H6F0S2	N,2;	943	Q15375	942	957	4	35AI5,35AII5,03XII4,14XII4,YII4,14XII5,			-2.28136	1
39967	170.96	1408.89	1409.64	4	1409.63	8.16451	5632.48	C222H376N39O116S1Ct12	DNGCTEFKSPNNHFVVLDTAIETEK	D1dEN2GlcNAcC4CamK8dEK25dE	5	01Y41Y41M(31M21Y(31F)41L31Y41L31L)61M61Y41L32S	34	84.39	N5H7F1S1	N,2;	526	Q6ZRK6	525	549	1	YII3,			1.12833	1
39967	170.96	1408.89	1409.64	4	1409.63	8.16451	5632.48	C222H376N39O116S1Ct12	DNGCTEFKSPNNHFVVLDTAIETEK	D1dEN2GlcNAcC4CamK8dEK25dE	5	01Y41Y41M(31M41Y(31F)41L31Y41L32S)(41Y)61M(31M)61M	31	78.95	N5H7F1S1	N,2;	526	Q6ZRK6	525	549	0				1.12833	1
24323	106.64	892.766	892.418	3	892.417	1.82422	2674.23	C110H193N12O62	DNVSLKK	D1dEN2GlcNAcK6dEK7dE	5	01Y41Y41M(31M21M)61M(31M21M)61M21M	34	113.86	N2H8F0S0	N,1;	438	A6NE01	437	443	5	45AI3,04AI4,YI3,YI3,35XI4,			-2.23622	1
24323	106.64	892.766	892.418	3	892.417	1.82422	2674.23	C110H193N12O62	DNVSLKK	D1dEN2GlcNAcK6dEK7dE	5	01Y41Y41M(31M21M21M)61M(31M21M)61M	27	101.59	N2H8F0S0	N,1;	438	A6NE01	437	443	0				-2.23622	1
37046	160.85	1652.21	1653.97	4	1653.95	10.5612	6609.77	C273H423N52O129S2Ct4	DNWNRPICSAPGPLFDLMERVSDDYNWTFR	D1dEC8CamN26GlcNAc	6	01Y(61F)41Y41M(31M(21Y41L32S)41Y41L32S)(41Y)61M(31M)61M	41	87.19	N5H7F1S2	N,1;	149	Q9NUV7	124	153	7	14XI1,15XI2,14XI2,25XI3,25XIII3,14XIII3,ZIII3,14XIII4,14XIV4,	1.17828		0.936136	2
37089	161.01	1263.75	1265.16	5	1265.14	13.363	6318.68	C262H406N51O121S2Ct4	DNWNRPICSAPGPLFDLMERVSDDYNWTFR	D1dEC8CamN26GlcNAc	8	01Y41Y41M(31M(21Y(31F)41L31Y41L32S)41Y41L)61M61M	29	79.83	N5H7F1S1	N,0;	149	Q9NUV7	124	153	0		1.08			1
37046	160.85	1652.21	1653.97	4	1653.95	10.5612	6609.77	C273H423N52O129S2Ct4	DNWNRPICSAPGPLFDLMERVSDDYNWTFR	D1dEC8CamN26GlcNAc	6	01Y41Y41M(31M(21Y(31F)41L32S)41Y41L32S)(41Y)61M(31M)61M	41	92.36	N5H7F1S2	N,1;	149	Q9NUV7	124	153	9	24AIV3,YI1,34XI2,ZI2,YI2,24XIII3,YIII3,01XIII4,01XIV4,24XIV5,	1.17828			1
37128	159.93	1644.97	1646.21	4	1646.2	2.67276	6578.78	C272H422N53O127S2Ct4	DNWNRPICSAPGPLFDLMERVSDDYNWTFR	D1dEC8CamN26GlcNAc	6	01Y41Y41M(31M(21Y41L31Y41L)41Y41L31Y)61M61Y41L32S	49	148.19	N7H7F0S1	N,0;	149	Q9NUV7	124	153	2	ZII3,YII3,		0.677828		1
37089	161.01	1263.75	1265.16	5	1265.14	13.363	6318.68	C262H406N51O121S2Ct4	DNWNRPICSAPGPLFDLMERVSDDYNWTFR	D1dEC8CamN26GlcNAc	8	01Y41Y41M(31M(21Y41L31Y41L32S)41Y(31F)41L)61M61M	28	92.57	N5H7F1S1	N,0;	149	Q9NUV7	124	153	0		1.08			1
37128	159.93	1644.97	1646.45	4	1646.46	-2.20886	6579.8	C273H425N52O127S2Ct4	DNWNRPICSAPGPLFDLMERVSDDYNWTFR	D1dEC8CamN26GlcNAc	6	01Y41Y41M(31M41Y(31F)41L31Y41L)(41Y)61M61Y(31F)41L31Y41L	41	139.85	N7H7F2S0	N,0;	149	Q9NUV7	124	153	0			0.00983487		1
37154	159.42	1260.76	1261.76	5	1261.74	14.0698	6301.66	C261H403N52O120S2Ct4	DNWNRPICSAPGPLFDLMERVSDDYNWTFR	D1dEC8CamN26GlcNAc	8	01Y41Y41M(31M41Y41L31Y41L32S)61M61Y41L32S	44	116.14	N5H6F0S2	N,0;	149	Q9NUV7	124	153	0				1.33714	1
37154	159.42	1260.76	1261.76	5	1261.74	14.0698	6301.66	C261H403N52O120S2Ct4	DNWNRPICSAPGPLFDLMERVSDDYNWTFR	D1dEC8CamN26GlcNAc	8	01Y41Y41M(31M41Y41L32S)61M(21Y41L32S)61Y41L	42	101.83	N5H6F0S2	N,0;	149	Q9NUV7	124	153	0				1.33714	1
26207	115.42	1132.84	1132.51	3	1132.51	2.22478	3394.5	C140H229N26O68S1	DPAGPGTLIMATGVQDFNR	D1dEN18GlcNAc	5	01Y41Y41M(31M)61M(31M21M)61M	26	170.41	N2H6F0S0	N,1;	70	Q6IC98	53	71	3	BI2,YI3,YI3,		-1.58832		1
26207	115.42	1132.84	1132.51	3	1132.51	2.22478	3394.5	C140H229N26O68S1	DPAGPGTLIMATGVQDFNR	D1dEN18GlcNAc	5	01Y41Y41M(31M21M)61M(31M)61M	27	179.47	N2H6F0S0	N,1;	70	Q6IC98	53	71	4	BI2,BI2,YI3,YI3,		-1.58832		1
25930	114.19	1111.83	1111.5	3	1111.49	6.65057	3331.45	C130H224N21O75Ct4	DPLPSVPPTTTNSSR	D1dEN12GlcNAc	5	01Y41Y41M(31M21M)61M(31M21M)61M21M	30	151.32	N2H8F0S0	N,1;	616	Q8N307	605	619	3	04AI4,YI3,YI3,	0.775436	1.65786		2
25930	114.19	1111.83	1111.5	3	1111.49	6.65057	3331.45	C130H224N21O75Ct4	DPLPSVPPTTTNSSR	D1dEN12GlcNAc	5	01Y41Y41M(31M21M21M)61M(31M21M)61M	29	147.05	N2H8F0S0	N,1;	616	Q8N307	605	619	0		0.775436	1.65786	0.975873	3
25962	113.94	1111.5	1111.5	3	1111.49	7.52917	3331.45	C130H224N21O75Ct4	DPLPSVPPTTTNSSR	D1dEN12GlcNAc	7	01Y41Y41M(31M21M21M31G)61M(31M)61M	24	102.21	N2H8F0S0	N,2;	616	Q8N307	605	619	0				0.975873	1
36818	159.98	1206.73	1207.91	5	1207.92	-4.96903	6032.54	C250H392N41O129	DPNGTFNPRALAQGPWWAR	D1dEN3GlcNAc	6	01Y41Y41M(31M(21Y41L31Y(31F)41L21F)41Y41L)(41Y)61M(21Y41L31Y41V)61Y41L31Y	35	98.01	N11H8F2S0	N,2;	612	P51178	610	628	0		-0.569124			1
36818	159.98	1206.73	1207.91	5	1207.92	-4.96903	6032.54	C250H392N41O129	DPNGTFNPRALAQGPWWAR	D1dEN3GlcNAc	6	01Y41Y41M(31M(21Y41L31Y(31F)41L21F)41Y41L31Y)(41Y)61M(21Y41L31Y)61Y41L31Y	40	102.8	N11H8F2S0	N,2;	612	P51178	610	628	0		-0.569124			1
26095	114.52	1002.12	1002.46	3	1002.46	-0.0242529	3004.35	C115H207N16O68Ct8	DPNLTPESVK	D1dEN3GlcNAcK10dE	5	01Y41Y41M(31M(21Y41L)41Y)61M(31M)61M	28	88.49	N4H6F0S0	N,1;	444	Q6NXR4	442	451	0				0.494299	1
26095	114.52	1002.12	1002.46	3	1002.46	-0.0242529	3004.35	C115H207N16O68Ct8	DPNLTPESVK	D1dEN3GlcNAcK10dE	5	01Y41Y41M(31M(21Y41L)41Y41L)61M61M	32	86.8	N4H6F0S0	N,1;	444	Q6NXR4	442	451	7	03AI3,01AI2,BI2,BI2,45AI3,YI3,YI3,			0.494299	1
28854	126.53	1179.71	1179.96	4	1179.97	-5.45881	4714.84	C178H301N24O118Ct4	DPRDNGSR	D1dEN5GlcNAc	5	01Y(61F)41Y41M(31M(21Y(31F)41L31Y41L31L)41Y31F)61M(21Y41L32S)61Y41L32S	32	71.48	N7H8F3S2	N,1;	577	Q86X29	573	580	0				1.47048	1
28608	125.52	1107.45	1107.44	4	1107.44	-1.39009	4424.73	C167H283N22O111Ct4	DQGNASPR	D1dEN4GlcNAc	5	01Y(61F)41Y41M(31M41Y41L31Y41L)61M(21Y41L31Y41L32S)61Y41L31Y41L	39	76.76	N8H9F1S1	N,1;	368	P53992	365	372	0				0.880256	1
30526	135.06	1106.44	1106.69	4	1106.68	5.43492	4421.69	C166H278N23O111Ct4	DQGNASPR	D1dEN4GlcNAc	5	01Y41Y41M(31M(21Y41L32S)41Y41L32S)61M(21Y41L32S)61Y41L32S	44	123.7	N6H7F0S4	N,0;	368	P53992	365	372	1	YI4,YII4,YIII4,YIV4,	1.98015			1
28608	125.52	1107.45	1107.44	4	1107.45	-7.07974	4424.76	C169H287N20O111Ct4	DQGNASPR	D1dEN4GlcNAc	5	01Y41Y41M(31M21Y(31F)41L31Y(31F)41L32S)61M(21Y(31F)41L21F)61Y(31F)41L21F	28	73.59	N6H7F6S1	N,1;	368	P53992	365	372	0				0.880256	1
30526	135.06	1106.44	1106.94	4	1106.94	3.68725	4422.72	C167H281N22O111Ct4	DQGNASPR	D1dEN4GlcNAc	5	01Y41Y41M(31M21Y(31F)41L31Y(31F)41L32S)61M(21Y41L32S)61Y41L32S	38	94.44	N6H7F2S3	N,0;	368	P53992	365	372	2	YIII4,YIII4,	1.44695			1
36478	158.72	1380.97	1381.61	3	1381.62	-10.0638	4140.85	C160H283N28O88S1Ct8	DQGPNVCALQQILGTK	D1dEN5GlcNAcC7CamK16dE	5	01Y41Y41M(31M)61M(21Y41L31Y41L32S)61Y41L	34	102.28	N5H6F0S1	N,2;	42	Q15063	38	53	0		1.34124			1
36478	158.72	1380.97	1381.61	3	1381.62	-10.0638	4140.85	C160H283N28O88S1Ct8	DQGPNVCALQQILGTK	D1dEN5GlcNAcC7CamK16dE	5	01Y41Y41M(31M41Y41L)61M61Y41L31Y41L32S	34	108.14	N5H6F0S1	N,2;	42	Q15063	38	53	0		1.34124			1
36478	158.72	1380.97	1381.61	3	1381.62	-10.0638	4140.85	C160H283N28O88S1Ct8	DQGPNVCALQQILGTK	D1dEN5GlcNAcC7CamK16dE	5	01Y41Y41M(31M41Y41L31Y41L)61M61Y41L32S	39	108.14	N5H6F0S1	N,2;	42	Q15063	38	53	0		1.34124			1
28873	126.61	1107.44	1107.44	4	1107.44	6.20148	4424.71	C170H283N22O112	DQQNTSR	D1dEN4GlcNAc	6	01Y(61F)41Y41M(31M(21Y41L31Y41L)41Y41L31Y41L)61M61Y41L31Y41L32S	36	98.06	N8H9F1S1	N,0;	563	O43318	560	566	0				-2.50745	1
28593	125.9	1106.44	1106.94	4	1106.93	6.7618	4422.7	C170H281N22O112	DQQNTSR	D1dEN4GlcNAc	6	01Y(61F)41Y41M(31M41Y(31F)41L31Y41L32S)61M(21Y41L32S)61Y41L32S	46	107.07	N6H7F2S3	N,1;	563	O43318	560	566	0			-0.83409		1
28873	126.61	1107.44	1107.44	4	1107.44	6.20148	4424.71	C170H283N22O112	DQQNTSR	D1dEN4GlcNAc	6	01Y(61F)41Y41M(31M41Y41L31Y41L)61M(21Y41L31Y41L32S)61Y41L31Y41L	38	101.45	N8H9F1S1	N,0;	563	O43318	560	566	0				-2.50745	1
28593	125.9	1106.44	1107.19	4	1107.19	6.4475	4423.72	C171H284N21O112	DQQNTSR	D1dEN4GlcNAc	6	01Y41Y41M(31M21Y(31F)41L31Y(31F)41L32S)61M21Y(31F)41L31Y(31F)41L32S	37	95.96	N6H7F4S2	N,1;	563	O43318	560	566	0			-1.43948	-1.89473	2
19315	87.41	974.417	974.42	3	974.414	5.94795	2920.22	C109H191N20O68Ct4	DRDSIANR	D1dEN7GlcNAc	7	01Y41Y41M(31M(21Y41L32S)41Y)61M61M	23	71.81	N4H5F0S1	N,1;	419	Q9Y252	413	420	0		2.24311			1
19315	87.41	974.417	974.42	3	974.414	5.94795	2920.22	C109H191N20O68Ct4	DRDSIANR	D1dEN7GlcNAc	7	01Y41Y41M(31M41Y41L)61M61Y41L32S	25	74.69	N4H5F0S1	N,1;	419	Q9Y252	413	420	1	35AI5,	2.24311			1
29002	127.18	1329.56	1330.24	3	1330.22	11.4156	3986.65	C150H253N36O84S1Ct4	DSGRSDVSDIGSDNCSLADEEQTPR	D1dEN14GlcNAcC15Cam	6	01Y41Y41M(31M)61M(31M)61M	14	74.62	N2H5F0S0	N,1;	634	Q5TH69	621	645	10	BI1,BII1,BIII1,BI2,24AI4,BI4,ZI2,YI3,YI4,YII4,YIII3,MH,34XI1,YI2,			0.099595	1
28829	126.92	1383.6	1384.25	3	1384.24	8.29138	4148.7	C156H263N36O89S1Ct4	DSGRSDVSDIGSDNCSLADEEQTPR	D1dEN14GlcNAcC15Cam	7	01Y41Y41M(31M)61M(31M21M)61M	16	94.31	N2H6F0S0	N,1;	634	Q5TH69	621	645	2	BI2,YI3,	0.238601	0.352721	0.398199	3
28829	126.92	1383.6	1384.25	3	1384.24	8.29138	4148.7	C156H263N36O89S1Ct4	DSGRSDVSDIGSDNCSLADEEQTPR	D1dEN14GlcNAcC15Cam	7	01Y41Y41M(31M21M)61M(31M)61M	18	106.48	N2H6F0S0	N,1;	634	Q5TH69	621	645	4	BI2,BI2,YI3,YI3,	0.238601	0.352721	0.398199	3
36921	159.19	1649.72	1649.71	4	1649.73	-10.8587	6592.88	C270H444N47O124S5Ct8	DSIIVCCINSCTSMFAGFVIFSIVGFMAHVTK	D1dEC6CamC7CamN9GlcNAcC11CamK32dE	7	01Y41Y41M(31M41Y41L32S)61M(21Y41L32S)61Y41L32S	51	83.1	N5H6F0S3	N,1;	327	P30531	319	350	0			1.76314		1
17262	77	993.103	993.103	3	993.1	2.64358	2976.28	C120H199N20O66	DSNETTGLYSLSVR	D1dEN3GlcNAc	6	01Y41Y41M(31M)61M(31M21M)61M	21	119.56	N2H6F0S0	N,2;	64	Q9UN19	62	75	3	BI2,YI3,YI3,	-1.5976	-1.73277	-1.90813	3
17262	77	993.103	993.103	3	993.1	2.64358	2976.28	C120H199N20O66	DSNETTGLYSLSVR	D1dEN3GlcNAc	6	01Y41Y41M(31M21M)61M(31M)61M	22	119.56	N2H6F0S0	N,2;	64	Q9UN19	62	75	4	BI2,BI2,YI3,YI3,	-1.5976	-1.73277	-1.68656	3
19600	87.76	974.412	974.752	3	974.748	4.1271	2921.22	C118H190N23O60S1	DSNNLCLHFNPR	D1dEN4GlcNAcC6Cam	5	01Y41Y41M(31M)61M(31M21M)61M	26	168.91	N2H6F0S0	N,0;	41	P09382	38	49	3	BI2,YI3,YI3,			-1.89789	1
19600	87.76	974.412	974.752	3	974.748	4.1271	2921.22	C118H190N23O60S1	DSNNLCLHFNPR	D1dEN4GlcNAcC6Cam	5	01Y41Y41M(31M21M)61M(31M)61M	27	173.74	N2H6F0S0	N,0;	41	P09382	38	49	4	BI2,BI2,YI3,YI3,			-1.89789	1
36330	156.03	1174.51	1174.27	4	1174.25	12.1651	4691.98	C183H304N35O103Ct4	DSRLSYNHTNETLGLDSR	D1dEN10GlcNAc	5	01Y(61F)41Y41M(31M41Y)61M(21Y41L32S)61Y41L32S	30	87.58	N5H5F1S2	N,0;	106	O14764	97	114	0				0.677082	1
36330	156.03	1174.51	1174.27	4	1174.25	12.1651	4691.98	C183H304N35O103Ct4	DSRLSYNHTNETLGLDSR	D1dEN10GlcNAc	5	01Y(61F)41Y41M(31M41Y41L32S)(41Y)61M61Y41L32S	30	87.14	N5H5F1S2	N,0;	106	O14764	97	114	0				0.677082	1
20410	91.52	984.094	984.096	3	984.096	0.198529	2949.27	C123H198N19O61S1	DTELFIFNSCLR	D1dEN8GlcNAcC10Cam	5	01Y41Y41M(31M)61M(31M21M)61M	28	169.9	N2H6F0S0	N,1;	1103	Q13023	1096	1107	4	BI2,YI3,ZI3,YI3,		-1.42265	-1.6865	2
20432	91.75	984.094	984.095	3	984.096	-0.607752	2949.27	C123H198N19O61S1	DTELFIFNSCLR	D1dEN8GlcNAcC10Cam	5	01Y41Y41M(31M21M)61M(31M)61M	28	170.48	N2H6F0S0	N,2;	1103	Q13023	1096	1107	4	BI2,YI3,ZI3,YI3,		-1.42265	-1.6865	2
20329	91.27	1092.46	1092.13	3	1092.13	0.395371	3273.38	C135H218N19O71S1	DTELFIFNSCLR	D1dEN8GlcNAcC10Cam	6	01Y41Y41M(31M21M)61M(31M21M)61M21M	36	194.54	N2H8F0S0	N,1;	1103	Q13023	1096	1107	3	YI3,ZI3,YI3,		-1.59433		1
20329	91.27	1092.46	1092.13	3	1092.13	0.395371	3273.38	C135H218N19O71S1	DTELFIFNSCLR	D1dEN8GlcNAcC10Cam	6	01Y41Y41M(31M21M21M)61M(31M21M)61M	34	185.48	N2H8F0S0	N,1;	1103	Q13023	1096	1107	0			-1.59433		1
18254	82.44	1199.99	1199.15	3	1199.16	-7.77892	3594.47	C140H229N24O81Ct4	DTFFDNATRSR	D1dEN6GlcNAc	6	01Y41Y41M(31M)61M(21Y41L32S)61Y41L32S	23	71.54	N4H5F0S2	N,1;	275	Q9NQ90	270	280	0		1.40517			1
18488	82.69	1200.15	1199.15	3	1199.16	-9.30586	3594.47	C140H229N24O81Ct4	DTFFDNATRSR	D1dEN6GlcNAc	5	01Y41Y41M(31M41Y41L32S)61M61Y41L32S	38	97.95	N4H5F0S2	N,2;	275	Q9NQ90	270	280	4	03AI5,BI4,BII4,35AI5,YI3,YII3,	1.40517	1.43549		2
16358	72.67	1326.87	1326.53	3	1326.52	4.8269	3975.55	C159H252N21O95	DTFFSNATR	D1dEN6GlcNAc	5	01Y41Y41M(31M41Y41L32S)61M(21Y41L32S)61Y41L32S	48	198.35	N5H6F0S3	N,1;	302	Q9BYT9	297	305	1	YI5,YII5,YIII5,			-2.95684	1
24071	105.89	1171.86	1171.52	3	1171.51	7.26881	3511.51	C144H232N25O75	DTGLNYTHLHVETPR	D1dEN5GlcNAc	5	01Y41Y41M(31M21M21M)61M(31M21M)61M	24	92.4	N2H8F0S0	N,0;	140	Q9P2W7	136	150	0			-0.769233	-1.08263	2
24090	105.61	1171.53	1171.51	3	1171.51	3.83023	3511.51	C144H232N25O75	DTGLNYTHLHVETPR	D1dEN5GlcNAc	5	01Y41Y41M(31M21M21M31G)61M(31M)61M	29	100.29	N2H8F0S0	N,0;	140	Q9P2W7	136	150	3	12AIII4,25AIII2,02AIII2,		-0.769233	-1.08263	2
28791	126.26	1162.24	1163.24	4	1163.24	-0.152128	4647.92	C182H300N27O105Ct8	DVDNFLAENHSYEK	D1dEN9GlcNAcK14dE	5	01Y41Y41M(31M(21Y41L31Y41L)41Y41L31Y)61M61Y41L32S	45	74.38	N7H7F0S1	N,0;	516	Q8WXX0	508	521	2	ZII3,YII3,			-0.740379	1
28428	124.79	1167.49	1166.99	4	1166.99	0.229008	4662.92	C183H301N26O106Ct8	DVDNFLAENHSYEK	D1dEN9GlcNAcK14dE	5	01Y41Y41M(31M21Y(31F)41L31Y(31F)41L32S)61M61Y41L32S	40	70.74	N5H6F2S2	N,1;	516	Q8WXX0	508	521	1	YII4,			2.74239	1
26348	117.21	1331.9	1331.24	3	1331.25	-10.6866	3989.74	C159H270N25O86S1Ct4	DVMLENYSNLVSLDLPSR	D1dEN6GlcNAc	5	01Y41Y41M(31M21M21M)61M(31M21M)61M21M	36	218.9	N2H9F0S0	N,1;	38	Q8TAQ5	33	50	1	04AI4,	1.03361			1
26348	117.21	1331.9	1331.24	3	1331.25	-10.6866	3989.74	C159H270N25O86S1Ct4	DVMLENYSNLVSLDLPSR	D1dEN6GlcNAc	5	01Y41Y41M(31M21M21M31G31G)61M(31M)61M	33	194.44	N2H9F0S0	N,1;	38	Q8TAQ5	33	50	0		1.03361			1
28602	125.94	1042.21	1042.21	4	1042.21	4.14707	4163.81	C155H276N31O93Ct8	EAALKASQNTSSSNSSTR	E1dEK5dEN14GlcNAc	5	01Y41Y41M(31M)61M(21Y41L32S)61Y41L32S	28	97.76	N4H5F0S2	N,0;	372	Q96KR1	359	376	0			2.08738		1
28602	125.94	1042.21	1042.21	4	1042.21	4.14707	4163.81	C155H276N31O93Ct8	EAALKASQNTSSSNSSTR	E1dEK5dEN14GlcNAc	5	01Y41Y41M(31M41Y41L32S)61M61Y41L32S	33	96.2	N4H5F0S2	N,0;	372	Q96KR1	359	376	0			2.08738		1
28602	125.94	1042.21	1042.21	4	1042.21	4.14707	4163.81	C155H276N31O93Ct8	EAALKASQNTSSSNSSTR	E1dEK5dEN9GlcNAc	5	01Y41Y41M(31M)61M(21Y41L32S)61Y41L32S	28	97.76	N4H5F0S2	N,0;	367	Q96KR1	359	376	0		1.87143	2.08738		2
28602	125.94	1042.21	1042.21	4	1042.21	4.14707	4163.81	C155H276N31O93Ct8	EAALKASQNTSSSNSSTR	E1dEK5dEN9GlcNAc	5	01Y41Y41M(31M41Y41L32S)61M61Y41L32S	33	96.2	N4H5F0S2	N,0;	367	Q96KR1	359	376	0		1.87143	2.08738		2
35929	156.4	1173.01	1173.26	4	1173.25	11.4314	4687.97	C193H312N27O103S1	EAGGNMSIQFLGTVYK	E1dEN5GlcNAcK16dE	5	01Y41Y41M(31M41Y41L32S)61M(21Y41L32S)61Y41L32S	36	126.38	N5H6F0S3	N,2;	624	P05165	620	635	15	02AI2,02AII2,02AIII2,02AI4,02AIII4,BI1,BII1,BIII1,CI1,CII1,CIII1,35AI4,35AIII4,BI2,BII2,BIII2,CI2,CII2,CIII2,35AI3,35AII3,35AIII3,BI3,BII3,BIII3,35AI4,35AIII4,BIII4,YI1,YI2,YI4,YII4,YIII4,YI6,YII6,YIII6,	-0.167998			1
24090	105.61	1171.53	1171.51	3	1171.52	-1.23075	3511.53	C133H236N27O76S1Ct4	EAGSLGTAGRVCNLTSR	E1dEC12CamN13GlcNAc	6	01Y41Y41M(31M21M21M)61M(31M21M)61M	25	78.35	N2H8F0S0	N,3;	295	P09544	283	299	1	04AI3,			2.5862	1
24090	105.61	1171.53	1171.51	3	1171.52	-1.23075	3511.53	C133H236N27O76S1Ct4	EAGSLGTAGRVCNLTSR	E1dEC12CamN13GlcNAc	6	01Y41Y41M(31M21M21M31G)61M(31M)61M	28	91.77	N2H8F0S0	N,3;	295	P09544	283	299	3	12AIII4,25AIII2,02AIII2,			2.5862	1
18865	84.32	1093.79	1092.8	3	1092.79	6.65333	3275.35	C126H212N25O75	EAINGSGNAENRER	E1dEN4GlcNAc	6	01Y41Y41M(31M21M)61M(31M21M)61M21M	28	186.09	N2H8F0S0	N,1;	249	Q5TCQ9	246	259	3	04AI4,YI3,YI3,	-0.0480139		0.319734	2
18865	84.32	1093.79	1092.8	3	1092.79	6.65333	3275.35	C126H212N25O75	EAINGSGNAENRER	E1dEN4GlcNAc	6	01Y41Y41M(31M21M21M)61M(31M21M)61M	26	167.52	N2H8F0S0	N,1;	249	Q5TCQ9	246	259	0		-0.0480139	-0.982773	0.319734	3
18888	84.56	1092.8	1092.8	3	1092.79	6.76504	3275.35	C126H212N25O75	EAINGSGNAENRER	E1dEN4GlcNAc	6	01Y41Y41M(31M21M21M31G)61M(31M)61M	25	152.28	N2H8F0S0	N,1;	249	Q5TCQ9	246	259	0			-0.982773		1
27018	119.07	1217.85	1217.18	3	1217.19	-10.8256	3648.56	C136H243N22O85Ct8	EAISSVQNSSSSK	E1dEN8GlcNAcK13dE	5	01Y41Y41M(31M41Y41L32S)61M61Y41L32S	28	84.46	N4H5F0S2	N,1;	1043	A5PLK6	1036	1048	4	03AI5,BI4,BII4,35AI5,YI3,YII3,		1.71711		1
36008	156.73	1563.67	1564.01	3	1564.02	-3.93509	4688.04	C190H320N29O103S1	EARDPSLLINACLNK	E1dEN10GlcNAcC12CamK15dE	5	01Y41Y41M(31M21Y(31F)41L21F)61M(21Y41L32S)61Y41L32S	34	171.83	N5H6F2S2	N,1;	375	Q9H1Z4	366	380	1	25AIII3,	-0.787139			1
35929	156.4	1173.01	1173.26	4	1173.27	-3.20733	4688.04	C190H320N29O103S1	EARDPSLLINACLNK	E1dEN10GlcNAcC12CamK15dE	5	01Y41Y41M(31M21Y(31F)41L31Y(31F)41L32S)61M61Y41L32S	34	87.15	N5H6F2S2	N,1;	375	Q9H1Z4	366	380	2	YII4,YII4,	-0.167998			1
36126	155.93	1100.24	1100.24	4	1100.24	0.609697	4395.93	C178H300N29O95S1	EARDPSLLINACLNK	E1dEN10GlcNAcC12CamK15dE	5	01Y41Y41M(31M41Y41L)61M(21Y41L32S)61Y41L32S	41	199.61	N5H6F0S2	N,0;	375	Q9H1Z4	366	380	0		0.282258	0.0439342	0.0622845	3
36017	156.77	1099.73	1100.24	4	1100.24	-2.27498	4395.93	C178H300N29O95S1	EARDPSLLINACLNK	E1dEN10GlcNAcC12CamK15dE	8	01Y41Y41M(31M41Y41L31Y41L32S)61M61Y41L32S	49	189.93	N5H6F0S2	N,1;	375	Q9H1Z4	366	380	4	03AI5,03AII5,03AI5,03AII5,35AI5,35AII5,YII4,	0.282258		0.0622845	2
36126	155.93	1100.24	1100.24	4	1100.24	0.609697	4395.93	C178H300N29O95S1	EARDPSLLINACLNK	E1dEN10GlcNAcC12CamK15dE	5	01Y41Y41M(31M41Y41L32S)61M(21Y41L32S)61Y41L	39	177.58	N5H6F0S2	N,0;	375	Q9H1Z4	366	380	0			0.0439342		1
36008	156.73	1563.67	1563.68	3	1563.68	-1.94969	4687.02	C189H317N30O103S1	EARDPSLLINACLNK	E1dEN10GlcNAcC12CamK15dE	5	01Y41Y41M(31M41Y41L32S)61M(21Y41L32S)61Y41L32S	44	274.16	N5H6F0S3	N,1;	375	Q9H1Z4	366	380	2	YI5,YII5,YIII5,YI6,YII6,YIII6,	-0.0696349			1
20150	90.44	1129.8	1129.47	3	1129.47	-0.522569	3385.39	C136H222N19O79	EASIVGENETYPR	E1dEN8GlcNAc	20	01Y41Y41M(31M21M21M)61M(31M21M)61M21M	31	179.66	N2H9F0S0	N,5;	608	Q9UBV2	601	613	2	45AI3,04AI4,	-0.00308216	0.27477	0.111869	3
20150	90.44	1129.8	1129.47	3	1129.47	-0.522569	3385.39	C136H222N19O79	EASIVGENETYPR	E1dEN8GlcNAc	20	01Y41Y41M(31M21M21M31G)61M(31M21M)61M	30	165.52	N2H9F0S0	N,5;	608	Q9UBV2	601	613	0		-0.00308216	0.27477	0.304663	3
20150	90.44	1129.8	1129.47	3	1129.47	-0.522569	3385.39	C136H222N19O79	EASIVGENETYPR	E1dEN8GlcNAc	20	01Y41Y41M(31M21M21M31G31G)61M(31M)61M	28	165.52	N2H9F0S0	N,5;	608	Q9UBV2	601	613	0		0.182848	0.27477	0.304663	3
19713	88.28	1019.07	1019.41	3	1019.4	4.05315	3055.19	C123H192N19O68S1	ECHFFNGTER	E1dEC2CamN6GlcNAc	5	01Y41Y41M(31M21M)61M(31M21M)61M21M	24	137.89	N2H8F0S0	N,1;	48	P01911	43	52	3	04AI4,YI3,YI3,			-0.56466	1
19713	88.28	1019.07	1019.41	3	1019.4	4.05315	3055.19	C123H192N19O68S1	ECHFFNGTER	E1dEC2CamN6GlcNAc	5	01Y41Y41M(31M21M21M31G)61M(31M)61M	23	131.2	N2H8F0S0	N,1;	48	P01911	43	52	1	25AIII2,			-0.56466	1
26518	116.85	1204.5	1204.84	3	1204.83	5.8432	3611.47	C146H236N21O81S1	ECLENGTWASK	E1dEC2CamN5GlcNAcK11dE	5	01Y41Y41M(31M)61M(21Y41L32S)61Y41L32S	31	91.77	N4H5F0S2	N,0;	86	Q13324	82	92	0			0.885086		1
26518	116.85	1204.5	1204.84	3	1204.83	5.8432	3611.47	C146H236N21O81S1	ECLENGTWASK	E1dEC2CamN5GlcNAcK11dE	5	01Y41Y41M(31M41Y41L32S)61M61Y41L32S	35	105.89	N4H5F0S2	N,0;	86	Q13324	82	92	0			0.885086		1
28215	125.45	1608.02	1607.7	3	1607.69	4.5083	4819.06	C192H321N32O109	EDAVEVLAIDNTSVRNR	E1dEN11GlcNAc	5	01Y(61F)41Y41M(31M41Y(31F)41L)61M(21Y41L32S)61Y41L32S	31	107.47	N5H6F2S2	N,0;	507	P22033	497	513	0		-0.654334			1
28432	124.81	1510.99	1510.66	3	1510.66	-1.94036	4527.96	C181H304N31O101	EDAVEVLAIDNTSVRNR	E1dEN11GlcNAc	5	01Y(61F)41Y41M(31M41Y(31F)41L)61M61Y41L31Y41L32S	19	90.16	N5H6F2S1	N,0;	507	P22033	497	513	0				-1.13735	1
28390	124.63	1608.02	1607.69	3	1607.69	-1.2623	4819.06	C192H321N32O109	EDAVEVLAIDNTSVRNR	E1dEN11GlcNAc	6	01Y(61F)41Y41M(31M41Y41L)61M(21Y(31F)41L32S)61Y41L32S	31	86.72	N5H6F2S2	N,1;	507	P22033	497	513	0				-0.758087	1
28215	125.45	1608.02	1607.7	3	1607.69	4.5083	4819.06	C192H321N32O109	EDAVEVLAIDNTSVRNR	E1dEN11GlcNAc	5	01Y(61F)41Y41M(31M41Y41L21F)61M(21Y41L32S)61Y41L32S	29	105.02	N5H6F2S2	N,0;	507	P22033	497	513	0		-0.654334			1
28432	124.81	1510.99	1510.66	3	1510.66	-1.94036	4527.96	C181H304N31O101	EDAVEVLAIDNTSVRNR	E1dEN11GlcNAc	5	01Y(61F)41Y41M(31M41Y41L31Y41L32S)61M61Y41L21F	19	88.06	N5H6F2S1	N,0;	507	P22033	497	513	0				-1.13735	1
20150	90.44	1129.8	1129.47	3	1129.47	3.98133	3385.38	C132H222N19O82	EDILTNSTEASER	E1dEN6GlcNAc	8	01Y41Y41M(31M21M21M)61M(31M21M)61M21M	31	129.54	N2H9F0S0	N,2;	513	Q9NY74	508	520	2	45AI3,04AI4,	0.566233	0.27477	0.111869	3
20150	90.44	1129.8	1129.47	3	1129.47	3.98133	3385.38	C132H222N19O82	EDILTNSTEASER	E1dEN6GlcNAc	8	01Y41Y41M(31M21M21M31G)61M(31M21M)61M	30	115.7	N2H9F0S0	N,2;	513	Q9NY74	508	520	0		-0.00308216	0.27477		2
19975	90.47	1129.48	1129.47	3	1129.47	5.17019	3385.38	C132H222N19O82	EDILTNSTEASER	E1dEN6GlcNAc	10	01Y41Y41M(31M21M21M31G31G)61M(31M)61M	26	107.45	N2H9F0S0	N,2;	513	Q9NY74	508	520	0		0.566233	0.114983	0.111869	3
20327	91.13	1083.46	1082.8	3	1082.79	4.96507	3245.36	C120H214N17O78Ct8	EDIQNSSK	E1dEN5GlcNAcK8dE	5	01Y41Y41M(31M)61M(21Y41L32S)61Y41L32S	26	73.75	N4H5F0S2	N,1;	635	Q8TF40	631	638	3	BIII1,YI3,YI3,			1.7509	1
20327	91.13	1083.46	1082.8	3	1082.79	4.96507	3245.36	C120H214N17O78Ct8	EDIQNSSK	E1dEN5GlcNAcK8dE	5	01Y41Y41M(31M41Y41L32S)61M61Y41L32S	32	85.09	N4H5F0S2	N,1;	635	Q8TF40	631	638	4	03AI5,BI4,BII4,35AI5,YI3,YII3,			1.7509	1
36622	159.29	1275.53	1275.74	5	1275.76	-13.6572	6371.75	C256H413N50O130Ct8	EDNPSGHTYTLVSKLNLTNDGNLSNDWDFPR	E1dEK14dEN16GlcNAc	7	01Y41Y41M(31M(21Y41L32S)41Y41L32S)(41Y)61M(31M)61M	29	69.39	N5H7F0S2	N,0;	182	P43366	167	197	18	02AIII2,02AIV2,BI1,BII1,BI2,BIII1,BIV1,CIII1,CIV1,35AIII4,14AIII2,14AIV2,BIII2,BIV2,CIII2,CIV2,35AIII3,35AIV3,BIII3,BIV3,35AIII4,34XI1,YI1,YI2,03XIII4,YIII6,YIV6,15XIII4,15XIV4,	1.87023			1
36622	159.29	1275.53	1275.74	5	1275.76	-13.6572	6371.75	C256H413N50O130Ct8	EDNPSGHTYTLVSKLNLTNDGNLSNDWDFPR	E1dEK14dEN22GlcNAc	7	01Y41Y41M(31M(21Y41L32S)41Y41L32S)(41Y)61M(31M)61M	29	69.39	N5H7F0S2	N,0;	188	P43366	167	197	18	02AIII2,02AIV2,BI1,BII1,BI2,BIII1,BIV1,CIII1,CIV1,35AIII4,14AIII2,14AIV2,BIII2,BIV2,CIII2,CIV2,35AIII3,35AIV3,BIII3,BIV3,35AIII4,34XI1,YI1,YI2,03XIII4,YIII6,YIV6,15XIII4,15XIV4,	1.87023			1
34832	151.01	1130.76	1131.27	4	1131.26	4.25327	4520.02	C183H308N33O97	EEEAIQLDGLNASQIRELR	E1dEN11GlcNAc	5	01Y41Y41M(31M(21Y41L21F)41Y41L21F)(41Y)61M61M	20	85.36	N5H6F2S0	N,0;	62	P14625	52	70	0			-1.16008		1
37374	162.26	1405.64	1405.4	4	1405.39	8.82625	5615.51	C239H373N46O108	EEIRSDNWLASHLGLPPDSLLSYPANYSDDSK	E1dEN26GlcNAcK32dE	7	01Y41Y41M(31M)61M(21Y41L32S)61Y41L	24	91.73	N4H5F0S1	N,0;	100	Q9H7Y0	75	106	0		-2.38433			1
37374	162.26	1405.64	1405.4	4	1405.39	8.82625	5615.51	C239H373N46O108	EEIRSDNWLASHLGLPPDSLLSYPANYSDDSK	E1dEN26GlcNAcK32dE	7	01Y41Y41M(31M41Y41L)61M61Y41L32S	31	102.4	N4H5F0S1	N,0;	100	Q9H7Y0	75	106	2	03AI5,35AI5,	-2.38433			1
16925	75.43	1003.16	1002.66	4	1002.66	4.81203	4005.6	C156H258N23O97	EELNQSVNR	E1dEN4GlcNAc	5	01Y41Y41M(31M41Y41L32S)61M(21Y41L32S)61Y41L32S	41	120.08	N5H6F0S3	N,0;	397	O75665	394	402	21	02AI2,02AII2,02AIII2,BI2,BII2,BIII2,BI1,BII1,BIII1,CI1,CII1,CIII1,35AI4,35AIII4,BI2,BII2,BIII2,CI2,CII2,CIII2,35AI3,35AII3,35AIII3,02XI1,BI3,BII3,BIII3,YI1,35AI4,35AIII4,ZI2,YI2,BIII4,02XI1,YI3,ZI1,YI1,YI2,YI4,YII4,YIII4,	-3.15479	-2.97327		2
29340	128.61	1149.52	1150.03	4	1150.02	9.70651	4595.04	C185H305N40O89S1Ct4	EEVRNLSGSLAAIQEEMGAYGYEDLQQR	E1dEN5GlcNAc	8	01Y41Y41M(31M)61M(31M21M)61M	25	175.6	N2H6F0S0	N,1;	155	O95897	151	178	5	BI2,BI2,BI2,YI3,YI3,	-0.206893	0.562974	0.376232	3
29340	128.61	1149.52	1150.03	4	1150.02	9.70651	4595.04	C185H305N40O89S1Ct4	EEVRNLSGSLAAIQEEMGAYGYEDLQQR	E1dEN5GlcNAc	8	01Y41Y41M(31M21M)61M(31M)61M	24	173.4	N2H6F0S0	N,1;	155	O95897	151	178	4	BI2,BI2,YI3,YI3,	-0.206893	0.562974	0.376232	3
19236	86.19	1193.49	1193.5	3	1193.49	3.07199	3577.46	C143H234N19O85	EFLVNSSR	E1dEN5GlcNAc	5	01Y41Y41M(31M(21Y41L32S)41Y41L32S)(41Y)61M61M	28	82.87	N5H6F0S2	N,1;	205	O75031	201	208	0			-0.556095		1
19114	85.62	1193.15	1193.5	3	1193.49	3.27655	3577.46	C143H234N19O85	EFLVNSSR	E1dEN5GlcNAc	5	01Y41Y41M(31M41Y41L)61M(21Y41L32S)61Y41L32S	33	104.69	N5H6F0S2	N,0;	205	O75031	201	208	0			-0.804421		1
19114	85.62	1193.15	1193.5	3	1193.49	3.27655	3577.46	C143H234N19O85	EFLVNSSR	E1dEN5GlcNAc	5	01Y41Y41M(31M41Y41L31Y41L32S)61M61Y41L32S	35	107.56	N5H6F0S2	N,0;	205	O75031	201	208	3	03AI5,03AII5,35AI5,35AII5,YII4,		-0.804421		1
31813	138.6	1409.64	1408.97	3	1408.96	4.66274	4222.87	C178H285N28O88	EGFVTVPNVTWADIGALEDIR	E1dEN8GlcNAc	7	01Y41Y41M(31M21M21M31G)61M(31M21M)61M	33	120.47	N2H9F0S0	N,1;	577	O15381	570	590	1	45AI3,			-2.45021	1
31813	138.6	1409.64	1408.97	3	1408.96	4.66274	4222.87	C178H285N28O88	EGFVTVPNVTWADIGALEDIR	E1dEN8GlcNAc	7	01Y41Y41M(31M21M21M31G31G)61M(31M)61M	32	126.39	N2H9F0S0	N,1;	577	O15381	570	590	0				-2.45021	1
28070	123.24	1271.05	1271.54	4	1271.54	-3.71747	5081.14	C199H335N32O116Ct4	EGGQIAVFDATNTTRER	E1dEN12GlcNAc	5	01Y(61F)41Y41M(31M(21Y41L31Y41L)41Y31F)61M21Y(31F)41L31Y41L31L	29	71.34	N7H8F3S0	N,1;	128	Q16875	117	133	0				-0.37904	1
27799	123.6	1270.52	1271.29	4	1271.29	0.0101214	5080.12	C198H332N33O116Ct4	EGGQIAVFDATNTTRER	E1dEN12GlcNAc	5	01Y41Y41M(31M(21Y(31F)41L31Y41L)41Y41L31Y41L)61M61Y41L32S	41	77.35	N7H8F1S1	N,1;	128	Q16875	117	133	0		0.139732			1
28070	123.24	1271.05	1271.28	4	1271.29	-6.71135	5080.12	C198H332N33O116Ct4	EGGQIAVFDATNTTRER	E1dEN12GlcNAc	5	01Y41Y41M(31M(21Y(31F)41L31Y41L31L)41Y41L31Y)61M61Y41L32S	44	72.95	N7H8F1S1	N,1;	128	Q16875	117	133	0				0.176983	1
27799	123.6	1270.52	1271.29	4	1271.29	0.0101214	5080.12	C198H332N33O116Ct4	EGGQIAVFDATNTTRER	E1dEN12GlcNAc	5	01Y41Y41M(31M(21Y41L)41Y41L)61M(21Y(31F)41L31Y41L32S)61Y41L	36	76.64	N7H8F1S1	N,1;	128	Q16875	117	133	0		0.139732			1
28032	123.47	1596.68	1597.68	3	1597.68	-1.06195	4789.03	C187H315N32O108Ct4	EGGQIAVFDATNTTRER	E1dEN12GlcNAc	5	01Y41Y41M(31M41Y41L)61M(21Y(31F)41L31Y41L)61Y41L31Y41L	36	80.79	N7H8F1S0	N,1;	128	Q16875	117	133	0			-0.376988		1
28073	123.25	1123.46	1124.99	4	1124.98	5.84896	4494.9	C175H293N32O100Ct4	EGGQIAVFDATNTTRER	E1dEN12GlcNAc	5	01Y41Y41M(31M41Y41L31Y41L32S)61M61Y41L32S	45	79.04	N5H6F0S2	N,1;	128	Q16875	117	133	0				2.12635	1
17262	77	993.103	993.103	3	993.107	-3.84315	2976.3	C129H199N18O61	EGHFYYNISEVK	E1dEN7GlcNAcK12dE	5	01Y41Y41M(31M)61M(31M21M)61M	19	98.69	N2H6F0S0	N,1;	64	P55058	58	69	3	BI2,YI3,YI3,		-2.0038		1
17141	76.44	993.103	993.104	3	993.107	-3.10564	2976.3	C129H199N18O61	EGHFYYNISEVK	E1dEN7GlcNAcK12dE	5	01Y41Y41M(31M21M)61M(31M)61M	21	98.79	N2H6F0S0	N,1;	64	P55058	58	69	4	BI2,BI2,YI3,YI3,		-2.18952		1
20536	92.1	983.76	984.093	3	984.091	1.46369	2949.26	C120H194N23O60S1	EGNMSRGNSLFFR	E1dEN3GlcNAc	5	01Y41Y41M(31M)61M(31M21M)61M	21	100.45	N2H6F0S0	N,1;	277	Q9Y6C9	275	287	3	BI2,YI3,YI3,			-0.636287	1
20536	92.1	983.76	984.093	3	984.091	1.46369	2949.26	C120H194N23O60S1	EGNMSRGNSLFFR	E1dEN3GlcNAc	5	01Y41Y41M(31M21M)61M(31M)61M	21	100.45	N2H6F0S0	N,1;	277	Q9Y6C9	275	287	3	BI2,YI3,YI3,			-0.636287	1
32937	143.04	1532.7	1532.95	4	1532.94	3.51129	6125.74	C262H415N46O116S2	EGPFVHIASMCAALLSKFLSLFGGIYENESR	E1dEC11CamK17dEN28GlcNAc	6	01Y41Y41M(31M41Y41L31Y41L32S)61M61Y41L32S	45	388.27	N5H6F0S2	N,1;	232	P51788	205	235	1	35AI5,35AII5,			0.366384	1
32937	143.04	1532.7	1532.95	4	1532.94	3.51129	6125.74	C262H415N46O116S2	EGPFVHIASMCAALLSKFLSLFGGIYENESR	E1dEC11CamK17dEN28GlcNAc	6	01Y41Y41M(31M41Y41L32S)61M(21Y41L32S)61Y41L	47	397.15	N5H6F0S2	N,1;	232	P51788	205	235	0				0.366384	1
32857	142.72	1284.57	1284.78	5	1284.78	6.35084	6416.84	C273H432N47O124S2	EGPFVHIASMCAALLSKFLSLFGGIYENESR	E1dEC11CamK17dEN28GlcNAc	6	01Y41Y41M(31M41Y41L32S)61M(21Y41L32S)61Y41L32S	48	139.73	N5H6F0S3	N,0;	232	P51788	205	235	0				0.57102	1
17105	77.07	993.103	993.103	3	993.089	14.552	2976.25	C120H191N24O63	EGPPAAFSGHNASSGR	E1dEN11GlcNAc	5	01Y41Y41M(31M)61M(31M21M)61M	20	85.56	N2H6F0S0	N,1;	886	Q5IJ48	876	891	3	BI2,YI3,YI3,	-1.5976			1
17105	77.07	993.103	993.103	3	993.089	14.552	2976.25	C120H191N24O63	EGPPAAFSGHNASSGR	E1dEN11GlcNAc	5	01Y41Y41M(31M21M)61M(31M)61M	21	83.31	N2H6F0S0	N,1;	886	Q5IJ48	876	891	4	BI2,BI2,YI3,YI3,	-1.5976			1
17531	78.12	993.103	992.769	3	992.77	-1.2864	2975.29	C119H200N23O62S1	EIEHVMNLGNQTR	E1dEN10GlcNAc	5	01Y41Y41M(31M)61M(31M21M)61M	17	92.89	N2H6F0S0	N,2;	199	O14782	190	202	3	BI2,YI3,YI3,			-0.512067	1
17531	78.12	993.103	992.769	3	992.77	-1.2864	2975.29	C119H200N23O62S1	EIEHVMNLGNQTR	E1dEN10GlcNAc	5	01Y41Y41M(31M21M)61M(31M)61M	19	90.57	N2H6F0S0	N,2;	199	O14782	190	202	5	BI2,CI2,BI2,YI3,YI3,			-0.512067	1
25657	114.04	1100.47	1100.81	3	1100.81	2.87767	3299.4	C131H220N23O72S1	EIEHVMNLGNQTR	E1dEN10GlcNAc	5	01Y41Y41M(31M21M)61M(31M21M)61M21M	22	80.12	N2H8F0S0	N,2;	199	O14782	190	202	3	04AI4,ZI3,YI3,	-0.385183			1
25657	114.04	1100.47	1100.81	3	1100.81	2.87767	3299.4	C131H220N23O72S1	EIEHVMNLGNQTR	E1dEN10GlcNAc	5	01Y41Y41M(31M21M21M31G)61M(31M)61M	22	86.06	N2H8F0S0	N,2;	199	O14782	190	202	1	25AIII2,	-0.385183			1
25634	113.93	1100.81	1101.81	3	1101.8	7.98659	3302.39	C126H217N24O72S1Ct4	EIEHVMNVGNQNR	E1dEN12GlcNAc	6	01Y41Y41M(31M21M)61M(31M21M)61M21M	23	77.03	N2H8F0S0	N,3;	200	O15066	189	201	3	45AI3,YI3,YI3,	-0.272471			1
25689	114.18	1101.14	1100.47	3	1100.47	4.14609	3298.38	C130H217N24O72S1	EIEHVMNVGNQNR	E1dEN12GlcNAc	5	01Y41Y41M(31M21M21M)61M(31M21M)61M	24	120.43	N2H8F0S0	N,2;	200	O15066	189	201	0		-0.873635			1
25689	114.18	1101.14	1100.47	3	1100.47	4.14609	3298.38	C130H217N24O72S1	EIEHVMNVGNQNR	E1dEN12GlcNAc	5	01Y41Y41M(31M21M21M31G)61M(31M)61M	26	131.03	N2H8F0S0	N,2;	200	O15066	189	201	1	12AIII4,	-0.873635			1
28319	125.89	1463.61	1463.95	3	1463.94	3.87911	4387.8	C166H288N23O103S1Ct8	EIEMSVDDDDINSSK	E1dEN12GlcNAcK15dE	5	01Y(61F)41Y41M(31M41Y(31F)41L)61M61Y41L31Y41L32S	31	119.53	N5H6F2S1	N,2;	560	Q9NQW6	549	563	0		3.47385			1
28319	125.89	1463.61	1463.95	3	1463.94	3.87911	4387.8	C166H288N23O103S1Ct8	EIEMSVDDDDINSSK	E1dEN12GlcNAcK15dE	5	01Y41Y41M(31M41Y41L31Y41L32S)61M21Y(31F)41L21F	33	124.45	N5H6F2S1	N,2;	560	Q9NQW6	549	563	0		3.47385			1
36405	158.41	1182.52	1182.27	4	1182.27	2.2226	4724.06	C181H316N31O106Ct8	EINSLNLTESHNSRK	E1dEN6GlcNAcK15dE	5	01Y41Y41M(31M21Y(31F)41L21F)61M(21Y41L32S)61Y41L32S	44	106.61	N5H6F2S2	N,0;	930	P23229	925	939	0		2.2249			1
36430	158.52	1479	1478.66	3	1478.65	3.55969	4431.94	C169H296N31O98Ct8	EINSLNLTESHNSRK	E1dEN6GlcNAcK15dE	5	01Y41Y41M(31M41Y41L31Y41L32S)61M61Y41L32S	42	219.58	N5H6F0S2	N,1;	930	P23229	925	939	0		2.074			1
36430	158.52	1479	1478.66	3	1478.65	3.55969	4431.94	C169H296N31O98Ct8	EINSLNLTESHNSRK	E1dEN6GlcNAcK15dE	5	01Y41Y41M(31M41Y41L32S)61M(21Y41L32S)61Y41L	40	202.61	N5H6F0S2	N,1;	930	P23229	925	939	0		2.074			1
36405	158.41	1182.52	1182.02	4	1182.02	6.85263	4723.04	C180H313N32O106Ct8	EINSLNLTESHNSRK	E1dEN6GlcNAcK15dE	5	01Y41Y41M(31M41Y41L32S)61M(21Y41L32S)61Y41L32S	53	164.4	N5H6F0S3	N,0;	930	P23229	925	939	1	YI5,YII5,YIII5,	2.41441			1
26273	116.87	1207.84	1206.84	3	1206.84	2.18663	3617.49	C135H234N25O85Ct4	EISNRSTSSSER	E1dEN4GlcNAc	9	01Y41Y41M(31M)61M(21Y41L32S)61Y41L32S	36	119.84	N4H5F0S2	N,1;	620	Q13614	617	628	0		1.11793		1.28323	2
26185	114.92	1425.57	1425.92	3	1425.91	6.43092	4273.72	C160H274N27O103Ct4	EISNRSTSSSER	E1dEN4GlcNAc	6	01Y41Y41M(31M41Y41L32S)61M(21Y41L32S)61Y41L32S	35	101.55	N5H6F0S3	N,0;	620	Q13614	617	628	0				1.48907	1
26273	116.87	1207.84	1206.84	3	1206.84	2.18663	3617.49	C135H234N25O85Ct4	EISNRSTSSSER	E1dEN4GlcNAc	9	01Y41Y41M(31M41Y41L32S)61M61Y41L32S	39	132.05	N4H5F0S2	N,1;	620	Q13614	617	628	0		1.11793		1.28323	2
37799	161.97	1489.66	1489.91	4	1489.89	15.8461	5953.52	C231H395N36O134S1Ct8	EKPPNENCNNNSPESSLLPR	E1dEK2dEC8CamN10GlcNAc	7	01Y(61F)41Y41M(31M(21Y(31F)41L31Y(31F)41L21F)41Y(31F)41L31Y(31F)41L21F)61M61M	22	80.54	N6H8F7S0	N,2;	780	Q96JP9	771	790	7	34AII3,34AIII3,25AII3,25AIII3,24AII3,24AIII3,25AII3,25AIII3,YII5,YIII5,YII6,YIII6,YII7,YIII7,			2.26851	1
37316	160	1644.96	1645.71	4	1645.69	14.8084	6576.71	C253H428N41O150S1Ct8	EKPPNENCNNNSPESSLLPR	E1dEK2dEC8CamN10GlcNAc	7	01Y(61F)41Y41M(31M(21Y41L31Y41L)41Y41L31Y41L)(41Y)61M(21Y(31F)41L32S)61Y41L32S	56	100.78	N9H9F2S2	N,2;	780	Q96JP9	771	790	0				1.09668	1
28800	126.79	1373.92	1373.91	3	1373.89	12.9621	4117.66	C164H262N33O85S2	ELFFSDQTDQTSSNCSCATSELR	E1dEN14GlcNAcC15CamC17Cam	6	01Y41Y41M(31M)61M(31M21M)61M	17	114.49	N2H6F0S0	N,0;	758	Q96RG2	745	767	3	BI2,YI3,YI3,		-1.11628		1
28800	126.79	1373.92	1373.91	3	1373.89	12.9621	4117.66	C164H262N33O85S2	ELFFSDQTDQTSSNCSCATSELR	E1dEN14GlcNAcC15CamC17Cam	6	01Y41Y41M(31M21M)61M(31M)61M	18	120.86	N2H6F0S0	N,0;	758	Q96RG2	745	767	4	BI2,BI2,YI3,YI3,		-1.11628		1
27407	120.35	1217.53	1218.02	4	1218.02	0.229412	4867.06	C194H321N30O109Ct4	ELGPLYTNITADIGTDPR	E1dEN8GlcNAc	5	01Y41Y41M(31M41Y41L32S)61M(21Y41L32S)61Y41L32S	34	73.15	N5H6F0S3	N,1;	337	O60512	330	347	15	02AI2,02AII2,02AIII2,02AI4,02AIII4,BI1,BII1,BIII1,CI1,CII1,CIII1,35AI4,35AIII4,BI2,BII2,BIII2,CI2,CII2,CIII2,35AI3,35AII3,35AIII3,BI3,BII3,BIII3,35AI4,35AIII4,BIII4,24XI1,YI1,YI2,YI4,YII4,YIII4,			1.18304	1
36866	158.32	1179.51	1180.01	4	1180.02	-1.90814	4715.04	C188H317N34O102S1	ELNCTARGERPIIIR	E1dEN3GlcNAcC4Cam	5	01Y41Y41M(31M41Y41L32S)61M(21Y41L32S)61Y41L32S	46	124.6	N5H6F0S3	N,2;	809	Q8TD84	807	821	0				-1.0438	1
36866	158.32	1179.51	1180.01	4	1180.02	-1.09374	4715.03	C183H313N30O105Ct8	ELQGPGYTSNSSLKPR	E1dEN10GlcNAcK14dE	6	01Y41Y41M(31M41Y41L32S)61M(21Y41L32S)61Y41L32S	46	128.82	N5H6F0S3	N,1;	856	Q5M9N0	847	862	0				2.45708	1
26078	115.96	1032.46	1032.46	3	1032.45	8.25288	3094.34	C132H205N20O64	ELQQFNYTWLR	E1dEN6GlcNAc	8	01Y41Y41M(31M)61M(31M21M)61M21M	28	232.02	N2H7F0S0	N,1;	845	Q7Z7M9	840	850	3	YI3,ZI3,YI3,	-1.21528	-0.986612	-0.590667	3
26078	115.96	1032.46	1032.46	3	1032.45	8.25288	3094.34	C132H205N20O64	ELQQFNYTWLR	E1dEN6GlcNAc	8	01Y41Y41M(31M21M)61M(31M21M)61M	28	236.67	N2H7F0S0	N,1;	845	Q7Z7M9	840	850	4	BI2,YI3,ZI3,YI3,	-1.21528	-0.986612	-0.590667	3
28070	124.81	1124.73	1124.98	4	1124.98	6.23047	4494.88	C183H293N30O99	ELSYPKNESFNNQSR	E1dEK6dEN7GlcNAc	5	01Y41Y41M(31M41Y41L)61M(21Y41L32S)61Y41L32S	36	92.16	N5H6F0S2	N,1;	74	Q8N5U6	68	82	0		-2.29106			1
28070	124.81	1124.73	1124.98	4	1124.98	6.23047	4494.88	C183H293N30O99	ELSYPKNESFNNQSR	E1dEK6dEN7GlcNAc	5	01Y41Y41M(31M41Y41L31Y41L32S)61M61Y41L32S	34	87.25	N5H6F0S2	N,1;	74	Q8N5U6	68	82	3	03AI5,03AII5,35AI5,35AII5,YII4,	-2.29106			1
13892	62.01	1139.23	1139.48	4	1139.48	-1.77526	4552.89	C189H299N24O103	ELVNASYTDSYYK	E1dEN4GlcNAcK13dE	5	01Y41Y41M(31M(21Y41L31Y41V)41Y41L31Y)61M61Y41L32S	23	76.2	N8H6F0S1	N,1;	192	Q8NER1	189	201	2	YII3,YII3,	-2.02312			1
36818	159.98	1206.73	1207.91	5	1207.91	3.11931	6032.49	C249H392N35O135	ELYGAFAFSANFTDSVTTGR	E1dEN11GlcNAc	5	01Y(61F)41Y41M(31M(21Y41L31Y41L)41Y(31F)41L31Y)(41Y)61M(21Y41L31Y)61Y41L31Y	40	77.79	N11H8F2S0	N,1;	169	Q86U17	159	178	0		-0.569124			1
36818	159.98	1206.73	1207.91	5	1207.91	3.11931	6032.49	C249H392N35O135	ELYGAFAFSANFTDSVTTGR	E1dEN11GlcNAc	5	01Y(61F)41Y41M(31M(21Y41L31Y41L)41Y41L31Y)(41Y)61M(21Y(31F)41L31Y)61Y41L31Y	39	77.79	N11H8F2S0	N,1;	169	Q86U17	159	178	0		-0.569124			1
36818	159.98	1206.73	1207.91	5	1207.91	3.11931	6032.49	C249H392N35O135	ELYGAFAFSANFTDSVTTGR	E1dEN11GlcNAc	5	01Y41Y41M(31M(21Y41L31Y41L)41Y(31F)41L31Y)(41Y)61M(21Y(31F)41L31Y)61Y41L31Y	36	76.27	N11H8F2S0	N,1;	169	Q86U17	159	178	0		-0.569124			1
36818	159.98	1206.73	1207.91	5	1207.91	3.11931	6032.49	C249H392N35O135	ELYGAFAFSANFTDSVTTGR	E1dEN11GlcNAc	5	01Y41Y41M(31M(21Y41L31Y41L)41Y41L31Y)(41Y)61M(21Y(31F)41L31Y)61Y(31F)41L31Y	35	76.27	N11H8F2S0	N,1;	169	Q86U17	159	178	0		-0.569124			1
29042	127.84	1335.57	1336.57	3	1336.56	4.51643	4005.67	C168H262N25O84S1	EMSKEWFLFNDSR	E1dEK4dEN10GlcNAc	5	01Y41Y41M(31M)61M(21Y41L32S)61Y41L32S	35	166.17	N4H5F0S2	N,0;	917	Q8NB14	908	920	0			-5.53915		1
28768	126.18	1166.74	1166.99	4	1166.99	0.0931351	4662.92	C194H305N26O102S1	EMSKEWFLFNDSR	E1dEK4dEN10GlcNAc	6	01Y41Y41M(31M21Y(31F)41L31Y(31F)41L32S)61M61Y41L32S	36	90.96	N5H6F2S2	N,1;	917	Q8NB14	908	920	2	ZII4,YII4,			-6.03194	1
28538	125.67	1166.74	1166.99	4	1166.99	0.0931351	4662.92	C194H305N26O102S1	EMSKEWFLFNDSR	E1dEK4dEN10GlcNAc	5	01Y41Y41M(31M41Y41L)61M(21Y(31F)41L32S)61Y(31F)41L32S	41	94.03	N5H6F2S2	N,0;	917	Q8NB14	908	920	0			-5.44493		1
28748	126.56	1092.96	1093.96	4	1093.96	4.70942	4370.8	C182H285N26O94S1	EMSKEWFLFNDSR	E1dEK4dEN10GlcNAc	7	01Y41Y41M(31M41Y41L)61M(21Y41L32S)61Y41L32S	33	111.66	N5H6F0S2	N,1;	917	Q8NB14	908	920	0			-6.56479		1
28538	125.67	1166.74	1166.74	4	1166.73	4.36486	4661.9	C193H302N27O102S1	EMSKEWFLFNDSR	E1dEK4dEN10GlcNAc	5	01Y41Y41M(31M41Y41L32S)61M(21Y41L32S)61Y41L32S	43	105.78	N5H6F0S3	N,0;	917	Q8NB14	908	920	0		-6.09062	-5.93769	-6.21763	3
29042	127.84	1335.57	1336.57	3	1336.56	4.51643	4005.67	C168H262N25O84S1	EMSKEWFLFNDSR	E1dEK4dEN10GlcNAc	5	01Y41Y41M(31M41Y41L32S)61M61Y41L32S	40	194.34	N4H5F0S2	N,0;	917	Q8NB14	908	920	0			-5.53915		1
36951	159.3	1327.97	1328.37	5	1328.37	-2.05074	6634.8	C267H430N49O134S2Ct8	EMWLQDYWQGLDQGEALTAMIHNNETEQTK	E1dEN24GlcNAcK30dE	6	01Y41Y41M(31M)61M(21Y41L31Y41L32S)61Y41L31Y41L32S	48	95.43	N6H7F0S2	N,0;	471	Q495W5	448	477	0			-0.0364452		1
36951	159.3	1327.97	1328.37	5	1328.37	-2.05074	6634.8	C267H430N49O134S2Ct8	EMWLQDYWQGLDQGEALTAMIHNNETEQTK	E1dEN24GlcNAcK30dE	6	01Y41Y41M(31M41Y41L31Y41L32S)61M61Y41L31Y41L32S	47	86.32	N6H7F0S2	N,0;	471	Q495W5	448	477	0			-0.0364452		1
28873	126.61	1107.44	1107.44	4	1107.44	-2.01388	4424.75	C171H287N22O111	ENASRDR	E1dEN2GlcNAc	8	01Y(61F)41Y41M(31M41Y41L31Y(31F)41L21F)61M(21Y41L31Y41L)61Y41L31Y41L	27	100.12	N8H9F3S0	N,1;	887	P33176	886	892	0				-2.50745	1
28873	126.61	1107.44	1107.44	4	1107.44	-2.01388	4424.75	C171H287N22O111	ENASRDR	E1dEN2GlcNAc	8	01Y(61F)41Y41M(31M41Y41L31Y41L)61M(21Y41L31Y(31F)41L21F)61Y41L31Y41L	27	93.47	N8H9F3S0	N,1;	887	P33176	886	892	0				-2.50745	1
28308	125.84	1107.19	1107.19	4	1107.19	2.37773	4423.73	C170H284N23O111	ENASRDR	E1dEN2GlcNAc	5	01Y(61F)41Y41M(31M41Y41L31Y41L)61M(21Y41L31Y41L32S)61Y41L31Y41L	32	74.44	N8H9F1S1	N,0;	887	P33176	886	892	0		-1.2143			1
26147	114.75	865.727	865.727	3	865.726	1.44713	2594.16	C106H181N14O59	ENDTVTISPK	E1dEN2GlcNAcK10dE	5	01Y41Y41M(31M)61M(31M21M)61M	23	120.65	N2H6F0S0	N,0;	1516	Q9UGU0	1515	1524	3	BI2,YI3,YI3,			-1.31965	1
26147	114.75	865.727	865.727	3	865.726	1.44713	2594.16	C106H181N14O59	ENDTVTISPK	E1dEN2GlcNAcK10dE	5	01Y41Y41M(31M21M)61M(31M)61M	23	109.03	N2H6F0S0	N,0;	1516	Q9UGU0	1515	1524	3	BI2,BI2,YI3,			-1.31965	1
20792	93.4	1277.09	1277.07	2	1277.07	-5.19612	2552.14	C106H175N16O55	ENFSVPVGLR	E1dEN2GlcNAc	5	01Y41Y41M(31M)61M(31M21M)61M	24	94.03	N2H6F0S0	N,0;	1115	Q8IZH2	1114	1123	2	BI2,YI3,	0.0560841	1.05099		2
20728	92.94	906.739	905.736	3	905.737	-1.21926	2714.19	C112H185N16O60	ENFSVPVGLR	E1dEN2GlcNAc	6	01Y41Y41M(31M)61M(31M21M)61M21M	31	97.7	N2H7F0S0	N,2;	1115	Q8IZH2	1114	1123	4	45AI3,04AI4,YI3,YI3,			0.207604	1
20792	93.4	1277.09	1277.07	2	1277.07	-5.19612	2552.14	C106H175N16O55	ENFSVPVGLR	E1dEN2GlcNAc	5	01Y41Y41M(31M21M)61M(31M)61M	25	102.92	N2H6F0S0	N,0;	1115	Q8IZH2	1114	1123	3	BI2,YI3,YI3,	0.0560841	1.05099		2
20689	92.93	1360.11	1360.1	2	1360.11	-2.12895	2718.21	C108H185N16O60Ct4	ENFSVPVGLR	E1dEN2GlcNAc	5	01Y41Y41M(31M21M)61M(31M21M)61M	27	103.83	N2H7F0S0	N,2;	1115	Q8IZH2	1114	1123	3	BI2,BI2,YI3,		-0.0556754	0.207604	2
20689	92.93	1360.11	1360.1	2	1360.11	-2.12895	2718.21	C108H185N16O60Ct4	ENFSVPVGLR	E1dEN2GlcNAc	5	01Y41Y41M(31M21M21M)61M(31M)61M	24	97.3	N2H7F0S0	N,2;	1115	Q8IZH2	1114	1123	2	BI2,BIII3,YI3,YIII3,		-0.0556754	-0.0537377	2
37717	161.6	1491.38	1491.39	4	1491.38	3.07939	5959.5	C239H393N44O124S3	ENGCLVYNDTTMVCRAPSVANPVR	E1dEC4CamN8GlcNAcC14Cam	5	01Y41Y41M(31M(21Y41L31Y(31F)41L21F)41Y)(41Y)61M(21Y41L32S)61Y	30	123.4	N8H6F2S1	N,0;	1098	Q9UIW2	1091	1114	1	YIV5,			-1.423	1
37717	161.6	1491.38	1491.39	4	1491.38	3.07939	5959.5	C239H393N44O124S3	ENGCLVYNDTTMVCRAPSVANPVR	E1dEC4CamN8GlcNAcC14Cam	5	01Y41Y41M(31M(21Y41L31Y41L32S)41Y)(41Y)61M(21Y(31F)41L21F)61Y	38	128.72	N8H6F2S1	N,0;	1098	Q9UIW2	1091	1114	0				-1.423	1
16645	74.12	984.755	983.756	3	983.756	0.685868	2948.25	C122H195N20O61S1	ENGSNLAFMFR	E1dEN2GlcNAc	6	01Y41Y41M(31M)61M(21Y41L)61Y31F	20	88.08	N4H4F1S0	N,1;	933	Q5JUK3	932	942	0			-2.18416		1
20150	90.44	1129.8	1130.81	3	1130.8	5.35846	3389.38	C130H218N21O79Ct4	ENHTESTVNSLPH	E1dEN2GlcNAc	7	01Y41Y41M(31M21M21M)61M(31M21M)61M21M	31	86.81	N2H9F0S0	N,2;	328	Q8TBZ6	327	339	2	45AI3,04AI4,	0.566233	0.27477		2
20150	90.44	1129.8	1130.81	3	1130.8	5.35846	3389.38	C130H218N21O79Ct4	ENHTESTVNSLPH	E1dEN2GlcNAc	7	01Y41Y41M(31M21M21M31G)61M(31M21M)61M	30	84.95	N2H9F0S0	N,2;	328	Q8TBZ6	327	339	0			0.27477		1
19975	90.47	1129.48	1129.47	3	1129.46	8.09903	3385.37	C134H218N21O79	ENHTESTVNSLPH	E1dEN2GlcNAc	6	01Y41Y41M(31M21M21M31G31G)61M(31M)61M	24	86.74	N2H9F0S0	N,0;	328	Q8TBZ6	327	339	0		0.566233			1
17942	80.14	1280.56	1279.89	3	1279.89	-2.86697	3836.66	C146H259N20O90Ct8	ENISVALTDGK	E1dEN2GlcNAcK11dE	5	01Y41Y41M(31M41Y41L)61M(21Y41L32S)61Y41L32S	32	83.12	N5H6F0S2	N,2;	1044	Q9NSY1	1043	1053	1	CIII3,		1.74851		1
17942	80.14	1280.56	1279.89	3	1279.89	-2.86697	3836.66	C146H259N20O90Ct8	ENISVALTDGK	E1dEN2GlcNAcK11dE	5	01Y41Y41M(31M41Y41L31Y41L32S)61M61Y41L32S	36	88.33	N5H6F0S2	N,2;	1044	Q9NSY1	1043	1053	4	03AI5,03AII5,35AI5,35AII5,BII5,YII4,		1.74851		1
25925	115.25	867.732	867.065	3	867.067	-3.11018	2598.18	C101H181N16O58Ct4	ENITIVDISR	E1dEN2GlcNAc	5	01Y41Y41M(31M)61M(31M21M)61M	24	103.53	N2H6F0S0	N,1;	11	Q9H061	10	19	4	BI2,YI3,YI3,YI3,	1.57658			1
26164	114.83	919.744	919.744	3	919.747	-3.52975	2756.22	C111H191N16O63	ENITIVDISR	E1dEN2GlcNAc	5	01Y41Y41M(31M)61M(31M21M)61M21M	26	169.91	N2H7F0S0	N,1;	11	Q9H061	10	19	3	YI3,YI3,YI3,	1.52797	1.75322	1.76585	3
25925	115.25	867.732	867.065	3	867.067	-3.11018	2598.18	C101H181N16O58Ct4	ENITIVDISR	E1dEN2GlcNAc	5	01Y41Y41M(31M21M)61M(31M)61M	24	94.08	N2H6F0S0	N,1;	11	Q9H061	10	19	4	BI2,BI2,YI3,YI3,	1.57658			1
25771	114.56	1381.62	1381.12	2	1381.12	-2.78833	2760.24	C107H191N16O63Ct4	ENITIVDISR	E1dEN2GlcNAc	6	01Y41Y41M(31M21M)61M(31M21M)61M	32	163.16	N2H7F0S0	N,0;	11	Q9H061	10	19	5	BI2,BI2,ZI3,YI3,YI3,	1.93332	1.75322	2.03988	3
25958	114.31	975.101	975.101	3	975.103	-1.77406	2922.29	C113H201N16O68Ct4	ENITIVDISR	E1dEN2GlcNAc	9	01Y41Y41M(31M21M)61M(31M21M)61M21M	40	151.1	N2H8F0S0	N,3;	11	Q9H061	10	19	3	45AI3,YI3,YI3,	1.38113	1.10962	1.64699	3
26164	114.83	919.744	919.744	3	919.747	-3.52975	2756.22	C111H191N16O63	ENITIVDISR	E1dEN2GlcNAc	5	01Y41Y41M(31M21M21M)61M(31M)61M	28	172.42	N2H7F0S0	N,1;	11	Q9H061	10	19	4	BI2,BIII3,BI2,BIII3,YI3,YIII3,YI3,YIII3,	1.93332		1.76585	2
25958	114.31	975.101	975.101	3	975.103	-1.77406	2922.29	C113H201N16O68Ct4	ENITIVDISR	E1dEN2GlcNAc	9	01Y41Y41M(31M21M21M)61M(31M21M)61M	37	134.27	N2H8F0S0	N,3;	11	Q9H061	10	19	0		1.38113	1.10962	1.64699	3
25759	114.51	975.432	975.1	3	975.103	-2.83815	2922.29	C113H201N16O68Ct4	ENITIVDISR	E1dEN2GlcNAc	5	01Y41Y41M(31M21M21M31G)61M(31M)61M	34	115.67	N2H8F0S0	N,1;	11	Q9H061	10	19	1	25AIII2,	1.38113			1
28439	126.39	1105.69	1107.19	4	1107.2	-3.75424	4423.75	C172H288N21O111	ENNNISR	E1dEN4GlcNAc	6	01Y(61F)41Y41M(31M(21Y41L31Y41L)41Y41L31Y41L)61M(21Y(31F)41L21F)61Y41L	27	98.98	N8H9F3S0	N,0;	647	Q8N957	644	650	0		-1.82709			1
28372	126.11	1106.19	1106.94	4	1106.94	-0.023707	4422.73	C171H285N22O111	ENNNISR	E1dEN4GlcNAc	6	01Y(61F)41Y41M(31M(21Y41L31Y41L)41Y41L31Y41L)61M61Y41L31Y41L32S	37	90.35	N8H9F1S1	N,0;	647	Q8N957	644	650	0		-0.958251			1
28439	126.39	1105.69	1107.19	4	1107.2	-3.75424	4423.75	C172H288N21O111	ENNNISR	E1dEN4GlcNAc	6	01Y(61F)41Y41M(31M41Y41L31Y(31F)41L21F)61M(21Y41L31Y41L)61Y41L31Y41L	27	101.43	N8H9F3S0	N,0;	647	Q8N957	644	650	0		-1.82709	-1.47572		2
28555	126.89	1105.93	1107.19	4	1107.2	-4.3055	4423.75	C172H288N21O111	ENNNISR	E1dEN4GlcNAc	5	01Y(61F)41Y41M(31M41Y41L31Y41L)61M(21Y41L31Y(31F)41L21F)61Y41L31Y41L	37	84.53	N8H9F3S0	N,0;	647	Q8N957	644	650	0		-1.7895			1
28372	126.11	1106.19	1106.94	4	1106.94	-0.023707	4422.73	C171H285N22O111	ENNNISR	E1dEN4GlcNAc	6	01Y(61F)41Y41M(31M41Y41L31Y41L)61M(21Y41L31Y41L32S)61Y41L31Y41L	38	85.45	N8H9F1S1	N,0;	647	Q8N957	644	650	0		-0.958251			1
28960	126.99	1170.23	1170.99	4	1170.99	0.34855	4678.94	C183H305N32O108	ENNQTLERDNELQR	E1dEN3GlcNAc	9	01Y41Y41M(31M(21Y(31F)41L31Y41L)41Y41L31Y41L)(41Y)61M61M	34	91.49	N7H8F1S0	N,1;	312	Q6ZRK6	310	323	0				-1.5516	1
28960	126.99	1170.23	1170.99	4	1170.99	0.34855	4678.94	C183H305N32O108	ENNQTLERDNELQR	E1dEN3GlcNAc	9	01Y41Y41M(31M41Y41L)61M(21Y(31F)41L31Y41L)61Y41L31Y41L	38	97.76	N7H8F1S0	N,1;	312	Q6ZRK6	310	323	0				-1.5516	1
29687	131.6	1170.49	1170.23	4	1170.23	-0.290093	4675.9	C182H300N33O108	ENNQTLERDNELQR	E1dEN3GlcNAc	10	01Y41Y41M(31M41Y41L32S)61M(21Y41L32S)61Y41L32S	47	79.07	N5H6F0S3	N,0;	312	Q6ZRK6	310	323	0		-1.28519			1
30208	132.52	1341.57	1341.22	3	1341.23	-6.06354	4019.67	C157H260N31O90	ENNQTLERDNELQR	E1dEN3GlcNAc	6	01Y41Y41M(31M41Y41L32S)61M61Y41L32S	32	87.85	N4H5F0S2	N,2;	312	Q6ZRK6	310	323	0			-1.0624		1
22863	101.69	994.456	994.777	3	994.777	0.0135395	2981.31	C123H206N15O68	ENNSVEYKK	E1dEN2GlcNAcK8dEK9dE	6	01Y41Y41M(31M21M21M)61M(31M21M)61M	31	73.82	N2H8F0S0	N,1;	198	Q9BXU7	197	205	2	04AI3,03AI3,	-0.707403			1
28624	126.03	1154.49	1155.24	4	1155.23	1.78621	4615.9	C182H300N31O106	ENPDIVNQSQQAQAR	E1dEN7GlcNAc	6	01Y41Y41M(31M21Y(31F)41L21F)61M(21Y41L32S)61Y41L32S	47	96.55	N5H6F2S2	N,2;	351	O95376	345	359	0			-0.241415		1
28624	126.03	1154.49	1154.98	4	1154.98	1.02863	4614.88	C181H297N32O106	ENPDIVNQSQQAQAR	E1dEN7GlcNAc	6	01Y41Y41M(31M41Y41L32S)61M(21Y41L32S)61Y41L32S	61	107.15	N5H6F0S3	N,2;	351	O95376	345	359	0			-0.160063		1
27967	123.19	1496.46	1496.96	3	1496.96	-1.11071	4486.86	C169H293N26O106Ct8	ENSALTLTDSDNENK	E1dEN14GlcNAcK15dE	6	01Y41Y41M(31M41Y(31F)41L31Y41L32S)61M61Y41L32S	45	113.44	N5H6F1S2	N,1;	161	Q9NT68	148	162	0			1.30637		1
27967	123.19	1496.46	1496.96	3	1496.96	-1.11071	4486.86	C169H293N26O106Ct8	ENSALTLTDSDNENK	E1dEN14GlcNAcK15dE	6	01Y41Y41M(31M41Y41L31Y(31F)41L32S)61M61Y41L32S	47	115.38	N5H6F1S2	N,1;	161	Q9NT68	148	162	0			1.30637		1
17546	79.13	1261.62	1261.86	3	1261.85	4.84159	3782.54	C148H245N24O89	ENSSALSPNHR	E1dEN2GlcNAc	5	01Y41Y41M(31M(21Y41L31Y41L)41Y41L)(41Y)61M(31M)61M	22	98.67	N6H8F0S0	N,1;	659	A0AVK6	658	668	0		-0.768868			1
17546	79.13	1261.62	1261.86	3	1261.85	4.84159	3782.54	C148H245N24O89	ENSSALSPNHR	E1dEN2GlcNAc	5	01Y41Y41M(31M(21Y41L31Y41L)41Y41L31Y41L)61M61M	25	106.4	N6H8F0S0	N,1;	659	A0AVK6	658	668	0		-0.768868			1
28372	126.11	1106.19	1106.94	4	1106.94	2.50399	4422.72	C172H285N20O112	ENSSGTPR	E1dEN2GlcNAc	5	01Y(61F)41Y41M(31M21Y(31F)41L31Y(31F)41L21F)61M(21Y41L32S)61Y41L32S	34	86.71	N6H7F4S2	N,0;	532	Q96L34	531	538	0		-0.958251			1
28873	126.61	1107.44	1107.44	4	1107.44	0.512661	4424.74	C172H287N20O112	ENSSGTPR	E1dEN2GlcNAc	8	01Y(61F)41Y41M(31M41Y41L31Y(31F)41L21F)61M(21Y41L31Y41L)61Y41L31Y41L	27	95.88	N8H9F3S0	N,1;	532	Q96L34	531	538	0				-2.50745	1
28873	126.61	1107.44	1107.44	4	1107.44	0.512661	4424.74	C172H287N20O112	ENSSGTPR	E1dEN2GlcNAc	8	01Y(61F)41Y41M(31M41Y41L31Y41L)61M(21Y41L31Y(31F)41L21F)61Y41L31Y41L	27	89.23	N8H9F3S0	N,1;	532	Q96L34	531	538	0				-2.50745	1
28372	126.11	1106.19	1106.94	4	1106.94	2.50399	4422.72	C172H285N20O112	ENSSGTPR	E1dEN2GlcNAc	5	01Y41Y41M(31M(21Y(31F)41L21F)41Y(31F)41L21F)61M(21Y41L32S)61Y41L32S	37	85.73	N6H7F4S2	N,0;	532	Q96L34	531	538	0		-0.958251			1
35929	156.4	1173.01	1173.26	4	1173.25	8.47723	4687.99	C188H312N29O107	ENVSDLTLGPGNSPITR	E1dEN2GlcNAc	5	01Y41Y41M(31M21Y(31F)41L21F)61M(21Y41L32S)61Y41L32S	32	111.56	N5H6F2S2	N,0;	63	Q6DCA0	62	78	3	25AIII3,13AIII4,01AIII4,	0.906583			1
36167	156.1	1466.64	1466.64	3	1466.63	8.10433	4395.87	C176H292N29O99	ENVSDLTLGPGNSPITR	E1dEN2GlcNAc	7	01Y41Y41M(31M41Y41L)61M(21Y41L32S)61Y41L32S	34	176.05	N5H6F0S2	N,3;	63	Q6DCA0	62	78	0		0.270179	-0.036087		2
36240	156.4	1369.27	1369.95	3	1369.94	5.12713	4105.8	C166H278N27O91	ENVSDLTLGPGNSPITR	E1dEN2GlcNAc	6	01Y41Y41M(31M41Y41L31Y41L)61M21Y(31F)41L21F	19	84.3	N5H6F2S0	N,2;	63	Q6DCA0	62	78	0			0.4782		1
36017	156.77	1099.73	1100.24	4	1100.22	10.1806	4395.87	C176H292N29O99	ENVSDLTLGPGNSPITR	E1dEN2GlcNAc	6	01Y41Y41M(31M41Y41L31Y41L32S)61M61Y41L32S	43	164.19	N5H6F0S2	N,1;	63	Q6DCA0	62	78	4	03AI5,03AII5,03AI5,03AII5,35AI5,35AII5,YII4,	0.270179	0.581361		2
36167	156.1	1466.64	1466.64	3	1466.63	8.10433	4395.87	C176H292N29O99	ENVSDLTLGPGNSPITR	E1dEN2GlcNAc	7	01Y41Y41M(31M41Y41L32S)61M(21Y41L32S)61Y41L	33	173.96	N5H6F0S2	N,3;	63	Q6DCA0	62	78	0			-0.036087		1
35929	156.4	1173.01	1173	4	1173	-0.904806	4686.97	C187H309N30O107	ENVSDLTLGPGNSPITR	E1dEN2GlcNAc	5	01Y41Y41M(31M41Y41L32S)61M(21Y41L32S)61Y41L32S	39	157.9	N5H6F0S3	N,0;	63	Q6DCA0	62	78	1	YI6,YII6,YIII6,	0.118179			1
37248	161.71	1130.11	1130.51	5	1130.51	1.33661	5645.51	C231H371N56O98S3Ct4	EPVTLPCGHNFCLACLGALWPHRGASGAGGPGGAAR	E1dEC7CamN10GlcNAcC12CamC15Cam	7	01Y41Y41M(31M(21Y41L32S)41Y)61M61M	23	87	N4H5F0S1	N,0;	27	Q96LD4	18	53	0		1.76727			1
37100	161.06	1051.47	1051.64	6	1051.63	4.78575	6301.73	C256H411N58O116S3Ct4	EPVTLPCGHNFCLACLGALWPHRGASGAGGPGGAAR	E1dEC7CamN10GlcNAcC12CamC15Cam	7	01Y41Y41M(31M(21Y41L32S)41Y41L32S)(41Y)61M61M	32	71.01	N5H6F0S2	N,0;	27	Q96LD4	18	53	0		1.14956			1
37420	160.38	1051.63	1051.8	6	1051.8	-0.927614	6302.75	C257H414N57O116S3Ct4	EPVTLPCGHNFCLACLGALWPHRGASGAGGPGGAAR	E1dEC7CamN10GlcNAcC12CamC15Cam	7	01Y41Y41M(31M)61M(21Y(31F)41L31Y(31F)41L32S)61Y41L	29	113.47	N5H6F2S1	N,0;	27	Q96LD4	18	53	0		0.804665	0.805112	0.691153	3
37476	160.59	1050.79	1051.8	6	1051.8	-0.927614	6302.75	C257H414N57O116S3Ct4	EPVTLPCGHNFCLACLGALWPHRGASGAGGPGGAAR	E1dEC7CamN10GlcNAcC12CamC15Cam	7	01Y41Y41M(31M)61M(21Y(31F)41L31Y41L32S)61Y(31F)41L	27	78.5	N5H6F2S1	N,1;	27	Q96LD4	18	53	0				0.88944	1
37537	161.58	1411.38	1412.89	4	1412.88	1.89958	5645.51	C231H371N56O98S3Ct4	EPVTLPCGHNFCLACLGALWPHRGASGAGGPGGAAR	E1dEC7CamN10GlcNAcC12CamC15Cam	7	01Y41Y41M(31M)61M(21Y41L32S)61Y41L	30	169.12	N4H5F0S1	N,1;	27	Q96LD4	18	53	0			1.53043	1.29884	2
37744	162.48	1188.73	1188.73	5	1188.73	3.33522	5936.6	C242H388N57O106S3Ct4	EPVTLPCGHNFCLACLGALWPHRGASGAGGPGGAAR	E1dEC7CamN10GlcNAcC12CamC15Cam	9	01Y41Y41M(31M)61M(21Y41L32S)61Y41L32S	26	95.48	N4H5F0S2	N,0;	27	Q96LD4	18	53	3	BIII1,ZI3,YI3,		1.59088	1.22757	2
37747	162.49	1576.45	1576.94	4	1576.94	-0.125535	6301.73	C256H411N58O116S3Ct4	EPVTLPCGHNFCLACLGALWPHRGASGAGGPGGAAR	E1dEC7CamN10GlcNAcC12CamC15Cam	7	01Y41Y41M(31M41Y41L)61M(21Y41L32S)61Y41L32S	40	179.19	N5H6F0S2	N,2;	27	Q96LD4	18	53	0		1.39798	0.998979	1.21206	3
37537	161.58	1411.38	1412.89	4	1412.88	1.89958	5645.51	C231H371N56O98S3Ct4	EPVTLPCGHNFCLACLGALWPHRGASGAGGPGGAAR	E1dEC7CamN10GlcNAcC12CamC15Cam	7	01Y41Y41M(31M41Y41L)61M61Y41L32S	37	166.5	N4H5F0S1	N,1;	27	Q96LD4	18	53	2	03AI5,35AI5,		1.53043	1.29884	2
37747	162.49	1576.45	1576.94	4	1576.94	-0.125535	6301.73	C256H411N58O116S3Ct4	EPVTLPCGHNFCLACLGALWPHRGASGAGGPGGAAR	E1dEC7CamN10GlcNAcC12CamC15Cam	7	01Y41Y41M(31M41Y41L31Y41L32S)61M61Y41L32S	42	189.4	N5H6F0S2	N,2;	27	Q96LD4	18	53	0			0.998979		1
37925	162.51	1188.53	1188.73	5	1188.73	1.69218	5936.6	C242H388N57O106S3Ct4	EPVTLPCGHNFCLACLGALWPHRGASGAGGPGGAAR	E1dEC7CamN10GlcNAcC12CamC15Cam	7	01Y41Y41M(31M41Y41L32S)61M61Y41L32S	33	72.53	N4H5F0S2	N,1;	27	Q96LD4	18	53	0				1.22757	1
19585	87.82	975.422	975.09	3	975.089	1.39987	2922.25	C116H189N26O61	EQHVFGRGGNSSGR	E1dEN10GlcNAc	5	01Y41Y41M(31M)61M(31M21M)61M	22	129.56	N2H6F0S0	N,0;	412	Q5U651	403	416	3	BI2,YI3,YI3,		-2.63372	-3.22867	2
19585	87.82	975.422	975.09	3	975.089	1.39987	2922.25	C116H189N26O61	EQHVFGRGGNSSGR	E1dEN10GlcNAc	5	01Y41Y41M(31M21M)61M(31M)61M	22	134.22	N2H6F0S0	N,0;	412	Q5U651	403	416	3	BI2,YI3,YI3,		-2.63372		1
27691	123.15	1538.96	1540.29	3	1540.31	-8.78464	4616.9	C178H299N32O103S1Ct4	EQRPGQNCSNYTVR	E1dEC8CamN10GlcNAc	5	01Y(61F)41Y41M(31M41Y(31F)41L)61M(21Y41L31Y41L)61Y41L31Y	33	77.79	N7H7F2S0	N,0;	132	O75339	123	136	0		-1.78878			1
27584	122.69	1231.75	1232.25	4	1232.25	-2.92177	4923.99	C189H316N33O112S1Ct4	EQRPGQNCSNYTVR	E1dEC8CamN10GlcNAc	5	01Y41Y41M(31M(21Y(31F)41L31Y41L)41Y41L31Y41L)61M61Y41L32S	34	68.16	N7H8F1S1	N,0;	132	O75339	123	136	0		0.234058			1
27837	123.78	1441.93	1442.26	3	1442.26	0.961196	4322.77	C166H277N32O95S1Ct4	EQRPGQNCSNYTVR	E1dEC8CamN10GlcNAc	5	01Y41Y41M(31M(21Y(31F)41L32S)41Y)61M61Y41L32S	44	125.88	N5H5F1S2	N,0;	132	O75339	123	136	1	03AI5,	1.32108			1
27691	123.15	1538.96	1540.29	3	1540.31	-8.78464	4616.9	C178H299N32O103S1Ct4	EQRPGQNCSNYTVR	E1dEC8CamN10GlcNAc	5	01Y41Y41M(31M(21Y41L31Y41L)41Y41L31Y)61M21Y(31F)41L21F	33	83.15	N7H7F2S0	N,0;	132	O75339	123	136	0		-1.78878			1
27847	122.68	1543.63	1544.97	3	1544.97	-0.913314	4630.88	C178H297N32O104S1Ct4	EQRPGQNCSNYTVR	E1dEC8CamN10GlcNAc	5	01Y41Y41M(31M21Y(31F)41L21F)61M(21Y41L32S)61Y41L32S	31	116.68	N5H6F2S2	N,0;	132	O75339	123	136	0		2.82544	2.85071		2
27837	123.78	1441.93	1442.26	3	1442.26	0.961196	4322.77	C166H277N32O95S1Ct4	EQRPGQNCSNYTVR	E1dEC8CamN10GlcNAc	5	01Y41Y41M(31M41Y41L32S)61M(21Y41L32S)61Y31F	36	135.02	N5H5F1S2	N,0;	132	O75339	123	136	0		1.32108			1
27847	122.68	1543.63	1544.97	3	1544.97	-0.913314	4630.88	C178H297N32O104S1Ct4	EQRPGQNCSNYTVR	E1dEN7GlcNAcC8Cam	5	01Y41Y41M(31M21Y(31F)41L21F)61M(21Y41L32S)61Y41L32S	31	116.68	N5H6F2S2	N,0;	129	O75339	123	136	0			2.85071		1
25885	115.07	865.388	865.731	3	865.733	-2.30875	2594.18	C104H181N18O57	EQTNQSLRK	E1dEN4GlcNAcK9dE	6	01Y41Y41M(31M)61M(31M21M)61M	24	126.48	N2H6F0S0	N,1;	284	Q5T3I0	281	289	3	BI2,YI3,YI3,	-1.61961			1
25885	115.07	865.388	865.731	3	865.733	-2.30875	2594.18	C104H181N18O57	EQTNQSLRK	E1dEN4GlcNAcK9dE	6	01Y41Y41M(31M21M)61M(31M)61M	23	112.37	N2H6F0S0	N,1;	284	Q5T3I0	281	289	2	BI2,YI3,	-1.61961			1
28852	126.52	1093.21	1094.21	4	1094.2	8.67254	4371.79	C171H284N31O98S1	ERDGEQSPNVSLMQR	E1dEN9GlcNAc	6	01Y41Y41M(31M(21Y41L32S)41Y41L32S)(41Y)61M61M	28	87.38	N5H6F0S2	N,1;	338	Q58WW2	330	344	2	BI2,BI2,			-3.26908	1
28823	128.05	1336.57	1336.9	3	1336.89	8.05355	4006.66	C157H261N30O88S1	ERDGEQSPNVSLMQR	E1dEN9GlcNAc	6	01Y41Y41M(31M)61M(21Y41L32S)61Y41L32S	31	98.15	N4H5F0S2	N,1;	338	Q58WW2	330	344	3	01AIII1,BIII1,YI3,	-3.35774	-3.32615		2
28831	126.44	1093.96	1094.21	4	1094.2	8.00318	4371.79	C171H284N31O98S1	ERDGEQSPNVSLMQR	E1dEN9GlcNAc	5	01Y41Y41M(31M41Y41L)61M(21Y41L32S)61Y41L32S	30	100.14	N5H6F0S2	N,1;	338	Q58WW2	330	344	1	CIII3,		-3.31031	-3.18212	2
28425	126.32	1093.21	1094.21	4	1094.2	8.2263	4371.79	C171H284N31O98S1	ERDGEQSPNVSLMQR	E1dEN9GlcNAc	5	01Y41Y41M(31M41Y41L31Y41L32S)61M61Y41L32S	40	119.91	N5H6F0S2	N,1;	338	Q58WW2	330	344	6	03AI5,03AII5,03AI5,03AII5,35AI5,35AII5,BII5,03XII4,14XII4,YII4,	-3.12615		-3.18212	2
28425	126.32	1093.21	1094.21	4	1094.2	8.2263	4371.79	C171H284N31O98S1	ERDGEQSPNVSLMQR	E1dEN9GlcNAc	5	01Y41Y41M(31M41Y41L32S)61M(21Y41L32S)61Y41L	33	98.47	N5H6F0S2	N,1;	338	Q58WW2	330	344	1	35AI4,	-3.12615			1
28403	126.24	1166.74	1166.99	4	1166.98	6.82309	4662.89	C182H301N32O106S1	ERDGEQSPNVSLMQR	E1dEN9GlcNAc	6	01Y41Y41M(31M41Y41L32S)61M(21Y41L32S)61Y41L32S	42	78.17	N5H6F0S3	N,1;	338	Q58WW2	330	344	19	02AI2,02AII2,02AIII2,BI1,BII1,BIII1,CI1,CII1,CIII1,13AI2,13AII2,13AIII2,24AI2,24AII2,24AIII2,35AI4,35AIII4,15AI2,15AII2,15AIII2,BI2,BII2,BIII2,CI2,CII2,CIII2,35AI3,35AII3,35AIII3,BI3,BII3,BIII3,35AI4,35AIII4,BIII4,14XI1,YI1,YI2,YI3,14XI1,ZI1,YI1,	-3.0352			1
29021	127.75	1336.57	1336.91	3	1336.89	8.78402	4006.66	C157H261N30O88S1	ERDGEQSPNVSLMQR	E1dEN9GlcNAc	5	01Y41Y41M(31M41Y41L32S)61M61Y41L32S	34	125.96	N4H5F0S2	N,1;	338	Q58WW2	330	344	3	BI4,BII4,35AI5,YI3,YII3,	-3.35774	-3.32615		2
28172	123.69	1052.15	1052.16	3	1052.15	6.29652	3153.44	C127H210N29O60Ct4	ERGGNQTSGIDFFITQER	E1dEN5GlcNAc	6	01Y(61F)41Y41M(31M)61M	17	76.44	N2H3F1S0	N,1;	251	Q9H0W8	247	264	14	BI1,BII1,BI2,34AI3,BI3,02XI1,YI2,YI3,YII3,MH,02XI1,15XI1,14XI1,YI1,YI2,YI3,YII3,	0.984617		0.912154	2
17276	77.07	932.407	932.407	3	932.41	-3.13313	2794.21	C111H193N14O67	ERNLSAK	E1dEN3GlcNAcK7dE	5	01Y41Y41M(31M21M21M)61M(31M21M)61M21M	26	94.83	N2H9F0S0	N,0;	276	O60303	274	280	0			-1.206		1
17276	77.07	932.407	932.407	3	932.41	-3.13313	2794.21	C111H193N14O67	ERNLSAK	E1dEN3GlcNAcK7dE	5	01Y41Y41M(31M21M21M31G)61M(31M21M)61M	24	94.83	N2H9F0S0	N,0;	276	O60303	274	280	0			-1.206		1
17276	77.07	932.407	932.407	3	932.41	-3.13313	2794.21	C111H193N14O67	ERNLSAK	E1dEN3GlcNAcK7dE	5	01Y41Y41M(31M21M21M31G31G)61M(31M)61M	24	83.36	N2H9F0S0	N,0;	276	O60303	274	280	0			-1.206		1
28673	127.4	1342.91	1342.24	3	1342.25	-6.24803	4022.72	C162H261N30O84Ct4	ERWHIFPSSGNGTPR	E1dEN11GlcNAc	5	01Y(61F)41Y41M(31M41Y41L32S)(41Y)61M(31M)61M	26	72.45	N4H6F1S1	N,0;	413	Q6NW40	403	417	2	BIII4,YIII3,	0.95472			1
28568	125.79	1549.64	1550.63	3	1550.66	-16.3598	4647.95	C186H300N33O100Ct4	ERWHIFPSSGNGTPR	E1dEN11GlcNAc	5	01Y41Y41M(31M(21Y41L31Y41L)41Y41L31Y)61M61Y41L32S	42	92.85	N7H7F0S1	N,0;	413	Q6NW40	403	417	2	ZII3,YII3,		-0.829698		1
28673	127.4	1342.91	1342.24	3	1342.25	-6.24803	4022.72	C162H261N30O84Ct4	ERWHIFPSSGNGTPR	E1dEN11GlcNAc	5	01Y41Y41M(31M(21Y41L32S)41Y(31F)41L)61M61M	27	79.53	N4H6F1S1	N,0;	413	Q6NW40	403	417	1	BII2,	0.95472			1
28689	125.85	1021.19	1021.19	4	1021.19	-1.81947	4079.74	C164H264N31O85Ct4	ERWHIFPSSGNGTPR	E1dEN11GlcNAc	5	01Y41Y41M(31M)61M(21Y41L31Y41L32S)61Y41L	27	72.64	N5H6F0S1	N,0;	413	Q6NW40	403	417	0				1.42984	1
28820	126.39	1239.78	1239.19	3	1239.21	-14.5155	3714.61	C150H241N30O75Ct4	ERWHIFPSSGNGTPR	E1dEN11GlcNAc	5	01Y41Y41M(31M)61M(21Y41L32S)61Y41L	29	120.86	N4H5F0S1	N,1;	413	Q6NW40	403	417	2	ZI3,YI3,	2.04733		2.2407	2
28534	126.79	1336.57	1336.57	3	1336.58	-3.78836	4005.71	C161H258N31O83Ct4	ERWHIFPSSGNGTPR	E1dEN11GlcNAc	5	01Y41Y41M(31M)61M(21Y41L32S)61Y41L32S	31	123.55	N4H5F0S2	N,2;	413	Q6NW40	403	417	0		1.52051	1.27222	1.40598	3
29337	128.6	1141.84	1142.17	3	1142.18	-6.92122	3423.51	C139H224N29O67Ct4	ERWHIFPSSGNGTPR	E1dEN11GlcNAc	5	01Y41Y41M(31M41Y41L)61M61Y41L	23	83.4	N4H5F0S0	N,1;	413	Q6NW40	403	417	0			0.0998639	0.953816	2
28390	126.19	1021.19	1021.19	4	1021.19	-1.52063	4079.74	C164H264N31O85Ct4	ERWHIFPSSGNGTPR	E1dEN11GlcNAc	5	01Y41Y41M(31M41Y41L)61M61Y41L31Y41L32S	27	78.87	N5H6F0S1	N,0;	413	Q6NW40	403	417	0		1.73766		1.42984	2
28820	126.39	1239.78	1239.19	3	1239.21	-14.5155	3714.61	C150H241N30O75Ct4	ERWHIFPSSGNGTPR	E1dEN11GlcNAc	5	01Y41Y41M(31M41Y41L)61M61Y41L32S	35	135.74	N4H5F0S1	N,1;	413	Q6NW40	403	417	3	03AI5,CII3,35AI5,	2.04733		2.2407	2
28568	125.79	1549.64	1550.63	3	1550.66	-16.3598	4647.95	C186H300N33O100Ct4	ERWHIFPSSGNGTPR	E1dEN11GlcNAc	5	01Y41Y41M(31M41Y41L31Y)61M(21Y41L31Y41L32S)61Y41L	36	82.15	N7H7F0S1	N,0;	413	Q6NW40	403	417	0			-0.829698		1
28390	126.19	1021.19	1021.19	4	1021.19	-1.52063	4079.74	C164H264N31O85Ct4	ERWHIFPSSGNGTPR	E1dEN11GlcNAc	5	01Y41Y41M(31M41Y41L31Y41L)61M61Y41L32S	32	86.11	N5H6F0S1	N,0;	413	Q6NW40	403	417	1	YII4,	1.73766		1.42984	2
28492	125.05	1457.95	1458.28	3	1458.29	-4.84692	4370.84	C175H281N32O93Ct4	ERWHIFPSSGNGTPR	E1dEN11GlcNAc	5	01Y41Y41M(31M41Y41L31Y41L32S)61M61Y41L32S	33	117.35	N5H6F0S2	N,0;	413	Q6NW40	403	417	0				0.998088	1
28492	125.05	1457.95	1458.28	3	1458.29	-4.84692	4370.84	C175H281N32O93Ct4	ERWHIFPSSGNGTPR	E1dEN11GlcNAc	5	01Y41Y41M(31M41Y41L32S)61M(21Y41L32S)61Y41L	31	93.5	N5H6F0S2	N,0;	413	Q6NW40	403	417	0				0.998088	1
28892	126.7	1335.24	1336.57	3	1336.58	-2.87505	4005.71	C161H258N31O83Ct4	ERWHIFPSSGNGTPR	E1dEN11GlcNAc	6	01Y41Y41M(31M41Y41L32S)61M61Y41L32S	36	123.74	N4H5F0S2	N,1;	413	Q6NW40	403	417	0			1.27222	1.40598	2
18914	85.52	1035.12	1034.79	3	1034.79	5.43265	3101.34	C124H206N19O68Ct4	ESFLQTNYTEIR	E1dEN7GlcNAc	6	01Y41Y41M(31M21M)61M(31M21M)61M	21	67.97	N2H7F0S0	N,1;	677	P23471	671	682	3	BI2,YI3,YI3,	1.67643			1
19008	84.99	1088.8	1088.8	3	1088.8	1.76858	3263.39	C130H216N19O73Ct4	ESFLQTNYTEIR	E1dEN7GlcNAc	5	01Y41Y41M(31M21M)61M(31M21M)61M21M	21	89.25	N2H8F0S0	N,1;	677	P23471	671	682	2	YI3,YI3,	2.81711		2.12063	2
18988	85.03	1088.8	1088.8	3	1088.8	0.871671	3263.39	C130H216N19O73Ct4	ESFLQTNYTEIR	E1dEN7GlcNAc	5	01Y41Y41M(31M21M21M)61M(31M21M)61M	27	97.78	N2H8F0S0	N,1;	677	P23471	671	682	0		2.37165	2.20534	2.12063	3
18988	85.03	1088.8	1088.8	3	1088.8	0.871671	3263.39	C130H216N19O73Ct4	ESFLQTNYTEIR	E1dEN7GlcNAc	5	01Y41Y41M(31M21M21M31G)61M(31M)61M	28	104.15	N2H8F0S0	N,1;	677	P23471	671	682	0		2.37165	2.20534	2.12063	3
27816	123.68	1453.6	1453.6	3	1453.6	1.92292	4356.77	C170H283N32O95S2	ESGAHCPLCRGNVTR	E1dEC6CamC9CamN12GlcNAc	5	01Y41Y41M(31M(21Y(31F)41L31Y41L32S)41Y41L)61M61M	34	111.78	N5H7F1S1	N,1;	60	Q8WVD3	49	63	0		-2.19714			1
27816	123.68	1453.6	1453.6	3	1453.6	1.92292	4356.77	C170H283N32O95S2	ESGAHCPLCRGNVTR	E1dEC6CamC9CamN12GlcNAc	5	01Y41Y41M(31M(21Y41L31Y41L32S)41Y(31F)41L)61M61M	33	111.78	N5H7F1S1	N,1;	60	Q8WVD3	49	63	0		-2.19714			1
28370	124.95	1228.86	1229.19	3	1229.18	7.30731	3683.53	C144H240N31O76S2	ESGAHCPLCRGNVTR	E1dEC6CamC9CamN12GlcNAc	5	01Y41Y41M(31M)61M(21Y41L32S)61Y41L	30	112	N4H5F0S1	N,2;	60	Q8WVD3	49	63	1	BI3,		-2.54672		1
28244	124.41	1326.22	1326.22	3	1326.22	6.3278	3974.63	C155H257N32O84S2	ESGAHCPLCRGNVTR	E1dEC6CamC9CamN12GlcNAc	5	01Y41Y41M(31M)61M(21Y41L32S)61Y41L32S	35	179.5	N4H5F0S2	N,1;	60	Q8WVD3	49	63	0		-2.25832	-2.40765	-2.34854	3
27816	123.68	1453.6	1453.6	3	1453.6	1.92292	4356.77	C170H283N32O95S2	ESGAHCPLCRGNVTR	E1dEC6CamC9CamN12GlcNAc	5	01Y41Y41M(31M21Y(31F)41L31Y41L31L)61M61Y41L32S	34	112.34	N5H7F1S1	N,1;	60	Q8WVD3	49	63	1	YII3,	-2.19714			1
28034	123.08	1349.9	1350.9	3	1350.89	5.77451	4048.66	C158H263N32O86S2	ESGAHCPLCRGNVTR	E1dEC6CamC9CamN12GlcNAc	5	01Y41Y41M(31M41Y41L)61M61Y41L31Y41L32S	33	135.75	N5H6F0S1	N,1;	60	Q8WVD3	49	63	0				-2.41491	1
28370	124.95	1228.86	1229.19	3	1229.18	7.30731	3683.53	C144H240N31O76S2	ESGAHCPLCRGNVTR	E1dEC6CamC9CamN12GlcNAc	5	01Y41Y41M(31M41Y41L)61M61Y41L32S	34	135.83	N4H5F0S1	N,2;	60	Q8WVD3	49	63	1	35AI5,		-2.54672		1
28034	123.08	1349.9	1350.9	3	1350.89	5.77451	4048.66	C158H263N32O86S2	ESGAHCPLCRGNVTR	E1dEC6CamC9CamN12GlcNAc	5	01Y41Y41M(31M41Y41L31Y41L)61M61Y41L32S	37	142.03	N5H6F0S1	N,1;	60	Q8WVD3	49	63	1	YII4,			-2.41491	1
27825	122.19	1448.6	1448.27	3	1448.27	1.48989	4340.78	C170H283N32O94S2	ESGAHCPLCRGNVTR	E1dEC6CamC9CamN12GlcNAc	5	01Y41Y41M(31M41Y41L31Y41L32S)61M21Y(31F)41L21F	28	113.08	N5H6F2S1	N,0;	60	Q8WVD3	49	63	0				-2.6617	1
27825	122.19	1448.6	1447.93	3	1447.93	3.55167	4339.76	C169H280N33O94S2	ESGAHCPLCRGNVTR	E1dEC6CamC9CamN12GlcNAc	5	01Y41Y41M(31M41Y41L31Y41L32S)61M61Y41L32S	35	136.2	N5H6F0S2	N,0;	60	Q8WVD3	49	63	0			-2.27205	-1.91528	2
27746	122.23	1446.93	1447.93	3	1447.93	4.56335	4339.76	C169H280N33O94S2	ESGAHCPLCRGNVTR	E1dEC6CamC9CamN12GlcNAc	5	01Y41Y41M(31M41Y41L32S)61M(21Y41L32S)61Y41L	41	121.49	N5H6F0S2	N,0;	60	Q8WVD3	49	63	0			-2.27205	-2.12837	2
28244	124.41	1326.22	1326.22	3	1326.22	6.3278	3974.63	C155H257N32O84S2	ESGAHCPLCRGNVTR	E1dEC6CamC9CamN12GlcNAc	5	01Y41Y41M(31M41Y41L32S)61M61Y41L32S	40	207.61	N4H5F0S2	N,1;	60	Q8WVD3	49	63	0		-2.25832	-2.40765	-2.34854	3
27374	121.77	1235.75	1237.25	4	1237.27	-12.2958	4944.04	C191H324N25O117Ct8	ESLENISENDDYLK	E1dEN5GlcNAcK14dE	5	01Y41Y41M(31M(21Y41L31Y41L31L)41Y(31F)41L31Y)61M61Y41L32S	44	68.48	N7H8F1S1	N,2;	823	Q13075	819	832	0		-1.95028			1
36880	159.04	1660.46	1660.7	4	1660.72	-8.77125	6636.84	C260H428N59O138Ct4	ESRPPPGPGPGNTTRFGSGAAGGSGSSSSNSSGDALVTR	E1dEN30GlcNAc	10	01Y(61F)41Y41M(31M(21Y)41Y)(41Y)61M(21Y41L32S)61Y41L32S	34	88.92	N7H5F1S2	N,4;	71	Q3ZCQ3	42	80	0			-0.302647		1
36911	158.5	1649.96	1650.46	4	1650.46	-0.0721484	6595.82	C258H425N58O138Ct4	ESRPPPGPGPGNTTRFGSGAAGGSGSSSSNSSGDALVTR	E1dEN30GlcNAc	9	01Y(61F)41Y41M(31M(21Y41L)41Y)61M(21Y41L32S)61Y41L32S	40	100.43	N6H6F1S2	N,4;	71	Q3ZCQ3	42	80	0				0.14074	1
36911	158.5	1649.96	1650.46	4	1650.46	-0.0721484	6595.82	C258H425N58O138Ct4	ESRPPPGPGPGNTTRFGSGAAGGSGSSSSNSSGDALVTR	E1dEN30GlcNAc	9	01Y(61F)41Y41M(31M41Y41L31Y)61M(21Y41L32S)61Y41L32S	41	123.48	N6H6F1S2	N,4;	71	Q3ZCQ3	42	80	0				0.14074	1
36880	159.04	1660.46	1660.7	4	1660.72	-8.77125	6636.84	C260H428N59O138Ct4	ESRPPPGPGPGNTTRFGSGAAGGSGSSSSNSSGDALVTR	E1dEN30GlcNAc	10	01Y41Y41M(31M(21Y31F)41Y)(41Y)61M(21Y41L32S)61Y41L32S	34	83.83	N7H5F1S2	N,4;	71	Q3ZCQ3	42	80	0			-0.302647		1
28789	126.26	1165.48	1166.74	4	1166.74	0.328119	4661.92	C174H302N29O110Ct8	ESSQENKTVSEAESR	E1dEN6GlcNAcK7dE	5	01Y41Y41M(31M41Y41L32S)61M(21Y41L32S)61Y41L32S	37	72.14	N5H6F0S3	N,1;	116	Q9NYZ1	111	125	0				6.12437	1
28566	125.78	1107.19	1107.19	4	1107.19	4.24245	4423.72	C171H284N21O112	ESVGNSTR	E1dEN5GlcNAc	5	01Y(61F)41Y41M(31M(21Y41L32S)41Y41L32S)61M(21Y41L32S)61Y(31F)41L	35	91.58	N6H7F2S3	N,1;	180	Q15257	176	183	0			-1.43556		1
28566	125.78	1107.19	1107.19	4	1107.19	4.24245	4423.72	C171H284N21O112	ESVGNSTR	E1dEN5GlcNAc	5	01Y(61F)41Y41M(31M41Y(31F)41L31Y41L32S)61M(21Y41L32S)61Y41L32S	36	104.55	N6H7F2S3	N,1;	180	Q15257	176	183	0			-1.43556		1
28832	126.93	1107.19	1106.94	4	1106.93	9.40847	4422.7	C170H281N22O112	ESVGNSTR	E1dEN5GlcNAc	6	01Y41Y41M(31M(21Y41L32S)41Y41L32S)61M(21Y41L32S)61Y41L32S	51	109.86	N6H7F0S4	N,1;	180	Q15257	176	183	1	YI4,YII4,YIII4,YIV4,		-1.06724		1
28566	125.78	1107.19	1107.19	4	1107.19	4.24245	4423.72	C171H284N21O112	ESVGNSTR	E1dEN5GlcNAc	5	01Y41Y41M(31M21Y(31F)41L31Y(31F)41L32S)61M(21Y41L32S)61Y41L32S	37	104.55	N6H7F2S3	N,1;	180	Q15257	176	183	2	YIII4,YIII4,		-1.43556		1
36731	158.49	1650.21	1650.2	4	1650.19	3.67513	6594.74	C271H422N47O136S1Ct4	ETFPRNSSQPGVVYFADDDNTYSLELFEEMR	E1dEN6GlcNAc	6	01Y(61F)41Y41M(31M(21Y41L32S)41Y41L32S)(41Y)61M(31M)61M	33	137.52	N5H7F1S2	N,1;	184	Q9P2W7	179	209	4	14XI2,ZIII3,YIII3,14XIII4,14XIV4,	0.835768	1.01167		2
36496	158.79	1649.96	1650.2	4	1650.19	3.52719	6594.74	C271H422N47O136S1Ct4	ETFPRNSSQPGVVYFADDDNTYSLELFEEMR	E1dEN6GlcNAc	6	01Y41Y41M(31M(21Y(31F)41L32S)41Y41L32S)(41Y)61M(31M)61M	32	82.24	N5H7F1S2	N,1;	184	Q9P2W7	179	209	2	YIII3,24XIV5,	0.835768			1
26273	116.87	1207.84	1207.17	3	1207.17	5.71096	3618.48	C140H233N22O84Ct4	ETNETSFEAGIR	E1dEN3GlcNAc	6	01Y41Y41M(31M)61M(21Y41L32S)61Y41L32S	30	72.13	N4H5F0S2	N,1;	370	Q96FT7	368	379	0		1.38988			1
26046	114.7	1426.92	1426.25	3	1426.24	5.6393	4274.7	C165H273N24O102Ct4	ETNETSFEAGIR	E1dEN3GlcNAc	6	01Y41Y41M(31M41Y41L32S)61M(21Y41L32S)61Y41L32S	35	85.2	N5H6F0S3	N,1;	370	Q96FT7	368	379	17	02AI2,02AII2,02AIII2,BI1,BII1,BIII1,CI1,CII1,CIII1,35AI4,35AIII4,BI2,BII2,BIII2,CI2,CII2,CIII2,35AI3,35AII3,35AIII3,BI3,BII3,BIII3,35AI4,35AIII4,YI1,BIII4,YI2,YI3,ZI1,YI1,YI4,YII4,YIII4,YI2,		1.10169		1
26273	116.87	1207.84	1207.17	3	1207.17	5.71096	3618.48	C140H233N22O84Ct4	ETNETSFEAGIR	E1dEN3GlcNAc	6	01Y41Y41M(31M41Y41L32S)61M61Y41L32S	34	83.88	N4H5F0S2	N,1;	370	Q96FT7	368	379	0		1.38988			1
17105	77.07	993.103	993.437	3	993.426	10.6798	2977.26	C119H198N21O64S1	ETSFITNGSCLASR	E1dEN7GlcNAcC10Cam	6	01Y41Y41M(31M)61M(31M21M)61M	18	79.86	N2H6F0S0	N,0;	107	P29459	101	114	3	BI2,YI3,YI3,	-1.1909			1
17105	77.07	993.103	993.437	3	993.426	10.6798	2977.26	C119H198N21O64S1	ETSFITNGSCLASR	E1dEN7GlcNAcC10Cam	6	01Y41Y41M(31M21M)61M(31M)61M	19	79.86	N2H6F0S0	N,0;	107	P29459	101	114	4	BI2,BI2,YI3,YI3,	-1.1909			1
28230	125.52	1203.76	1205.27	4	1205.27	-1.92502	4816.06	C184H320N29O111Ct8	ETTGPGTAGPQSNTTSSLK	E1dEN13GlcNAcK19dE	6	01Y41Y41M(31M21Y(31F)41L31Y(31F)41L32S)61M61Y41L32S	39	75.2	N5H6F2S2	N,0;	1718	Q5VWN6	1706	1724	1	YII4,	2.19382			1
28374	124.97	1508.66	1509.32	3	1509.32	-0.0480815	4523.94	C172H300N29O103Ct8	ETTGPGTAGPQSNTTSSLK	E1dEN13GlcNAcK19dE	6	01Y41Y41M(31M41Y41L)61M(21Y41L32S)61Y41L32S	36	123.7	N5H6F0S2	N,1;	1718	Q5VWN6	1706	1724	1	CIII3,		2.54702		1
28374	124.97	1508.66	1509.32	3	1509.32	-0.0480815	4523.94	C172H300N29O103Ct8	ETTGPGTAGPQSNTTSSLK	E1dEN13GlcNAcK19dE	6	01Y41Y41M(31M41Y41L31Y41L32S)61M61Y41L32S	35	122.17	N5H6F0S2	N,1;	1718	Q5VWN6	1706	1724	2	35AI5,35AII5,YII4,		2.54702		1
28230	125.52	1203.76	1205.02	4	1205.02	1.19754	4815.04	C183H317N30O111Ct8	ETTGPGTAGPQSNTTSSLK	E1dEN13GlcNAcK19dE	6	01Y41Y41M(31M41Y41L32S)61M(21Y41L32S)61Y41L32S	44	79.24	N5H6F0S3	N,0;	1718	Q5VWN6	1706	1724	0		2.4026		1.56408	2
28501	125.52	1158.98	1159.23	4	1159.23	3.53502	4631.88	C185H296N31O105	ETYENTSHQVHTLR	E1dEN5GlcNAc	5	01Y41Y41M(31M41Y41L32S)61M(21Y41L32S)61Y41L32S	50	86.59	N5H6F0S3	N,1;	446	Q8IVF7	442	455	0			-2.2273		1
31397	138.67	1392.95	1392.94	3	1392.95	-1.151	4174.82	C174H277N32O83S1	EVFESMNLTAYDLSVDTLDVHADR	E1dEN7GlcNAc	5	01Y41Y41M(31M)61M(31M21M)61M	18	115.95	N2H6F0S0	N,2;	464	Q01433	458	481	2	BI2,YI3,	0.427603			1
31397	138.67	1392.95	1392.94	3	1392.95	-1.151	4174.82	C174H277N32O83S1	EVFESMNLTAYDLSVDTLDVHADR	E1dEN7GlcNAc	5	01Y41Y41M(31M21M)61M(31M)61M	17	96.58	N2H6F0S0	N,2;	464	Q01433	458	481	1	BI2,	0.427603			1
27653	121.45	1169.73	1170.49	4	1170.5	-8.98161	4676.96	C189H303N30O102Ct4	EYQLNDSAAYYLNDLER	E1dEN5GlcNAc	5	01Y41Y41M(31M41Y41L31Y)61M(21Y41L31Y41L)61Y31F	24	68.26	N7H6F1S0	N,0;	150	P04899	146	162	0				1.16714	1
18472	82.49	1077.12	1077.46	3	1077.46	-3.63967	3229.36	C132H214N21O69S1	FANYSIMNLQNR	F1dEN3GlcNAc	6	01Y41Y41M(31M21M21M)61M(31M21M)61M	26	122.01	N2H8F0S0	N,2;	350	Q05586	348	359	0			0.558803	0.641357	2
18472	82.49	1077.12	1077.46	3	1077.46	-3.63967	3229.36	C132H214N21O69S1	FANYSIMNLQNR	F1dEN3GlcNAc	6	01Y41Y41M(31M21M21M31G)61M(31M)61M	26	119.81	N2H8F0S0	N,2;	350	Q05586	348	359	0			0.558803	0.641357	2
27659	121.86	1330.55	1331.55	3	1331.54	12.6447	3990.59	C161H257N20O95	FDFSNLSSR	F1dEN5GlcNAc	5	01Y(61F)41Y41M(31M41Y(31F)41L31Y41L32S)61M61Y41L32S	32	94.56	N5H6F2S2	N,1;	731	Q9P2D0	727	735	0			-2.03699		1
37318	160.67	1051.63	1051.63	6	1051.64	-4.08431	6301.77	C255H415N54O124S1Ct4	FDVDNGTSAGRSPLDPMTSPGSGLILQANFVHSQR	F1dEN5GlcNAc	7	01Y41Y41M(31M41Y41L)61M(21Y41L32S)61Y41L32S	34	81.04	N5H6F0S2	N,2;	157	Q08499	153	187	0			1.3197		1
31585	138.17	1209.88	1209.87	3	1209.88	-3.94637	3626.62	C148H245N24O76Ct4	FEAEHISNYTALLLSR	F1dEN8GlcNAc	18	01Y41Y41M(31M21M21M)61M(31M21M)61M	36	242.99	N2H8F0S0	N,2;	69	Q9NPR2	62	77	0			2.04173		1
31585	138.17	1209.88	1209.87	3	1209.88	-3.94637	3626.62	C148H245N24O76Ct4	FEAEHISNYTALLLSR	F1dEN8GlcNAc	18	01Y41Y41M(31M21M21M31G)61M(31M)61M	36	240.82	N2H8F0S0	N,2;	69	Q9NPR2	62	77	1	12AIII4,		2.04173		1
28624	126.03	1154.49	1155.24	4	1155.23	4.09398	4615.89	C180H300N29O104S1Ct4	FELSENCSERPGLR	F1dEN6GlcNAcC7Cam	5	01Y41Y41M(31M21Y(31F)41L21F)61M(21Y41L32S)61Y41L32S	48	95.29	N5H6F2S2	N,1;	635	Q14203	630	643	0			-0.709161		1
28624	126.03	1154.49	1154.98	4	1154.98	3.33691	4614.87	C179H297N30O104S1Ct4	FELSENCSERPGLR	F1dEN6GlcNAcC7Cam	5	01Y41Y41M(31M41Y41L32S)61M(21Y41L32S)61Y41L32S	62	105.96	N5H6F0S3	N,1;	635	Q14203	630	643	0			-0.285414		1
18644	83.42	1102.12	1102.12	3	1102.13	-3.25356	3303.36	C134H212N21O69S1Ct4	FENNSWVFMR	F1dEN3GlcNAc	5	01Y41Y41M(31M)61M(21Y41L32S)61Y41L	22	90.52	N4H5F0S1	N,0;	521	O60942	519	528	0			1.27622	1.44894	2
18338	81.99	1321.21	1321.21	3	1321.2	5.42051	3959.59	C159H252N23O87S1Ct4	FENNSWVFMR	F1dEN3GlcNAc	5	01Y41Y41M(31M41Y41L)61M(21Y41L32S)61Y41L32S	28	79.96	N5H6F0S2	N,0;	521	O60942	519	528	1	CIII3,		1.4689		1
18644	83.42	1102.12	1102.12	3	1102.13	-3.25356	3303.36	C134H212N21O69S1Ct4	FENNSWVFMR	F1dEN3GlcNAc	5	01Y41Y41M(31M41Y41L)61M61Y41L32S	25	89	N4H5F0S1	N,0;	521	O60942	519	528	1	35AI5,		1.27622	1.44894	2
28882	126.65	1365.58	1366.93	3	1366.92	2.32653	4096.75	C166H267N28O87Ct4	FERNFIAQGPYENR	F1dEN13GlcNAc	6	01Y(61F)41Y41M(31M(21Y41L31Y41L)41Y41L)61M61M	35	70.18	N5H7F1S0	N,2;	470	P21281	458	471	0				0.818324	1
28797	126.29	1160.24	1161.99	4	1161.99	-4.41509	4642.93	C192H301N30O101	FERNFIAQGPYENR	F1dEN13GlcNAc	7	01Y(61F)41Y41M(31M21Y(31F)41L32S)(41Y)61M21Y(31F)41L32S	29	98.97	N5H5F3S2	N,2;	470	P21281	458	471	0				-1.15292	1
28447	126.41	1463.62	1463.95	3	1463.95	-2.71499	4387.84	C177H284N29O95Ct4	FERNFIAQGPYENR	F1dEN13GlcNAc	5	01Y(61F)41Y41M(31M41Y41L31Y41L32S)(41Y)61M(31M)61M	35	117.95	N5H7F1S1	N,1;	470	P21281	458	471	0		1.36529			1
28463	126.48	1366.92	1366.92	3	1366.92	-3.21026	4096.75	C166H267N28O87Ct4	FERNFIAQGPYENR	F1dEN13GlcNAc	6	01Y41Y41M(31M(21Y(31F)41L31Y41L)41Y41L)61M61M	26	99.11	N5H7F1S0	N,1;	470	P21281	458	471	0		0.939988			1
28728	126	1160.98	1162.24	4	1162.24	-3.38768	4643.93	C191H300N31O101	FERNFIAQGPYENR	F1dEN13GlcNAc	6	01Y41Y41M(31M(21Y41L31Y41L)41Y41L31Y)61M61Y41L32S	49	98.95	N7H7F0S1	N,2;	470	P21281	458	471	2	ZII3,YII3,	-1.84163	-2.01342	-1.76415	3
28744	126.55	1160.48	1160.25	4	1160.24	10.5321	4635.91	C190H300N29O103	FERNFIAQGPYENR	F1dEN13GlcNAc	5	01Y41Y41M(31M(21Y41L31Y41L31L)41Y41L31Y41L31L)61M61M	36	84.29	N6H10F0S0	N,2;	470	P21281	458	471	1	YII3,	1.36448	1.01935		2
28447	126.41	1463.62	1463.95	3	1463.95	-2.71499	4387.84	C177H284N29O95Ct4	FERNFIAQGPYENR	F1dEN13GlcNAc	5	01Y41Y41M(31M21Y(31F)41L31Y41L31L)61M61Y41L32S	36	111.51	N5H7F1S1	N,1;	470	P21281	458	471	1	YII3,	1.36529			1
28351	126.02	1161.23	1162.24	4	1162.24	-3.38768	4643.93	C191H300N31O101	FERNFIAQGPYENR	F1dEN13GlcNAc	6	01Y41Y41M(31M41Y)61M(21Y41L31Y41L32S)61Y41L31Y41L	41	81.96	N7H7F0S1	N,1;	470	P21281	458	471	0		-1.84163			1
28368	126.09	1506.63	1506.3	3	1506.3	-0.378441	4514.89	C186H293N30O98	FERNFIAQGPYENR	F1dEN13GlcNAc	5	01Y41Y41M(31M41Y41L)61M(21Y41L31Y41L)61Y41L31Y41L	26	78.41	N7H8F0S0	N,1;	470	P21281	458	471	0		-0.160626			1
28463	126.48	1366.92	1366.92	3	1366.92	-3.21026	4096.75	C166H267N28O87Ct4	FERNFIAQGPYENR	F1dEN13GlcNAc	6	01Y41Y41M(31M41Y41L)61M21Y(31F)41L31Y41L31L	26	99.64	N5H7F1S0	N,1;	470	P21281	458	471	1	YI3,	0.939988			1
29054	129.05	1142.5	1142.17	3	1142.17	-0.124276	3423.5	C140H224N27O68Ct4	FERNFIAQGPYENR	F1dEN13GlcNAc	5	01Y41Y41M(31M41Y41L)61M61Y41L	18	82.12	N4H5F0S0	N,0;	470	P21281	458	471	0		0.715519			1
28408	126.25	1361.58	1361.25	3	1361.25	0.0245523	4079.73	C165H264N29O86Ct4	FERNFIAQGPYENR	F1dEN13GlcNAc	7	01Y41Y41M(31M41Y41L)61M61Y41L31Y41L32S	31	150	N5H6F0S1	N,2;	470	P21281	458	471	0		1.59909		1.55764	2
28282	125.73	1459.28	1458.62	3	1458.62	-4.75266	4371.85	C177H284N29O94Ct4	FERNFIAQGPYENR	F1dEN13GlcNAc	6	01Y41Y41M(31M41Y41L31Y(31F)41L21F)61M61Y41L32S	30	114.54	N5H6F2S1	N,2;	470	P21281	458	471	0		1.0018			1
28368	126.09	1506.63	1506.3	3	1506.3	-0.378441	4514.89	C186H293N30O98	FERNFIAQGPYENR	F1dEN13GlcNAc	5	01Y41Y41M(31M41Y41L31Y41L)61M(21Y41L31Y41L)61Y41L	25	76.74	N7H8F0S0	N,1;	470	P21281	458	471	0		-0.160626			1
28408	126.25	1361.58	1361.25	3	1361.25	0.0245523	4079.73	C165H264N29O86Ct4	FERNFIAQGPYENR	F1dEN13GlcNAc	7	01Y41Y41M(31M41Y41L31Y41L)61M61Y41L32S	36	154.24	N5H6F0S1	N,2;	470	P21281	458	471	1	YII4,	1.59909		1.55764	2
28282	125.73	1459.28	1458.62	3	1458.62	-4.75266	4371.85	C177H284N29O94Ct4	FERNFIAQGPYENR	F1dEN13GlcNAc	6	01Y41Y41M(31M41Y41L31Y41L32S)61M21Y(31F)41L21F	28	112.48	N5H6F2S1	N,2;	470	P21281	458	471	0		1.0018			1
28486	125.03	1093.96	1093.97	4	1093.96	4.26509	4370.83	C176H281N30O94Ct4	FERNFIAQGPYENR	F1dEN13GlcNAc	5	01Y41Y41M(31M41Y41L31Y41L32S)61M61Y41L32S	35	90.06	N5H6F0S2	N,2;	470	P21281	458	471	3	34AII5,35AI5,35AII5,YII4,	1.56058		1.40239	2
28486	125.03	1093.96	1093.97	4	1093.96	4.26509	4370.83	C176H281N30O94Ct4	FERNFIAQGPYENR	F1dEN13GlcNAc	5	01Y41Y41M(31M41Y41L32S)61M(21Y41L32S)61Y41L	31	72.97	N5H6F0S2	N,2;	470	P21281	458	471	0				1.40239	1
36775	158.66	1500.65	1500.65	4	1500.65	2.98538	5996.57	C244H388N47O123Ct4	FETVNPNSTSSWFTESDTPQTNVTHVTQLER	F1dEN22GlcNAc	6	01Y(61F)41Y41M(31M(21Y41L32S)41Y41L)61M(31M)61M	28	105.78	N4H7F1S1	N,0;	775	Q8IVH8	754	784	0			0.839967		1
36775	158.66	1500.65	1500.65	4	1500.65	2.98538	5996.57	C244H388N47O123Ct4	FETVNPNSTSSWFTESDTPQTNVTHVTQLER	F1dEN22GlcNAc	6	01Y(61F)41Y41M(31M41Y41L31Y41L32S)61M(31M)61M	28	111.75	N4H7F1S1	N,0;	775	Q8IVH8	754	784	1	YIII4,		0.839967		1
36990	159.45	1500.16	1500.41	4	1500.39	16.0059	5995.52	C249H397N32O135	FFFNVTDEAALTDIVDALGDR	F1dEN4GlcNAc	5	01Y(61F)41Y41M(31M(21Y41L31Y41L31L)41Y41L)61M(21Y(31F)41L21F)61Y(31F)41L21F	30	83.82	N7H9F5S0	N,2;	336	O75578	333	353	0			-1.23565		1
29502	130.85	1560.3	1560.31	3	1560.31	-0.834529	4676.91	C194H299N26O102Ct4	FFTGYPLIDNYSYR	F1dEN10GlcNAc	5	01Y41Y41M(31M41Y41L32S)61M(21Y41L32S)61Y41L32S	38	71.19	N5H6F0S3	N,0;	212	O75752	203	216	0		0.870846			1
28063	123.6	1454.61	1453.94	3	1453.93	2.9879	4357.78	C175H282N29O96S1	FGIRTGTFNCSSDPR	F1dEN9GlcNAcC10Cam	6	01Y41Y41M(31M(21Y(31F)41L31Y41L32S)41Y41L)61M61M	29	90.31	N5H7F1S1	N,1;	155	O00237	147	161	0			-2.77252		1
28063	123.6	1454.61	1453.94	3	1453.93	2.9879	4357.78	C175H282N29O96S1	FGIRTGTFNCSSDPR	F1dEN9GlcNAcC10Cam	6	01Y41Y41M(31M(21Y41L31Y41L32S)41Y(31F)41L)61M61M	27	90.31	N5H7F1S1	N,1;	155	O00237	147	161	0			-2.77252		1
28063	123.6	1454.61	1453.94	3	1453.93	2.9879	4357.78	C175H282N29O96S1	FGIRTGTFNCSSDPR	F1dEN9GlcNAcC10Cam	6	01Y41Y41M(31M21Y(31F)41L31Y41L31L)61M61Y41L32S	32	109.62	N5H7F1S1	N,1;	155	O00237	147	161	1	YII3,		-2.77252		1
28141	123.55	1544.96	1545.3	3	1545.29	6.25166	4631.86	C185H296N31O103S1	FGIRTGTFNCSSDPR	F1dEN9GlcNAcC10Cam	5	01Y41Y41M(31M41Y41L32S)61M(21Y41L32S)61Y41L32S	37	106.6	N5H6F0S3	N,0;	155	O00237	147	161	17	02AI2,02AII2,02AIII2,BI1,BII1,BIII1,CI1,CII1,CIII1,35AI4,35AIII4,BI2,BII2,BIII2,CI2,CII2,CIII2,35AI3,35AII3,35AIII3,BI3,BII3,BIII3,35AI4,35AIII4,BIII4,YI1,ZI2,YI2,YI3,YI1,YI4,YII4,YIII4,14XI5,14XII5,14XIII5,			-2.40556	1
23848	105.9	1225.88	1225.54	3	1225.53	1.08509	3673.59	C152H242N23O77Ct4	FGLHFVNYSDPSLPR	F1dEN7GlcNAc	5	01Y41Y41M(31M21M21M31G)61M(31M21M)61M	35	77.03	N2H9F0S0	N,1;	1814	P09848	1808	1822	0		2.04969			1
23848	105.9	1225.88	1225.54	3	1225.53	1.08509	3673.59	C152H242N23O77Ct4	FGLHFVNYSDPSLPR	F1dEN7GlcNAc	5	01Y41Y41M(31M21M21M31G31G)61M(31M)61M	32	86.53	N2H9F0S0	N,1;	1814	P09848	1808	1822	0		2.04969			1
19285	86.42	850.033	850.035	3	850.035	-0.0986081	2547.09	C105H168N17O55	FGNQTLNYR	F1dEN3GlcNAc	6	01Y41Y41M(31M)61M(31M21M)61M	25	118.54	N2H6F0S0	N,1;	100	P52757	98	106	3	BI2,YI3,YI3,		-2.51407		1
19285	86.42	850.033	850.035	3	850.035	-0.0986081	2547.09	C105H168N17O55	FGNQTLNYR	F1dEN3GlcNAc	6	01Y41Y41M(31M21M)61M(31M)61M	25	104.38	N2H6F0S0	N,1;	100	P52757	98	106	3	BI2,CI2,YI3,		-2.51407		1
26844	117.92	1142.86	1142.85	3	1142.86	-5.11082	3425.56	C146H234N25O68	FGYALSNGTVGVYDKTSR	F1dEN7GlcNAcK15dE	7	01Y41Y41M(31M)61M(31M21M)61M	23	100.97	N2H6F0S0	N,2;	223	Q9BXC9	217	234	1	BI2,			-2.82138	1
26844	117.92	1142.86	1142.85	3	1142.86	-5.11082	3425.56	C146H234N25O68	FGYALSNGTVGVYDKTSR	F1dEN7GlcNAcK15dE	7	01Y41Y41M(31M21M)61M(31M)61M	25	113.35	N2H6F0S0	N,2;	223	Q9BXC9	217	234	3	BI2,BI2,YI3,			-2.82138	1
36538	156.9	1100.24	1100.24	4	1100.22	11.3976	4395.86	C183H288N29O94	FGYNAYLSNQLPLNR	F1dEN14GlcNAc	5	01Y41Y41M(31M41Y41L)61M(21Y41L32S)61Y41L32S	40	133.98	N5H6F0S2	N,2;	160	Q9NY28	147	161	0				-0.0343702	1
36538	156.9	1100.24	1100.24	4	1100.22	11.3976	4395.86	C183H288N29O94	FGYNAYLSNQLPLNR	F1dEN14GlcNAc	5	01Y41Y41M(31M41Y41L31Y41L32S)61M61Y41L32S	42	147.39	N5H6F0S2	N,2;	160	Q9NY28	147	161	0				-0.0343702	1
39745	172.17	1199.52	1199.92	5	1199.92	-5.39698	5992.59	C245H392N49O116S2Ct4	FHINLCSGSHIAFHMNPRFDENAVVR	F1dEN4GlcNAcC6Cam	5	01Y41Y41M(31M(21Y41L)41Y41L)61M(21Y(31F)41L31Y41L31L)61Y	35	84.43	N7H8F1S0	N,1;	258	Q6DKI2	255	280	0		0.114467			1
39745	172.17	1199.52	1199.92	5	1199.92	-5.39698	5992.59	C245H392N49O116S2Ct4	FHINLCSGSHIAFHMNPRFDENAVVR	F1dEN4GlcNAcC6Cam	5	01Y41Y41M(31M41Y41L31Y41L)61M(21Y(31F)41L31Y41L31L)61Y	38	91.63	N7H8F1S0	N,1;	258	Q6DKI2	255	280	0		0.114467			1
36596	159.19	1206.34	1206.53	5	1206.53	-3.23938	6025.63	C251H395N52O116S1	FHIYNGTRPCESVSSSVQLPEDELFARSPDPR	F1dEN5GlcNAcC10Cam	7	01Y41Y41M(31M)61M(21Y41L31Y41L32S)61Y41L	28	121.82	N5H6F0S1	N,1;	188	Q93008	184	215	0		-1.17031			1
36596	159.19	1206.34	1206.53	5	1206.53	-3.23938	6025.63	C251H395N52O116S1	FHIYNGTRPCESVSSSVQLPEDELFARSPDPR	F1dEN5GlcNAcC10Cam	7	01Y41Y41M(31M41Y41L31Y41L)61M61Y41L32S	33	120.13	N5H6F0S1	N,1;	188	Q93008	184	215	1	YII4,	-1.17031			1
20277	91.88	1056.45	1056.45	3	1056.45	2.13801	3166.34	C125H209N18O72Ct4	FINYNQTVSR	F1dEN5GlcNAc	13	01Y41Y41M(31M21M21M)61M(31M21M)61M21M	31	117.05	N2H9F0S0	N,3;	913	Q8N766	909	918	1	04AI4,	0.647098	0.36588	0.511649	3
20455	91.73	1055.45	1055.12	3	1055.11	3.10081	3162.32	C129H209N18O72	FINYNQTVSR	F1dEN5GlcNAc	11	01Y41Y41M(31M21M21M31G)61M(31M21M)61M	33	117.57	N2H9F0S0	N,2;	913	Q8N766	909	918	0			0.36588	0.511649	2
20277	91.88	1056.45	1056.45	3	1056.45	2.13801	3166.34	C125H209N18O72Ct4	FINYNQTVSR	F1dEN5GlcNAc	13	01Y41Y41M(31M21M21M31G31G)61M(31M)61M	29	115.07	N2H9F0S0	N,3;	913	Q8N766	909	918	0		0.647098		0.511649	2
28319	125.89	1463.61	1463.95	3	1463.96	-6.39789	4387.84	C177H288N29O98	FITNTETPLNNGSTPR	F1dEN11GlcNAc	5	01Y41Y41M(31M41Y41L31Y41L32S)61M61Y41L32S	40	151.16	N5H6F0S2	N,0;	372	Q96GX1	362	377	7	35AI5,35AII5,BII5,23XII3,35XII4,03XII4,14XII4,YII4,14XII5,	-2.46895			1
28319	125.89	1463.61	1463.95	3	1463.96	-6.39789	4387.84	C177H288N29O98	FITNTETPLNNGSTPR	F1dEN11GlcNAc	5	01Y41Y41M(31M41Y41L32S)61M(21Y41L32S)61Y41L	34	126.38	N5H6F0S2	N,0;	372	Q96GX1	362	377	1	35AI4,	-2.46895			1
19552	87.54	859.378	859.376	3	859.379	-3.81281	2575.12	C107H172N17O55	FLANTSFQGR	F1dEN4GlcNAc	5	01Y41Y41M(31M)61M(31M21M)61M	26	170.11	N2H6F0S0	N,2;	344	O60391	341	350	3	BI2,YI3,YI3,			-1.88303	1
19552	87.54	859.378	859.376	3	859.379	-3.81281	2575.12	C107H172N17O55	FLANTSFQGR	F1dEN4GlcNAc	5	01Y41Y41M(31M21M)61M(31M)61M	26	167.7	N2H6F0S0	N,2;	344	O60391	341	350	3	BI2,YI3,YI3,			-1.88303	1
19428	87.09	967.415	967.415	3	967.414	1.3358	2899.22	C119H192N17O65	FLANTSFQGR	F1dEN4GlcNAc	5	01Y41Y41M(31M21M21M)61M(31M21M)61M	33	197.03	N2H8F0S0	N,1;	344	O60391	341	350	0			0.0551948		1
19412	86.89	1021.43	1021.43	3	1021.43	2.78561	3061.28	C125H202N17O70	FLANTSFQGR	F1dEN4GlcNAc	5	01Y41Y41M(31M21M21M)61M(31M21M)61M21M	41	275.28	N2H9F0S0	N,1;	344	O60391	341	350	1	04AI4,	-0.218216		0.0163878	2
19428	87.09	967.415	967.415	3	967.414	1.3358	2899.22	C119H192N17O65	FLANTSFQGR	F1dEN4GlcNAc	5	01Y41Y41M(31M21M21M31G)61M(31M)61M	34	194.66	N2H8F0S0	N,1;	344	O60391	341	350	1	25AIII2,		0.0551948		1
19412	86.89	1021.43	1021.43	3	1021.43	2.78561	3061.28	C125H202N17O70	FLANTSFQGR	F1dEN4GlcNAc	5	01Y41Y41M(31M21M21M31G)61M(31M21M)61M	38	270.46	N2H9F0S0	N,1;	344	O60391	341	350	0		-0.218216		0.0163878	2
26664	118.66	1090.47	1090.47	3	1090.48	-9.09764	3268.42	C134H223N18O74	FLDLGISIAENR	F1dEN11GlcNAc	5	01Y41Y41M(31M21M21M31G31G)61M(31M)61M	19	75.33	N2H9F0S0	N,2;	363	Q9BYM8	353	364	0		0.560723			1
26267	116.84	1452.61	1453.59	3	1453.6	-0.874926	4356.77	C171H283N24O100S1Ct4	FLFTSNGCSR	F1dEN6GlcNAcC8Cam	5	01Y41Y41M(31M(21Y41L31Y41L)41Y31F)61M(21Y41L31Y)61Y41L31Y	30	67.67	N9H7F1S0	N,0;	253	Q8N8Z6	248	257	0		1.61261			1
26267	116.84	1452.61	1453.59	3	1453.6	-0.874926	4356.77	C171H283N24O100S1Ct4	FLFTSNGCSR	F1dEN6GlcNAcC8Cam	5	01Y41Y41M(31M(21Y41L31Y41L)41Y41L31Y)61M(21Y41L31Y)61Y31F	31	67.67	N9H7F1S0	N,0;	253	Q8N8Z6	248	257	0		1.61261			1
27660	121.87	1243.57	1243.57	3	1243.56	3.81671	3726.66	C156H249N30O74	FLQLHNWLDNRSR	F1dEN10GlcNAc	5	01Y(61F)41Y41M(31M41Y41L31Y)61M61Y41L	26	104.95	N5H5F1S0	N,1;	3845	P98161	3836	3848	0			-1.30396		1
27660	121.87	1243.57	1243.57	3	1243.56	3.81671	3726.66	C156H249N30O74	FLQLHNWLDNRSR	F1dEN10GlcNAc	5	01Y(61F)41Y41M(31M41Y41L31Y41L)61M61Y	27	104.95	N5H5F1S0	N,1;	3845	P98161	3836	3848	0			-1.30396		1
27660	121.87	1243.57	1243.57	3	1243.56	3.81671	3726.66	C156H249N30O74	FLQLHNWLDNRSR	F1dEN10GlcNAc	5	01Y41Y41M(31M41Y(31F)41L31Y41L)61M61Y	27	102.98	N5H5F1S0	N,1;	3845	P98161	3836	3848	0			-1.30396		1
27660	121.87	1243.57	1243.57	3	1243.56	3.81671	3726.66	C156H249N30O74	FLQLHNWLDNRSR	F1dEN10GlcNAc	5	01Y41Y41M(31M41Y41L31Y)61M61Y(31F)41L	28	102.98	N5H5F1S0	N,1;	3845	P98161	3836	3848	0			-1.30396	-0.945262	2
27740	121.83	1243.57	1243.57	3	1243.56	3.52223	3726.66	C156H249N30O74	FLQLHNWLDNRSR	F1dEN10GlcNAc	5	01Y41Y41M(31M41Y41L31Y)61M61Y41L21F	30	96.09	N5H5F1S0	N,1;	3845	P98161	3836	3848	0				-0.945262	1
18988	85.03	1088.8	1088.8	3	1088.81	-2.38786	3263.4	C125H220N17O73S1Ct8	FLQSLDEDNMTK	F1dEN9GlcNAcK12dE	5	01Y41Y41M(31M21M21M)61M(31M21M)61M	27	96.04	N2H8F0S0	N,2;	620	Q59H18	612	623	0			3.10533		1
18988	85.03	1088.8	1088.8	3	1088.81	-2.38786	3263.4	C125H220N17O73S1Ct8	FLQSLDEDNMTK	F1dEN9GlcNAcK12dE	5	01Y41Y41M(31M21M21M31G)61M(31M)61M	28	102.41	N2H8F0S0	N,2;	620	Q59H18	612	623	0			3.10533		1
32800	142.48	1291.6	1291.99	5	1291.99	-0.490775	6452.93	C270H440N43O127S1Ct8	FLSNASTLASFSEPGSCYEELLKYLVYILR	F1dEN4GlcNAcC17CamK23dE	6	01Y41Y41M(31M21Y(31F)41L21F)61M(21Y41L32S)61Y41L32S	46	108.44	N5H6F2S2	N,3;	419	O43497	416	445	2	25AIII3,13AIII4,			1.99137	1
32437	142.9	1232.97	1233.58	5	1233.57	6.47887	6160.81	C258H420N43O119S1Ct8	FLSNASTLASFSEPGSCYEELLKYLVYILR	F1dEN4GlcNAcC17CamK23dE	6	01Y41Y41M(31M41Y41L)61M(21Y41L32S)61Y41L32S	38	87.99	N5H6F0S2	N,2;	419	O43497	416	445	1	CIII3,	1.8997			1
32822	142.57	1233.77	1233.58	5	1233.57	5.68721	6160.81	C258H420N43O119S1Ct8	FLSNASTLASFSEPGSCYEELLKYLVYILR	F1dEN4GlcNAcC17CamK23dE	6	01Y41Y41M(31M41Y41L31Y41L32S)61M61Y41L32S	42	142.37	N5H6F0S2	N,2;	419	O43497	416	445	0		1.8997		1.99845	2
32822	142.57	1233.77	1233.58	5	1233.57	5.68721	6160.81	C258H420N43O119S1Ct8	FLSNASTLASFSEPGSCYEELLKYLVYILR	F1dEN4GlcNAcC17CamK23dE	6	01Y41Y41M(31M41Y41L32S)61M(21Y41L32S)61Y41L	40	132.9	N5H6F0S2	N,2;	419	O43497	416	445	0				1.99845	1
32800	142.48	1291.6	1291.8	5	1291.79	8.37905	6451.91	C269H437N44O127S1Ct8	FLSNASTLASFSEPGSCYEELLKYLVYILR	F1dEN4GlcNAcC17CamK23dE	6	01Y41Y41M(31M41Y41L32S)61M(21Y41L32S)61Y41L32S	53	136.51	N5H6F0S3	N,3;	419	O43497	416	445	1	45XI3,			1.79258	1
27347	121.66	1097.17	1097.17	3	1097.16	7.33118	3288.46	C134H219N24O67Ct4	FNLTGLNEQVPHYR	F1dEN2GlcNAc	5	01Y41Y41M(31M)61M(31M21M)61M21M	25	169.57	N2H7F0S0	N,1;	35	P67870	34	47	5	04AI4,YI3,03XI3,ZI3,YI3,	0.330216			1
27347	121.66	1097.17	1097.17	3	1097.16	7.33118	3288.46	C134H219N24O67Ct4	FNLTGLNEQVPHYR	F1dEN2GlcNAc	5	01Y41Y41M(31M21M)61M(31M21M)61M	22	165.15	N2H7F0S0	N,1;	35	P67870	34	47	3	BI2,YI3,YI3,	0.330216			1
22770	100.43	1502.61	1502.62	3	1502.62	-2.98354	4503.84	C174H292N29O102S1Ct4	FNNSNLCSQSLAAR	F1dEN2GlcNAcC7Cam	5	01Y41Y41M(31M21Y(31F)41L21F)61M(21Y41L32S)61Y41L32S	30	85.11	N5H6F2S2	N,1;	345	P30203	344	357	1	25AIII3,		0.501076		1
23082	101.32	1052.93	1054.19	4	1054.19	0.526323	4211.73	C162H272N29O94S1Ct4	FNNSNLCSQSLAAR	F1dEN2GlcNAcC7Cam	8	01Y41Y41M(31M41Y41L)61M(21Y41L32S)61Y41L32S	35	81.08	N5H6F0S2	N,1;	345	P30203	344	357	1	CIII3,	0.649637		0.2216	2
22952	101.12	1405.25	1405.25	3	1405.25	0.904416	4211.73	C162H272N29O94S1Ct4	FNNSNLCSQSLAAR	F1dEN2GlcNAcC7Cam	6	01Y41Y41M(31M41Y41L31Y41L32S)61M61Y41L32S	37	150.44	N5H6F0S2	N,0;	345	P30203	344	357	0		0.446457	0.665093	0.775173	3
23033	101.13	1405.92	1405.25	3	1405.25	3.94478	4211.73	C162H272N29O94S1Ct4	FNNSNLCSQSLAAR	F1dEN2GlcNAcC7Cam	6	01Y41Y41M(31M41Y41L32S)61M(21Y41L32S)61Y41L	32	141.55	N5H6F0S2	N,1;	345	P30203	344	357	0		0.446457	0.665093	0.775173	3
22692	101.02	1502.96	1502.28	3	1502.28	2.90228	4502.82	C173H289N30O102S1Ct4	FNNSNLCSQSLAAR	F1dEN2GlcNAcC7Cam	6	01Y41Y41M(31M41Y41L32S)61M(21Y41L32S)61Y41L32S	42	120.18	N5H6F0S3	N,1;	345	P30203	344	357	22	02AI2,02AII2,02AIII2,BI1,BII1,BIII1,CI1,CII1,CIII1,35AI4,35AIII4,15AI2,15AII2,15AIII2,BI2,BII2,BIII2,CI2,CII2,CIII2,35AI3,35AII3,35AIII3,BI3,BII3,BIII3,35AI4,35AIII4,BIII4,02XI1,ZI1,YI1,02XI2,ZI2,YI2,YI3,02XI1,YI1,YI4,YII4,YIII4,YI2,	0.860154	1.16986	0.720169	3
23082	101.32	1052.93	1054.19	4	1054.19	0.526323	4211.73	C162H272N29O94S1Ct4	FNNSNLCSQSLAAR	F1dEN5GlcNAcC7Cam	7	01Y41Y41M(31M41Y41L)61M(21Y41L32S)61Y41L32S	35	81.08	N5H6F0S2	N,0;	348	P30203	344	357	1	CIII3,	0.649637		0.2216	2
22952	101.12	1405.25	1405.25	3	1405.25	0.904416	4211.73	C162H272N29O94S1Ct4	FNNSNLCSQSLAAR	F1dEN5GlcNAcC7Cam	7	01Y41Y41M(31M41Y41L31Y41L32S)61M61Y41L32S	37	150.44	N5H6F0S2	N,1;	348	P30203	344	357	0		0.446457	0.665093	0.775173	3
23033	101.13	1405.92	1405.25	3	1405.25	3.94478	4211.73	C162H272N29O94S1Ct4	FNNSNLCSQSLAAR	F1dEN5GlcNAcC7Cam	5	01Y41Y41M(31M41Y41L32S)61M(21Y41L32S)61Y41L	32	141.55	N5H6F0S2	N,0;	348	P30203	344	357	0		0.446457	0.665093	0.775173	3
22692	101.02	1502.96	1502.28	3	1502.28	2.90228	4502.82	C173H289N30O102S1Ct4	FNNSNLCSQSLAAR	F1dEN5GlcNAcC7Cam	5	01Y41Y41M(31M41Y41L32S)61M(21Y41L32S)61Y41L32S	42	120.18	N5H6F0S3	N,0;	348	P30203	344	357	22	02AI2,02AII2,02AIII2,BI1,BII1,BIII1,CI1,CII1,CIII1,35AI4,35AIII4,15AI2,15AII2,15AIII2,BI2,BII2,BIII2,CI2,CII2,CIII2,35AI3,35AII3,35AIII3,BI3,BII3,BIII3,35AI4,35AIII4,BIII4,02XI1,ZI1,YI1,02XI2,ZI2,YI2,YI3,02XI1,YI1,YI4,YII4,YIII4,YI2,	0.860154	0.982026	0.720169	3
13901	61.27	1061.17	1062.21	4	1062.21	-0.682001	4243.82	C165H280N35O86S2Ct4	FNQCNTTRGNEVISVMNR	F1dEC4CamN5GlcNAc	5	01Y41Y41M(31M)61M(21Y(31F)41L32S)61Y31F	21	101.13	N4H4F2S1	N,0;	144	P05187	140	157	3	YI3,ZI3,YI3,		0.761333		1
13901	61.27	1061.17	1062.21	4	1062.21	-0.682001	4243.82	C165H280N35O86S2Ct4	FNQCNTTRGNEVISVMNR	F1dEN2GlcNAcC4Cam	5	01Y41Y41M(31M)61M(21Y(31F)41L32S)61Y31F	21	101.13	N4H4F2S1	N,0;	141	P05187	140	157	3	YI3,ZI3,YI3,		0.761333		1
27494	121.15	1205.2	1205.54	3	1205.54	3.29854	3613.6	C150H250N19O81	FNQTEEVSVETLLK	F1dEN2GlcNAcK14dE	6	01Y41Y41M(31M21M21M)61M(31M21M)61M21M	27	158.05	N2H9F0S0	N,2;	1783	Q8IWT3	1782	1795	2	45AI3,04AI4,		0.496462		1
27494	121.15	1205.2	1205.54	3	1205.54	3.29854	3613.6	C150H250N19O81	FNQTEEVSVETLLK	F1dEN2GlcNAcK14dE	6	01Y41Y41M(31M21M21M31G)61M(31M21M)61M	24	155.96	N2H9F0S0	N,2;	1783	Q8IWT3	1782	1795	0			0.496462		1
27947	122.72	955.213	955.713	4	955.709	4.31902	3817.81	C155H270N25O75S1Ct8	FNTTERVLQTLLGPMFK	F1dEN2GlcNAcK17dE	5	01Y41Y41M(31M21M)61M(31M21M)61M21M	34	205.7	N2H8F0S0	N,3;	12570	Q8WXI7	12569	12585	5	03AI4,45AI3,04AI4,YI3,YI3,			2.5548	1
27947	122.72	955.213	955.713	4	955.709	4.31902	3817.81	C155H270N25O75S1Ct8	FNTTERVLQTLLGPMFK	F1dEN2GlcNAcK17dE	5	01Y41Y41M(31M21M21M)61M(31M21M)61M	35	216.87	N2H8F0S0	N,3;	12570	Q8WXI7	12569	12585	0				2.5548	1
27947	122.72	955.213	955.713	4	955.709	4.31902	3817.81	C155H270N25O75S1Ct8	FNTTERVLQTLLGPMFK	F1dEN2GlcNAcK17dE	5	01Y41Y41M(31M21M21M31G)61M(31M)61M	38	216.87	N2H8F0S0	N,3;	12570	Q8WXI7	12569	12585	2	12AIII4,25AIII2,			2.5548	1
26207	115.42	1132.84	1132.51	3	1132.5	6.50823	3394.48	C144H225N24O69	FNVTGTPEQYVPYSTTR	F1dEN2GlcNAc	5	01Y41Y41M(31M)61M(31M21M)61M	26	177.39	N2H6F0S0	N,1;	116	Q9UI09	115	131	3	BI2,YI3,YI3,		-1.58832		1
26207	115.42	1132.84	1132.51	3	1132.5	6.50823	3394.48	C144H225N24O69	FNVTGTPEQYVPYSTTR	F1dEN2GlcNAc	5	01Y41Y41M(31M21M)61M(31M)61M	27	186.46	N2H6F0S0	N,1;	116	Q9UI09	115	131	4	BI2,BI2,YI3,YI3,		-1.58832		1
18426	82.4	1078.8	1078.79	3	1078.8	-6.03935	3233.38	C129H214N19O72Ct4	FQETSVFNETLR	F1dEN8GlcNAc	5	01Y41Y41M(31M21M21M)61M(31M21M)61M	25	105.37	N2H8F0S0	N,1;	90	Q8NFP4	83	94	0			0.607893		1
18426	82.4	1078.8	1078.79	3	1078.8	-6.03935	3233.38	C129H214N19O72Ct4	FQETSVFNETLR	F1dEN8GlcNAc	5	01Y41Y41M(31M21M21M31G)61M(31M)61M	26	114.05	N2H8F0S0	N,1;	90	Q8NFP4	83	94	0			0.607893		1
28156	125.19	1377.27	1377.94	3	1377.94	-0.122789	4129.79	C170H274N29O88	FQETSVFNETLRIER	F1dEN8GlcNAc	5	01Y41Y41M(31M)61M(21Y41L32S)61Y41L32S	29	112.1	N4H5F0S2	N,1;	90	Q8NFP4	83	97	0		-0.631255			1
27927	124.18	1596	1597	3	1597.02	-8.54801	4787.03	C196H317N30O106	FQETSVFNETLRIER	F1dEN8GlcNAc	5	01Y41Y41M(31M21Y(31F)41L31Y(31F)41L32S)61M61Y41L32S	32	81.76	N5H6F2S2	N,0;	90	Q8NFP4	83	97	1	YII4,	-0.549027			1
28157	123.62	1402.61	1402.61	3	1402.61	-5.84677	4203.82	C173H280N29O90	FQETSVFNETLRIER	F1dEN8GlcNAc	5	01Y41Y41M(31M41Y41L)61M(21Y41L32S)61Y41L	30	152.26	N5H6F0S1	N,0;	90	Q8NFP4	83	97	0				-0.360991	1
28157	123.62	1402.61	1402.61	3	1402.61	-5.84677	4203.82	C173H280N29O90	FQETSVFNETLRIER	F1dEN8GlcNAc	5	01Y41Y41M(31M41Y41L)61M61Y41L31Y41L32S	31	162.83	N5H6F0S1	N,0;	90	Q8NFP4	83	97	0				-0.360991	1
28077	123.27	1124.74	1124.98	4	1124.99	-1.85679	4494.92	C184H297N30O98	FQETSVFNETLRIER	F1dEN8GlcNAc	5	01Y41Y41M(31M41Y41L31Y41L32S)61M61Y41L32S	39	92.56	N5H6F0S2	N,0;	90	Q8NFP4	83	97	0				-0.819756	1
27927	124.18	1596	1596.67	3	1596.68	-2.3239	4786.01	C195H314N31O106	FQETSVFNETLRIER	F1dEN8GlcNAc	5	01Y41Y41M(31M41Y41L32S)61M(21Y41L32S)61Y41L32S	37	133.24	N5H6F0S3	N,0;	90	Q8NFP4	83	97	1	YI6,YII6,YIII6,	-0.413071			1
28156	125.19	1377.27	1377.94	3	1377.94	-0.122789	4129.79	C170H274N29O88	FQETSVFNETLRIER	F1dEN8GlcNAc	5	01Y41Y41M(31M41Y41L32S)61M61Y41L32S	33	118.76	N4H5F0S2	N,1;	90	Q8NFP4	83	97	4	03AI5,BI4,BII4,35AI5,YI3,YII3,	-0.631255			1
31205	136.65	1335.56	1335.9	3	1335.88	10.1101	4003.63	C158H252N33O87	FQGNANDPDQNGNTTQSPPSR	F1dEN13GlcNAc	7	01Y41Y41M(31M21M)61M(31M21M)61M21M	26	94.67	N2H8F0S0	N,2;	464	Q8WZ74	452	472	0			-0.818672	-0.970326	2
31205	136.65	1335.56	1335.9	3	1335.88	10.1101	4003.63	C158H252N33O87	FQGNANDPDQNGNTTQSPPSR	F1dEN13GlcNAc	7	01Y41Y41M(31M21M21M)61M(31M21M)61M	26	92.7	N2H8F0S0	N,2;	464	Q8WZ74	452	472	0			-0.818672	-0.970326	2
31231	138	1173.85	1174.52	3	1174.53	-7.61032	3520.57	C145H239N24O70S1Ct4	FRSNFCEFIGVLIR	F1dEN4GlcNAcC6Cam	5	01Y41Y41M(31M21M21M31G)61M(31M)61M	27	71.51	N2H8F0S0	N,2;	177	Q8WVM7	174	187	2	12AIII4,25AIII2,	1.98806			1
36736	158.51	1322.57	1323.38	5	1323.38	-7.05836	6609.88	C276H439N52O129S2	FSQTDILILMTAAICHDLDHPGYNNTYQINAR	F1dEC15CamN24GlcNAc	7	01Y(61F)41Y41M(31M41Y)61M(21Y(31F)41L31Y41L)61Y41L31Y41L	29	82.8	N7H7F2S0	N,1;	360	O76083	337	368	0			-2.21994		1
32894	142.86	1234.18	1233.98	5	1233.97	10.0229	6162.8	C256H418N45O119S1Ct8	FVDTAGNFSFPVNFSLSLLNPGKILEEEMTR	F1dEN13GlcNAcK23dE	6	01Y41Y41M(31M41Y41L31Y41L32S)61M61Y41L32S	39	77.65	N5H6F0S2	N,0;	97	P21439	85	115	5	03AI5,03AII5,35AI5,35AII5,14XII5,03XII4,14XII4,14XII5,			1.70666	1
32894	142.86	1234.18	1233.98	5	1233.97	10.0229	6162.8	C256H418N45O119S1Ct8	FVDTAGNFSFPVNFSLSLLNPGKILEEEMTR	F1dEN13GlcNAcK23dE	6	01Y41Y41M(31M41Y41L32S)61M(21Y41L32S)61Y41L	33	72.14	N5H6F0S2	N,0;	97	P21439	85	115	0				1.70666	1
24008	105.63	1171.51	1171.52	3	1171.52	-0.521499	3511.54	C146H236N23O75	FVGTPEVNQTTLYQR	F1dEN8GlcNAc	20	01Y41Y41M(31M21M)61M(31M21M)61M21M	25	151.72	N2H8F0S0	N,8;	53	P01033	46	60	4	45AI3,04AI4,YI3,YI3,		-1.23625		1
23889	106.08	1171.85	1171.52	3	1171.52	-0.521499	3511.54	C146H236N23O75	FVGTPEVNQTTLYQR	F1dEN8GlcNAc	22	01Y41Y41M(31M21M21M)61M(31M21M)61M	27	146.03	N2H8F0S0	N,10;	53	P01033	46	60	1	04AI3,	-1.41573	-1.23625	-0.890129	3
24026	105.71	1226.2	1225.54	3	1225.54	3.9561	3673.59	C152H246N23O80	FVGTPEVNQTTLYQR	F1dEN8GlcNAc	20	01Y41Y41M(31M21M21M)61M(31M21M)61M21M	27	136.91	N2H9F0S0	N,4;	53	P01033	46	60	1	45AI3,	-1.65464	-0.926862		2
23889	106.08	1171.85	1171.52	3	1171.52	-0.521499	3511.54	C146H236N23O75	FVGTPEVNQTTLYQR	F1dEN8GlcNAc	22	01Y41Y41M(31M21M21M31G)61M(31M)61M	28	158.04	N2H8F0S0	N,10;	53	P01033	46	60	2	12AIII4,25AIII2,	-1.41573	-0.795043	-0.890129	3
24026	105.71	1226.2	1225.54	3	1225.54	3.9561	3673.59	C152H246N23O80	FVGTPEVNQTTLYQR	F1dEN8GlcNAc	20	01Y41Y41M(31M21M21M31G)61M(31M21M)61M	27	136.91	N2H9F0S0	N,4;	53	P01033	46	60	0		-1.57527	-0.926862		2
24026	105.71	1226.2	1225.54	3	1225.54	3.9561	3673.59	C152H246N23O80	FVGTPEVNQTTLYQR	F1dEN8GlcNAc	20	01Y41Y41M(31M21M21M31G31G)61M(31M)61M	28	148.24	N2H9F0S0	N,4;	53	P01033	46	60	0		-1.57527	-0.926862		2
26059	114.37	1111.83	1111.82	3	1111.81	9.50779	3332.42	C132H219N22O73Ct4	FVGVNASDINYSAGR	F1dEN10GlcNAc	7	01Y41Y41M(31M21M)61M(31M21M)61M21M	33	173.76	N2H8F0S0	N,0;	80	Q8N4Q0	71	85	4	04AI4,YI3,ZI3,YI3,	0.781752		1.653	2
25790	114.65	1112.49	1111.83	3	1111.81	10.0568	3332.42	C132H219N22O73Ct4	FVGVNASDINYSAGR	F1dEN10GlcNAc	6	01Y41Y41M(31M21M21M)61M(31M21M)61M	28	171.29	N2H8F0S0	N,1;	80	Q8N4Q0	71	85	0		1.21466		1.653	2
25790	114.65	1112.49	1111.83	3	1111.81	10.0568	3332.42	C132H219N22O73Ct4	FVGVNASDINYSAGR	F1dEN10GlcNAc	6	01Y41Y41M(31M21M21M31G)61M(31M)61M	28	182.38	N2H8F0S0	N,1;	80	Q8N4Q0	71	85	0		1.21466			1
26059	114.37	1111.83	1111.82	3	1111.81	9.50779	3332.42	C132H219N22O73Ct4	FVGVNASDINYSAGR	F1dEN5GlcNAc	7	01Y41Y41M(31M21M)61M(31M21M)61M21M	33	173.76	N2H8F0S0	N,0;	75	Q8N4Q0	71	85	4	04AI4,YI3,ZI3,YI3,	0.781752		1.653	2
25790	114.65	1112.49	1111.83	3	1111.81	10.0568	3332.42	C132H219N22O73Ct4	FVGVNASDINYSAGR	F1dEN5GlcNAc	5	01Y41Y41M(31M21M21M)61M(31M21M)61M	28	171.29	N2H8F0S0	N,0;	75	Q8N4Q0	71	85	0		1.21466		1.653	2
25790	114.65	1112.49	1111.83	3	1111.81	10.0568	3332.42	C132H219N22O73Ct4	FVGVNASDINYSAGR	F1dEN5GlcNAc	5	01Y41Y41M(31M21M21M31G)61M(31M)61M	28	182.38	N2H8F0S0	N,0;	75	Q8N4Q0	71	85	0		1.21466			1
19236	86.19	1193.49	1193.5	3	1193.49	3.07199	3577.46	C143H234N19O85	FVLENSSR	F1dEN5GlcNAc	6	01Y41Y41M(31M(21Y41L32S)41Y41L32S)(41Y)61M61M	28	85.76	N5H6F0S2	N,0;	389	Q96BJ8	385	392	0			-0.556095		1
18981	85.84	1194.16	1193.5	3	1193.49	3.48111	3577.46	C143H234N19O85	FVLENSSR	F1dEN5GlcNAc	6	01Y41Y41M(31M41Y41L)61M(21Y41L32S)61Y41L32S	31	114.89	N5H6F0S2	N,0;	389	Q96BJ8	385	392	0		-0.287233	-0.804421	-0.651388	3
18981	85.84	1194.16	1193.5	3	1193.49	3.48111	3577.46	C143H234N19O85	FVLENSSR	F1dEN5GlcNAc	6	01Y41Y41M(31M41Y41L31Y41L32S)61M61Y41L32S	33	117.76	N5H6F0S2	N,0;	389	Q96BJ8	385	392	3	03AI5,03AII5,35AI5,35AII5,YII4,	-0.287233	-0.804421	-0.651388	3
19152	85.67	1194.16	1193.5	3	1193.49	2.96971	3577.46	C143H234N19O85	FVLENSSR	F1dEN5GlcNAc	6	01Y41Y41M(31M41Y41L32S)61M(21Y41L32S)61Y41L	29	97.26	N5H6F0S2	N,0;	389	Q96BJ8	385	392	0				-0.651388	1
37310	161.98	1405.12	1404.88	4	1404.89	-4.19127	5613.51	C244H375N46O100S2	FVSPLTLVADEGWFITENREMLPFWMNSTGR	F1dEN27GlcNAc	6	01Y41Y41M(31M)61M(21Y41L32S)61Y41L	25	115.37	N4H5F0S1	N,1;	341	Q6UWR7	315	345	0		-0.545345			1
37310	161.98	1405.12	1404.88	4	1404.89	-4.19127	5613.51	C244H375N46O100S2	FVSPLTLVADEGWFITENREMLPFWMNSTGR	F1dEN27GlcNAc	6	01Y41Y41M(31M41Y41L)61M61Y41L32S	32	142.51	N4H5F0S1	N,1;	341	Q6UWR7	315	345	1	35AI5,	-0.545345			1
37558	161.67	1493.64	1493.65	4	1493.67	-10.1499	5968.64	C252H396N47O118	FYLHSLLSLRQDEDSSFLSQNETEDILAFTR	F1dEN21GlcNAc	6	01Y41Y41M(31M41Y41L31Y41L32S)61M(31M)61M	31	87.45	N4H7F0S1	N,1;	162	Q504Y0	142	172	4	03AIII5,03AIII5,BIII4,35AIII5,		-0.47797		1
26462	116.6	1206.5	1206.84	3	1206.84	-3.87548	3617.51	C144H238N23O83	GAANASGSSPDAPAK	G1dEN4GlcNAcK15dE	5	01Y41Y41M(31M)61M(21Y41L32S)61Y41L32S	32	83.03	N4H5F0S2	N,0;	2424	O75962	2421	2435	5	01AIII1,BIII1,45XI3,YI3,YI3,		-3.17978		1
26462	116.6	1206.5	1206.84	3	1206.84	-3.87548	3617.51	C144H238N23O83	GAANASGSSPDAPAK	G1dEN4GlcNAcK15dE	5	01Y41Y41M(31M41Y41L32S)61M61Y41L32S	34	98.56	N4H5F0S2	N,0;	2424	O75962	2421	2435	3	BI4,BII4,35AI5,YI3,YII3,		-3.17978		1
37150	161.28	1581.71	1583.17	4	1583.17	3.72349	6326.64	C254H414N41O143	GAEAANVTGPDGVPVEGSRYAADR	G1dEN6GlcNAc	5	01Y(61F)41Y41M(31M(21Y(31F)41L31Y(31F)41L21F)41Y41L31Y41L)(41Y)61M(21Y41L31Y)61Y	36	74.41	N10H8F4S0	N,1;	156	P16989	151	174	0		0.462802			1
37141	159.37	1265.94	1266.35	5	1266.33	11.0141	6324.62	C254H412N41O143	GAEAANVTGPDGVPVEGSRYAADR	G1dEN6GlcNAc	7	01Y(61F)41Y41M(31M(21Y(31F)41L31Y(31F)41L32S)41Y)(41Y)61M(21Y(31F)41L32S)61Y31F	36	114.01	N8H6F5S2	N,3;	156	P16989	151	174	0				-0.600455	1
37232	159.7	1264.96	1266.33	5	1266.33	0.506883	6324.62	C254H412N41O143	GAEAANVTGPDGVPVEGSRYAADR	G1dEN6GlcNAc	7	01Y(61F)41Y41M(31M(21Y(31F)41L31Y41L32S)41Y31F)(41Y)61M(21Y(31F)41L32S)61Y31F	38	105.89	N8H6F5S2	N,3;	156	P16989	151	174	0				-0.77236	1
37141	159.37	1265.94	1266.35	5	1266.33	11.0141	6324.62	C254H412N41O143	GAEAANVTGPDGVPVEGSRYAADR	G1dEN6GlcNAc	7	01Y41Y41M(31M(21Y(31F)41L31Y(31F)41L32S)41Y31F)(41Y)61M(21Y(31F)41L32S)61Y31F	39	113.25	N8H6F5S2	N,3;	156	P16989	151	174	0				-0.600455	1
37173	160.1	1581.93	1582.66	4	1582.66	-1.39173	6324.6	C252H408N43O143	GAEAANVTGPDGVPVEGSRYAADR	G1dEN6GlcNAc	7	01Y41Y41M(31M(21Y41L31Y)41Y)(41Y)61M(21Y41L31Y41L32S)61Y41L31Y41L32S	66	181.17	N10H8F0S2	N,3;	156	P16989	151	174	0		-1.16049	-1.07481	-0.87032	3
37173	160.1	1581.93	1582.66	4	1582.66	-1.39173	6324.6	C252H408N43O143	GAEAANVTGPDGVPVEGSRYAADR	G1dEN6GlcNAc	7	01Y41Y41M(31M(21Y41L31Y41L32S)41Y41L31Y)(41Y)61M(21Y41L31Y41L32S)61Y	69	181.17	N10H8F0S2	N,3;	156	P16989	151	174	0		-1.16049	-1.07481	-0.87032	3
37173	160.1	1581.93	1582.66	4	1582.66	-1.39173	6324.6	C252H408N43O143	GAEAANVTGPDGVPVEGSRYAADR	G1dEN6GlcNAc	7	01Y41Y41M(31M(21Y41L31Y41L32S)41Y41L31Y41L32S)(41Y)61M61Y41L31Y41V	64	177.71	N10H8F0S2	N,3;	156	P16989	151	174	0		-1.16049	-1.07481	-0.87032	3
28069	123.23	1125.48	1125.24	4	1125.23	9.6258	4495.89	C174H296N29O96S2Ct8	GAEVTYMNMTAYNKGR	G1dEN8GlcNAcK14dE	5	01Y41Y41M(31M41Y41L)61M(21Y41L32S)61Y41L32S	33	105.76	N5H6F0S2	N,2;	210	Q8N7P1	203	218	2	01AIII3,CIII3,			1.23893	1
28069	123.23	1125.48	1125.24	4	1125.23	9.6258	4495.89	C174H296N29O96S2Ct8	GAEVTYMNMTAYNKGR	G1dEN8GlcNAcK14dE	5	01Y41Y41M(31M41Y41L31Y41L32S)61M61Y41L32S	34	100.61	N5H6F0S2	N,2;	210	Q8N7P1	203	218	3	03AI5,03AII5,35AI5,35AII5,YII4,			1.23893	1
32061	141.34	1379.91	1379.25	3	1379.25	-2.15692	4133.74	C156H270N31O94Ct4	GALETDNSNSSAQVSTVGQTSR	G1dEN9GlcNAc	6	01Y41Y41M(31M21M21M)61M(31M21M)61M21M	37	247.64	N2H9F0S0	N,1;	331	Q9UPQ9	323	344	1	04AI4,	1.42469		1.05298	2
32061	141.34	1379.91	1379.25	3	1379.25	-2.15692	4133.74	C156H270N31O94Ct4	GALETDNSNSSAQVSTVGQTSR	G1dEN9GlcNAc	6	01Y41Y41M(31M21M21M31G)61M(31M21M)61M	40	252.2	N2H9F0S0	N,1;	331	Q9UPQ9	323	344	0		1.42469		1.05298	2
19462	87.12	967.086	968.42	3	968.42	-0.0124115	2902.24	C112H193N22O66	GANLSGGQRQR	G1dEN3GlcNAc	5	01Y41Y41M(31M21M21M)61M(31M21M)61M	30	137.11	N2H8F0S0	N,1;	684	O15440	682	692	0				-1.88391	1
19462	87.12	967.086	968.42	3	968.42	-0.0124115	2902.24	C112H193N22O66	GANLSGGQRQR	G1dEN3GlcNAc	5	01Y41Y41M(31M21M21M31G)61M(31M)61M	28	130.52	N2H8F0S0	N,1;	684	O15440	682	692	0				-1.88391	1
37118	159.3	1576.46	1577.19	4	1577.17	13.2919	6302.63	C243H414N39O143S1Ct8	GANNSNTTNPPPAPSKSPEEMR	G1dEN3GlcNAcK16dE	6	01Y(61F)41Y41M(31M(21Y41L31Y41L31L)41Y41L31Y41L31L)(41Y)61M(21Y(31F)41L21F)61Y	36	67.45	N9H10F3S0	N,0;	394	P23415	392	413	0				2.09185	1
37522	160.78	1214.32	1214.53	5	1214.51	13.563	6065.52	C233H395N40O136S1Ct8	GANNSNTTNPPPAPSKSPEEMR	G1dEN3GlcNAcK16dE	7	01Y41Y41M(31M(21Y(31F)41L31Y41L32S)41Y41L31Y41L)61M(21Y41L32S)61Y	42	98.92	N8H8F1S2	N,2;	394	P23415	392	413	0				0.585827	1
37118	159.3	1576.46	1577.19	4	1577.17	13.2919	6302.63	C243H414N39O143S1Ct8	GANNSNTTNPPPAPSKSPEEMR	G1dEN6GlcNAcK16dE	6	01Y(61F)41Y41M(31M(21Y41L31Y41L31L)41Y41L31Y41L31L)(41Y)61M(21Y(31F)41L21F)61Y	36	67.45	N9H10F3S0	N,0;	397	P23415	392	413	0				2.09185	1
37522	160.78	1214.32	1214.53	5	1214.51	13.563	6065.52	C233H395N40O136S1Ct8	GANNSNTTNPPPAPSKSPEEMR	G1dEN6GlcNAcK16dE	5	01Y41Y41M(31M(21Y(31F)41L31Y41L32S)41Y41L31Y41L)61M(21Y41L32S)61Y	42	98.92	N8H8F1S2	N,0;	397	P23415	392	413	0				0.585827	1
27461	122.15	1243.23	1243.23	3	1243.22	9.25586	3726.64	C149H245N34O76	GAPNISRASEVPGAQDDEQER	G1dEN4GlcNAc	5	01Y(61F)41Y41M(31M41Y)61M61Y	18	85.85	N4H3F1S0	N,0;	54	Q92886	51	71	0		-0.905338			1
36491	158.77	1653.21	1654.22	4	1654.21	3.49104	6610.82	C261H426N55O134S1Ct8	GAYGRPGSDFCHGTEGKDLPSEHNVSVEGVAQDR	G1dEC11CamK17dEN24GlcNAc	7	01Y41Y41M(31M41Y41L)61M(21Y(31F)41L32S)61Y(31F)41L32S	33	80.3	N5H6F2S2	N,2;	110	Q3KQV3	87	120	0		2.292			1
27494	121.15	1205.2	1205.54	3	1205.54	4.95092	3612.59	C149H251N22O75S2	GCPDNITVMVVKFR	G1dEC2CamN5GlcNAcK12dE	5	01Y41Y41M(31M21M21M)61M(31M21M)61M21M	38	270.69	N2H9F0S0	N,0;	343	Q5SGD2	339	352	2	45AI3,04AI4,	-0.106752	0.496462		2
27494	121.15	1205.2	1205.54	3	1205.54	4.95092	3612.59	C149H251N22O75S2	GCPDNITVMVVKFR	G1dEC2CamN5GlcNAcK12dE	5	01Y41Y41M(31M21M21M31G)61M(31M21M)61M	35	272.99	N2H9F0S0	N,0;	343	Q5SGD2	339	352	0		-0.106752	0.496462		2
27275	121.34	1205.53	1205.54	3	1205.54	1.30563	3612.59	C149H251N22O75S2	GCPDNITVMVVKFR	G1dEC2CamN5GlcNAcK12dE	6	01Y41Y41M(31M21M21M31G31G)61M(31M)61M	33	253.22	N2H9F0S0	N,0;	343	Q5SGD2	339	352	0		-0.106752			1
37164	160.07	1571.7	1572.94	4	1572.96	-11.255	6285.8	C253H415N52O125Ct8	GDSQSQGLATSIRWGQTPINQSTPWDTDEPPSK	G1dEN20GlcNAcK33dE	7	01Y41Y41M(31M(21Y41L31Y)41Y41L31Y)61M(21Y31F)61Y	33	79.66	N8H5F1S0	N,0;	121	Q96CT2	102	134	0			1.16191		1
35999	156.7	1565.02	1566.02	3	1566.01	5.40723	4694.02	C186H314N27O102S1Ct8	GEIVIGGQNISMGYFK	G1dEN9GlcNAcK16dE	5	01Y41Y41M(31M41Y41L32S)61M(21Y41L32S)61Y41L32S	47	97.06	N5H6F0S3	N,1;	525	O60488	517	532	1	YI6,YII6,YIII6,	0.831708			1
27978	123.23	1109.19	1109.18	3	1109.19	-3.05775	3324.55	C130H231N22O70Ct8	GELNTSIFSSRPIDK	G1dEN4GlcNAcK15dE	9	01Y41Y41M(31M)61M(31M21M)61M21M	28	138.84	N2H7F0S0	N,2;	353	Q9UHG3	350	364	3	04AI4,YI3,YI3,		0.583288		1
28043	123.12	1108.85	1109.19	3	1109.19	3.98569	3324.55	C130H231N22O70Ct8	GELNTSIFSSRPIDK	G1dEN4GlcNAcK15dE	10	01Y41Y41M(31M21M)61M(31M21M)61M	27	152.76	N2H7F0S0	N,2;	353	Q9UHG3	350	364	4	BI2,BI2,YI3,YI3,		0.583288	0.325628	2
28043	123.12	1108.85	1109.19	3	1109.19	3.98569	3324.55	C130H231N22O70Ct8	GELNTSIFSSRPIDK	G1dEN4GlcNAcK15dE	10	01Y41Y41M(31M21M21M)61M(31M)61M	28	148.41	N2H7F0S0	N,2;	353	Q9UHG3	350	364	4	BI2,BIII3,BI2,BIII3,YI3,YIII3,YI3,YIII3,			0.325628	1
27951	122.73	1217.57	1217.22	3	1217.22	0.16574	3648.65	C142H251N22O80Ct8	GELNTSIFSSRPIDK	G1dEN4GlcNAcK15dE	11	01Y41Y41M(31M21M21M)61M(31M21M)61M21M	38	217.9	N2H9F0S0	N,2;	353	Q9UHG3	350	364	1	04AI4,			2.01662	1
27951	122.73	1217.57	1217.22	3	1217.22	0.16574	3648.65	C142H251N22O80Ct8	GELNTSIFSSRPIDK	G1dEN4GlcNAcK15dE	11	01Y41Y41M(31M21M21M31G)61M(31M21M)61M	40	211.4	N2H9F0S0	N,2;	353	Q9UHG3	350	364	0				2.01662	1
21315	95.44	1236.04	1236.05	2	1236.04	6.83148	2470.07	C90H169N10O61Ct8	GENLSK	G1dEN3GlcNAcK6dE	5	01Y41Y41M(31M21M21M)61M(31M21M)61M	27	123.25	N2H8F0S0	N,1;	36	O75563	34	39	0			1.13887		1
21315	95.44	1236.04	1236.05	2	1236.04	6.83148	2470.07	C90H169N10O61Ct8	GENLSK	G1dEN3GlcNAcK6dE	5	01Y41Y41M(31M21M21M31G)61M(31M)61M	28	125.33	N2H8F0S0	N,1;	36	O75563	34	39	1	25AIII2,		1.13887		1
22671	100.95	1501.28	1502.29	3	1502.3	-7.90463	4502.87	C173H297N26O107Ct4	GENVSTTEVEGTLSR	G1dEN3GlcNAc	6	01Y41Y41M(31M41Y41L)61M(21Y(31F)41L31Y41L)61Y41L31Y41L	28	77.8	N7H8F1S0	N,1;	515	Q6P1M0	513	527	0		1.10358			1
22671	100.95	1501.28	1502.29	3	1502.3	-7.90463	4502.87	C173H297N26O107Ct4	GENVSTTEVEGTLSR	G1dEN3GlcNAc	6	01Y41Y41M(31M41Y41L31Y41L)61M(21Y(31F)41L31Y41L)61Y41L	28	75.99	N7H8F1S0	N,1;	515	Q6P1M0	513	527	0		1.10358			1
27313	121.51	1550.29	1551.64	3	1551.65	-10.8131	4650.93	C185H305N28O103S1Ct4	GENYCFSVQAVIPSR	G1dEN3GlcNAcC5Cam	5	01Y41Y41M(31M(21Y41L31Y41L)41Y31F)61M61Y41L31Y41L31L	31	74.11	N7H8F1S0	N,1;	216	P13726	214	228	0		-1.68391			1
25918	113.74	1551.64	1550.96	3	1550.98	-10.9701	4648.92	C185H303N28O103S1Ct4	GENYCFSVQAVIPSR	G1dEN3GlcNAcC5Cam	5	01Y41Y41M(31M21Y(31F)41L21F)61M(21Y41L32S)61Y41L32S	26	74.86	N5H6F2S2	N,1;	216	P13726	214	228	2	25AIII3,YIII4,			0.380704	1
27458	122.14	1163.23	1163.47	4	1163.49	-12.0187	4648.92	C185H303N28O103S1Ct4	GENYCFSVQAVIPSR	G1dEN3GlcNAcC5Cam	5	01Y41Y41M(31M21Y(31F)41L31Y(31F)41L32S)61M61Y41L32S	48	84.43	N5H6F2S2	N,1;	216	P13726	214	228	3	ZII4,YII4,14XII5,	0.106383			1
27313	121.51	1550.29	1551.64	3	1551.65	-10.8131	4650.93	C185H305N28O103S1Ct4	GENYCFSVQAVIPSR	G1dEN3GlcNAcC5Cam	5	01Y41Y41M(31M41Y41L)61M(21Y(31F)41L31Y41L)61Y41L31Y41L	30	75.82	N7H8F1S0	N,1;	216	P13726	214	228	0		-1.68391			1
27432	122.03	1452.27	1453.6	3	1453.61	-5.14522	4356.8	C173H283N28O95S1Ct4	GENYCFSVQAVIPSR	G1dEN3GlcNAcC5Cam	6	01Y41Y41M(31M41Y41L)61M(21Y41L32S)61Y41L32S	37	70.74	N5H6F0S2	N,0;	216	P13726	214	228	1	CIII3,	1.31102			1
27469	122.18	1454.07	1453.59	3	1453.61	-11.1076	4356.8	C173H283N28O95S1Ct4	GENYCFSVQAVIPSR	G1dEN3GlcNAcC5Cam	6	01Y41Y41M(31M41Y41L31Y41L32S)61M61Y41L32S	38	152.55	N5H6F0S2	N,0;	216	P13726	214	228	3	35AI5,35AII5,BII5,YII4,	1.27315	1.27285		2
27469	122.18	1454.07	1453.59	3	1453.61	-11.1076	4356.8	C173H283N28O95S1Ct4	GENYCFSVQAVIPSR	G1dEN3GlcNAcC5Cam	6	01Y41Y41M(31M41Y41L32S)61M(21Y41L32S)61Y41L	39	154.54	N5H6F0S2	N,0;	216	P13726	214	228	1	45AI3,	1.27315	1.27285		2
28803	126.32	1006.68	1006.68	4	1006.68	-0.78794	4021.69	C154H262N31O87S1Ct4	GETVNDCHAEIISRR	G1dEN5GlcNAcC7Cam	5	01Y41Y41M(31M)61M(21Y41L32S)61Y41L32S	28	80.15	N4H5F0S2	N,1;	907	P55265	903	917	4	BIII1,ZI3,ZI3,YI3,			1.34339	1
27229	121.13	1097.96	1097.96	4	1097.96	-1.26826	4386.82	C168H285N32O97S1Ct4	GETVNDCHAEIISRR	G1dEN5GlcNAcC7Cam	6	01Y41Y41M(31M41Y41L)61M(21Y41L32S)61Y41L32S	31	73.8	N5H6F0S2	N,1;	907	P55265	903	917	0		1.48511			1
27104	120.58	1097.96	1097.96	4	1097.96	-2.26887	4386.82	C168H285N32O97S1Ct4	GETVNDCHAEIISRR	G1dEN5GlcNAcC7Cam	5	01Y41Y41M(31M41Y41L31Y41L32S)61M61Y41L32S	34	75.37	N5H6F0S2	N,2;	907	P55265	903	917	0		2.11558			1
27564	122.6	1550.63	1550.97	3	1550.97	0.679213	4648.88	C187H295N28O104Ct4	GFFDPNTHENLTYR	G1dEN10GlcNAc	5	01Y(61F)41Y41M(31M(21Y41L32S)41Y41L32S)(41Y)61M(31M)61M	37	77.83	N5H7F1S2	N,0;	3657	Q15149	3648	3661	0		0.447469			1
17627	79.51	1008.67	1009.68	4	1009.68	0.044383	4033.68	C164H258N27O86Ct4	GFFDPNTHENLTYR	G1dEN10GlcNAc	5	01Y(61F)41Y41M(31M41Y)61M61Y41L31Y41L32S	27	138.21	N5H5F1S1	N,1;	3657	Q15149	3648	3661	0		1.11909			1
28118	123.46	1453.27	1453.94	3	1453.93	4.97317	4357.78	C176H278N27O96Ct4	GFFDPNTHENLTYR	G1dEN10GlcNAc	7	01Y41Y41M(31M(21Y(31F)41L31Y41L32S)41Y41L)61M61M	31	95.31	N5H7F1S1	N,1;	3657	Q15149	3648	3661	0			0.743896	0.63913	2
27564	122.6	1550.63	1550.97	3	1550.97	0.679213	4648.88	C187H295N28O104Ct4	GFFDPNTHENLTYR	G1dEN10GlcNAc	5	01Y41Y41M(31M(21Y(31F)41L32S)41Y41L32S)(41Y)61M(31M)61M	36	68.72	N5H7F1S2	N,0;	3657	Q15149	3648	3661	1	YIII3,	0.447469			1
27780	122.39	1552.29	1551.63	3	1551.64	-3.41782	4650.89	C187H297N28O104Ct4	GFFDPNTHENLTYR	G1dEN10GlcNAc	5	01Y41Y41M(31M(21Y41L31Y41L)41Y41L)61M61Y41L31Y41L31L	39	92.38	N7H9F0S0	N,0;	3657	Q15149	3648	3661	0			-1.6395		1
27760	121.92	1235.75	1236.76	4	1236.75	1.27807	4941.99	C198H314N29O112Ct4	GFFDPNTHENLTYR	G1dEN10GlcNAc	5	01Y41Y41M(31M(21Y41L31Y41L31L)41Y41L31Y41L)61M61Y41L32S	53	83.22	N7H9F0S1	N,1;	3657	Q15149	3648	3661	3	14XII3,YII3,14XII4,14XIII4,			-1.39411	1
28063	123.6	1454.61	1453.94	3	1453.93	2.03462	4357.78	C176H278N27O96Ct4	GFFDPNTHENLTYR	G1dEN10GlcNAc	6	01Y41Y41M(31M(21Y41L31Y41L32S)41Y(31F)41L)61M61M	28	96.33	N5H7F1S1	N,3;	3657	Q15149	3648	3661	0			0.898664	0.63913	2
27760	121.92	1235.75	1236.76	4	1236.75	1.27807	4941.99	C198H314N29O112Ct4	GFFDPNTHENLTYR	G1dEN10GlcNAc	5	01Y41Y41M(31M(21Y41L31Y41L32S)41Y41L)61M61Y41L31Y41L31L	42	69.94	N7H9F0S1	N,1;	3657	Q15149	3648	3661	1	YII3,			-1.39411	1
17738	79.2	1008.68	1009.68	4	1009.68	0.709335	4033.68	C164H258N27O86Ct4	GFFDPNTHENLTYR	G1dEN10GlcNAc	5	01Y41Y41M(31M)61M(21Y41L31Y41L32S)61Y31F	36	134.93	N5H5F1S1	N,1;	3657	Q15149	3648	3661	0			1.18531		1
27976	122.84	1229.19	1229.19	3	1229.19	3.08454	3684.54	C150H235N26O77Ct4	GFFDPNTHENLTYR	G1dEN10GlcNAc	6	01Y41Y41M(31M)61M(21Y41L32S)61Y41L	31	98.71	N4H5F0S1	N,1;	3657	Q15149	3648	3661	1	YI3,			0.896521	1
28063	123.6	1454.61	1453.94	3	1453.93	2.03462	4357.78	C176H278N27O96Ct4	GFFDPNTHENLTYR	G1dEN10GlcNAc	6	01Y41Y41M(31M21Y(31F)41L31Y41L31L)61M61Y41L32S	32	104.45	N5H7F1S1	N,3;	3657	Q15149	3648	3661	1	YII3,		0.898664		1
17627	79.51	1008.67	1009.68	4	1009.68	0.044383	4033.68	C164H258N27O86Ct4	GFFDPNTHENLTYR	G1dEN10GlcNAc	5	01Y41Y41M(31M41Y)61M61Y(31F)41L31Y41L32S	30	144.76	N5H5F1S1	N,1;	3657	Q15149	3648	3661	0		1.11909	1.18531		2
27976	122.84	1229.19	1229.19	3	1229.19	3.08454	3684.54	C150H235N26O77Ct4	GFFDPNTHENLTYR	G1dEN10GlcNAc	6	01Y41Y41M(31M41Y41L)61M61Y41L32S	38	120.66	N4H5F0S1	N,1;	3657	Q15149	3648	3661	3	03AI5,CII3,35AI5,			0.896521	1
27780	122.39	1552.29	1551.63	3	1551.64	-3.41782	4650.89	C187H297N28O104Ct4	GFFDPNTHENLTYR	G1dEN10GlcNAc	5	01Y41Y41M(31M41Y41L31Y41L31L)(41Y)61M61Y41L31Y41L31L	35	88.06	N7H9F0S0	N,0;	3657	Q15149	3648	3661	0			-1.6395		1
27794	123.58	1447.93	1448.27	3	1448.26	3.3249	4340.77	C175H275N28O95Ct4	GFFDPNTHENLTYR	G1dEN10GlcNAc	5	01Y41Y41M(31M41Y41L31Y41L32S)61M61Y41L32S	50	195.8	N5H6F0S2	N,1;	3657	Q15149	3648	3661	6	03AI5,03AII5,35AI5,35AII5,BII5,03XII4,14XII4,YII4,14XII5,	1.24881		1.26251	2
27794	123.58	1447.93	1448.27	3	1448.26	3.3249	4340.77	C175H275N28O95Ct4	GFFDPNTHENLTYR	G1dEN10GlcNAc	5	01Y41Y41M(31M41Y41L32S)61M(21Y41L32S)61Y41L	47	184.18	N5H6F0S2	N,1;	3657	Q15149	3648	3661	1	35AI4,	1.24881		1.26251	2
28104	123.79	994.924	995.171	4	995.166	4.49305	3975.64	C161H252N27O85Ct4	GFFDPNTHENLTYR	G1dEN10GlcNAc	5	01Y41Y41M(31M41Y41L32S)61M61Y41L32S	37	80.61	N4H5F0S2	N,0;	3657	Q15149	3648	3661	5	03AI5,03AI5,BI4,BII4,35AI5,YI3,YII3,		0.78417		1
13901	61.27	1061.17	1060.96	4	1060.95	1.14854	4238.79	C181H273N32O82S1	GFHHDAFFSPSNSCLLFR	G1dEN12GlcNAcC14Cam	6	01Y(61F)41Y41M(31M)61M(21Y41L32S)61Y31F	19	83	N4H4F2S1	N,3;	190	Q9BS91	179	196	0			0.838545		1
13901	61.27	1061.17	1060.96	4	1060.95	1.14854	4238.79	C181H273N32O82S1	GFHHDAFFSPSNSCLLFR	G1dEN12GlcNAcC14Cam	6	01Y41Y41M(31M)61M(21Y(31F)41L32S)61Y31F	20	89.35	N4H4F2S1	N,3;	190	Q9BS91	179	196	1	YI3,		0.838545		1
28284	125.74	1136.51	1136.51	4	1136.49	12.3022	4540.95	C191H303N28O95S1	GFNFSVGDDAFVCQKK	G1dEN3GlcNAcC13CamK15dEK16dE	5	01Y(61F)41Y41M(31M)(41Y)61M(21Y41L32S)61Y41L32S	29	74.59	N5H5F1S2	N,1;	386	Q9Y2G1	384	399	0		0.476389			1
28284	125.74	1136.51	1136.51	4	1136.49	12.3022	4540.95	C191H303N28O95S1	GFNFSVGDDAFVCQKK	G1dEN3GlcNAcC13CamK15dEK16dE	5	01Y(61F)41Y41M(31M41Y)61M(21Y41L32S)61Y41L32S	32	79.32	N5H5F1S2	N,1;	386	Q9Y2G1	384	399	0		0.476389			1
34461	150.79	1131.01	1131.27	4	1131.26	4.29677	4520.02	C184H304N37O93	GGAADAPGLLGVPSNASVNASSADEPIAPR	G1dEN15GlcNAc	10	01Y41Y41M(31M21M)61M(31M21M)61M21M	30	176.05	N2H8F0S0	N,0;	34	Q8WZ71	20	49	4	03AI4,04AI4,YI3,YI3,	-1.18811			1
34461	150.79	1131.01	1131.27	4	1131.26	4.29677	4520.02	C184H304N37O93	GGAADAPGLLGVPSNASVNASSADEPIAPR	G1dEN15GlcNAc	10	01Y41Y41M(31M21M21M)61M(31M21M)61M	29	166.03	N2H8F0S0	N,0;	34	Q8WZ71	20	49	0		-1.18811			1
34461	150.79	1131.01	1131.27	4	1131.26	4.29677	4520.02	C184H304N37O93	GGAADAPGLLGVPSNASVNASSADEPIAPR	G1dEN19GlcNAc	10	01Y41Y41M(31M21M)61M(31M21M)61M21M	30	176.05	N2H8F0S0	N,0;	38	Q8WZ71	20	49	4	03AI4,04AI4,YI3,YI3,	-1.18811			1
34461	150.79	1131.01	1131.27	4	1131.26	4.29677	4520.02	C184H304N37O93	GGAADAPGLLGVPSNASVNASSADEPIAPR	G1dEN19GlcNAc	10	01Y41Y41M(31M21M21M)61M(31M21M)61M	29	166.03	N2H8F0S0	N,0;	38	Q8WZ71	20	49	0		-1.18811			1
16618	73.88	984.756	983.759	3	983.749	10.2944	2948.23	C117H187N26O62	GGFNRSGGGGYSQNR	G1dEN4GlcNAc	8	01Y41Y41M(31M)61M(31M21M)61M	21	122.33	N2H6F0S0	N,2;	660	Q9BUJ2	657	671	3	BI2,YI3,YI3,			-1.81841	1
16618	73.88	984.756	983.759	3	983.749	10.2944	2948.23	C117H187N26O62	GGFNRSGGGGYSQNR	G1dEN4GlcNAc	8	01Y41Y41M(31M21M)61M(31M)61M	22	124.7	N2H6F0S0	N,2;	660	Q9BUJ2	657	671	4	BI2,BI2,YI3,YI3,			-1.81841	1
17559	78.25	1020.79	1021.13	3	1021.13	-5.25199	3060.38	C127H207N24O62	GGFRFNSTLVSR	G1dEN6GlcNAc	5	01Y41Y41M(31M41Y)61M(21Y41L)61Y	21	85.53	N5H4F0S0	N,1;	378	Q9GZU2	373	384	0				-1.03066	1
17455	77.77	1076.21	1075.14	3	1075.15	-8.82408	3222.43	C133H217N24O67	GGFRFNSTLVSR	G1dEN6GlcNAc	5	01Y41Y41M(31M41Y)61M(21Y41L)61Y41L	23	160.39	N5H5F0S0	N,2;	378	Q9GZU2	373	384	0				-2.33603	1
17455	77.77	1076.21	1075.14	3	1075.15	-8.82408	3222.43	C133H217N24O67	GGFRFNSTLVSR	G1dEN6GlcNAc	5	01Y41Y41M(31M41Y41L)61M(21Y41L)61Y	23	160.39	N5H5F0S0	N,2;	378	Q9GZU2	373	384	0				-2.33603	1
17559	78.25	1020.79	1021.13	3	1021.13	-5.25199	3060.38	C127H207N24O62	GGFRFNSTLVSR	G1dEN6GlcNAc	5	01Y41Y41M(31M41Y41L31Y)61M61Y	23	104.94	N5H4F0S0	N,1;	378	Q9GZU2	373	384	0				-1.03066	1
17455	77.77	1076.21	1075.14	3	1075.15	-8.82408	3222.43	C133H217N24O67	GGFRFNSTLVSR	G1dEN6GlcNAc	5	01Y41Y41M(31M41Y41L31Y41L)61M61Y	24	165.24	N5H5F0S0	N,2;	378	Q9GZU2	373	384	0				-2.33603	1
18644	83.42	1102.12	1102.12	3	1102.13	-5.19616	3303.36	C131H212N25O73	GGSSGWSGGLAQNR	G1dEN13GlcNAc	6	01Y41Y41M(31M)61M(21Y41L32S)61Y41L	24	84.82	N4H5F0S1	N,1;	437	P07357	425	438	0			-1.67546		1
18644	83.42	1102.12	1102.12	3	1102.13	-5.19616	3303.36	C131H212N25O73	GGSSGWSGGLAQNR	G1dEN13GlcNAc	6	01Y41Y41M(31M41Y41L)61M61Y41L32S	27	85.45	N4H5F0S1	N,1;	437	P07357	425	438	1	35AI5,		-1.67546		1
26292	115.4	813.049	813.05	3	813.046	3.80242	2436.12	C97H167N18O50Ct4	GHTLTLNFTR	G1dEN7GlcNAc	11	01Y41Y41M(31M)61M(31M)61M	18	72.81	N2H5F0S0	N,3;	103	P11279	97	106	14	03AI2,BI1,BII1,BIII1,BI2,YI2,02XI1,ZI1,YI1,15XI2,ZI2,YI2,YI3,YI4,YII4,YIII3,YI1,YI2,			0.839601	1
26084	114.87	865.727	865.727	3	865.726	0.254659	2594.16	C107H177N18O55	GHTLTLNFTR	G1dEN7GlcNAc	14	01Y41Y41M(31M)61M(31M21M)61M	24	157.6	N2H6F0S0	N,5;	103	P11279	97	106	3	BI2,YI3,YI3,	1.245	1.4096	1.60283	3
25841	114.87	921.791	921.083	3	921.082	0.89192	2760.23	C109H187N18O60Ct4	GHTLTLNFTR	G1dEN7GlcNAc	17	01Y41Y41M(31M)61M(31M21M)61M21M	31	235.03	N2H7F0S0	N,6;	103	P11279	97	106	4	YI3,ZI3,YI3,YI3,	1.70524	1.61489	1.8199	3
26084	114.87	865.727	865.727	3	865.726	0.254659	2594.16	C107H177N18O55	GHTLTLNFTR	G1dEN7GlcNAc	14	01Y41Y41M(31M21M)61M(31M)61M	23	142.9	N2H6F0S0	N,5;	103	P11279	97	106	2	BI2,YI3,	1.50321	1.4096	1.60283	3
25841	114.87	921.791	921.083	3	921.082	0.89192	2760.23	C109H187N18O60Ct4	GHTLTLNFTR	G1dEN7GlcNAc	17	01Y41Y41M(31M21M)61M(31M21M)61M	32	240.33	N2H7F0S0	N,6;	103	P11279	97	106	6	BI2,BI2,YI3,ZI3,YI3,YI3,	1.70524	1.72675	1.85044	3
25958	114.31	975.101	975.101	3	975.099	1.62046	2922.28	C115H197N18O65Ct4	GHTLTLNFTR	G1dEN7GlcNAc	17	01Y41Y41M(31M21M)61M(31M21M)61M21M	40	174.32	N2H8F0S0	N,5;	103	P11279	97	106	3	45AI3,YI3,YI3,	1.38113	1.10962	1.64699	3
26038	114.27	919.744	919.744	3	919.744	-0.395465	2756.21	C113H187N18O60	GHTLTLNFTR	G1dEN7GlcNAc	14	01Y41Y41M(31M21M21M)61M(31M)61M	34	238.63	N2H7F0S0	N,5;	103	P11279	97	106	5	BI2,BIII3,CI2,CIII3,BI2,BIII3,YI3,YIII3,YI3,YIII3,	1.59725	1.61489	1.8199	3
25958	114.31	975.101	975.101	3	975.099	1.62046	2922.28	C115H197N18O65Ct4	GHTLTLNFTR	G1dEN7GlcNAc	17	01Y41Y41M(31M21M21M)61M(31M21M)61M	37	157.49	N2H8F0S0	N,5;	103	P11279	97	106	0		1.38113	1.10962	1.64699	3
25759	114.51	975.432	975.1	3	975.099	0.55637	2922.28	C115H197N18O65Ct4	GHTLTLNFTR	G1dEN7GlcNAc	14	01Y41Y41M(31M21M21M31G)61M(31M)61M	34	136.17	N2H8F0S0	N,3;	103	P11279	97	106	1	25AIII2,	1.38113			1
27888	124	1193.5	1194.26	4	1194.27	-9.55348	4772.05	C191H320N33O104S1	GHTLVLNCTATTPLNTR	G1dEN7GlcNAcC8Cam	5	01Y41Y41M(31M(21Y41L31Y41L)41Y41L31Y)61M61Y41L32S	40	80.56	N7H7F0S1	N,0;	251	P17948	245	261	2	ZII3,YII3,	-1.04304			1
28355	124.48	1378.27	1377.93	3	1377.94	-4.20533	4129.8	C166H278N31O87S1	GHTLVLNCTATTPLNTR	G1dEN7GlcNAcC8Cam	5	01Y41Y41M(31M)61M(21Y41L32S)61Y41L32S	27	160.57	N4H5F0S2	N,0;	251	P17948	245	261	0		-0.631255		-0.291969	2
28190	123.76	1595.97	1597	3	1597.02	-12.083	4787.05	C192H321N32O105S1	GHTLVLNCTATTPLNTR	G1dEN7GlcNAcC8Cam	6	01Y41Y41M(31M21Y(31F)41L31Y(31F)41L32S)61M61Y41L32S	38	106.28	N5H6F2S2	N,0;	251	P17948	245	261	1	YII4,	-0.549027		-0.758964	2
28086	123.31	1596.68	1597.01	3	1597.02	-9.33129	4787.05	C192H321N32O105S1	GHTLVLNCTATTPLNTR	G1dEN7GlcNAcC8Cam	5	01Y41Y41M(31M41Y41L)61M(21Y(31F)41L32S)61Y(31F)41L32S	41	100.73	N5H6F2S2	N,0;	251	P17948	245	261	0		-0.708904		-0.891104	2
28279	124.15	1052.47	1052.21	4	1052.22	-1.85462	4203.84	C169H284N31O89S1	GHTLVLNCTATTPLNTR	G1dEN7GlcNAcC8Cam	6	01Y41Y41M(31M41Y41L)61M61Y41L31Y41L32S	24	89.62	N5H6F0S1	N,0;	251	P17948	245	261	0				-0.348154	1
28187	123.75	1498.98	1499.64	3	1499.65	-6.3471	4494.93	C180H301N32O97S1	GHTLVLNCTATTPLNTR	G1dEN7GlcNAcC8Cam	5	01Y41Y41M(31M41Y41L31Y41L32S)61M61Y41L32S	42	212.52	N5H6F0S2	N,1;	251	P17948	245	261	0		-0.482607	-0.479356	-0.679317	3
28187	123.75	1498.98	1499.64	3	1499.65	-6.3471	4494.93	C180H301N32O97S1	GHTLVLNCTATTPLNTR	G1dEN7GlcNAcC8Cam	5	01Y41Y41M(31M41Y41L32S)61M(21Y41L32S)61Y41L	40	194.93	N5H6F0S2	N,1;	251	P17948	245	261	0		-0.482607	-0.479356	-0.679317	3
28190	123.76	1595.97	1596.67	3	1596.68	-6.62356	4786.03	C191H318N33O105S1	GHTLVLNCTATTPLNTR	G1dEN7GlcNAcC8Cam	6	01Y41Y41M(31M41Y41L32S)61M(21Y41L32S)61Y41L32S	50	259.32	N5H6F0S3	N,0;	251	P17948	245	261	2	YI5,YII5,YIII5,YI6,YII6,YIII6,	-0.503705	-0.486808	-0.273928	3
28355	124.48	1378.27	1377.93	3	1377.94	-4.20533	4129.8	C166H278N31O87S1	GHTLVLNCTATTPLNTR	G1dEN7GlcNAcC8Cam	5	01Y41Y41M(31M41Y41L32S)61M61Y41L32S	32	190.83	N4H5F0S2	N,0;	251	P17948	245	261	0		-0.631255		-0.291969	2
20131	91.2	1083.47	1082.8	3	1082.8	1.99665	3245.38	C125H214N21O74Ct4	GHVTPNLSR	G1dEN6GlcNAc	5	01Y41Y41M(31M)61M(21Y41L32S)61Y41L32S	29	77.46	N4H5F0S2	N,0;	279	Q96CP6	274	282	3	BIII1,YI3,YI3,	1.26822			1
20131	91.2	1083.47	1082.8	3	1082.8	1.99665	3245.38	C125H214N21O74Ct4	GHVTPNLSR	G1dEN6GlcNAc	5	01Y41Y41M(31M41Y41L32S)61M61Y41L32S	35	89.17	N4H5F0S2	N,0;	279	Q96CP6	274	282	4	03AI5,BI4,BII4,35AI5,YI3,YII3,	1.26822			1
28319	125.89	1463.61	1463.28	3	1463.27	6.70846	4385.79	C172H278N35O97	GHWRSNVSANNNSGSR	G1dEN11GlcNAc	5	01Y(61F)41Y41M(31M(21Y41L31Y41L32S)41Y41L)61M61M	28	85.92	N5H7F1S1	N,0;	686	Q6ZMQ8	676	691	0		-0.942689			1
28211	125.43	1458.28	1457.94	3	1457.94	1.10467	4369.79	C172H278N35O96	GHWRSNVSANNNSGSR	G1dEN11GlcNAc	5	01Y(61F)41Y41M(31M41Y(31F)41L)61M61Y41L31Y41L32S	16	75.19	N5H6F2S1	N,0;	686	Q6ZMQ8	676	691	0		-0.65993			1
28790	126.26	1361.25	1360.92	3	1360.91	6.35332	4078.7	C161H261N34O88	GHWRSNVSANNNSGSR	G1dEN11GlcNAc	5	01Y(61F)41Y41M(31M41Y(31F)41L31Y41L)61M61Y41L	19	92.92	N5H6F2S0	N,0;	686	Q6ZMQ8	676	691	0				-1.78853	1
28790	126.26	1361.25	1360.92	3	1360.91	6.35332	4078.7	C161H261N34O88	GHWRSNVSANNNSGSR	G1dEN11GlcNAc	5	01Y(61F)41Y41M(31M41Y41L31Y41L)61M61Y(31F)41L	17	90.9	N5H6F2S0	N,0;	686	Q6ZMQ8	676	691	0		-1.61326		-1.78853	2
28531	126.78	1361.25	1360.92	3	1360.91	6.9812	4078.7	C161H261N34O88	GHWRSNVSANNNSGSR	G1dEN11GlcNAc	5	01Y(61F)41Y41M(31M41Y41L31Y41L)61M61Y41L21F	23	86.3	N5H6F2S0	N,0;	686	Q6ZMQ8	676	691	0		-1.61326			1
28319	125.89	1463.61	1463.28	3	1463.27	6.70846	4385.79	C172H278N35O97	GHWRSNVSANNNSGSR	G1dEN11GlcNAc	5	01Y(61F)41Y41M(31M41Y41L31Y41L32S)(41Y)61M(31M)61M	24	80.63	N5H7F1S1	N,0;	686	Q6ZMQ8	676	691	0		-0.942689			1
28211	125.43	1458.28	1457.94	3	1457.94	1.10467	4369.79	C172H278N35O96	GHWRSNVSANNNSGSR	G1dEN11GlcNAc	5	01Y(61F)41Y41M(31M41Y41L31Y41L32S)61M61Y41L21F	17	73.53	N5H6F2S1	N,0;	686	Q6ZMQ8	676	691	0		-0.65993			1
28805	126.81	1088.71	1089.46	4	1089.45	7.81979	4352.78	C171H275N36O95	GHWRSNVSANNNSGSR	G1dEN11GlcNAc	5	01Y(61F)41Y41M(31M41Y41L32S)(41Y)61M61Y41L32S	35	88.73	N5H5F1S2	N,0;	686	Q6ZMQ8	676	691	0			-2.05608		1
28805	126.81	1088.71	1089.46	4	1089.45	7.81979	4352.78	C171H275N36O95	GHWRSNVSANNNSGSR	G1dEN11GlcNAc	5	01Y(61F)41Y41M(31M41Y41L32S)61M(21Y41L32S)61Y	35	85.72	N5H5F1S2	N,0;	686	Q6ZMQ8	676	691	0			-2.05608		1
30902	136.65	1238.53	1238.52	3	1238.52	2.07661	3712.55	C146H235N34O78	GHWRSNVSANNNSGSR	G1dEN11GlcNAc	5	01Y41Y41M(31M41Y41L)61M61Y41L32S	29	85.27	N4H5F0S1	N,0;	686	Q6ZMQ8	676	691	3	03AI5,CII3,35AI5,	-1.78234			1
30482	134.87	1166.23	1166.23	4	1166.22	6.35698	4659.87	C182H292N37O104	GHWRSNVSANNNSGSR	G1dEN11GlcNAc	5	01Y41Y41M(31M41Y41L32S)61M(21Y41L32S)61Y41L32S	34	80.12	N5H6F0S3	N,0;	686	Q6ZMQ8	676	691	0		-2.28156			1
31205	136.65	1335.56	1335.9	3	1335.89	7.31793	4003.64	C157H252N35O86	GHWRSNVSANNNSGSR	G1dEN11GlcNAc	7	01Y41Y41M(31M41Y41L32S)61M61Y41L32S	38	102.8	N4H5F0S2	N,0;	686	Q6ZMQ8	676	691	0		-1.06629	-0.818672		2
30807	135	1335.56	1335.9	3	1335.89	6.95242	4003.64	C157H252N35O86	GHWRSNVSANNNSGSR	G1dEN6GlcNAc	5	01Y41Y41M(31M)61M(21Y41L32S)61Y41L32S	28	96.55	N4H5F0S2	N,1;	681	Q6ZMQ8	676	691	3	01AIII1,BIII1,YI3,		-1.89519	-2.75588	2
30902	136.65	1238.53	1238.52	3	1238.52	2.07661	3712.55	C146H235N34O78	GHWRSNVSANNNSGSR	G1dEN6GlcNAc	5	01Y41Y41M(31M41Y41L)61M61Y41L32S	29	85.27	N4H5F0S1	N,0;	681	Q6ZMQ8	676	691	3	03AI5,CII3,35AI5,	-1.78234			1
30785	134.91	1457.61	1457.61	3	1457.6	6.16691	4368.77	C171H275N36O96	GHWRSNVSANNNSGSR	G1dEN6GlcNAc	5	01Y41Y41M(31M41Y41L31Y41L32S)61M61Y41L32S	39	136.81	N5H6F0S2	N,1;	681	Q6ZMQ8	676	691	0		-1.81035	-2.26463		2
30785	134.91	1457.61	1457.61	3	1457.6	6.16691	4368.77	C171H275N36O96	GHWRSNVSANNNSGSR	G1dEN6GlcNAc	5	01Y41Y41M(31M41Y41L32S)61M(21Y41L32S)61Y41L	39	114.97	N5H6F0S2	N,1;	681	Q6ZMQ8	676	691	0		-1.81035	-2.26463		2
30482	134.87	1166.23	1166.23	4	1166.22	6.35698	4659.87	C182H292N37O104	GHWRSNVSANNNSGSR	G1dEN6GlcNAc	6	01Y41Y41M(31M41Y41L32S)61M(21Y41L32S)61Y41L32S	34	80.12	N5H6F0S3	N,1;	681	Q6ZMQ8	676	691	0		-2.28156			1
30807	135	1335.56	1335.9	3	1335.89	6.95242	4003.64	C157H252N35O86	GHWRSNVSANNNSGSR	G1dEN6GlcNAc	5	01Y41Y41M(31M41Y41L32S)61M61Y41L32S	33	117.13	N4H5F0S2	N,1;	681	Q6ZMQ8	676	691	4	03AI5,BI4,BII4,35AI5,YI3,YII3,	-2.69474	-1.89519	-2.75588	3
26182	114.91	868.073	867.399	3	867.392	7.73435	2599.16	C103H176N17O56Ct4	GIDSWINLSR	G1dEN7GlcNAc	6	01Y41Y41M(31M)61M(31M21M)61M	24	78.34	N2H6F0S0	N,3;	106	O95294	100	109	4	BI2,YI3,ZI3,YI3,			1.13949	1
26101	114.55	922.412	921.416	3	921.41	6.51333	2761.21	C109H186N17O61Ct4	GIDSWINLSR	G1dEN7GlcNAc	5	01Y41Y41M(31M)61M(31M21M)61M21M	33	172.5	N2H7F0S0	N,1;	106	O95294	100	109	5	YI3,35XI3,ZI3,YI3,YI3,	1.63412	1.60459	1.6393	3
26101	114.55	922.412	921.416	3	921.41	6.51333	2761.21	C109H186N17O61Ct4	GIDSWINLSR	G1dEN7GlcNAc	5	01Y41Y41M(31M21M)61M(31M21M)61M	31	170	N2H7F0S0	N,1;	106	O95294	100	109	4	BI2,YI3,ZI3,YI3,		1.60459	1.6393	2
25958	114.31	975.101	975.435	3	975.427	7.61863	2923.26	C115H196N17O66Ct4	GIDSWINLSR	G1dEN7GlcNAc	5	01Y41Y41M(31M21M)61M(31M21M)61M21M	32	109.7	N2H8F0S0	N,1;	106	O95294	100	109	3	45AI3,YI3,YI3,	1.14127	0.857312		2
26101	114.55	922.412	921.416	3	921.41	6.51333	2761.21	C109H186N17O61Ct4	GIDSWINLSR	G1dEN7GlcNAc	5	01Y41Y41M(31M21M21M)61M(31M)61M	33	172.5	N2H7F0S0	N,1;	106	O95294	100	109	4	BI2,BIII3,BI2,BIII3,YI3,YIII3,YI3,YIII3,		1.60459	1.6393	2
25958	114.31	975.101	975.435	3	975.427	7.61863	2923.26	C115H196N17O66Ct4	GIDSWINLSR	G1dEN7GlcNAc	5	01Y41Y41M(31M21M21M)61M(31M21M)61M	27	80.37	N2H8F0S0	N,1;	106	O95294	100	109	0		1.14127	0.857312		2
17157	76.4	954.085	954.084	3	954.075	9.51027	2859.21	C108H188N19O66Ct4	GIGGHDNISAR	G1dEN7GlcNAc	5	01Y41Y41M(31M21M)61M(31M21M)61M21M	29	144.74	N2H8F0S0	N,1;	590	Q96DM3	584	594	3	04AI4,YI3,YI3,			2.93661	1
17157	76.4	954.085	954.084	3	954.075	9.51027	2859.21	C108H188N19O66Ct4	GIGGHDNISAR	G1dEN7GlcNAc	5	01Y41Y41M(31M21M21M)61M(31M21M)61M	30	153.84	N2H8F0S0	N,1;	590	Q96DM3	584	594	0				2.93661	1
17157	76.4	954.085	954.084	3	954.075	9.51027	2859.21	C108H188N19O66Ct4	GIGGHDNISAR	G1dEN7GlcNAc	5	01Y41Y41M(31M21M21M31G)61M(31M)61M	30	153.84	N2H8F0S0	N,1;	590	Q96DM3	584	594	0				2.93661	1
28374	124.97	1508.66	1509.32	3	1509.32	-0.356167	4523.94	C181H300N27O96S1Ct8	GIICNYTIFYQAEGGK	G1dEC4CamN5GlcNAcK16dE	6	01Y41Y41M(31M41Y41L31Y41L32S)61M61Y41L32S	35	132.19	N5H6F0S2	N,0;	455	Q8NI17	451	466	2	35AI5,35AII5,YII4,		2.54702		1
28374	124.97	1508.66	1509.32	3	1509.32	-0.356167	4523.94	C181H300N27O96S1Ct8	GIICNYTIFYQAEGGK	G1dEC4CamN5GlcNAcK16dE	6	01Y41Y41M(31M41Y41L32S)61M(21Y41L32S)61Y41L	36	123.94	N5H6F0S2	N,0;	455	Q8NI17	451	466	0			2.54702		1
26059	114.37	1111.83	1111.82	3	1111.83	-2.7892	3332.46	C131H223N26O68S1Ct4	GINASSMAWARLHR	G1dEN3GlcNAc	5	01Y41Y41M(31M21M)61M(31M21M)61M21M	33	152.3	N2H8F0S0	N,2;	2196	O15230	2194	2207	4	04AI4,YI3,ZI3,YI3,			1.653	1
25790	114.65	1112.49	1111.83	3	1111.83	-2.24024	3332.46	C131H223N26O68S1Ct4	GINASSMAWARLHR	G1dEN3GlcNAc	5	01Y41Y41M(31M21M21M)61M(31M21M)61M	34	184.11	N2H8F0S0	N,2;	2196	O15230	2194	2207	0		1.21466		1.653	2
25790	114.65	1112.49	1111.83	3	1111.83	-2.24024	3332.46	C131H223N26O68S1Ct4	GINASSMAWARLHR	G1dEN3GlcNAc	5	01Y41Y41M(31M21M21M31G)61M(31M)61M	34	190.91	N2H8F0S0	N,2;	2196	O15230	2194	2207	0		1.21466			1
25930	114.19	1111.83	1111.5	3	1111.49	8.62271	3331.44	C129H224N23O72S1Ct4	GLALNDCHAEIISR	G1dEN5GlcNAcC7Cam	6	01Y41Y41M(31M21M)61M(31M21M)61M21M	28	160.02	N2H8F0S0	N,1;	391	P78563	387	400	3	04AI4,YI3,YI3,	0.775436	1.65786		2
25930	114.19	1111.83	1111.5	3	1111.49	8.62271	3331.44	C129H224N23O72S1Ct4	GLALNDCHAEIISR	G1dEN5GlcNAcC7Cam	6	01Y41Y41M(31M21M21M)61M(31M21M)61M	27	155.76	N2H8F0S0	N,1;	391	P78563	387	400	0		0.775436	1.65786	0.975873	3
25962	113.94	1111.5	1111.5	3	1111.49	9.50132	3331.44	C129H224N23O72S1Ct4	GLALNDCHAEIISR	G1dEN5GlcNAcC7Cam	5	01Y41Y41M(31M21M21M31G)61M(31M)61M	23	107.33	N2H8F0S0	N,0;	391	P78563	387	400	0			1.53834	0.975873	2
19511	87.35	974.423	974.419	3	974.421	-1.81376	2920.25	C118H195N18O66	GLASVFSNR	G1dEN8GlcNAc	5	01Y41Y41M(31M)61M(21Y41L32S)61Y41L	25	93.06	N4H5F0S1	N,0;	19	Q8WXI4	12	20	0			-0.122389	-0.781049	2
19262	86.18	1071.12	1071.45	3	1071.45	-0.40532	3211.34	C129H212N19O74	GLASVFSNR	G1dEN8GlcNAc	5	01Y41Y41M(31M)61M(21Y41L32S)61Y41L32S	30	85.13	N4H5F0S2	N,0;	19	Q8WXI4	12	20	0				0.00619283	1
19114	85.62	1193.15	1193.16	3	1193.16	-5.20903	3576.47	C143H235N20O84	GLASVFSNR	G1dEN8GlcNAc	5	01Y41Y41M(31M41Y41L)61M(21Y41L32S)61Y41L32S	33	110.89	N5H6F0S2	N,0;	19	Q8WXI4	12	20	0			-0.323363		1
19511	87.35	974.423	974.419	3	974.421	-1.81376	2920.25	C118H195N18O66	GLASVFSNR	G1dEN8GlcNAc	5	01Y41Y41M(31M41Y41L)61M61Y41L32S	30	97.81	N4H5F0S1	N,0;	19	Q8WXI4	12	20	2	03AI5,35AI5,		-0.122389	-0.781049	2
19114	85.62	1193.15	1193.16	3	1193.16	-5.20903	3576.47	C143H235N20O84	GLASVFSNR	G1dEN8GlcNAc	5	01Y41Y41M(31M41Y41L31Y41L32S)61M61Y41L32S	35	117.96	N5H6F0S2	N,0;	19	Q8WXI4	12	20	0			-0.323363		1
19262	86.18	1071.12	1071.45	3	1071.45	-0.40532	3211.34	C129H212N19O74	GLASVFSNR	G1dEN8GlcNAc	5	01Y41Y41M(31M41Y41L32S)61M61Y41L32S	35	91.81	N4H5F0S2	N,0;	19	Q8WXI4	12	20	4	03AI5,BI4,BII4,35AI5,YI3,YII3,			0.00619283	1
28501	125.52	1158.98	1159.23	4	1159.23	2.13753	4631.88	C187H308N25O102S3	GLDCIFLETNMSMK	G1dEC4CamN10GlcNAcK14dE	7	01Y41Y41M(31M41Y41L32S)61M(21Y41L32S)61Y41L32S	49	95.76	N5H6F0S3	N,1;	757	Q2TBE0	748	761	0			-1.41792		1
40426	173.51	1412.89	1413.15	4	1413.15	-0.343449	5646.56	C229H386N43O114S1Ct4	GLERIADLTPLLSFQATDPVNGTVMTTR	G1dEN21GlcNAc	6	01Y41Y41M(31M41Y41L)61M(21Y41L32S)61Y41L32S	42	100.51	N5H6F0S2	N,1;	1427	Q6Q759	1407	1434	0			1.35333		1
39624	171.68	1412.89	1413.14	4	1413.15	-7.77229	5646.56	C229H386N43O114S1Ct4	GLERIADLTPLLSFQATDPVNGTVMTTR	G1dEN21GlcNAc	6	01Y41Y41M(31M41Y41L31Y41L32S)61M61Y41L32S	47	107.34	N5H6F0S2	N,1;	1427	Q6Q759	1407	1434	6	03AI5,03AII5,35AI5,35AII5,BII5,24XII4,YII4,14XII5,	1.0269	1.35333	0.864212	3
39624	171.68	1412.89	1413.14	4	1413.15	-7.77229	5646.56	C229H386N43O114S1Ct4	GLERIADLTPLLSFQATDPVNGTVMTTR	G1dEN21GlcNAc	6	01Y41Y41M(31M41Y41L32S)61M(21Y41L32S)61Y41L	42	95.67	N5H6F0S2	N,1;	1427	Q6Q759	1407	1434	1	35AI4,	1.0269		0.864212	2
40220	171.97	1191.34	1192.54	5	1192.55	-6.01056	5955.71	C236H405N42O116S2Ct16	GLFHNLCKPAWKGSQQFSQDVMEK	G1dEN5GlcNAcC7CamK8dEK12dEK24dE	6	01Y41Y41M(31M(21Y41L31Y41L)41Y41L)61M61Y41L31Y41L31L	31	72.38	N7H9F0S0	N,1;	1447	Q5H9U9	1443	1466	0				-1.73504	1
40220	171.97	1191.34	1192.54	5	1192.55	-6.01056	5955.71	C236H405N42O116S2Ct16	GLFHNLCKPAWKGSQQFSQDVMEK	G1dEN5GlcNAcC7CamK8dEK12dEK24dE	6	01Y41Y41M(31M41Y41L)61M(21Y41L31Y41L31L)61Y41L31Y41L	34	77.21	N7H9F0S0	N,1;	1447	Q5H9U9	1443	1466	0				-1.73504	1
40340	172.47	1130.52	1130.52	5	1130.52	-3.83081	5645.58	C224H383N42O107S2Ct16	GLFHNLCKPAWKGSQQFSQDVMEK	G1dEN5GlcNAcC7CamK8dEK12dEK24dE	5	01Y41Y41M(31M41Y41L)61M(21Y41L32S)61Y41L32S	37	77.46	N5H6F0S2	N,1;	1447	Q5H9U9	1443	1466	0				3.16773	1
40220	171.97	1191.34	1192.54	5	1192.55	-6.01056	5955.71	C236H405N42O116S2Ct16	GLFHNLCKPAWKGSQQFSQDVMEK	G1dEN5GlcNAcC7CamK8dEK12dEK24dE	6	01Y41Y41M(31M41Y41L31Y41L)61M(21Y41L31Y41L31L)61Y41L	35	72.38	N7H9F0S0	N,1;	1447	Q5H9U9	1443	1466	0				-1.73504	1
40340	172.47	1130.52	1130.52	5	1130.52	-3.83081	5645.58	C224H383N42O107S2Ct16	GLFHNLCKPAWKGSQQFSQDVMEK	G1dEN5GlcNAcC7CamK8dEK12dEK24dE	5	01Y41Y41M(31M41Y41L31Y41L32S)61M61Y41L32S	38	83.47	N5H6F0S2	N,1;	1447	Q5H9U9	1443	1466	0				3.16773	1
41120	175.71	1485.92	1485.66	4	1485.68	-8.68137	5936.68	C235H400N43O115S2Ct16	GLFHNLCKPAWKGSQQFSQDVMEK	G1dEN5GlcNAcC7CamK8dEK12dEK24dE	5	01Y41Y41M(31M41Y41L32S)61M(21Y41L32S)61Y41L32S	46	85.48	N5H6F0S3	N,0;	1447	Q5H9U9	1443	1466	0				1.78359	1
36376	156.22	1173.51	1173.25	4	1173.27	-12.4752	4688.05	C187H316N33O104	GLLLTVNTSSQNGRPGR	G1dEN7GlcNAc	5	01Y41Y41M(31M21Y(31F)41L31Y(31F)41L32S)61M61Y41L32S	43	132.26	N5H6F2S2	N,0;	483	Q9H6R7	477	493	2	YII4,YII4,	0.906583		0.428185	2
36167	156.1	1466.64	1466.64	3	1466.65	-5.25411	4395.93	C175H296N33O96	GLLLTVNTSSQNGRPGR	G1dEN7GlcNAc	5	01Y41Y41M(31M41Y41L31Y41L32S)61M61Y41L32S	41	205.2	N5H6F0S2	N,0;	483	Q9H6R7	477	493	0			-0.036087		1
36167	156.1	1466.64	1466.64	3	1466.65	-5.25411	4395.93	C175H296N33O96	GLLLTVNTSSQNGRPGR	G1dEN7GlcNAc	5	01Y41Y41M(31M41Y41L32S)61M(21Y41L32S)61Y41L	40	196.9	N5H6F0S2	N,0;	483	Q9H6R7	477	493	0			-0.036087		1
36376	156.22	1173.51	1173	4	1173.01	-8.95754	4687.02	C186H313N34O104	GLLLTVNTSSQNGRPGR	G1dEN7GlcNAc	5	01Y41Y41M(31M41Y41L32S)61M(21Y41L32S)61Y41L32S	56	244.84	N5H6F0S3	N,0;	483	Q9H6R7	477	493	2	YI5,YII5,YIII5,YI6,YII6,YIII6,	0.352298	-0.0819479	-0.228221	3
25885	115.07	865.388	865.731	3	865.731	0.227833	2594.18	C103H181N20O54S1	GLLNACLRSR	G1dEN4GlcNAcC6Cam	5	01Y41Y41M(31M)61M(31M21M)61M	25	138.33	N2H6F0S0	N,1;	1140	O15360	1137	1146	3	BI2,YI3,YI3,	1.245	1.4096	1.60283	3
26164	114.83	919.744	919.744	3	919.749	-5.20086	2756.23	C109H191N20O59S1	GLLNACLRSR	G1dEN4GlcNAcC6Cam	5	01Y41Y41M(31M)61M(31M21M)61M21M	25	164.92	N2H7F0S0	N,1;	1140	O15360	1137	1146	3	YI3,YI3,YI3,	1.59725	1.72675	1.76585	3
25885	115.07	865.388	865.731	3	865.731	0.227833	2594.18	C103H181N20O54S1	GLLNACLRSR	G1dEN4GlcNAcC6Cam	5	01Y41Y41M(31M21M)61M(31M)61M	24	126.38	N2H6F0S0	N,1;	1140	O15360	1137	1146	2	BI2,YI3,	1.245	1.4096	1.60283	3
25999	114.49	1379.61	1379.11	2	1379.12	-6.86002	2756.23	C109H191N20O59S1	GLLNACLRSR	G1dEN4GlcNAcC6Cam	6	01Y41Y41M(31M21M)61M(31M21M)61M	33	167.34	N2H7F0S0	N,1;	1140	O15360	1137	1146	5	BI2,BI2,ZI3,YI3,YI3,	1.93332	1.72675	1.85044	3
25958	114.31	975.101	975.101	3	975.104	-3.3503	2922.29	C111H201N20O64S1Ct4	GLLNACLRSR	G1dEN4GlcNAcC6Cam	8	01Y41Y41M(31M21M)61M(31M21M)61M21M	37	131.94	N2H8F0S0	N,1;	1140	O15360	1137	1146	3	45AI3,YI3,YI3,	1.38113	1.10962	1.64699	3
25977	114.4	919.746	921.082	3	921.087	-4.63432	2760.24	C105H191N20O59S1Ct4	GLLNACLRSR	G1dEN4GlcNAcC6Cam	5	01Y41Y41M(31M21M21M)61M(31M)61M	37	184.5	N2H7F0S0	N,1;	1140	O15360	1137	1146	4	BI2,BIII3,BI2,BIII3,YI3,YIII3,YI3,YIII3,	1.93332	1.85074	1.76585	3
25759	114.51	975.432	975.1	3	975.104	-4.41438	2922.29	C111H201N20O64S1Ct4	GLLNACLRSR	G1dEN4GlcNAcC6Cam	6	01Y41Y41M(31M21M21M)61M(31M21M)61M	34	121.57	N2H8F0S0	N,1;	1140	O15360	1137	1146	0		1.38113	1.10962	1.64699	3
25759	114.51	975.432	975.1	3	975.104	-4.41438	2922.29	C111H201N20O64S1Ct4	GLLNACLRSR	G1dEN4GlcNAcC6Cam	6	01Y41Y41M(31M21M21M31G)61M(31M)61M	33	117.36	N2H8F0S0	N,1;	1140	O15360	1137	1146	1	25AIII2,	1.38113			1
20432	91.75	984.094	984.095	3	984.09	5.50856	2949.25	C115H194N25O62S1	GLNSTHIGEDRCR	G1dEN3GlcNAcC12Cam	6	01Y41Y41M(31M)61M(31M21M)61M	28	186.49	N2H6F0S0	N,1;	313	Q6P1Q0	311	323	4	BI2,YI3,ZI3,YI3,		-1.42265	-1.6865	2
20432	91.75	984.094	984.095	3	984.09	5.50856	2949.25	C115H194N25O62S1	GLNSTHIGEDRCR	G1dEN3GlcNAcC12Cam	6	01Y41Y41M(31M21M)61M(31M)61M	28	188.8	N2H6F0S0	N,1;	313	Q6P1Q0	311	323	4	BI2,YI3,ZI3,YI3,		-1.42265	-1.6865	2
20329	91.27	1092.46	1092.13	3	1092.13	5.90298	3273.36	C127H214N25O72S1	GLNSTHIGEDRCR	G1dEN3GlcNAcC12Cam	5	01Y41Y41M(31M21M)61M(31M21M)61M21M	36	198.67	N2H8F0S0	N,1;	313	Q6P1Q0	311	323	3	YI3,ZI3,YI3,		-1.59433		1
20329	91.27	1092.46	1092.13	3	1092.13	5.90298	3273.36	C127H214N25O72S1	GLNSTHIGEDRCR	G1dEN3GlcNAcC12Cam	5	01Y41Y41M(31M21M21M)61M(31M21M)61M	34	189.66	N2H8F0S0	N,1;	313	Q6P1Q0	311	323	0			-1.59433		1
28374	124.97	1508.66	1509.32	3	1509.31	5.33848	4523.92	C186H300N29O97S1	GLPLMIQIDTYSYNNR	G1dEN15GlcNAc	5	01Y41Y41M(31M41Y41L)61M(21Y41L32S)61Y41L32S	38	98.56	N5H6F0S2	N,2;	400	Q6ISB3	386	401	0			1.04585		1
28374	124.97	1508.66	1509.32	3	1509.31	5.33848	4523.92	C186H300N29O97S1	GLPLMIQIDTYSYNNR	G1dEN15GlcNAc	5	01Y41Y41M(31M41Y41L31Y41L32S)61M61Y41L32S	36	93.49	N5H6F0S2	N,2;	400	Q6ISB3	386	401	0			1.04585		1
34873	150.47	1131.02	1131.02	4	1131	12.8967	4518.98	C185H301N34O95	GLQDVNLRNFSYGQTSLDR	G1dEN9GlcNAc	6	01Y(61F)41Y41M(31M(21Y41L21F)41Y41L)(41Y)61M61M	23	89.09	N5H6F2S0	N,1;	111	Q9H4A9	103	121	0				-0.222847	1
34873	150.47	1131.02	1131.02	4	1131	12.8967	4518.98	C185H301N34O95	GLQDVNLRNFSYGQTSLDR	G1dEN9GlcNAc	6	01Y41Y41M(31M(21Y41L21F)41Y41L21F)(41Y)61M61M	24	89.63	N5H6F2S0	N,1;	111	Q9H4A9	103	121	0				-0.222847	1
28689	127.47	1170.23	1170.99	4	1170.99	-4.29326	4678.93	C187H305N32O103S1	GLQNPFPQQMQNNSR	G1dEN12GlcNAc	5	01Y41Y41M(31M41Y41L)61M(21Y(31F)41L31Y41L)61Y41L31Y41L	35	77.74	N7H8F1S0	N,1;	268	O60566	257	271	0		-2.24765			1
28123	123.87	1202.01	1202.76	4	1202.77	-5.0086	4806.05	C199H314N37O97S1	GLVAMANAGSHDNGSQFFFTLGR	G1dEN13GlcNAc	7	01Y41Y41M(31M(21Y41L31Y41L)41Y41L31Y)61M61M	30	82.71	N6H7F0S0	N,1;	109	Q6UX04	97	119	2	ZII3,YII3,		-1.82726		1
28123	123.87	1202.01	1202.76	4	1202.77	-5.0086	4806.05	C199H314N37O97S1	GLVAMANAGSHDNGSQFFFTLGR	G1dEN13GlcNAc	7	01Y41Y41M(31M)61M(21Y41L31Y41L)61Y41L31Y41L	27	84.36	N6H7F0S0	N,1;	109	Q6UX04	97	119	0			-1.82726		1
28123	123.87	1202.01	1202.76	4	1202.77	-5.0086	4806.05	C199H314N37O97S1	GLVAMANAGSHDNGSQFFFTLGR	G1dEN13GlcNAc	7	01Y41Y41M(31M41Y41L)61M(21Y41L31Y41L)61Y41L	25	82.71	N6H7F0S0	N,1;	109	Q6UX04	97	119	0			-1.82726		1
30785	134.91	1457.61	1457.94	3	1457.95	-4.40029	4369.82	C170H286N29O97S1Ct4	GMFATNVTENVLNSSR	G1dEN13GlcNAc	5	01Y41Y41M(31M41Y41L)61M(21Y41L32S)61Y41L32S	34	81.94	N5H6F0S2	N,1;	135	Q9HCL2	123	138	1	CIII3,		1.16897		1
30491	133.18	1165.23	1166.23	4	1166.24	-8.54507	4659.94	C186H308N29O105S1	GMFATNVTENVLNSSR	G1dEN13GlcNAc	9	01Y41Y41M(31M41Y41L31Y41L)61M(21Y(31F)41L31Y41L)61Y41L	24	86.22	N7H8F1S0	N,2;	135	Q9HCL2	123	138	0				-1.82163	1
30491	133.18	1165.23	1166.23	4	1166.24	-8.54507	4659.94	C186H308N29O105S1	GMFATNVTENVLNSSR	G1dEN13GlcNAc	9	01Y41Y41M(31M41Y41L31Y41L)61M(21Y41L31Y41L)61Y(31F)41L	25	87.86	N7H8F1S0	N,2;	135	Q9HCL2	123	138	0				-1.82163	1
30491	133.18	1165.23	1166.23	4	1166.24	-8.54507	4659.94	C186H308N29O105S1	GMFATNVTENVLNSSR	G1dEN6GlcNAc	8	01Y41Y41M(31M41Y41L31Y41L)61M(21Y(31F)41L31Y41L)61Y41L	24	86.22	N7H8F1S0	N,1;	128	Q9HCL2	123	138	0				-1.82163	1
30491	133.18	1165.23	1166.23	4	1166.24	-8.54507	4659.94	C186H308N29O105S1	GMFATNVTENVLNSSR	G1dEN6GlcNAc	8	01Y41Y41M(31M41Y41L31Y41L)61M(21Y41L31Y41L)61Y(31F)41L	25	87.86	N7H8F1S0	N,1;	128	Q9HCL2	123	138	0				-1.82163	1
30827	134.57	1457.61	1457.94	3	1457.95	-3.73047	4369.82	C170H286N29O97S1Ct4	GMFATNVTENVLNSSR	G1dEN6GlcNAc	5	01Y41Y41M(31M41Y41L31Y41L32S)61M61Y41L32S	38	86.1	N5H6F0S2	N,1;	128	Q9HCL2	123	138	6	03AI5,03AII5,35AI5,35AII5,BII5,35AII6,03XII4,14XII4,14XII5,			1.1896	1
30827	134.57	1457.61	1457.94	3	1457.95	-3.73047	4369.82	C170H286N29O97S1Ct4	GMFATNVTENVLNSSR	G1dEN6GlcNAc	5	01Y41Y41M(31M41Y41L32S)61M(21Y41L32S)61Y41L	32	85.25	N5H6F0S2	N,1;	128	Q9HCL2	123	138	1	35AI4,			1.1896	1
37968	164.79	1143.87	1143.53	3	1143.52	4.45129	3427.56	C141H236N27O68S1	GMRVDNIINSSAWVIR	G1dEN9GlcNAc	7	01Y41Y41M(31M21M)61M(31M21M)61M	29	177.54	N2H7F0S0	N,1;	210	Q5QGZ9	202	217	4	BI2,04AI3,YI3,YI3,	-1.73297	-0.815901		2
37968	164.79	1143.87	1143.53	3	1143.52	4.45129	3427.56	C141H236N27O68S1	GMRVDNIINSSAWVIR	G1dEN9GlcNAc	7	01Y41Y41M(31M21M21M)61M(31M)61M	30	179.72	N2H7F0S0	N,1;	210	Q5QGZ9	202	217	5	BI2,BIII3,12AIII3,BI2,BIII3,YI3,YIII3,YI3,YIII3,	-1.73297	-0.815901		2
37136	159.96	1658.19	1657.97	4	1657.95	11.2621	6625.77	C258H427N54O134S3Ct8	GNATHDNICSGNSESTQKCGIDVTLCEEAFFR	G1dEN7GlcNAcC9CamK18dEC19CamC26Cam	7	01Y41Y41M(31M(21Y41L31Y)41Y41L31Y)(41Y)61M61Y41L32S	38	91.41	N8H6F0S1	N,0;	183	O00300	177	208	0			-1.18446		1
37136	159.96	1658.19	1657.97	4	1657.95	11.2621	6625.77	C258H427N54O134S3Ct8	GNATHDNICSGNSESTQKCGIDVTLCEEAFFR	G1dEN7GlcNAcC9CamK18dEC19CamC26Cam	7	01Y41Y41M(31M(21Y41L31Y41V)41Y41L31Y)61M61Y41L32S	41	89.01	N8H6F0S1	N,0;	183	O00300	177	208	0			-1.18446		1
36598	159.19	1334.15	1334.56	5	1334.58	-15.3862	6665.86	C262H431N58O139Ct4	GNGSNGSSVTSFTTPPQDSSQRLTHDASNIHTSTPR	G1dEN5GlcNAc	7	01Y41Y41M(31M41Y41L)61M(21Y(31F)41L31Y41L)61Y41L31Y41L	38	89.42	N7H8F1S0	N,0;	513	O94967	509	544	0		-0.745613			1
36598	159.19	1334.15	1333.96	5	1333.97	-9.14267	6662.82	C261H426N59O139Ct4	GNGSNGSSVTSFTTPPQDSSQRLTHDASNIHTSTPR	G1dEN5GlcNAc	7	01Y41Y41M(31M41Y41L32S)61M(21Y41L32S)61Y41L32S	58	110.5	N5H6F0S3	N,0;	513	O94967	509	544	0		1.08375			1
28818	126.38	1034.67	1034.42	4	1034.41	6.48251	4132.62	C160H267N20O104	GNGSSTPR	G1dEN2GlcNAc	7	01Y(61F)41Y41M(31M(21Y(31F)41L31Y41L)41Y41L)61M61Y41L31Y41L32S	37	120.75	N7H8F2S1	N,1;	55	Q76I76	54	61	0				-1.96946	1
25885	115.07	865.388	865.731	3	865.733	-2.30875	2594.18	C104H181N18O57	GNLSNSEVKR	G1dEN2GlcNAcK9dE	7	01Y41Y41M(31M)61M(31M21M)61M	24	132.26	N2H6F0S0	N,1;	621	Q03169	620	629	3	BI2,YI3,YI3,	-1.61961			1
26164	114.83	919.744	919.744	3	919.751	-7.58736	2756.23	C110H191N18O62	GNLSNSEVKR	G1dEN2GlcNAcK9dE	5	01Y41Y41M(31M)61M(31M21M)61M21M	24	173.61	N2H7F0S0	N,1;	621	Q03169	620	629	3	YI3,YI3,YI3,	-1.72899	-1.8517	-1.92092	3
25885	115.07	865.388	865.731	3	865.733	-2.30875	2594.18	C104H181N18O57	GNLSNSEVKR	G1dEN2GlcNAcK9dE	7	01Y41Y41M(31M21M)61M(31M)61M	23	118.15	N2H6F0S0	N,1;	621	Q03169	620	629	2	BI2,YI3,	-1.61961			1
26016	114.57	918.115	919.745	3	919.751	-6.85739	2756.23	C110H191N18O62	GNLSNSEVKR	G1dEN2GlcNAcK9dE	5	01Y41Y41M(31M21M)61M(31M21M)61M	31	143.11	N2H7F0S0	N,1;	621	Q03169	620	629	2	BI2,YI3,		-1.8517	-1.73933	2
25778	114.59	919.745	919.744	3	919.751	-7.32192	2756.23	C110H191N18O62	GNLSNSEVKR	G1dEN2GlcNAcK9dE	5	01Y41Y41M(31M21M21M)61M(31M)61M	24	129.54	N2H7F0S0	N,1;	621	Q03169	620	629	4	BI2,BIII3,BI2,BIII3,YI3,YIII3,YI3,YIII3,	-1.72899			1
27342	121.63	1231.5	1232.75	4	1232.77	-13.821	4926.04	C193H318N33O111Ct4	GNNFSGQEASRQLFR	G1dEN3GlcNAc	6	01Y41Y41M(31M(21Y(31F)41L31Y41L)41Y41L31Y41L)61M61Y41L32S	40	68.78	N7H8F1S1	N,1;	31	Q96LW9	29	43	0		-1.64559			1
27342	121.63	1231.5	1232.75	4	1232.77	-13.821	4926.04	C193H318N33O111Ct4	GNNFSGQEASRQLFR	G1dEN3GlcNAc	6	01Y41Y41M(31M41Y41L)61M(21Y(31F)41L31Y41L32S)61Y41L31Y41L	35	70.38	N7H8F1S1	N,1;	31	Q96LW9	29	43	0		-1.64559			1
27825	122.19	1448.6	1448.27	3	1448.28	-6.18061	4340.81	C170H279N32O95Ct4	GNNFSGQEASRQLFR	G1dEN3GlcNAc	5	01Y41Y41M(31M41Y41L31Y41L32S)61M61Y41L32S	33	108.27	N5H6F0S2	N,2;	31	Q96LW9	29	43	4	03AI5,03AII5,35AI5,35AII5,BII5,YII4,	1.19882		1.26593	2
27825	122.19	1448.6	1448.27	3	1448.28	-6.18061	4340.81	C170H279N32O95Ct4	GNNFSGQEASRQLFR	G1dEN3GlcNAc	5	01Y41Y41M(31M41Y41L32S)61M(21Y41L32S)61Y41L	30	89.08	N5H6F0S2	N,2;	31	Q96LW9	29	43	0		1.19882		1.26593	2
28149	123.58	1202.26	1202.26	4	1202.26	-0.714494	4804.01	C188H316N31O107S1Ct4	GNNLTQSCPNATSVFVR	G1dEC8CamN10GlcNAc	8	01Y41Y41M(31M(21Y(31F)41L31Y(31F)41L32S)41Y(31F)41L)61M61M	30	69.85	N5H7F3S1	N,1;	422	Q86W28	413	429	1	YII3,			0.742193	1
28169	123.67	1193.76	1194.27	4	1194.26	9.17193	4771.99	C186H312N33O105S1Ct4	GNNLTQSCPNATSVFVR	G1dEC8CamN10GlcNAc	5	01Y41Y41M(31M(21Y41L31Y41L)41Y41L31Y)61M61Y41L32S	47	76.8	N7H7F0S1	N,0;	422	Q86W28	413	429	2	ZII3,YII3,			-0.11622	1
28149	123.58	1202.26	1202.51	4	1202.51	-0.026793	4805	C187H315N32O107S1Ct4	GNNLTQSCPNATSVFVR	G1dEC8CamN10GlcNAc	8	01Y41Y41M(31M41Y41L)61M(21Y41L31Y41L31L)61Y41L31Y41L	36	72.96	N7H9F0S0	N,1;	422	Q86W28	413	429	0				-0.0406871	1
28149	123.58	1202.26	1202.26	4	1202.26	-0.714494	4804.01	C188H316N31O107S1Ct4	GNNLTQSCPNATSVFVR	G1dEN3GlcNAcC8Cam	8	01Y41Y41M(31M(21Y(31F)41L31Y(31F)41L32S)41Y(31F)41L)61M61M	30	69.85	N5H7F3S1	N,1;	415	Q86W28	413	429	1	YII3,			0.742193	1
28169	123.67	1193.76	1194.27	4	1194.26	9.17193	4771.99	C186H312N33O105S1Ct4	GNNLTQSCPNATSVFVR	G1dEN3GlcNAcC8Cam	5	01Y41Y41M(31M(21Y41L31Y41L)41Y41L31Y)61M61Y41L32S	47	76.8	N7H7F0S1	N,0;	415	Q86W28	413	429	2	ZII3,YII3,			-0.11622	1
28377	124.57	1033.7	1033.95	4	1033.95	3.04106	4130.77	C162H273N30O88S1Ct4	GNNLTQSCPNATSVFVR	G1dEN3GlcNAcC8Cam	5	01Y41Y41M(31M21Y(31F)41L21F)61M61Y41L32S	30	70.35	N4H5F2S1	N,1;	415	Q86W28	413	429	3	25AII3,BII3,13AII4,			1.86595	1
28149	123.58	1202.26	1202.51	4	1202.51	-0.026793	4805	C187H315N32O107S1Ct4	GNNLTQSCPNATSVFVR	G1dEN3GlcNAcC8Cam	8	01Y41Y41M(31M41Y41L)61M(21Y41L31Y41L31L)61Y41L31Y41L	36	72.96	N7H9F0S0	N,1;	415	Q86W28	413	429	0				-0.0406871	1
17803	79.38	965.101	964.099	3	964.093	5.71924	2889.26	C108H194N17O66Ct8	GNRTENFTK	G1dEN2GlcNAcK9dE	6	01Y41Y41M(31M21M)61M(31M21M)61M21M	35	252.84	N2H8F0S0	N,0;	564	Q9NVV4	563	571	4	04AI4,YI3,YI3,YI3,	3.57505	3.54558	3.30319	3
17803	79.38	965.101	964.099	3	964.093	5.71924	2889.26	C108H194N17O66Ct8	GNRTENFTK	G1dEN2GlcNAcK9dE	6	01Y41Y41M(31M21M21M)61M(31M21M)61M	34	240.21	N2H8F0S0	N,0;	564	Q9NVV4	563	571	0		3.57505	3.54558	3.30319	3
17726	79.14	1018.78	1018.12	3	1018.11	4.12261	3051.31	C114H204N17O71Ct8	GNRTENFTK	G1dEN2GlcNAcK9dE	7	01Y41Y41M(31M21M21M)61M(31M21M)61M21M	41	280.7	N2H9F0S0	N,0;	564	Q9NVV4	563	571	0			2.65032	2.31602	2
17726	79.14	1018.78	1018.12	3	1018.11	4.12261	3051.31	C114H204N17O71Ct8	GNRTENFTK	G1dEN2GlcNAcK9dE	7	01Y41Y41M(31M21M21M31G)61M(31M21M)61M	40	275.7	N2H9F0S0	N,0;	564	Q9NVV4	563	571	0			2.65032	2.31602	2
17803	79.38	965.101	964.099	3	964.093	5.71924	2889.26	C108H194N17O66Ct8	GNRTENFTK	G1dEN6GlcNAcK9dE	6	01Y41Y41M(31M21M)61M(31M21M)61M21M	35	252.84	N2H8F0S0	N,0;	568	Q9NVV4	563	571	4	04AI4,YI3,YI3,YI3,	3.57505	3.54558	3.30319	3
17803	79.38	965.101	964.099	3	964.093	5.71924	2889.26	C108H194N17O66Ct8	GNRTENFTK	G1dEN6GlcNAcK9dE	6	01Y41Y41M(31M21M21M)61M(31M21M)61M	34	240.21	N2H8F0S0	N,0;	568	Q9NVV4	563	571	0		3.57505	3.54558	3.30319	3
17726	79.14	1018.78	1018.12	3	1018.11	4.12261	3051.31	C114H204N17O71Ct8	GNRTENFTK	G1dEN6GlcNAcK9dE	7	01Y41Y41M(31M21M21M)61M(31M21M)61M21M	41	280.7	N2H9F0S0	N,0;	568	Q9NVV4	563	571	0			2.65032	2.31602	2
17726	79.14	1018.78	1018.12	3	1018.11	4.12261	3051.31	C114H204N17O71Ct8	GNRTENFTK	G1dEN6GlcNAcK9dE	7	01Y41Y41M(31M21M21M31G)61M(31M21M)61M	40	275.7	N2H9F0S0	N,0;	568	Q9NVV4	563	571	0			2.65032	2.31602	2
26273	116.87	1207.84	1206.84	3	1206.83	4.92687	3617.48	C137H230N27O82Ct4	GNSSSYRGPGQSR	G1dEN2GlcNAc	10	01Y41Y41M(31M)61M(21Y41L32S)61Y41L32S	36	122.47	N4H5F0S2	N,1;	1016	P49750	1015	1027	0		1.11793		1.28323	2
26185	114.92	1425.57	1425.92	3	1425.91	8.75156	4273.71	C162H270N29O100Ct4	GNSSSYRGPGQSR	G1dEN2GlcNAc	7	01Y41Y41M(31M41Y41L32S)61M(21Y41L32S)61Y41L32S	35	102.42	N5H6F0S3	N,1;	1016	P49750	1015	1027	0				1.48907	1
26273	116.87	1207.84	1206.84	3	1206.83	4.92687	3617.48	C137H230N27O82Ct4	GNSSSYRGPGQSR	G1dEN2GlcNAc	10	01Y41Y41M(31M41Y41L32S)61M61Y41L32S	39	134.68	N4H5F0S2	N,1;	1016	P49750	1015	1027	0		1.11793		1.56788	2
28013	122.99	1099.43	1099.68	4	1099.68	3.07519	4393.68	C167H278N19O112Ct4	GNYSER	G1dEN2GlcNAc	5	01Y(61F)41Y41M(31M(21Y41L31Y41L32S)41Y41L31Y41L32S)(41Y)61M(31M)61M	41	89.01	N7H9F1S2	N,0;	39	P04908	38	43	0				1.38208	1
27980	122.86	1454.61	1453.94	3	1453.93	5.6523	4357.77	C173H278N31O98	GPHHLDNSSPGPGSEAR	G1dEN7GlcNAc	6	01Y(61F)41Y41M(31M41Y41L31Y41L32S)(41Y)61M(31M)61M	29	105.49	N5H7F1S1	N,0;	389	Q8WWM7	383	399	1	35XIII4,		-2.77252	-2.78135	2
28370	124.95	1228.86	1229.19	3	1229.18	8.34784	3684.53	C147H235N30O79	GPHHLDNSSPGPGSEAR	G1dEN7GlcNAc	5	01Y41Y41M(31M)61M(21Y41L32S)61Y41L	32	105.3	N4H5F0S1	N,0;	389	Q8WWM7	383	399	2	BI3,YI3,		-2.54672		1
28265	124.5	1325.22	1326.56	3	1326.55	7.0841	3975.62	C158H252N31O87	GPHHLDNSSPGPGSEAR	G1dEN7GlcNAc	6	01Y41Y41M(31M)61M(21Y41L32S)61Y41L32S	36	92.74	N4H5F0S2	N,0;	389	Q8WWM7	383	399	4	01AIII1,BIII1,ZI3,YI3,		-2.9418		1
17836	80.48	1266.85	1266.85	3	1266.85	1.48487	3797.54	C150H242N27O86	GPHHLDNSSPGPGSEAR	G1dEN7GlcNAc	5	01Y41Y41M(31M21M21M31G)61M(31M21M)61M21M	37	236.81	N2H10F0S0	N,1;	389	Q8WWM7	383	399	0		-1.66168	-1.29931		2
17836	80.48	1266.85	1266.85	3	1266.85	1.48487	3797.54	C150H242N27O86	GPHHLDNSSPGPGSEAR	G1dEN7GlcNAc	5	01Y41Y41M(31M21M21M31G31G)61M(31M21M)61M	35	224.59	N2H10F0S0	N,1;	389	Q8WWM7	383	399	0		-1.66168	-1.29931		2
27980	122.86	1454.61	1453.94	3	1453.93	5.6523	4357.77	C173H278N31O98	GPHHLDNSSPGPGSEAR	G1dEN7GlcNAc	6	01Y41Y41M(31M21Y(31F)41L31Y41L31L)61M61Y41L32S	33	114.73	N5H7F1S1	N,0;	389	Q8WWM7	383	399	1	YII3,		-2.77252	-2.78135	2
27648	122.97	1544.96	1545.63	3	1545.63	0.432838	4632.87	C184H295N32O105	GPHHLDNSSPGPGSEAR	G1dEN7GlcNAc	5	01Y41Y41M(31M41Y41L)61M(21Y(31F)41L32S)61Y(31F)41L32S	39	95.51	N5H6F2S2	N,0;	389	Q8WWM7	383	399	0		-3.41449	-3.30607		2
27795	123.58	1086.2	1086.46	4	1086.45	7.937	4340.76	C172H275N32O97	GPHHLDNSSPGPGSEAR	G1dEN7GlcNAc	5	01Y41Y41M(31M41Y41L)61M(21Y41L32S)61Y41L32S	31	97.5	N5H6F0S2	N,0;	389	Q8WWM7	383	399	1	CIII3,	-2.95608	-2.97958		2
28370	124.95	1228.86	1229.19	3	1229.18	8.34784	3684.53	C147H235N30O79	GPHHLDNSSPGPGSEAR	G1dEN7GlcNAc	5	01Y41Y41M(31M41Y41L)61M61Y41L32S	37	126.66	N4H5F0S1	N,0;	389	Q8WWM7	383	399	2	CII3,35AI5,		-2.54672		1
27767	122.33	1448.93	1448.27	3	1448.26	7.80032	4340.76	C172H275N32O97	GPHHLDNSSPGPGSEAR	G1dEN7GlcNAc	5	01Y41Y41M(31M41Y41L31Y41L32S)61M61Y41L32S	37	147.93	N5H6F0S2	N,0;	389	Q8WWM7	383	399	0		-2.8835	-2.58258	-2.6617	3
27767	122.33	1448.93	1448.27	3	1448.26	7.80032	4340.76	C172H275N32O97	GPHHLDNSSPGPGSEAR	G1dEN7GlcNAc	5	01Y41Y41M(31M41Y41L32S)61M(21Y41L32S)61Y41L	39	139.55	N5H6F0S2	N,0;	389	Q8WWM7	383	399	0		-2.8835	-2.58258	-2.6617	3
27648	122.97	1544.96	1545.3	3	1545.29	4.57569	4631.85	C183H292N33O105	GPHHLDNSSPGPGSEAR	G1dEN7GlcNAc	5	01Y41Y41M(31M41Y41L32S)61M(21Y41L32S)61Y41L32S	42	142.71	N5H6F0S3	N,0;	389	Q8WWM7	383	399	0		-2.73698	-2.7179	-2.66559	3
28244	124.41	1326.22	1326.56	3	1326.55	6.99208	3975.62	C158H252N31O87	GPHHLDNSSPGPGSEAR	G1dEN7GlcNAc	5	01Y41Y41M(31M41Y41L32S)61M61Y41L32S	38	110.28	N4H5F0S2	N,0;	389	Q8WWM7	383	399	4	03AI5,BI4,BII4,35AI5,YI3,YII3,		-3.31617		1
28061	123.59	1597	1597.67	3	1597.67	-2.09827	4789	C186H315N34O103S2Ct4	GPIRDTLQNCCPLPAR	G1dEN9GlcNAcC10CamC11Cam	5	01Y41Y41M(31M41Y41L32S)61M(21Y41L32S)61Y41L32S	54	97.09	N5H6F0S3	N,1;	360	Q5T124	352	367	1	YI6,YII6,YIII6,		-0.110751		1
23752	104.17	1114.47	1114.47	3	1114.46	10.3116	3340.36	C132H223N18O76S2	GPLNLCEACDSK	G1dEN4GlcNAcC6CamC9CamK12dE	5	01Y41Y41M(31M21M21M)61M(31M21M)61M21M	35	142.11	N2H9F0S0	N,1;	44	O94827	41	52	3	45AI3,04AI4,45AI4,			-1.82273	1
23752	104.17	1114.47	1114.47	3	1114.46	10.3116	3340.36	C132H223N18O76S2	GPLNLCEACDSK	G1dEN4GlcNAcC6CamC9CamK12dE	5	01Y41Y41M(31M21M21M31G)61M(31M21M)61M	34	146.07	N2H9F0S0	N,1;	44	O94827	41	52	0				-1.82273	1
28555	126.89	1105.93	1106.94	4	1106.94	4.25851	4422.72	C171H285N22O109S1	GPNVCGSR	G1dEN3GlcNAcC5Cam	5	01Y(61F)41Y41M(31M41Y41L31Y41L)61M(21Y41L31Y41L32S)61Y41L31Y41L	41	74.48	N8H9F1S1	N,1;	87	P35556	85	92	0		-1.14084			1
28277	124.14	1134	1133.5	4	1133.49	5.78789	4528.93	C183H299N32O99	GPPPEADLPRSPGNLTER	G1dEN14GlcNAc	5	01Y41Y41M(31M(21Y41L32S)41Y41L32S)(41Y)61M61M	29	87.15	N5H6F0S2	N,0;	168	Q9H0F6	155	172	0				-1.78103	1
28565	125.78	1389.95	1389.28	3	1389.27	6.45248	4163.8	C169H276N31O89	GPPPEADLPRSPGNLTER	G1dEN14GlcNAc	5	01Y41Y41M(31M)61M(21Y41L32S)61Y41L32S	35	164.43	N4H5F0S2	N,0;	168	Q9H0F6	155	172	1	YIII3,		-1.97171		1
28094	124.92	1609.03	1608.35	3	1608.36	-4.78357	4821.05	C195H319N32O107	GPPPEADLPRSPGNLTER	G1dEN14GlcNAc	5	01Y41Y41M(31M21Y(31F)41L21F)61M(21Y41L32S)61Y41L32S	33	127.59	N5H6F2S2	N,0;	168	Q9H0F6	155	172	1	YIII4,	-2.54792			1
28094	124.92	1609.03	1608.35	3	1608.36	-4.78357	4821.05	C195H319N32O107	GPPPEADLPRSPGNLTER	G1dEN14GlcNAc	5	01Y41Y41M(31M21Y(31F)41L31Y(31F)41L32S)61M61Y41L32S	39	121.09	N5H6F2S2	N,0;	168	Q9H0F6	155	172	1	YII4,	-2.54792			1
28214	125.44	1133.5	1133.5	4	1133.49	6.32636	4528.93	C183H299N32O99	GPPPEADLPRSPGNLTER	G1dEN14GlcNAc	6	01Y41Y41M(31M41Y41L)61M(21Y41L32S)61Y41L32S	39	134.1	N5H6F0S2	N,0;	168	Q9H0F6	155	172	0		-2.09916	-2.21207	-1.78103	3
28100	124.94	1413.96	1413.96	3	1413.95	6.61589	4237.84	C172H282N31O91	GPPPEADLPRSPGNLTER	G1dEN14GlcNAc	5	01Y41Y41M(31M41Y41L)61M61Y41L31Y41L32S	38	143.99	N5H6F0S1	N,0;	168	Q9H0F6	155	172	0		-1.5141			1
28369	124.54	1134.25	1133.75	4	1133.75	1.28294	4529.95	C184H302N31O99	GPPPEADLPRSPGNLTER	G1dEN14GlcNAc	7	01Y41Y41M(31M41Y41L31Y(31F)41L21F)61M61Y41L32S	29	107.74	N5H6F2S1	N,1;	168	Q9H0F6	155	172	0				-2.98916	1
28100	124.94	1413.96	1413.96	3	1413.95	6.61589	4237.84	C172H282N31O91	GPPPEADLPRSPGNLTER	G1dEN14GlcNAc	5	01Y41Y41M(31M41Y41L31Y41L)61M61Y41L32S	41	133.76	N5H6F0S1	N,0;	168	Q9H0F6	155	172	2	02AII5,YII4,	-1.5141			1
28369	124.54	1134.25	1133.75	4	1133.75	1.28294	4529.95	C184H302N31O99	GPPPEADLPRSPGNLTER	G1dEN14GlcNAc	7	01Y41Y41M(31M41Y41L31Y41L32S)61M21Y(31F)41L21F	28	113.62	N5H6F2S1	N,1;	168	Q9H0F6	155	172	0				-2.98916	1
28214	125.44	1133.5	1133.5	4	1133.49	6.32636	4528.93	C183H299N32O99	GPPPEADLPRSPGNLTER	G1dEN14GlcNAc	6	01Y41Y41M(31M41Y41L31Y41L32S)61M61Y41L32S	40	138.5	N5H6F0S2	N,0;	168	Q9H0F6	155	172	0		-2.09916	-2.21207		2
28290	124.2	1608.36	1608.03	3	1608.02	5.6486	4820.03	C194H316N33O107	GPPPEADLPRSPGNLTER	G1dEN14GlcNAc	5	01Y41Y41M(31M41Y41L32S)61M(21Y41L32S)61Y41L32S	40	151.92	N5H6F0S3	N,0;	168	Q9H0F6	155	172	1	YI6,YII6,YIII6,		-1.92836	-2.04087	2
28846	126.5	1374.25	1373.91	3	1373.9	5.57517	4117.69	C166H258N35O86	GRDIGSETEFADDEHSIFGDNESR	G1dEN21GlcNAc	6	01Y41Y41M(31M)61M(31M21M)61M	21	125.15	N2H6F0S0	N,0;	581	Q15858	561	584	2	BI2,YI3,			-1.43494	1
28846	126.5	1374.25	1373.91	3	1373.9	5.57517	4117.69	C166H258N35O86	GRDIGSETEFADDEHSIFGDNESR	G1dEN21GlcNAc	6	01Y41Y41M(31M21M)61M(31M)61M	22	136	N2H6F0S0	N,0;	581	Q15858	561	584	3	BI2,YI3,YI3,			-1.43494	1
26711	118.86	1044.48	1044.48	3	1044.48	2.73214	3130.42	C123H213N20O66Ct8	GRDIYTFDGALNK	G1dEN12GlcNAcK13dE	7	01Y41Y41M(31M)61M(31M21M)61M21M	28	168.48	N2H7F0S0	N,1;	73	Q08722	62	74	3	YI3,YI3,35XI4,	1.81454			1
26711	118.86	1044.48	1044.48	3	1044.48	2.73214	3130.42	C123H213N20O66Ct8	GRDIYTFDGALNK	G1dEN12GlcNAcK13dE	7	01Y41Y41M(31M21M)61M(31M21M)61M	27	175.27	N2H7F0S0	N,1;	73	Q08722	62	74	3	BI2,YI3,YI3,	1.81454			1
26711	118.86	1044.48	1044.48	3	1044.48	2.73214	3130.42	C123H213N20O66Ct8	GRDIYTFDGALNK	G1dEN12GlcNAcK13dE	7	01Y41Y41M(31M21M21M)61M(31M)61M	29	168.48	N2H7F0S0	N,1;	73	Q08722	62	74	4	BI2,BIII3,BI2,BIII3,YI3,YIII3,YI3,YIII3,	1.81454			1
19628	88.85	1120.91	1120.13	3	1120.12	11.9527	3357.33	C128H210N27O77	GRGGSGGGGGGGGGGYNR	G1dEN17GlcNAc	5	01Y41Y41M(31M21M21M)61M(31M21M)61M21M	23	99.46	N2H9F0S0	N,1;	233	P35637	217	234	2	45AI3,04AI4,	-1.30622	-1.43499		2
19804	88.82	1120.92	1120.13	3	1120.12	9.22822	3357.33	C128H210N27O77	GRGGSGGGGGGGGGGYNR	G1dEN17GlcNAc	7	01Y41Y41M(31M21M21M31G)61M(31M21M)61M	23	110.69	N2H9F0S0	N,1;	233	P35637	217	234	0		-1.30622	-1.4575	-1.42608	3
19628	88.85	1120.91	1120.13	3	1120.12	11.9527	3357.33	C128H210N27O77	GRGGSGGGGGGGGGGYNR	G1dEN17GlcNAc	5	01Y41Y41M(31M21M21M31G31G)61M(31M)61M	22	99.46	N2H9F0S0	N,1;	233	P35637	217	234	0		-1.30622	-1.4575		2
22801	101.43	1048.47	1048.47	3	1048.46	2.54462	3142.37	C128H217N18O69S1	GRLLTFGCNK	G1dEC8CamN9GlcNAcK10dE	5	01Y41Y41M(31M21M21M)61M(31M21M)61M21M	31	106.01	N2H9F0S0	N,2;	624	Q8TD19	616	625	2	45AI3,04AI4,	0.102079			1
22957	101.14	1048.14	1048.47	3	1048.46	1.03106	3142.37	C128H217N18O69S1	GRLLTFGCNK	G1dEC8CamN9GlcNAcK10dE	6	01Y41Y41M(31M21M21M31G)61M(31M21M)61M	38	114.8	N2H9F0S0	N,3;	624	Q8TD19	616	625	0			-0.366617		1
22957	101.14	1048.14	1048.47	3	1048.46	1.03106	3142.37	C128H217N18O69S1	GRLLTFGCNK	G1dEC8CamN9GlcNAcK10dE	6	01Y41Y41M(31M21M21M31G31G)61M(31M)61M	37	105.22	N2H9F0S0	N,3;	624	Q8TD19	616	625	0		0.102079	-0.366617		2
23198	102.15	950.419	950.421	3	950.421	-0.179201	2848.25	C109H195N18O63S1Ct4	GSADNVTVMVVR	G1dEN5GlcNAc	5	01Y41Y41M(31M21M)61M(31M21M)61M	25	80.48	N2H7F0S0	N,2;	382	Q9H0C8	378	389	3	BI2,YI3,YI3,		1.49301		1
25526	113.43	1432.26	1432.26	3	1432.27	-2.63472	4292.78	C172H279N34O88S2	GSCAEPTFTDTGMVAHINNSR	G1dEC3CamN18GlcNAc	5	01Y41Y41M(31M41Y31F)61M(21Y41L)61Y41L	26	206.55	N5H5F1S0	N,1;	43	Q9UMQ6	26	46	0		-2.5177			1
25526	113.43	1432.26	1432.26	3	1432.27	-2.63472	4292.78	C172H279N34O88S2	GSCAEPTFTDTGMVAHINNSR	G1dEC3CamN18GlcNAc	5	01Y41Y41M(31M41Y41L)61M(21Y41L)61Y31F	26	213.55	N5H5F1S0	N,1;	43	Q9UMQ6	26	46	0		-2.5177			1
20012	89.67	1203.5	1204	2	1204	3.11025	2405.99	C93H161N12O60	GSNLTR	G1dEN3GlcNAc	6	01Y41Y41M(31M21M)61M(31M21M)61M21M	24	101.25	N2H8F0S0	N,0;	394	Q3KNS6	392	397	3	04AI4,YI3,YI3,			-1.06666	1
19972	89.6	1204.51	1204.01	2	1204	3.61718	2405.99	C93H161N12O60	GSNLTR	G1dEN3GlcNAc	6	01Y41Y41M(31M21M21M)61M(31M21M)61M	26	129.7	N2H8F0S0	N,1;	394	Q3KNS6	392	397	0			-1.84207	-1.06666	2
19972	89.6	1204.51	1204.01	2	1204	3.61718	2405.99	C93H161N12O60	GSNLTR	G1dEN3GlcNAc	6	01Y41Y41M(31M21M21M31G)61M(31M)61M	26	131.86	N2H8F0S0	N,1;	394	Q3KNS6	392	397	0			-1.84207		1
19462	87.12	967.086	967.414	3	967.413	1.47462	2899.22	C114H192N19O67	GSRTNLSYSR	G1dEN5GlcNAc	5	01Y41Y41M(31M21M)61M(31M21M)61M21M	36	243.49	N2H8F0S0	N,1;	416	Q9BYW2	412	421	3	45AI3,YI3,YI3,			0.17908	1
19462	87.12	967.086	967.414	3	967.413	1.47462	2899.22	C114H192N19O67	GSRTNLSYSR	G1dEN5GlcNAc	5	01Y41Y41M(31M21M21M)61M(31M21M)61M	34	241.08	N2H8F0S0	N,1;	416	Q9BYW2	412	421	0		0.0473194		0.17908	2
19396	86.81	1022.44	1022.76	3	1022.77	-4.58191	3065.29	C116H202N19O72Ct4	GSRTNLSYSR	G1dEN5GlcNAc	6	01Y41Y41M(31M21M21M)61M(31M21M)61M21M	32	120.97	N2H9F0S0	N,1;	416	Q9BYW2	412	421	1	04AI4,			0.239818	1
19254	87.12	967.414	967.413	3	967.413	-0.102654	2899.22	C114H192N19O67	GSRTNLSYSR	G1dEN5GlcNAc	6	01Y41Y41M(31M21M21M31G)61M(31M)61M	27	188.39	N2H8F0S0	N,0;	416	Q9BYW2	412	421	0		0.0473194			1
19396	86.81	1022.44	1022.76	3	1022.77	-4.58191	3065.29	C116H202N19O72Ct4	GSRTNLSYSR	G1dEN5GlcNAc	6	01Y41Y41M(31M21M21M31G)61M(31M21M)61M	27	100.21	N2H9F0S0	N,1;	416	Q9BYW2	412	421	0				0.239818	1
28216	125.45	1060.47	1060.72	4	1060.72	1.53502	4237.86	C167H282N35O86S1Ct4	GSSNTTECVPVPTSEHVAEIVGR	G1dEN4GlcNAcC8Cam	7	01Y41Y41M(31M)(41Y)61M61Y41L32S	18	71.35	N4H4F0S1	N,3;	131	A1L020	128	150	0		1.05207			1
28497	125.07	1060.47	1060.72	4	1060.72	-0.306292	4237.86	C167H282N35O86S1Ct4	GSSNTTECVPVPTSEHVAEIVGR	G1dEN4GlcNAcC8Cam	5	01Y41Y41M(31M41Y)61M61Y41L32S	27	78.86	N4H4F0S1	N,1;	131	A1L020	128	150	3	03AI5,35AI5,YII3,	1.05207		0.96689	2
40844	174.58	1413.14	1413.14	4	1413.15	-2.57128	5646.56	C232H382N43O114Ct4	GTEWLVNSSRILIWEDGSLEINNITR	G1dEN23GlcNAc	5	01Y41Y41M(31M41Y41L31Y(31F)41L21F)61M61Y41L32S	29	102.51	N5H6F2S1	N,2;	473	Q12860	451	476	0				1.39711	1
40844	174.58	1413.14	1412.9	4	1412.89	3.72115	5645.53	C231H379N44O114Ct4	GTEWLVNSSRILIWEDGSLEINNITR	G1dEN23GlcNAc	5	01Y41Y41M(31M41Y41L31Y41L32S)61M61Y41L32S	38	132.64	N5H6F0S2	N,2;	473	Q12860	451	476	0				1.75782	1
27585	121.14	1206.88	1207.21	3	1207.22	-7.72648	3618.64	C136H249N24O81Ct8	GTLSSIIQNNSDTRK	G1dEN9GlcNAcK15dE	5	01Y41Y41M(31M21M21M)61M(31M21M)61M21M	38	210.61	N2H9F0S0	N,1;	1110	Q8TEP8	1102	1116	1	04AI4,			3.02193	1
27585	121.14	1206.88	1207.21	3	1207.22	-7.72648	3618.64	C136H249N24O81Ct8	GTLSSIIQNNSDTRK	G1dEN9GlcNAcK15dE	5	01Y41Y41M(31M21M21M31G)61M(31M21M)61M	38	212.81	N2H9F0S0	N,1;	1110	Q8TEP8	1102	1116	0				3.02193	1
20145	90.29	1182.84	1182.84	3	1182.84	-3.44179	3545.51	C150H234N21O76	GTYHNKSFFTDDDK	G1dEN5GlcNAcK6dEK14dE	5	01Y41Y41M(31M21M21M)61M(31M21M)61M	27	159.93	N2H8F0S0	N,0;	174	P52566	170	183	0				-1.05035	1
20145	90.29	1182.84	1182.84	3	1182.84	-3.44179	3545.51	C150H234N21O76	GTYHNKSFFTDDDK	G1dEN5GlcNAcK6dEK14dE	5	01Y41Y41M(31M21M21M31G)61M(31M)61M	27	157.77	N2H8F0S0	N,0;	174	P52566	170	183	1	12AIII4,			-1.05035	1
28083	123.3	1199	1198.51	4	1198.51	1.65692	4789	C194H311N32O101S1Ct4	GWRLFNCSASLDWPR	G1dEN6GlcNAcC7Cam	5	01Y41Y41M(31M41Y41L)61M(21Y(31F)41L31Y41L)61Y41L31Y41L	32	71.16	N7H8F1S0	N,1;	455	Q9Y4W2	450	464	0				0.0625082	1
28149	123.58	1202.26	1202.51	4	1202.51	1.18651	4805	C194H311N32O102S1Ct4	GWRLFNCSASLDWPR	G1dEN6GlcNAcC7Cam	6	01Y41Y41M(31M41Y41L)61M(21Y41L31Y41L31L)61Y41L31Y41L	34	68.31	N7H9F0S0	N,2;	455	Q9Y4W2	450	464	0				-0.0406871	1
28083	123.3	1199	1198.51	4	1198.51	1.65692	4789	C194H311N32O101S1Ct4	GWRLFNCSASLDWPR	G1dEN6GlcNAcC7Cam	5	01Y41Y41M(31M41Y41L31Y41L)61M(21Y41L31Y41L)61Y(31F)41L	30	69.48	N7H8F1S0	N,1;	455	Q9Y4W2	450	464	0				0.0625082	1
17897	79.93	1248.53	1248.53	3	1248.54	-4.64853	3742.59	C152H241N28O77Ct4	GYAFVHFQNQSAADR	G1dEN9GlcNAc	5	01Y(61F)41Y41M(31M41Y)61M(21Y41L)61Y41L	28	166.98	N5H5F1S0	N,1;	146	P0CB38	138	152	0			1.09614		1
17627	79.51	1008.67	1009.68	4	1009.68	-2.72679	4033.69	C163H258N29O85Ct4	GYAFVHFQNQSAADR	G1dEN9GlcNAc	5	01Y(61F)41Y41M(31M41Y)61M61Y41L31Y41L32S	28	139.61	N5H5F1S1	N,1;	146	P0CB38	138	152	0		1.11909			1
17897	79.93	1248.53	1248.53	3	1248.54	-4.64853	3742.59	C152H241N28O77Ct4	GYAFVHFQNQSAADR	G1dEN9GlcNAc	5	01Y(61F)41Y41M(31M41Y41L)61M(21Y41L)61Y	29	162.18	N5H5F1S0	N,1;	146	P0CB38	138	152	0			1.09614		1
18083	80.67	1265.52	1266.85	3	1266.86	-3.9685	3797.56	C152H242N25O83Ct4	GYAFVHFQNQSAADR	G1dEN9GlcNAc	5	01Y41Y41M(31M21M21M31G)61M(31M21M)61M21M	32	134.68	N2H10F0S0	N,0;	146	P0CB38	138	152	0				0.222822	1
18083	80.67	1265.52	1266.85	3	1266.86	-3.9685	3797.56	C152H242N25O83Ct4	GYAFVHFQNQSAADR	G1dEN9GlcNAc	5	01Y41Y41M(31M21M21M31G31G)61M(31M21M)61M	30	136.94	N2H10F0S0	N,0;	146	P0CB38	138	152	0				0.222822	1
17627	79.51	1008.67	1009.68	4	1009.68	-2.72679	4033.69	C163H258N29O85Ct4	GYAFVHFQNQSAADR	G1dEN9GlcNAc	5	01Y41Y41M(31M41Y)61M61Y(31F)41L31Y41L32S	29	137.4	N5H5F1S1	N,1;	146	P0CB38	138	152	0		1.11909			1
27804	122.1	1447.93	1448.27	3	1448.27	3.61517	4340.78	C174H275N30O94Ct4	GYAFVHFQNQSAADR	G1dEN9GlcNAc	6	01Y41Y41M(31M41Y41L31Y41L32S)61M61Y41L32S	41	101.76	N5H6F0S2	N,0;	146	P0CB38	138	152	4	35AI5,35AII5,03XII4,14XII4,YII4,14XII5,	1.19882		1.26251	2
27804	122.1	1447.93	1448.27	3	1448.27	3.61517	4340.78	C174H275N30O94Ct4	GYAFVHFQNQSAADR	G1dEN9GlcNAc	6	01Y41Y41M(31M41Y41L32S)61M(21Y41L32S)61Y41L	39	87	N5H6F0S2	N,0;	146	P0CB38	138	152	0		1.19882		1.26251	2
16381	72.78	1327.53	1326.86	3	1326.87	-4.20467	3976.59	C164H255N20O92	GYNVTYWR	G1dEN3GlcNAc	5	01Y41Y41M(31M21Y(31F)41L31Y(31F)41L32S)61M61Y41L32S	34	95.66	N5H6F2S2	N,1;	849	P32004	847	854	1	YII4,			-3.84402	1
16358	72.67	1326.87	1326.53	3	1326.53	0.988293	3975.57	C163H252N21O92	GYNVTYWR	G1dEN3GlcNAc	5	01Y41Y41M(31M41Y41L32S)61M(21Y41L32S)61Y41L32S	48	198.41	N5H6F0S3	N,1;	849	P32004	847	854	1	YI5,YII5,YIII5,			-2.95684	1
26711	118.86	1044.48	1044.48	3	1044.47	9.7041	3130.4	C118H213N22O66S1Ct8	GYTGANQSRMAVSK	G1dEN6GlcNAcK14dE	6	01Y41Y41M(31M)61M(31M21M)61M21M	27	173.76	N2H7F0S0	N,1;	85	Q5VTH9	80	93	2	YI3,YI3,	1.81454			1
26711	118.86	1044.48	1044.48	3	1044.47	9.7041	3130.4	C118H213N22O66S1Ct8	GYTGANQSRMAVSK	G1dEN6GlcNAcK14dE	6	01Y41Y41M(31M21M)61M(31M21M)61M	28	180.55	N2H7F0S0	N,1;	85	Q5VTH9	80	93	4	BI2,YI3,35XI3,YI3,	1.81454			1
26711	118.86	1044.48	1044.48	3	1044.47	9.7041	3130.4	C118H213N22O66S1Ct8	GYTGANQSRMAVSK	G1dEN6GlcNAcK14dE	6	01Y41Y41M(31M21M21M)61M(31M)61M	29	173.76	N2H7F0S0	N,1;	85	Q5VTH9	80	93	4	BI2,BIII3,BI2,BIII3,YI3,YIII3,YI3,YIII3,	1.81454			1
36542	158.98	1319.58	1320.18	5	1320.18	0.381785	6593.84	C265H431N50O134S1Ct8	GYVNHSLSVFHTKDFQDPDGIEGSENVTLCR	G1dEK13dEN26GlcNAcC30Cam	9	01Y41Y41M(31M41Y(31F)41L31Y41L32S)61M61Y41L31Y41L31L	29	79.19	N6H8F1S1	N,2;	674	A1A5B4	649	679	0		2.31582			1
37072	159.12	1315.97	1316.77	5	1316.77	-3.3316	6576.83	C264H428N51O133S1Ct8	GYVNHSLSVFHTKDFQDPDGIEGSENVTLCR	G1dEK13dEN26GlcNAcC30Cam	7	01Y41Y41M(31M41Y41L31Y41L)61M(21Y41L32S)61Y41L32S	44	74.58	N6H7F0S2	N,2;	674	A1A5B4	649	679	0				3.50384	1
37072	159.12	1315.97	1316.97	5	1316.98	-7.21223	6577.85	C265H431N50O133S1Ct8	GYVNHSLSVFHTKDFQDPDGIEGSENVTLCR	G1dEK13dEN26GlcNAcC30Cam	7	01Y41Y41M(31M41Y41L31Y41L)61M21Y(31F)41L31Y(31F)41L32S	37	78.61	N6H7F2S1	N,2;	674	A1A5B4	649	679	0				4.1481	1
36542	158.98	1319.58	1320.18	5	1320.18	0.381785	6593.84	C265H431N50O134S1Ct8	GYVNHSLSVFHTKDFQDPDGIEGSENVTLCR	G1dEK13dEN26GlcNAcC30Cam	9	01Y41Y41M(31M41Y41L31Y41L31L)61M(21Y41L32S)61Y(31F)41L	27	76.93	N6H8F1S1	N,2;	674	A1A5B4	649	679	0		2.31582			1
22957	101.14	1048.14	1048.47	3	1048.47	-1.06057	3142.38	C129H217N16O72	GYVNNTTVAVK	G1dEN4GlcNAcK11dE	5	01Y41Y41M(31M21M21M)61M(31M21M)61M21M	40	107.24	N2H9F0S0	N,0;	206	Q9NWZ3	203	213	3	45AI3,02AI3,04AI4,	0.102079	-0.366617		2
22957	101.14	1048.14	1048.47	3	1048.47	-1.06057	3142.38	C129H217N16O72	GYVNNTTVAVK	G1dEN4GlcNAcK11dE	5	01Y41Y41M(31M21M21M31G31G)61M(31M)61M	37	109.16	N2H9F0S0	N,0;	206	Q9NWZ3	203	213	0		0.102079	-0.366617		2
22957	101.14	1048.14	1048.47	3	1048.47	-1.06057	3142.38	C129H217N16O72	GYVNNTTVAVK	G1dEN5GlcNAcK11dE	5	01Y41Y41M(31M21M21M)61M(31M21M)61M21M	40	107.24	N2H9F0S0	N,0;	207	Q9NWZ3	203	213	3	45AI3,02AI3,04AI4,	0.102079	-0.366617		2
22957	101.14	1048.14	1048.47	3	1048.47	-1.06057	3142.38	C129H217N16O72	GYVNNTTVAVK	G1dEN5GlcNAcK11dE	5	01Y41Y41M(31M21M21M31G31G)61M(31M)61M	37	109.16	N2H9F0S0	N,0;	207	Q9NWZ3	203	213	0		0.102079	-0.366617		2
17892	79.78	1172.63	1172.15	3	1172.15	1.01891	3513.42	C141H222N25O78	GYYNQSEDGSHTLQR	G1dEN4GlcNAc	14	01Y41Y41M(31M21M)61M(31M21M)61M21M	30	254.58	N2H8F0S0	N,0;	110	P10321	107	121	3	04AI4,YI3,YI3,	-0.452179	-0.428948	0.591919	3
17892	79.78	1172.63	1172.15	3	1172.15	1.01891	3513.42	C141H222N25O78	GYYNQSEDGSHTLQR	G1dEN4GlcNAc	14	01Y41Y41M(31M21M21M)61M(31M21M)61M	28	218.41	N2H8F0S0	N,0;	110	P10321	107	121	0		-0.452179	-0.428948	0.591919	3
17830	79.5	1226.16	1226.16	3	1226.16	1.04513	3675.47	C147H232N25O83	GYYNQSEDGSHTLQR	G1dEN4GlcNAc	21	01Y41Y41M(31M21M21M)61M(31M21M)61M21M	35	333	N2H9F0S0	N,6;	110	P10321	107	121	1	04AI4,	-0.0919511	-0.287562	-0.291968	3
17809	79.52	1172.15	1173.49	3	1173.48	1.81973	3517.43	C137H222N25O78Ct4	GYYNQSEDGSHTLQR	G1dEN4GlcNAc	12	01Y41Y41M(31M21M21M31G)61M(31M)61M	23	107.42	N2H8F0S0	N,0;	110	P10321	107	121	0			0.318697		1
17795	79.34	1281.52	1281.52	3	1281.52	0.564876	3841.54	C149H242N25O88Ct4	GYYNQSEDGSHTLQR	G1dEN4GlcNAc	19	01Y41Y41M(31M21M21M31G)61M(31M21M)61M21M	38	285.41	N2H10F0S0	N,2;	110	P10321	107	121	0		1.26254	0.583544	1.06019	3
17830	79.5	1226.16	1226.16	3	1226.16	1.04513	3675.47	C147H232N25O83	GYYNQSEDGSHTLQR	G1dEN4GlcNAc	21	01Y41Y41M(31M21M21M31G31G)61M(31M)61M	32	306.26	N2H9F0S0	N,6;	110	P10321	107	121	0		-0.0919511	-0.287562	-0.291968	3
17795	79.34	1281.52	1281.52	3	1281.52	0.564876	3841.54	C149H242N25O88Ct4	GYYNQSEDGSHTLQR	G1dEN4GlcNAc	19	01Y41Y41M(31M21M21M31G31G)61M(31M21M)61M	35	280.58	N2H10F0S0	N,2;	110	P10321	107	121	0		1.26254	0.583544	1.06019	3
17855	79.61	1227.5	1228.83	3	1228.83	-3.70817	3683.49	C148H232N27O81	GYYNQSEDGSHTLQR	G1dEN4GlcNAc	15	01Y41Y41M(31M41Y41L32S)61M(31M)61M	18	90.75	N3H6F0S1	N,1;	110	P10321	107	121	8	02AIII2,BIII2,BIII1,35AIII4,BIII2,35AIII3,BIII3,35AIII4,			-0.903663	1
36492	158.77	1580.69	1580.45	4	1580.45	2.90817	6315.76	C258H421N50O129S1	HAAEALLLSNGCDGSYLLRDSNETTGLYSLSVR	H1dEC12CamN22GlcNAc	7	01Y41Y41M(31M(21Y41L31Y41L)41Y41L31Y41L)61M(31M)61M	32	77.87	N6H9F0S0	N,0;	64	Q9UN19	43	75	0		-0.0874575			1
28663	127.36	1382.59	1383.26	3	1383.25	6.06937	4145.72	C177H262N33O79S1	HAITAWYNETQFYDFDSLSCSR	H1dEN8GlcNAcC20Cam	5	01Y41Y41M(31M)61M(31M21M)61M	24	151.54	N2H6F0S0	N,0;	119	Q6UWM5	112	133	3	BI2,YI3,YI3,	-0.0758832		0.251082	2
28663	127.36	1382.59	1383.26	3	1383.25	6.06937	4145.72	C177H262N33O79S1	HAITAWYNETQFYDFDSLSCSR	H1dEN8GlcNAcC20Cam	5	01Y41Y41M(31M21M)61M(31M)61M	25	149.3	N2H6F0S0	N,0;	119	Q6UWM5	112	133	4	BI2,BI2,YI3,YI3,	-0.0758832		0.251082	2
29048	127.37	1275.55	1275.55	3	1275.55	1.62703	3823.64	C153H252N29O83	HASAPSHVQPSDSEKNR	H1dEK15dEN16GlcNAc	5	01Y41Y41M(31M21M21M)61M(31M21M)61M21M	25	93.94	N2H9F0S0	N,1;	354	O60343	339	355	1	04AI4,			-1.57278	1
28078	124.85	1511.99	1511.32	3	1511.32	2.13088	4529.93	C182H298N33O99	HASAPSHVQPSDSEKNR	H1dEK15dEN16GlcNAc	6	01Y41Y41M(31M21Y(31F)41L21F)61M(21Y41L32S)61Y41L	21	98.25	N5H6F2S1	N,1;	354	O60343	339	355	0		-3.1271			1
28390	124.63	1608.02	1608.36	3	1608.35	5.52307	4821.03	C193H315N34O107	HASAPSHVQPSDSEKNR	H1dEK15dEN16GlcNAc	5	01Y41Y41M(31M21Y(31F)41L21F)61M(21Y41L32S)61Y41L32S	28	88.73	N5H6F2S2	N,1;	354	O60343	339	355	0				-3.21154	1
28172	125.26	1206.27	1206.52	4	1206.51	5.97586	4821.03	C193H315N34O107	HASAPSHVQPSDSEKNR	H1dEK15dEN16GlcNAc	5	01Y41Y41M(31M21Y(31F)41L31Y(31F)41L32S)61M61Y41L32S	35	74.13	N5H6F2S2	N,1;	354	O60343	339	355	1	YII4,	-4.356			1
28078	124.85	1511.99	1511.32	3	1511.32	2.13088	4529.93	C182H298N33O99	HASAPSHVQPSDSEKNR	H1dEK15dEN16GlcNAc	6	01Y41Y41M(31M41Y41L31Y41L32S)61M21Y(31F)41L21F	20	102.73	N5H6F2S1	N,1;	354	O60343	339	355	0		-3.1271			1
13901	61.27	1061.17	1062.21	4	1062.21	-1.52552	4243.82	C173H280N33O87S1	HAVPSATNLCFDVADAGAATR	H1dEN8GlcNAcC10Cam	5	01Y41Y41M(31M)61M(21Y(31F)41L32S)61Y31F	21	92.42	N4H4F2S1	N,1;	80	Q96IR7	73	93	3	YI3,ZI3,YI3,		-3.42505		1
17740	79.09	1377.6	1376.92	3	1376.92	1.97715	4126.73	C164H273N26O95	HAVQLNVTATR	H1dEN6GlcNAc	5	01Y41Y41M(31M41Y41L32S)61M(21Y41L32S)61Y41L32S	40	125.01	N5H6F0S3	N,1;	128	Q96K12	123	133	0				-3.03013	1
23327	103.63	1216.53	1216.19	3	1216.19	2.58353	3645.54	C143H238N23O77S1Ct8	HCDKAFNYSSYLR	H1dEC2CamK4dEN7GlcNAc	5	01Y41Y41M(31M21M21M31G)61M(31M21M)61M	31	91.32	N2H9F0S0	N,0;	207	Q9BS34	201	213	0		0.679483			1
23327	103.63	1216.53	1216.19	3	1216.19	2.58353	3645.54	C143H238N23O77S1Ct8	HCDKAFNYSSYLR	H1dEC2CamK4dEN7GlcNAc	5	01Y41Y41M(31M21M21M31G31G)61M(31M)61M	31	100.98	N2H9F0S0	N,0;	207	Q9BS34	201	213	0		0.679483			1
36985	159.43	1206.53	1206.54	5	1206.52	11.5518	6025.57	C238H391N52O128	HDSLPSSPSSSNTVGVHSSSPSSTNSSSGSTGKR	H1dEN25GlcNAcK33dE	7	01Y41Y41M(31M41Y41L32S)(41Y)61M(21Y41L32S)61Y	30	83.18	N6H5F0S2	N,2;	50	Q9C0I3	26	59	0			-1.23967		1
28343	124.84	1139.49	1139.16	3	1139.16	2.19164	3414.45	C138H225N26O71S1	HDWIINRCGTEVR	H1dEN6GlcNAcC8Cam	5	01Y41Y41M(31M21M)61M(31M21M)61M21M	27	103.06	N2H8F0S0	N,0;	216	P53701	211	223	3	04AI4,YI3,YI3,		-2.08608		1
28441	124.85	1139.16	1139.16	3	1139.16	2.94175	3414.45	C138H225N26O71S1	HDWIINRCGTEVR	H1dEN6GlcNAcC8Cam	6	01Y41Y41M(31M21M21M)61M(31M21M)61M	26	108.95	N2H8F0S0	N,0;	216	P53701	211	223	0			-2.08608	-1.46029	2
28441	124.85	1139.16	1139.16	3	1139.16	2.94175	3414.45	C138H225N26O71S1	HDWIINRCGTEVR	H1dEN6GlcNAcC8Cam	6	01Y41Y41M(31M21M21M31G)61M(31M)61M	28	112.88	N2H8F0S0	N,0;	216	P53701	211	223	1	12AIII4,			-1.46029	1
28286	124.18	1124.99	1125.74	4	1125.74	-0.917885	4497.92	C184H298N29O99	HDYILLPEDALTNTTR	H1dEN13GlcNAc	6	01Y41Y41M(31M(21Y41L32S)41Y41L32S)(41Y)61M61M	31	98.68	N5H6F0S2	N,1;	3015	P78509	3003	3018	0				-1.79707	1
28355	124.48	1378.27	1378.93	3	1378.94	-2.25895	4132.79	C170H275N28O89	HDYILLPEDALTNTTR	H1dEN13GlcNAc	6	01Y41Y41M(31M)61M(21Y41L32S)61Y41L32S	32	92.17	N4H5F0S2	N,1;	3015	P78509	3003	3018	0				-1.34889	1
28286	124.18	1124.99	1125.74	4	1125.74	-0.917885	4497.92	C184H298N29O99	HDYILLPEDALTNTTR	H1dEN13GlcNAc	6	01Y41Y41M(31M41Y41L)61M(21Y41L32S)61Y41L32S	36	105.39	N5H6F0S2	N,1;	3015	P78509	3003	3018	0				-1.79707	1
28069	123.23	1125.48	1125.73	4	1125.74	-3.30348	4497.92	C184H298N29O99	HDYILLPEDALTNTTR	H1dEN13GlcNAc	6	01Y41Y41M(31M41Y41L31Y41L32S)61M61Y41L32S	40	95.82	N5H6F0S2	N,1;	3015	P78509	3003	3018	0				-1.34651	1
28355	124.48	1378.27	1378.93	3	1378.94	-2.25895	4132.79	C170H275N28O89	HDYILLPEDALTNTTR	H1dEN13GlcNAc	6	01Y41Y41M(31M41Y41L32S)61M61Y41L32S	39	116.66	N4H5F0S2	N,1;	3015	P78509	3003	3018	0				-1.34889	1
36454	156.55	1174.52	1174.76	4	1174.77	-3.34746	4694.05	C188H314N35O102	HEARPLAELRNQSVR	H1dEN11GlcNAc	5	01Y41Y41M(31M21Y(31F)41L31Y(31F)41L32S)61M61Y41L32S	42	121.48	N5H6F2S2	N,0;	171	P29590	161	175	2	YII4,YII4,			-3.28291	1
36241	156.41	1100.98	1101.74	4	1101.74	1.11714	4401.93	C176H294N35O94	HEARPLAELRNQSVR	H1dEN11GlcNAc	7	01Y41Y41M(31M41Y41L)61M(21Y41L32S)61Y41L32S	44	177.41	N5H6F0S2	N,1;	171	P29590	161	175	1	CIII3,		-2.75268		1
36454	156.55	1174.52	1174.51	4	1174.51	-0.248048	4693.03	C187H311N36O102	HEARPLAELRNQSVR	H1dEN11GlcNAc	5	01Y41Y41M(31M41Y41L32S)61M(21Y41L32S)61Y41L32S	46	207.47	N5H6F0S3	N,0;	171	P29590	161	175	2	YI5,YII5,YIII5,YI6,YII6,YIII6,	-2.17201		-2.34666	2
37175	160.1	1572.19	1573.19	4	1573.19	-0.862445	6286.73	C260H414N51O118S3Ct4	HFEEAYPNCTVLEARPCYNVARLMFLDAER	H1dEN8GlcNAcC9CamC17Cam	6	01Y41Y41M(31M(21Y(31F)41L21F)41Y31F)61M61Y41L32S	44	183.33	N5H5F3S1	N,0;	266	Q5T3F8	259	288	0			0.903673	0.340161	2
36782	159.84	1572.67	1572.94	4	1572.93	1.53054	6285.71	C259H411N52O118S3Ct4	HFEEAYPNCTVLEARPCYNVARLMFLDAER	H1dEN8GlcNAcC9CamC17Cam	7	01Y41Y41M(31M(21Y(31F)41L32S)41Y)61M61Y41L32S	54	244.34	N5H5F1S2	N,0;	266	Q5T3F8	259	288	0		1.96833			1
37544	161.61	1416.13	1417.14	4	1417.13	10.2758	5662.49	C235H374N49O102S3Ct4	HFEEAYPNCTVLEARPCYNVARLMFLDAER	H1dEN8GlcNAcC9CamC17Cam	6	01Y41Y41M(31M(21Y41L21F)41Y41L)61M61M	28	81.28	N4H6F1S0	N,0;	266	Q5T3F8	259	288	0			0.441955		1
37295	159.92	1646.21	1646.21	4	1646.21	-3.10707	6578.82	C270H430N53O126S3Ct4	HFEEAYPNCTVLEARPCYNVARLMFLDAER	H1dEN8GlcNAcC9CamC17Cam	6	01Y41Y41M(31M(21Y41L31Y)41Y41L)61M61Y41L31Y41L32S	45	132.06	N7H7F0S1	N,0;	266	Q5T3F8	259	288	0		-0.173187		0.522673	2
37295	159.92	1646.21	1646.21	4	1646.21	-3.10707	6578.82	C270H430N53O126S3Ct4	HFEEAYPNCTVLEARPCYNVARLMFLDAER	H1dEN8GlcNAcC9CamC17Cam	6	01Y41Y41M(31M(21Y41L31Y41L)41Y)61M61Y41L31Y41L32S	46	135.72	N7H7F0S1	N,0;	266	Q5T3F8	259	288	0				0.522673	1
37295	159.92	1646.21	1646.46	4	1646.47	-6.13424	6579.84	C271H433N52O126S3Ct4	HFEEAYPNCTVLEARPCYNVARLMFLDAER	H1dEN8GlcNAcC9CamC17Cam	6	01Y41Y41M(31M(21Y41L31Y41L)41Y41L31Y)61M21Y(31F)41L21F	39	135.72	N7H7F2S0	N,0;	266	Q5T3F8	259	288	0				-0.136056	1
37007	160.7	1644.22	1646.22	4	1646.21	3.64079	6578.82	C270H430N53O126S3Ct4	HFEEAYPNCTVLEARPCYNVARLMFLDAER	H1dEN8GlcNAcC9CamC17Cam	6	01Y41Y41M(31M(21Y41L31Y41L)41Y41L31Y)61M61Y41L32S	53	111.85	N7H7F0S1	N,0;	266	Q5T3F8	259	288	3	ZII3,YII3,14XII4,14XIII4,	-0.173187			1
37115	161.12	1488.92	1489.91	4	1489.9	7.18412	5953.58	C246H391N50O110S3Ct4	HFEEAYPNCTVLEARPCYNVARLMFLDAER	H1dEN8GlcNAcC9CamC17Cam	6	01Y41Y41M(31M(21Y41L32S)41Y(31F)41L)61M61M	27	81.32	N4H6F1S1	N,0;	266	Q5T3F8	259	288	1	BII2,	0.736538			1
37115	161.12	1488.92	1489.91	4	1489.9	7.18412	5953.58	C246H391N50O110S3Ct4	HFEEAYPNCTVLEARPCYNVARLMFLDAER	H1dEN8GlcNAcC9CamC17Cam	6	01Y41Y41M(31M(21Y41L32S)41Y31F)61M(31M)61M	25	76.81	N4H6F1S1	N,0;	266	Q5T3F8	259	288	2	25AIII3,BIII2,	0.736538			1
37171	161.37	1412.63	1412.89	4	1412.88	8.18343	5645.47	C234H371N50O101S3Ct4	HFEEAYPNCTVLEARPCYNVARLMFLDAER	H1dEN8GlcNAcC9CamC17Cam	6	01Y41Y41M(31M)61M(21Y41L32S)61Y41L	31	180.58	N4H5F0S1	N,0;	266	Q5T3F8	259	288	3	35AI4,YI3,YI3,	0.844739			1
37925	162.51	1188.53	1188.73	5	1188.72	7.33943	5936.57	C245H388N51O109S3Ct4	HFEEAYPNCTVLEARPCYNVARLMFLDAER	H1dEN8GlcNAcC9CamC17Cam	6	01Y41Y41M(31M)61M(21Y41L32S)61Y41L32S	28	78.45	N4H5F0S2	N,0;	266	Q5T3F8	259	288	0				1.22757	1
36684	159.5	1648.46	1649.96	4	1649.96	1.46028	6593.82	C271H431N52O127S3Ct4	HFEEAYPNCTVLEARPCYNVARLMFLDAER	H1dEN8GlcNAcC9CamC17Cam	6	01Y41Y41M(31M21Y(31F)41L21F)61M(21Y41L32S)61Y41L32S	45	89.97	N5H6F2S2	N,1;	266	Q5T3F8	259	288	3	25AIII3,15AIII3,25AIII3,	0.306024			1
37484	160.62	1504.17	1504.17	4	1504.16	7.11942	6010.6	C248H394N51O111S3Ct4	HFEEAYPNCTVLEARPCYNVARLMFLDAER	H1dEN8GlcNAcC9CamC17Cam	6	01Y41Y41M(31M41Y41L)61M61Y41L31Y41L32S	40	229.63	N5H6F0S1	N,1;	266	Q5T3F8	259	288	0			1.16291	1.39564	2
37171	161.37	1412.63	1412.89	4	1412.88	8.18343	5645.47	C234H371N50O101S3Ct4	HFEEAYPNCTVLEARPCYNVARLMFLDAER	H1dEN8GlcNAcC9CamC17Cam	6	01Y41Y41M(31M41Y41L)61M61Y41L32S	42	218.79	N4H5F0S1	N,0;	266	Q5T3F8	259	288	5	03AI5,03AI5,01AII3,CII3,35AI5,	0.844739		0.95364	2
37484	160.62	1504.17	1504.17	4	1504.16	7.11942	6010.6	C248H394N51O111S3Ct4	HFEEAYPNCTVLEARPCYNVARLMFLDAER	H1dEN8GlcNAcC9CamC17Cam	6	01Y41Y41M(31M41Y41L31Y41L)61M61Y41L32S	42	212.23	N5H6F0S1	N,1;	266	Q5T3F8	259	288	1	YII4,		1.16291	1.39564	2
37589	161.06	1576.94	1576.94	4	1576.93	6.5902	6301.7	C259H411N52O119S3Ct4	HFEEAYPNCTVLEARPCYNVARLMFLDAER	H1dEN8GlcNAcC9CamC17Cam	6	01Y41Y41M(31M41Y41L31Y41L32S)61M61Y41L32S	49	279.54	N5H6F0S2	N,1;	266	Q5T3F8	259	288	0				1.31619	1
36782	159.84	1572.67	1572.94	4	1572.93	1.53054	6285.71	C259H411N52O118S3Ct4	HFEEAYPNCTVLEARPCYNVARLMFLDAER	H1dEN8GlcNAcC9CamC17Cam	7	01Y41Y41M(31M41Y41L32S)61M(21Y41L32S)61Y31F	47	255.52	N5H5F1S2	N,0;	266	Q5T3F8	259	288	0		1.96833	1.51329	0.439366	3
37589	161.06	1576.94	1576.94	4	1576.93	6.5902	6301.7	C259H411N52O119S3Ct4	HFEEAYPNCTVLEARPCYNVARLMFLDAER	H1dEN8GlcNAcC9CamC17Cam	6	01Y41Y41M(31M41Y41L32S)61M(21Y41L32S)61Y41L	44	261.94	N5H6F0S2	N,1;	266	Q5T3F8	259	288	0				1.31619	1
36684	159.5	1648.46	1649.71	4	1649.71	4.62959	6592.8	C270H428N53O127S3Ct4	HFEEAYPNCTVLEARPCYNVARLMFLDAER	H1dEN8GlcNAcC9CamC17Cam	6	01Y41Y41M(31M41Y41L32S)61M(21Y41L32S)61Y41L32S	61	171.44	N5H6F0S3	N,1;	266	Q5T3F8	259	288	1	YI6,YII6,YIII6,	0.798011			1
37925	162.51	1188.53	1188.73	5	1188.72	7.33943	5936.57	C245H388N51O109S3Ct4	HFEEAYPNCTVLEARPCYNVARLMFLDAER	H1dEN8GlcNAcC9CamC17Cam	6	01Y41Y41M(31M41Y41L32S)61M61Y41L32S	33	72.15	N4H5F0S2	N,0;	266	Q5T3F8	259	288	0				1.22757	1
25634	113.93	1100.81	1100.47	3	1100.47	0.858488	3298.4	C135H217N22O72	HFISSASFVSNTSR	H1dEN11GlcNAc	6	01Y41Y41M(31M21M)61M(31M21M)61M21M	27	162.48	N2H8F0S0	N,1;	293	Q5TH74	283	296	4	45AI3,YI3,ZI3,YI3,	-0.272471			1
25634	113.93	1100.81	1100.47	3	1100.47	0.858488	3298.4	C135H217N22O72	HFISSASFVSNTSR	H1dEN11GlcNAc	6	01Y41Y41M(31M21M21M)61M(31M21M)61M	27	153.69	N2H8F0S0	N,1;	293	Q5TH74	283	296	0		-0.272471	-0.406779	-0.498161	3
25689	114.18	1101.14	1100.47	3	1100.47	-2.46927	3298.4	C135H217N22O72	HFISSASFVSNTSR	H1dEN11GlcNAc	7	01Y41Y41M(31M21M21M31G)61M(31M)61M	26	138.37	N2H8F0S0	N,1;	293	Q5TH74	283	296	1	12AIII4,	-0.873635	-0.406779	-0.498161	3
25895	114.03	1111.5	1111.5	3	1111.49	6.53117	3331.46	C130H220N27O70Ct4	HFTNSSNLTVHRR	H1dEN4GlcNAc	5	01Y41Y41M(31M21M)61M(31M21M)61M21M	31	107.59	N2H8F0S0	N,1;	397	Q8WUU4	394	406	3	04AI4,YI3,YI3,		1.53834		1
25895	114.03	1111.5	1111.5	3	1111.49	6.53117	3331.46	C130H220N27O70Ct4	HFTNSSNLTVHRR	H1dEN4GlcNAc	5	01Y41Y41M(31M21M21M)61M(31M21M)61M	29	111.59	N2H8F0S0	N,1;	397	Q8WUU4	394	406	0			1.53834		1
25895	114.03	1111.5	1111.5	3	1111.49	6.53117	3331.46	C130H220N27O70Ct4	HFTNSSNLTVHRR	H1dEN4GlcNAc	5	01Y41Y41M(31M21M21M31G)61M(31M)61M	28	107.59	N2H8F0S0	N,1;	397	Q8WUU4	394	406	1	12AIII4,		1.53834		1
28351	126.02	1161.23	1162.48	4	1162.48	2.8446	4644.89	C182H299N32O107	HGGVNSSSPNTGNQDSK	H1dEN5GlcNAcK17dE	5	01Y41Y41M(31M41Y)61M(21Y41L31Y41L32S)61Y41L31Y41L	42	75.63	N7H7F0S1	N,1;	343	Q5SQI0	339	355	0		-3.81066			1
28453	124.9	1228.86	1228.86	3	1228.86	-4.24474	3683.57	C154H240N27O76	HIATDFETGLGPWNR	H1dEN14GlcNAc	5	01Y41Y41M(31M)61M(21Y41L32S)61Y41L	32	111.33	N4H5F0S1	N,2;	281	Q6UXC1	268	282	1	BI3,		-1.59541	-1.56181	2
28285	124.17	1325.89	1326.22	3	1326.23	-5.24142	3974.67	C165H257N28O84	HIATDFETGLGPWNR	H1dEN14GlcNAc	5	01Y41Y41M(31M)61M(21Y41L32S)61Y41L32S	36	167.63	N4H5F0S2	N,1;	281	Q6UXC1	268	282	0		-2.25832	-2.27415	-2.34854	3
27648	122.97	1544.96	1545.3	3	1545.31	-9.58979	4631.92	C191H300N29O102	HIATDFETGLGPWNR	H1dEN14GlcNAc	5	01Y41Y41M(31M21Y(31F)41L21F)61M(21Y41L32S)61Y41L32S	36	93.64	N5H6F2S2	N,0;	281	Q6UXC1	268	282	0		-2.73698			1
28118	123.46	1453.27	1453.6	3	1453.61	-8.02601	4356.82	C180H283N28O95	HIATDFETGLGPWNR	H1dEN14GlcNAc	6	01Y41Y41M(31M21Y(31F)41L31Y41L31L)61M61Y41L32S	31	86.61	N5H7F1S1	N,2;	281	Q6UXC1	268	282	2	YII3,14XII4,	-1.49338		-2.04393	2
28118	123.46	1453.27	1453.6	3	1453.61	-8.02601	4356.82	C180H283N28O95	HIATDFETGLGPWNR	H1dEN14GlcNAc	6	01Y41Y41M(31M41Y(31F)41L31Y41L32S)(41Y)61M(31M)61M	26	82.74	N5H7F1S1	N,2;	281	Q6UXC1	268	282	0		-1.49338		-2.04393	2
27492	122.28	1085.7	1086.21	4	1086.21	-1.46495	4339.8	C179H280N29O94	HIATDFETGLGPWNR	H1dEN14GlcNAc	6	01Y41Y41M(31M41Y41L)61M(21Y41L32S)61Y41L32S	30	73.57	N5H6F0S2	N,2;	281	Q6UXC1	268	282	2	01AIII3,CIII3,	-1.74335			1
28159	123.63	1350.9	1350.9	3	1350.91	-4.7664	4048.71	C168H263N28O86	HIATDFETGLGPWNR	H1dEN14GlcNAc	5	01Y41Y41M(31M41Y41L)61M61Y41L31Y41L32S	32	145.59	N5H6F0S1	N,2;	281	Q6UXC1	268	282	1	35AI6,	-2.12622		-2.29446	2
27718	123.26	1229.2	1228.86	3	1228.86	-4.44341	3683.57	C154H240N27O76	HIATDFETGLGPWNR	H1dEN14GlcNAc	6	01Y41Y41M(31M41Y41L)61M61Y41L32S	37	133.92	N4H5F0S1	N,1;	281	Q6UXC1	268	282	2	CII3,35AI5,	-1.43546	-1.59541	-1.56181	3
28159	123.63	1350.9	1350.9	3	1350.91	-4.7664	4048.71	C168H263N28O86	HIATDFETGLGPWNR	H1dEN14GlcNAc	5	01Y41Y41M(31M41Y41L31Y41L)61M61Y41L32S	33	136.96	N5H6F0S1	N,2;	281	Q6UXC1	268	282	0		-2.12622		-2.29446	2
28139	123.54	1447.93	1447.93	3	1447.94	-5.34165	4339.8	C179H280N29O94	HIATDFETGLGPWNR	H1dEN14GlcNAc	6	01Y41Y41M(31M41Y41L31Y41L32S)61M61Y41L32S	44	223.05	N5H6F0S2	N,1;	281	Q6UXC1	268	282	0		-2.11203	-2.11915	-2.08018	3
28139	123.54	1447.93	1447.93	3	1447.94	-5.34165	4339.8	C179H280N29O94	HIATDFETGLGPWNR	H1dEN14GlcNAc	6	01Y41Y41M(31M41Y41L32S)61M(21Y41L32S)61Y41L	42	211.58	N5H6F0S2	N,1;	281	Q6UXC1	268	282	0		-2.11203	-2.11915	-2.08018	3
27648	122.97	1544.96	1544.96	3	1544.97	-5.44894	4630.9	C190H297N30O102	HIATDFETGLGPWNR	H1dEN14GlcNAc	5	01Y41Y41M(31M41Y41L32S)61M(21Y41L32S)61Y41L32S	42	153.79	N5H6F0S3	N,0;	281	Q6UXC1	268	282	0		-1.90806		-1.7643	2
28285	124.17	1325.89	1326.22	3	1326.23	-5.24142	3974.67	C165H257N28O84	HIATDFETGLGPWNR	H1dEN14GlcNAc	5	01Y41Y41M(31M41Y41L32S)61M61Y41L32S	39	179.17	N4H5F0S2	N,1;	281	Q6UXC1	268	282	0		-2.25832	-2.27415	-2.34854	3
16569	73.65	983.752	983.753	3	983.758	-5.51601	2948.26	C116H195N24O62S1	HIEEGLGRNMSDR	H1dEN9GlcNAc	6	01Y41Y41M(31M)61M(31M21M)61M	21	105.35	N2H6F0S0	N,2;	477	O95140	469	481	3	BI2,YI3,YI3,			-2.23741	1
16569	73.65	983.752	983.753	3	983.758	-5.51601	2948.26	C116H195N24O62S1	HIEEGLGRNMSDR	H1dEN9GlcNAc	6	01Y41Y41M(31M21M)61M(31M)61M	22	103.04	N2H6F0S0	N,2;	477	O95140	469	481	4	BI2,BI2,YI3,YI3,			-2.23741	1
36184	157.48	1148.86	1148.86	3	1148.85	6.69105	3443.53	C140H240N23O71S2	HLDLASCTSITNMSLK	H1dEC7CamN12GlcNAcK16dE	5	01Y41Y41M(31M21M)61M(31M21M)61M	28	165.59	N2H7F0S0	N,0;	158	Q96IG2	147	162	4	BI2,15AI2,YI3,YI3,	-1.59841	-1.79767		2
36184	157.48	1148.86	1148.86	3	1148.85	6.69105	3443.53	C140H240N23O71S2	HLDLASCTSITNMSLK	H1dEC7CamN12GlcNAcK16dE	5	01Y41Y41M(31M21M21M)61M(31M)61M	26	176.29	N2H7F0S0	N,0;	158	Q96IG2	147	162	4	BI2,BIII3,BI2,BIII3,YI3,YIII3,YI3,YIII3,	-1.59841	-1.79767		2
38224	164.53	1143.87	1143.52	3	1143.52	-0.725389	3427.55	C140H240N23O72S1	HLDLTSCVSITNSSLK	H1dEC7CamN12GlcNAcK16dE	5	01Y41Y41M(31M21M)61M(31M21M)61M	30	155.56	N2H7F0S0	N,0;	145	Q9UKC9	134	149	4	BI2,04AI3,YI3,YI3,		-0.635006		1
38224	164.53	1143.87	1143.52	3	1143.52	-0.725389	3427.55	C140H240N23O72S1	HLDLTSCVSITNSSLK	H1dEC7CamN12GlcNAcK16dE	5	01Y41Y41M(31M21M21M)61M(31M)61M	30	157.71	N2H7F0S0	N,0;	145	Q9UKC9	134	149	5	25AI2,BI2,BIII3,12AIII3,YI3,YIII3,YI3,YIII3,		-0.635006		1
26779	118.02	1143.85	1142.85	3	1142.84	9.09879	3425.51	C141H230N25O72	HLLENTTFNSSSEAEQK	H1dEN5GlcNAcK17dE	10	01Y41Y41M(31M)61M(31M21M)61M	20	95.99	N2H6F0S0	N,1;	207	P0DPD6	203	219	2	BI2,YI3,		-3.89174		1
26779	118.02	1143.85	1142.85	3	1142.84	9.09879	3425.51	C141H230N25O72	HLLENTTFNSSSEAEQK	H1dEN5GlcNAcK17dE	10	01Y41Y41M(31M21M)61M(31M)61M	21	99.93	N2H6F0S0	N,1;	207	P0DPD6	203	219	3	BI2,BI2,YI3,		-3.89174		1
26779	118.02	1143.85	1142.85	3	1142.84	9.09879	3425.51	C141H230N25O72	HLLENTTFNSSSEAEQK	H1dEN9GlcNAcK17dE	10	01Y41Y41M(31M)61M(31M21M)61M	20	95.99	N2H6F0S0	N,1;	211	P0DPD6	203	219	2	BI2,YI3,		-3.89174		1
26779	118.02	1143.85	1142.85	3	1142.84	9.09879	3425.51	C141H230N25O72	HLLENTTFNSSSEAEQK	H1dEN9GlcNAcK17dE	10	01Y41Y41M(31M21M)61M(31M)61M	21	99.93	N2H6F0S0	N,1;	211	P0DPD6	203	219	3	BI2,BI2,YI3,		-3.89174		1
27554	121.4	1099.17	1099.18	3	1099.17	5.72506	3294.49	C135H225N28O64S1	HLPDGNICRHLLPR	H1dEN6GlcNAcC8Cam	6	01Y41Y41M(31M)61M(31M21M)61M21M	28	164.94	N2H7F0S0	N,1;	223	Q86WA6	218	231	4	45AI3,YI3,ZI3,YI3,		-2.35671		1
27554	121.4	1099.17	1099.18	3	1099.17	5.72506	3294.49	C135H225N28O64S1	HLPDGNICRHLLPR	H1dEN6GlcNAcC8Cam	6	01Y41Y41M(31M21M)61M(31M21M)61M	26	158.36	N2H7F0S0	N,1;	223	Q86WA6	218	231	3	BI2,YI3,YI3,		-2.35671		1
27272	121.32	1153.2	1153.19	3	1153.19	3.62711	3456.55	C141H235N28O69S1	HLPDGNICRHLLPR	H1dEN6GlcNAcC8Cam	5	01Y41Y41M(31M21M)61M(31M21M)61M21M	32	201.12	N2H8F0S0	N,0;	223	Q86WA6	218	231	3	04AI4,YI3,YI3,	-2.27879			1
27272	121.32	1153.2	1153.19	3	1153.19	3.62711	3456.55	C141H235N28O69S1	HLPDGNICRHLLPR	H1dEN6GlcNAcC8Cam	5	01Y41Y41M(31M21M21M)61M(31M21M)61M	32	198.84	N2H8F0S0	N,0;	223	Q86WA6	218	231	0		-2.27879			1
26989	118.94	1217.52	1217.19	3	1217.18	6.44236	3648.52	C138H239N24O78S2Ct8	HMVMHTGDGPNK	H1dEN11GlcNAcK12dE	6	01Y41Y41M(31M41Y41L32S)61M61Y41L32S	32	89.37	N4H5F0S2	N,2;	449	Q8TA94	439	450	0			1.97711		1
25689	114.18	1101.14	1101.81	3	1101.8	5.77076	3302.39	C126H217N24O72S1Ct4	HNELPSCNATIQR	H1dEC7CamN8GlcNAc	5	01Y41Y41M(31M21M21M)61M(31M21M)61M	20	77.19	N2H8F0S0	N,0;	201	Q6ZNX1	194	206	0		-0.873635			1
25689	114.18	1101.14	1101.81	3	1101.8	5.77076	3302.39	C126H217N24O72S1Ct4	HNELPSCNATIQR	H1dEC7CamN8GlcNAc	5	01Y41Y41M(31M21M21M31G)61M(31M)61M	22	82.74	N2H8F0S0	N,0;	201	Q6ZNX1	194	206	1	12AIII4,	-0.873635			1
19866	89.11	1046.44	1045.77	3	1045.78	-2.77503	3134.31	C123H209N20O71S1	HNITNTVVCR	H1dEN2GlcNAcC9Cam	6	01Y41Y41M(31M21M21M)61M(31M21M)61M21M	27	125.21	N2H9F0S0	N,2;	622	Q9BXB4	621	630	1	04AI4,	-1.58109	-1.44592	-1.36796	3
19866	89.11	1046.44	1045.77	3	1045.78	-2.77503	3134.31	C123H209N20O71S1	HNITNTVVCR	H1dEN2GlcNAcC9Cam	6	01Y41Y41M(31M21M21M31G)61M(31M21M)61M	28	116.74	N2H9F0S0	N,2;	622	Q9BXB4	621	630	0		-1.58109	-1.44592	-1.36796	3
19737	89.36	1046.11	1045.77	3	1045.78	-3.35867	3134.31	C123H209N20O71S1	HNITNTVVCR	H1dEN2GlcNAcC9Cam	6	01Y41Y41M(31M21M21M31G31G)61M(31M)61M	29	111.35	N2H9F0S0	N,3;	622	Q9BXB4	621	630	0		-1.58109	-1.35318		2
36057	156.94	1566.68	1566.01	3	1566.02	-4.97073	4694.04	C184H314N31O100S1Ct8	HNLSLNDCFVKIPR	H1dEN2GlcNAcC8CamK11dE	6	01Y41Y41M(31M41Y41L32S)61M(21Y41L32S)61Y41L32S	47	201.02	N5H6F0S3	N,1;	159	Q5VV16	158	171	21	02AI2,02AII2,02AIII2,BI1,BII1,BIII1,CI1,CII1,CIII1,35AI4,35AIII4,15AI2,15AII2,15AIII2,BI2,BII2,BIII2,CI2,CII2,CIII2,35AI3,35AII3,35AIII3,BI3,BII3,BIII3,35AI4,35AIII4,BIII4,02XI1,ZI1,YI1,YI2,YI4,YII4,YIII4,YI5,YII5,YIII5,YI6,YII6,YIII6,YI3,YI4,YII4,YIII4,Y	0.940132	0.860997		2
36057	156.94	1566.68	1566.01	3	1566.02	-4.97073	4694.04	C184H314N31O100S1Ct8	HNLSLNDCFVKIPR	H1dEN6GlcNAcC8CamK11dE	5	01Y41Y41M(31M41Y41L32S)61M(21Y41L32S)61Y41L32S	47	201.02	N5H6F0S3	N,0;	163	Q5VV16	158	171	21	02AI2,02AII2,02AIII2,BI1,BII1,BIII1,CI1,CII1,CIII1,35AI4,35AIII4,15AI2,15AII2,15AIII2,BI2,BII2,BIII2,CI2,CII2,CIII2,35AI3,35AII3,35AIII3,BI3,BII3,BIII3,35AI4,35AIII4,BIII4,02XI1,ZI1,YI1,YI2,YI4,YII4,YIII4,YI5,YII5,YIII5,YI6,YII6,YIII6,YI3,YI4,YII4,YIII4,Y	0.940132	0.860997		2
36057	156.94	1566.68	1566.01	3	1566.02	-4.97073	4694.04	C184H314N31O100S1Ct8	HNLSLNECFVKVPR	H1dEN2GlcNAcC8CamK11dE	5	01Y41Y41M(31M41Y41L32S)61M(21Y41L32S)61Y41L32S	47	201.02	N5H6F0S3	N,1;	129	Q12948	128	141	21	02AI2,02AII2,02AIII2,BI1,BII1,BIII1,CI1,CII1,CIII1,35AI4,35AIII4,15AI2,15AII2,15AIII2,BI2,BII2,BIII2,CI2,CII2,CIII2,35AI3,35AII3,35AIII3,BI3,BII3,BIII3,35AI4,35AIII4,BIII4,02XI1,ZI1,YI1,YI2,YI4,YII4,YIII4,YI5,YII5,YIII5,YI6,YII6,YIII6,YI3,YI4,YII4,YIII4,Y	0.940132	0.860997	1.06739	3
26273	116.87	1207.84	1206.84	3	1206.84	1.95959	3617.49	C147H234N23O81	HNLTLFRDEDP	H1dEN2GlcNAc	6	01Y41Y41M(31M)61M(21Y41L32S)61Y41L32S	35	108.91	N4H5F0S2	N,1;	566	Q9UFP1	565	575	5	01AIII1,BIII1,45XI3,YI3,YI3,	-1.38489		-1.42663	2
26273	116.87	1207.84	1206.84	3	1206.84	1.95959	3617.49	C147H234N23O81	HNLTLFRDEDP	H1dEN2GlcNAc	6	01Y41Y41M(31M41Y41L32S)61M61Y41L32S	38	121.12	N4H5F0S2	N,1;	566	Q9UFP1	565	575	4	03AI5,BI4,BII4,35AI5,YI3,YII3,	-1.38489		-1.42663	2
36580	157.09	1174.51	1174.76	4	1174.77	-4.39975	4694.04	C184H314N31O100S1Ct8	HNLTLNDCFVKVPR	H1dEN2GlcNAcC8CamK11dE	5	01Y41Y41M(31M41Y41L32S)61M(21Y41L32S)61Y41L32S	52	69.27	N5H6F0S3	N,0;	122	Q13461	121	134	3	03XI4,03XIII4,14XII4,14XIII4,YI4,YII4,YIII4,14XI5,14XII5,14XIII5,			0.893106	1
36580	157.09	1174.51	1174.76	4	1174.77	-4.39975	4694.04	C184H314N31O100S1Ct8	HNLTLNDCFVKVPR	H1dEN6GlcNAcC8CamK11dE	5	01Y41Y41M(31M41Y41L32S)61M(21Y41L32S)61Y41L32S	52	69.27	N5H6F0S3	N,0;	126	Q13461	121	134	3	03XI4,03XIII4,14XII4,14XIII4,YI4,YII4,YIII4,14XI5,14XII5,14XIII5,			0.893106	1
28932	128.52	1270.56	1269.89	3	1269.89	-0.699594	3805.65	C159H242N37O71	HNNDTQHIWESDSNEFSVIADPR	H1dEN3GlcNAc	18	01Y(61F)41Y41M(31M)61M	8	93.72	N2H3F1S0	N,3;	217	P14625	215	237	6	BI1,BII1,BI2,34AI3,BI3,YI3,YII3,YI1,	-0.268431			1
28839	126.47	1490.95	1491.96	3	1491.98	-10.9837	4471.91	C185H284N41O87	HNNDTQHIWESDSNEFSVIADPR	H1dEN3GlcNAc	19	01Y41Y41M(31M(21Y)41Y)61M(21Y)61Y	23	84.52	N6H3F0S0	N,3;	217	P14625	215	237	1	03AI3,			-0.682401	1
28742	127.69	1329.24	1329.24	3	1329.24	-1.50377	3983.69	C165H252N37O77	HNNDTQHIWESDSNEFSVIADPR	H1dEN3GlcNAc	26	01Y41Y41M(31M)61M(31M)61M	19	220.28	N2H5F0S0	N,6;	217	P14625	215	237	15	BI1,BII1,BIII1,BI2,24AI4,ZI1,YI1,BI4,ZI2,YI2,YI3,YI4,YII4,YIII3,MH,02XI1,YI1,YI2,YI3,	-0.31024	-0.383999	-0.00447918	3
28630	127.21	1382.92	1383.26	3	1383.26	0.46759	4145.75	C171H262N37O82	HNNDTQHIWESDSNEFSVIADPR	H1dEN3GlcNAc	26	01Y41Y41M(31M)61M(31M21M)61M	24	254.46	N2H6F0S0	N,7;	217	P14625	215	237	3	BI2,YI3,YI3,	-0.0602933	0.142381	0.0400993	3
28635	127.23	1438.61	1438.61	3	1438.61	-2.48428	4311.81	C173H272N37O87Ct4	HNNDTQHIWESDSNEFSVIADPR	H1dEN3GlcNAc	24	01Y41Y41M(31M)61M(31M21M)61M21M	28	216.14	N2H7F0S0	N,7;	217	P14625	215	237	3	04AI4,YI3,YI3,	0.820264	1.00417	1.35104	3
28917	126.8	1383.26	1383.25	3	1383.26	-1.12088	4145.75	C171H262N37O82	HNNDTQHIWESDSNEFSVIADPR	H1dEN3GlcNAc	25	01Y41Y41M(31M21M)61M(31M)61M	27	256	N2H6F0S0	N,7;	217	P14625	215	237	5	BI2,BI2,ZI3,YI3,YI3,	-0.0602933	0.142381	0.0400993	3
28635	127.23	1438.61	1438.61	3	1438.61	-2.48428	4311.81	C173H272N37O87Ct4	HNNDTQHIWESDSNEFSVIADPR	H1dEN3GlcNAc	24	01Y41Y41M(31M21M)61M(31M21M)61M	27	213.98	N2H7F0S0	N,7;	217	P14625	215	237	3	BI2,YI3,YI3,	0.820264	1.00417	1.35104	3
28538	126.81	1492.63	1492.63	3	1492.63	-1.43837	4473.87	C179H282N37O92Ct4	HNNDTQHIWESDSNEFSVIADPR	H1dEN3GlcNAc	25	01Y41Y41M(31M21M)61M(31M21M)61M21M	30	214.07	N2H8F0S0	N,9;	217	P14625	215	237	3	04AI4,YI3,YI3,	0.913737	0.766742	0.646371	3
28620	127.16	1438.28	1438.61	3	1438.61	-1.7206	4311.81	C173H272N37O87Ct4	HNNDTQHIWESDSNEFSVIADPR	H1dEN3GlcNAc	21	01Y41Y41M(31M21M21M)61M(31M)61M	26	187.6	N2H7F0S0	N,6;	217	P14625	215	237	4	BI2,BIII3,BI2,BIII3,YI3,YIII3,YI3,YIII3,	1.28107	0.742328	1.35104	3
28590	127.03	1493.31	1492.63	3	1492.63	-0.702326	4473.87	C179H282N37O92Ct4	HNNDTQHIWESDSNEFSVIADPR	H1dEN3GlcNAc	27	01Y41Y41M(31M21M21M)61M(31M21M)61M	27	244.41	N2H8F0S0	N,9;	217	P14625	215	237	0		0.909715	0.669505	0.646371	3
28816	126.37	1546.64	1546.64	3	1546.65	-1.72897	4635.92	C185H292N37O97Ct4	HNNDTQHIWESDSNEFSVIADPR	H1dEN3GlcNAc	20	01Y41Y41M(31M21M21M)61M(31M21M)61M21M	29	216.22	N2H9F0S0	N,3;	217	P14625	215	237	1	04AI4,	0.197772	0.261916	-0.00503841	3
28590	127.03	1493.31	1492.63	3	1492.63	-0.702326	4473.87	C179H282N37O92Ct4	HNNDTQHIWESDSNEFSVIADPR	H1dEN3GlcNAc	27	01Y41Y41M(31M21M21M31G)61M(31M)61M	26	240.06	N2H8F0S0	N,9;	217	P14625	215	237	0		0.909715	0.669505	0.985086	3
28816	126.37	1546.64	1546.64	3	1546.65	-1.72897	4635.92	C185H292N37O97Ct4	HNNDTQHIWESDSNEFSVIADPR	H1dEN3GlcNAc	20	01Y41Y41M(31M21M21M31G)61M(31M21M)61M	28	189.33	N2H9F0S0	N,3;	217	P14625	215	237	0				-0.00503841	1
28816	126.37	1546.64	1546.64	3	1546.65	-1.72897	4635.92	C185H292N37O97Ct4	HNNDTQHIWESDSNEFSVIADPR	H1dEN3GlcNAc	20	01Y41Y41M(31M21M21M31G31G)61M(31M)61M	26	189.33	N2H9F0S0	N,3;	217	P14625	215	237	0		0.197772	0.261916	-0.00503841	3
28839	126.47	1490.95	1491.96	3	1491.98	-10.9837	4471.91	C185H284N41O87	HNNDTQHIWESDSNEFSVIADPR	H1dEN3GlcNAc	19	01Y41Y41M(31M41Y)(41Y)61M(21Y)61Y	21	90.06	N6H3F0S0	N,3;	217	P14625	215	237	3	01AIII2,BIII2,CIII2,			-0.682401	1
28208	124.25	1342.86	1343.86	3	1343.86	4.87866	4027.55	C155H256N21O101	HNNTSR	H1dEN2GlcNAc	5	01Y(61F)41Y41M(31M(21Y41L31Y41L32S)41Y41L31Y41L32S)61M61M	39	105.11	N6H8F1S2	N,0;	1908	Q8IWZ3	1907	1912	0			-1.64139		1
28289	124.6	1007.9	1008.14	4	1008.15	-1.48182	4027.55	C155H256N21O101	HNNTSR	H1dEN2GlcNAc	7	01Y(61F)41Y41M(31M41Y41L31Y41L31L)61M(21Y41L32S)61Y41L32S	37	88.13	N6H8F1S2	N,0;	1908	Q8IWZ3	1907	1912	0			-1.57316		1
28208	124.25	1342.86	1343.86	3	1343.86	4.87866	4027.55	C155H256N21O101	HNNTSR	H1dEN2GlcNAc	5	01Y41Y41M(31M(21Y(31F)41L31Y41L32S)41Y41L31Y41L32S)61M61M	40	89.52	N6H8F1S2	N,0;	1908	Q8IWZ3	1907	1912	0			-1.64139		1
28208	124.25	1342.86	1343.86	3	1343.86	4.87866	4027.55	C155H256N21O101	HNNTSR	H1dEN3GlcNAc	5	01Y(61F)41Y41M(31M(21Y41L31Y41L32S)41Y41L31Y41L32S)61M61M	39	105.11	N6H8F1S2	N,0;	1909	Q8IWZ3	1907	1912	0			-1.64139		1
28289	124.6	1007.9	1008.14	4	1008.15	-1.48182	4027.55	C155H256N21O101	HNNTSR	H1dEN3GlcNAc	7	01Y(61F)41Y41M(31M41Y41L31Y41L31L)61M(21Y41L32S)61Y41L32S	37	88.13	N6H8F1S2	N,0;	1909	Q8IWZ3	1907	1912	0			-1.57316		1
28208	124.25	1342.86	1343.86	3	1343.86	4.87866	4027.55	C155H256N21O101	HNNTSR	H1dEN3GlcNAc	5	01Y41Y41M(31M(21Y(31F)41L31Y41L32S)41Y41L31Y41L32S)61M61M	40	89.52	N6H8F1S2	N,0;	1909	Q8IWZ3	1907	1912	0			-1.64139		1
25657	114.04	1100.47	1100.81	3	1100.81	-3.90643	3299.42	C129H220N27O70S1	HNRQMQSNVTGLR	H1dEN8GlcNAc	5	01Y41Y41M(31M21M)61M(31M21M)61M21M	25	92.83	N2H8F0S0	N,0;	210	Q9NYW0	203	215	3	04AI4,ZI3,YI3,	-0.385183			1
25657	114.04	1100.47	1100.81	3	1100.81	-3.90643	3299.42	C129H220N27O70S1	HNRQMQSNVTGLR	H1dEN8GlcNAc	5	01Y41Y41M(31M21M21M31G)61M(31M)61M	25	98.82	N2H8F0S0	N,0;	210	Q9NYW0	203	215	1	25AIII2,	-0.385183			1
37139	159.37	1648.47	1649.71	4	1649.7	7.27359	6592.78	C272H424N53O133S1	HPPLYSDHSPLCADSLGQEPGAASFQNDSPPQVR	H1dEC12CamN27GlcNAc	7	01Y41Y41M(31M21Y(31F)41L21F)61M(21Y41L32S)61Y41L32S	49	184.12	N5H6F2S2	N,3;	454	Q13796	428	461	0				-1.15945	1
37139	159.37	1648.47	1649.46	4	1649.45	10.5183	6591.76	C271H421N54O133S1	HPPLYSDHSPLCADSLGQEPGAASFQNDSPPQVR	H1dEC12CamN27GlcNAc	7	01Y41Y41M(31M41Y41L32S)61M(21Y41L32S)61Y41L32S	59	209.54	N5H6F0S3	N,3;	454	Q13796	428	461	1	YI6,YII6,YIII6,			-0.563238	1
37666	161.38	1188.13	1188.53	5	1188.51	15.2217	5935.53	C246H381N52O115S1	HPPLYSDHSPLCADSLGQEPGAASFQNDSPPQVR	H1dEC12CamN27GlcNAc	7	01Y41Y41M(31M41Y41L32S)61M61Y41L32S	32	82.86	N4H5F0S2	N,4;	454	Q13796	428	461	0				-0.909592	1
28860	126.56	1308.57	1308.92	3	1308.91	8.0484	3922.7	C157H261N32O81S1	HPSAVTACNLDLENLVTDSNR	H1dEC8CamN20GlcNAc	5	01Y41Y41M(31M)61M(31M21M)61M21M	31	146.99	N2H7F0S0	N,2;	337	Q9Y678	318	338	3	04AI4,YI3,YI3,			-1.7151	1
28860	126.56	1308.57	1308.92	3	1308.91	8.0484	3922.7	C157H261N32O81S1	HPSAVTACNLDLENLVTDSNR	H1dEC8CamN20GlcNAc	5	01Y41Y41M(31M21M)61M(31M21M)61M	31	157.71	N2H7F0S0	N,2;	337	Q9Y678	318	338	3	BI2,YI3,YI3,			-1.7151	1
30608	135.41	1166.23	1166.23	4	1166.24	-4.03059	4659.92	C185H300N29O105Ct4	HQFDVVNESTGEAFR	H1dEN7GlcNAc	5	01Y41Y41M(31M41Y)61M(21Y(31F)41L31Y41L31L)61Y41L31Y41L	33	74.34	N7H8F1S0	N,0;	682	Q5VVW2	676	690	0		2.46793		0.587264	2
30608	135.41	1166.23	1166.23	4	1166.24	-4.03059	4659.92	C185H300N29O105Ct4	HQFDVVNESTGEAFR	H1dEN7GlcNAc	5	01Y41Y41M(31M41Y)61M(21Y41L31Y41L31L)61Y(31F)41L31Y41L	32	72.68	N7H8F1S0	N,0;	682	Q5VVW2	676	690	0		2.46793		0.587264	2
29583	131.19	1165.99	1166.23	4	1166.24	-1.93718	4659.92	C185H300N29O105Ct4	HQFDVVNESTGEAFR	H1dEN7GlcNAc	5	01Y41Y41M(31M41Y41L31Y41L)61M(21Y41L31Y41L)61Y(31F)41L	33	73.56	N7H8F1S0	N,0;	682	Q5VVW2	676	690	0		0.33554			1
28286	124.18	1124.99	1125.23	4	1125.23	6.15508	4495.88	C179H296N31O99S1	HQNASEAEIRECLEK	H1dEN3GlcNAcC12CamK15dE	6	01Y41Y41M(31M(21Y41L32S)41Y41L32S)(41Y)61M61M	32	122.48	N5H6F0S2	N,3;	598	Q8NG66	596	610	0				-3.22278	1
28286	124.18	1124.99	1125.23	4	1125.23	6.15508	4495.88	C179H296N31O99S1	HQNASEAEIRECLEK	H1dEN3GlcNAcC12CamK15dE	6	01Y41Y41M(31M41Y41L)61M(21Y41L32S)61Y41L32S	37	128.95	N5H6F0S2	N,3;	598	Q8NG66	596	610	0				-3.22278	1
37004	159.49	1265.73	1266.53	5	1266.54	-3.26476	6325.65	C248H415N40O145Ct4	HQSLDSQSENATIDLNSVLER	H1dEN10GlcNAc	5	01Y(61F)41Y41M(31M(21Y(31F)41L31Y(31F)41L32S)41Y)(41Y)61M(21Y(31F)41L32S)61Y31F	40	111.37	N8H6F5S2	N,1;	1665	Q8IVF5	1656	1676	0			-0.116314		1
37530	160.81	1324.18	1324.96	5	1324.96	3.66509	6617.74	C258H431N42O153Ct4	HQSLDSQSENATIDLNSVLER	H1dEN10GlcNAc	6	01Y(61F)41Y41M(31M(21Y(31F)41L31Y41L32S)41Y)(41Y)61M(21Y41L31Y41L32S)61Y41L31Y	47	82.02	N10H8F2S2	N,2;	1665	Q8IVF5	1656	1676	0				-0.82229	1
37369	160.18	1213.93	1214.32	5	1214.31	6.3548	6064.53	C237H396N39O139Ct4	HQSLDSQSENATIDLNSVLER	H1dEN10GlcNAc	7	01Y(61F)41Y41M(31M(21Y(31F)41L32S)41Y(31F)41L32S)61M(21Y41L32S)61Y31F	47	182.57	N6H6F4S3	N,0;	1665	Q8IVF5	1656	1676	0				0.496056	1
37530	160.81	1324.18	1324.96	5	1324.96	3.66509	6617.74	C258H431N42O153Ct4	HQSLDSQSENATIDLNSVLER	H1dEN10GlcNAc	6	01Y(61F)41Y41M(31M(21Y41L31Y41L32S)41Y41L31Y)(41Y)61M(21Y41L31Y41L32S)61Y31F	47	83.54	N10H8F2S2	N,2;	1665	Q8IVF5	1656	1676	0				-0.82229	1
37004	159.49	1265.73	1266.53	5	1266.54	-3.26476	6325.65	C248H415N40O145Ct4	HQSLDSQSENATIDLNSVLER	H1dEN10GlcNAc	5	01Y41Y41M(31M(21Y(31F)41L31Y(31F)41L32S)41Y31F)(41Y)61M(21Y(31F)41L32S)61Y31F	41	108.94	N8H6F5S2	N,1;	1665	Q8IVF5	1656	1676	0			-0.116314		1
37369	160.18	1213.93	1214.52	5	1214.51	8.10497	6065.52	C236H395N40O139Ct4	HQSLDSQSENATIDLNSVLER	H1dEN10GlcNAc	7	01Y41Y41M(31M(21Y(31F)41L31Y41L32S)41Y41L31Y41L)61M(21Y41L32S)61Y	54	161.33	N8H8F1S2	N,0;	1665	Q8IVF5	1656	1676	0				-0.200225	1
36920	160.34	1213.92	1214.52	5	1214.51	3.38101	6065.52	C236H395N40O139Ct4	HQSLDSQSENATIDLNSVLER	H1dEN10GlcNAc	6	01Y41Y41M(31M(21Y41L31Y41L32S)41Y41L)61M(21Y41L31Y41L32S)61Y31F	47	100.48	N8H8F1S2	N,1;	1665	Q8IVF5	1656	1676	0		-0.339784			1
36920	160.34	1213.92	1214.52	5	1214.51	3.38101	6065.52	C236H395N40O139Ct4	HQSLDSQSENATIDLNSVLER	H1dEN10GlcNAc	6	01Y41Y41M(31M(21Y41L31Y41L32S)41Y41L31Y41L)61M(21Y41L32S)61Y31F	46	97.28	N8H8F1S2	N,1;	1665	Q8IVF5	1656	1676	0		-0.339784			1
26078	115.96	1032.46	1032.46	3	1032.46	4.86675	3094.35	C123H209N24O65S1	HQVSINNTAVMQR	H1dEN6GlcNAc	5	01Y41Y41M(31M)61M(31M21M)61M21M	28	217.51	N2H7F0S0	N,1;	555	P25391	550	562	3	YI3,ZI3,YI3,	-1.21528	-0.986612		2
26078	115.96	1032.46	1032.46	3	1032.46	4.86675	3094.35	C123H209N24O65S1	HQVSINNTAVMQR	H1dEN6GlcNAc	5	01Y41Y41M(31M21M)61M(31M21M)61M	28	222.16	N2H7F0S0	N,1;	555	P25391	550	562	4	BI2,YI3,ZI3,YI3,	-1.21528	-0.986612		2
36274	156.55	1572.68	1572.93	4	1572.93	-1.46059	6285.69	C258H403N56O125	HSGPHSPGPVTDQFTFRVQDNHDPPNQSGLQR	H1dEN26GlcNAc	7	01Y41Y41M(31M(21Y41L31Y41L)41Y41L31Y41L)61M(31M)61M	25	87.78	N6H9F0S0	N,2;	682	Q5SZK8	657	688	0			-0.525553		1
36477	156.64	1645.47	1645.71	4	1645.7	1.09053	6576.79	C269H420N57O133	HSGPHSPGPVTDQFTFRVQDNHDPPNQSGLQR	H1dEN26GlcNAc	7	01Y41Y41M(31M(21Y41L31Y41L32S)41Y41L31Y41L)61M(31M)61M	35	111.48	N6H9F0S1	N,1;	682	Q5SZK8	657	688	9	02AIV2,02AIV4,BIV1,CIV1,BIV2,03AIV5,CIV2,BIV3,BIV4,			-0.634	1
36477	156.64	1645.47	1645.96	4	1645.96	-2.08595	6577.81	C270H423N56O133	HSGPHSPGPVTDQFTFRVQDNHDPPNQSGLQR	H1dEN26GlcNAc	7	01Y41Y41M(31M)61M(21Y(31F)41L31Y41L31L)61Y(31F)41L31Y41L31L	29	114.42	N6H9F2S0	N,1;	682	Q5SZK8	657	688	3	ZI3,YI3,YI3,			-1.27336	1
36274	156.55	1572.68	1572.93	4	1572.93	-1.46059	6285.69	C258H403N56O125	HSGPHSPGPVTDQFTFRVQDNHDPPNQSGLQR	H1dEN26GlcNAc	7	01Y41Y41M(31M41Y41L31Y41L31L)61M61Y41L31Y41L31L	26	84.27	N6H9F0S0	N,2;	682	Q5SZK8	657	688	2	BI6,BII6,YI3,YII3,		-0.525553		1
28172	125.26	1206.27	1206.27	4	1206.26	5.63335	4820.03	C186H316N29O110Ct8	HSLNSSSASTTEPDFQK	H1dEN4GlcNAcK17dE	5	01Y(61F)41Y41M(31M(21Y41L31Y41L)41Y)61M61Y41L31Y41L31L	27	69.57	N7H8F1S0	N,1;	1024	P42704	1021	1037	0		2.06225			1
35929	156.4	1173.01	1174.51	4	1174.5	3.20712	4692.99	C194H311N30O100S1	HSLSFNDCFLKVPR	H1dEN6GlcNAcC8CamK11dE	5	01Y41Y41M(31M41Y41L32S)61M(21Y41L32S)61Y41L32S	34	79.53	N5H6F0S3	N,0;	214	Q9Y261	209	222	0		-2.48444			1
19008	84.99	1088.8	1088.8	3	1088.8	5.02539	3263.38	C124H216N23O72S1Ct4	HSNASQSLCEIVR	H1dEN3GlcNAcC9Cam	6	01Y41Y41M(31M21M)61M(31M21M)61M21M	21	99.69	N2H8F0S0	N,2;	210	Q5H9R7	208	220	2	YI3,YI3,			2.12063	1
19008	84.99	1088.8	1088.8	3	1088.8	5.02539	3263.38	C124H216N23O72S1Ct4	HSNASQSLCEIVR	H1dEN3GlcNAcC9Cam	6	01Y41Y41M(31M21M21M)61M(31M21M)61M	23	99.69	N2H8F0S0	N,2;	210	Q5H9R7	208	220	0				2.12063	1
19008	84.99	1088.8	1088.8	3	1088.8	5.02539	3263.38	C124H216N23O72S1Ct4	HSNASQSLCEIVR	H1dEN3GlcNAcC9Cam	6	01Y41Y41M(31M21M21M31G)61M(31M)61M	23	99.69	N2H8F0S0	N,2;	210	Q5H9R7	208	220	0				2.12063	1
16541	73.52	941.393	941.391	3	941.385	6.26777	2821.14	C108H178N23O64	HSNGSQSQHSR	H1dEN3GlcNAc	5	01Y41Y41M(31M)61M(31M21M)61M21M	20	154.46	N2H7F0S0	N,0;	225	P01880	223	233	2	YI3,YI3,			-2.33096	1
16579	73.81	941.056	941.393	3	941.385	7.75899	2821.14	C108H178N23O64	HSNGSQSQHSR	H1dEN3GlcNAc	6	01Y41Y41M(31M21M)61M(31M21M)61M	25	180.56	N2H7F0S0	N,1;	225	P01880	223	233	3	BI2,YI3,YI3,		-2.1243	-2.33096	2
16579	73.81	941.056	941.393	3	941.385	7.75899	2821.14	C108H178N23O64	HSNGSQSQHSR	H1dEN3GlcNAc	6	01Y41Y41M(31M21M21M)61M(31M)61M	29	185.47	N2H7F0S0	N,1;	225	P01880	223	233	5	BI2,BIII3,CI2,CIII3,BI2,BIII3,YI3,YIII3,YI3,YIII3,		-2.1243		1
18855	85.25	1086.8	1087.13	3	1087.13	5.94975	3258.36	C127H213N24O74	HSNRTAEEELSAR	H1dEN3GlcNAc	6	01Y41Y41M(31M21M21M)61M(31M21M)61M	19	74.22	N2H8F0S0	N,2;	1428	Q14667	1426	1438	0		1.40187			1
18855	85.25	1086.8	1087.13	3	1087.13	5.94975	3258.36	C127H213N24O74	HSNRTAEEELSAR	H1dEN3GlcNAc	6	01Y41Y41M(31M21M21M31G)61M(31M)61M	20	84.44	N2H8F0S0	N,2;	1428	Q14667	1426	1438	0		1.40187			1
23621	104.93	1008.12	1008.46	3	1008.46	1.32304	3022.35	C114H209N18O66S1Ct8	HTNMNLTQLK	H1dEN5GlcNAcK10dE	9	01Y41Y41M(31M21M)61M(31M21M)61M21M	23	81.17	N2H8F0S0	N,2;	254	Q15165	250	259	4	45AI3,04AI4,YI3,YI3,	1.27931			1
23621	104.93	1008.12	1008.46	3	1008.46	1.32304	3022.35	C114H209N18O66S1Ct8	HTNMNLTQLK	H1dEN5GlcNAcK10dE	9	01Y41Y41M(31M21M21M)61M(31M21M)61M	22	79.24	N2H8F0S0	N,2;	254	Q15165	250	259	0		1.27931			1
23621	104.93	1008.12	1008.46	3	1008.46	1.32304	3022.35	C114H209N18O66S1Ct8	HTNMNLTQLK	H1dEN5GlcNAcK10dE	9	01Y41Y41M(31M21M21M31G)61M(31M)61M	25	79.24	N2H8F0S0	N,2;	254	Q15165	250	259	2	12AIII4,25AIII2,	1.27931			1
36854	158.27	1110	1109.5	4	1109.49	8.04156	4432.94	C185H299N28O95	HTNVSILYADIVGFTR	H1dEN3GlcNAc	5	01Y41Y41M(31M(21Y(31F)41L21F)41Y41L)61M61Y41L32S	33	89.43	N5H6F2S1	N,2;	288	Q08462	286	301	0				-3.09955	1
36854	158.27	1110	1109.5	4	1109.49	8.04156	4432.94	C185H299N28O95	HTNVSILYADIVGFTR	H1dEN3GlcNAc	5	01Y41Y41M(31M41Y41L31Y(31F)41L21F)61M61Y41L32S	31	100.98	N5H6F2S1	N,2;	288	Q08462	286	301	0				-3.09955	1
20257	91.79	984.1	984.43	3	984.434	-4.22835	2950.28	C115H197N26O61S1	HTRQMLQNGTSSR	H1dEN8GlcNAc	8	01Y41Y41M(31M)61M(31M21M)61M	27	132.36	N2H6F0S0	N,2;	217	Q9NYW6	210	222	4	BI2,YI3,ZI3,YI3,	-1.08349	-1.0235	-2.06254	3
20257	91.79	984.1	984.43	3	984.434	-4.22835	2950.28	C115H197N26O61S1	HTRQMLQNGTSSR	H1dEN8GlcNAc	8	01Y41Y41M(31M21M)61M(31M)61M	28	132.36	N2H6F0S0	N,2;	217	Q9NYW6	210	222	5	BI2,01AI2,YI3,ZI3,YI3,	-1.08349	-1.0235	-2.06254	3
36818	159.98	1206.73	1207.91	5	1207.92	-5.47734	6032.54	C247H396N41O129S1	HTWNASLFNSQIHMIAQR	H1dEN4GlcNAc	5	01Y41Y41M(31M(21Y41L31Y(31F)41L21F)41Y41L)(41Y)61M(21Y41L31Y41V)61Y41L31Y	33	90.99	N11H8F2S0	N,2;	121	O95447	118	135	0		-0.569124			1
36818	159.98	1206.73	1207.91	5	1207.92	-5.47734	6032.54	C247H396N41O129S1	HTWNASLFNSQIHMIAQR	H1dEN4GlcNAc	5	01Y41Y41M(31M(21Y41L31Y(31F)41L21F)41Y41L31Y)(41Y)61M(21Y41L31Y)61Y41L31Y	37	95.78	N11H8F2S0	N,2;	121	O95447	118	135	0		-0.569124			1
19399	87.8	1028.77	1028.77	3	1028.76	5.74654	3083.27	C119H196N25O64S1Ct4	HYGNYTCRAANR	H1dEN4GlcNAcC7Cam	5	01Y41Y41M(31M)61M(31M21M)61M21M	25	115.16	N2H7F0S0	N,1;	288	A6NGN9	285	296	3	04AI4,YI3,YI3,	2.60314			1
19399	87.8	1028.77	1028.77	3	1028.76	5.74654	3083.27	C119H196N25O64S1Ct4	HYGNYTCRAANR	H1dEN4GlcNAcC7Cam	5	01Y41Y41M(31M21M)61M(31M21M)61M	24	124.38	N2H7F0S0	N,1;	288	A6NGN9	285	296	3	BI2,YI3,YI3,	2.60314			1
37272	160.48	1666.97	1667.2	4	1667.2	2.45161	6662.75	C270H434N43O147S1	HYNETSNMSIYDILRPGTPR	H1dEN7GlcNAc	5	01Y(61F)41Y41M(31M(21Y(31F)41L31Y41V)41Y41L31Y41V)(41Y)61M(21Y41L32S)61Y41L32S	59	167.63	N11H7F2S2	N,0;	268	Q8NEV8	262	281	0		-0.885708	-0.404869		2
36980	160.59	1667.2	1667.2	4	1667.2	1.42654	6662.75	C270H434N43O147S1	HYNETSNMSIYDILRPGTPR	H1dEN7GlcNAc	5	01Y(61F)41Y41M(31M(21Y41L31Y41V)41Y41L31Y(31F)41V)(41Y)61M(21Y41L32S)61Y41L32S	60	157.38	N11H7F2S2	N,0;	268	Q8NEV8	262	281	5	25AIII2,34AIII4,13AIII3,24AIII3,34XIII5,01XIII6,	-0.885708			1
37272	160.48	1666.97	1667.2	4	1667.2	2.45161	6662.75	C270H434N43O147S1	HYNETSNMSIYDILRPGTPR	H1dEN7GlcNAc	5	01Y(61F)41Y41M(31M(21Y41L31Y41V)41Y41L31Y41V)(41Y)61M(21Y(31F)41L32S)61Y41L32S	59	144.95	N11H7F2S2	N,0;	268	Q8NEV8	262	281	3	24AII3,YI3,12XII4,		-0.404869		1
36861	160.14	1593.66	1594.18	4	1594.17	6.18815	6370.64	C258H414N43O139S1	HYNETSNMSIYDILRPGTPR	H1dEN7GlcNAc	5	01Y41Y41M(31M(21Y41L31Y41V)41Y41L31Y41V)(41Y)61M(21Y41L32S)61Y41L32S	66	212.96	N11H7F0S2	N,0;	268	Q8NEV8	262	281	13	15XIII5,15XIV5,YI4,YII4,35XIII5,35XIV5,15XI5,15XII5,24XIII5,24XIV5,34XIII5,34XIV5,15XI6,15XII6,ZI6,ZII6,25XIII7,25XIV7,03XIII7,03XIV7,YI6,YII6,ZI4,ZII4,25XIII5,25XIV5,YI4,YII4,	-0.87688			1
36008	156.73	1563.67	1564.01	3	1564.02	-3.25927	4688.04	C193H316N29O103	IAAKIAGLYNDSEPPR	I1dEK4dEN10GlcNAc	5	01Y41Y41M(31M41Y41L32S)61M(21Y41L32S)61Y41L32S	40	174.01	N5H6F0S3	N,0;	105	Q96ES7	96	111	16	02AI2,02AII2,02AIII2,BI1,BII1,BIII1,CI1,CII1,CIII1,35AI4,35AIII4,BI2,BII2,BIII2,CI2,CII2,CIII2,35AI3,35AII3,35AIII3,BI3,BII3,BIII3,35AI4,35AIII4,BIII4,YI1,YI4,YII4,YIII4,14XI5,14XII5,14XIII5,YI5,YII5,YIII5,YI6,YII6,YIII6,YI1,	-0.787139		-0.631624	2
25519	111.96	907.96	907.208	4	907.206	2.18901	3624.8	C145H263N26O72Ct8	IAPASNVSHTVVLRPLK	I1dEN6GlcNAcK17dE	12	01Y41Y41M(31M21M)61M(31M21M)61M21M	50	285.52	N2H8F0S0	N,2;	88	P43308	83	99	6	03AI4,45AI3,YI3,03AI4,YI3,YI3,	1.72206	1.28075	2.47726	3
25519	111.96	907.96	907.208	4	907.206	2.18901	3624.8	C145H263N26O72Ct8	IAPASNVSHTVVLRPLK	I1dEN6GlcNAcK17dE	12	01Y41Y41M(31M21M21M)61M(31M21M)61M	46	287.85	N2H8F0S0	N,2;	88	P43308	83	99	0		1.72206	1.28075	2.47726	3
25492	111.83	947.971	947.722	4	947.719	2.71159	3786.85	C151H273N26O77Ct8	IAPASNVSHTVVLRPLK	I1dEN6GlcNAcK17dE	13	01Y41Y41M(31M21M21M)61M(31M21M)61M21M	43	351.28	N2H9F0S0	N,2;	88	P43308	83	99	0		3.1379	3.06119	3.14275	3
25192	111.91	907.46	907.205	4	907.206	-0.771229	3624.8	C145H263N26O72Ct8	IAPASNVSHTVVLRPLK	I1dEN6GlcNAcK17dE	5	01Y41Y41M(31M21M21M31G)61M(31M)61M	39	243.01	N2H8F0S0	N,1;	88	P43308	83	99	2	12AIII4,25AIII2,	1.61126			1
25492	111.83	947.971	947.722	4	947.719	2.71159	3786.85	C151H273N26O77Ct8	IAPASNVSHTVVLRPLK	I1dEN6GlcNAcK17dE	13	01Y41Y41M(31M21M21M31G)61M(31M21M)61M	49	368.08	N2H9F0S0	N,2;	88	P43308	83	99	0		3.1379	3.06119	3.14275	3
25274	112.28	947.971	947.722	4	947.719	2.77599	3786.85	C151H273N26O77Ct8	IAPASNVSHTVVLRPLK	I1dEN6GlcNAcK17dE	9	01Y41Y41M(31M21M21M31G31G)61M(31M)61M	45	292.4	N2H9F0S0	N,1;	88	P43308	83	99	0		3.22437			1
25885	115.07	865.388	865.731	3	865.733	-2.30875	2594.18	C104H181N18O57	IASDARGNATK	I1dEN8GlcNAcK11dE	5	01Y41Y41M(31M)61M(31M21M)61M	24	124.67	N2H6F0S0	N,1;	1943	Q15911	1936	1946	3	BI2,YI3,YI3,	-1.61961			1
26098	114.54	918.115	919.746	3	919.751	-5.53018	2756.23	C110H191N18O62	IASDARGNATK	I1dEN8GlcNAcK11dE	5	01Y41Y41M(31M)61M(31M21M)61M21M	24	123.83	N2H7F0S0	N,2;	1943	Q15911	1936	1946	3	YI3,ZI3,YI3,			-1.73933	1
25885	115.07	865.388	865.731	3	865.733	-2.30875	2594.18	C104H181N18O57	IASDARGNATK	I1dEN8GlcNAcK11dE	5	01Y41Y41M(31M21M)61M(31M)61M	23	110.56	N2H6F0S0	N,1;	1943	Q15911	1936	1946	2	BI2,YI3,	-1.61961			1
26098	114.54	918.115	919.746	3	919.751	-5.53018	2756.23	C110H191N18O62	IASDARGNATK	I1dEN8GlcNAcK11dE	5	01Y41Y41M(31M21M)61M(31M21M)61M	23	123.83	N2H7F0S0	N,2;	1943	Q15911	1936	1946	3	BI2,YI3,YI3,			-1.73933	1
26098	114.54	918.115	919.746	3	919.751	-5.53018	2756.23	C110H191N18O62	IASDARGNATK	I1dEN8GlcNAcK11dE	5	01Y41Y41M(31M21M21M)61M(31M)61M	26	119.41	N2H7F0S0	N,2;	1943	Q15911	1936	1946	4	BI2,BIII3,BI2,BIII3,YI3,YIII3,YI3,YIII3,			-1.73933	1
37382	160.23	1656.44	1657.71	4	1657.7	8.57849	6624.76	C264H424N55O134S2Ct4	ICIQACSTNDSFQPQRPSLTFSGDNSSTQGWR	I1dEC2CamC6CamN25GlcNAc	7	01Y(61F)41Y41M(31M(21Y41L)41Y)61M(21Y41L32S)61Y41L32S	40	83.38	N6H6F1S2	N,2;	49	P51687	25	56	0				0.273113	1
37382	160.23	1656.44	1657.71	4	1657.7	8.57849	6624.76	C264H424N55O134S2Ct4	ICIQACSTNDSFQPQRPSLTFSGDNSSTQGWR	I1dEC2CamC6CamN25GlcNAc	7	01Y(61F)41Y41M(31M41Y41L31Y)61M(21Y41L32S)61Y41L32S	40	87.07	N6H6F1S2	N,2;	49	P51687	25	56	0				0.273113	1
27491	121.14	1208.55	1207.54	3	1207.54	3.28994	3619.6	C140H244N27O79Ct4	IDNESDVRAIRPGPR	I1dEN3GlcNAc	6	01Y41Y41M(31M21M21M)61M(31M21M)61M21M	39	223.22	N2H9F0S0	N,1;	168	Q15398	166	180	3	45AI3,04AI4,35XI3,		1.97718		1
27491	121.14	1208.55	1207.54	3	1207.54	3.28994	3619.6	C140H244N27O79Ct4	IDNESDVRAIRPGPR	I1dEN3GlcNAc	6	01Y41Y41M(31M21M21M31G31G)61M(31M)61M	35	210.07	N2H9F0S0	N,1;	168	Q15398	166	180	0			1.97718		1
27347	121.66	1097.17	1097.17	3	1097.17	-2.10134	3288.49	C129H227N22O72Ct4	IEITSVDLALGNETGR	I1dEN12GlcNAc	5	01Y41Y41M(31M)61M(31M21M)61M21M	27	153.98	N2H7F0S0	N,0;	693	Q7Z392	682	697	3	04AI4,YI3,YI3,	0.330216			1
27347	121.66	1097.17	1097.17	3	1097.17	-2.10134	3288.49	C129H227N22O72Ct4	IEITSVDLALGNETGR	I1dEN12GlcNAc	5	01Y41Y41M(31M21M)61M(31M21M)61M	26	162.75	N2H7F0S0	N,0;	693	Q7Z392	682	697	3	BI2,YI3,YI3,	0.330216			1
34672	149.67	1123	1123.5	4	1123.51	-11.1861	4489.01	C179H303N38O94	IEQNLTSTASSGTNVHGSPRSAVVR	I1dEN4GlcNAc	5	01Y41Y41M(31M21M21M31G)61M(31M21M)61M	22	85.25	N2H9F0S0	N,3;	416	Q8IYT8	413	437	0				-0.399933	1
34672	149.67	1123	1123.5	4	1123.51	-11.1861	4489.01	C179H303N38O94	IEQNLTSTASSGTNVHGSPRSAVVR	I1dEN4GlcNAc	5	01Y41Y41M(31M21M21M31G31G)61M(31M)61M	19	87.06	N2H9F0S0	N,3;	416	Q8IYT8	413	437	0				-0.399933	1
25981	114.03	1109.83	1109.48	3	1109.48	2.7169	3325.43	C136H226N19O73S1	IFLGGSEGTLNDCK	I1dEN11GlcNAcC13CamK14dE	7	01Y41Y41M(31M21M)61M(31M21M)61M21M	29	145.22	N2H8F0S0	N,4;	295	Q96PU4	285	298	3	04AI4,YI3,YI3,			0.241311	1
25981	114.03	1109.83	1109.48	3	1109.48	2.7169	3325.43	C136H226N19O73S1	IFLGGSEGTLNDCK	I1dEN11GlcNAcC13CamK14dE	7	01Y41Y41M(31M21M21M)61M(31M21M)61M	27	145.22	N2H8F0S0	N,4;	295	Q96PU4	285	298	0			0.616104	0.241311	2
25981	114.03	1109.83	1109.48	3	1109.48	2.7169	3325.43	C136H226N19O73S1	IFLGGSEGTLNDCK	I1dEN11GlcNAcC13CamK14dE	7	01Y41Y41M(31M21M21M31G)61M(31M)61M	25	138.88	N2H8F0S0	N,4;	295	Q96PU4	285	298	0			0.616104	0.241311	2
23643	104.07	1115.47	1114.8	3	1114.8	-2.29063	3341.39	C132H214N23O73Ct4	IFNNSSHFSAHR	I1dEN3GlcNAc	5	01Y41Y41M(31M21M21M31G)61M(31M21M)61M	29	101.94	N2H9F0S0	N,0;	643	Q9NX65	641	652	0			-0.189029		1
23643	104.07	1115.47	1114.8	3	1114.8	-2.29063	3341.39	C132H214N23O73Ct4	IFNNSSHFSAHR	I1dEN3GlcNAc	5	01Y41Y41M(31M21M21M31G31G)61M(31M)61M	29	103.84	N2H9F0S0	N,0;	643	Q9NX65	641	652	0			-0.189029		1
23643	104.07	1115.47	1114.8	3	1114.8	-2.29063	3341.39	C132H214N23O73Ct4	IFNNSSHFSAHR	I1dEN4GlcNAc	5	01Y41Y41M(31M21M21M31G)61M(31M21M)61M	29	101.94	N2H9F0S0	N,0;	644	Q9NX65	641	652	0			-0.189029		1
23643	104.07	1115.47	1114.8	3	1114.8	-2.29063	3341.39	C132H214N23O73Ct4	IFNNSSHFSAHR	I1dEN4GlcNAc	5	01Y41Y41M(31M21M21M31G31G)61M(31M)61M	29	103.84	N2H9F0S0	N,0;	644	Q9NX65	641	652	0			-0.189029		1
23752	104.17	1114.47	1114.47	3	1114.48	-7.45295	3340.42	C135H219N20O73Ct4	IFQFQNFTNTR	I1dEN6GlcNAc	7	01Y41Y41M(31M21M21M)61M(31M21M)61M21M	36	173.69	N2H9F0S0	N,2;	532	Q2NL82	527	537	3	45AI3,04AI4,45AI4,		1.04424	1.33752	2
23752	104.17	1114.47	1114.47	3	1114.48	-7.45295	3340.42	C135H219N20O73Ct4	IFQFQNFTNTR	I1dEN6GlcNAc	7	01Y41Y41M(31M21M21M31G)61M(31M21M)61M	35	173.69	N2H9F0S0	N,2;	532	Q2NL82	527	537	0			1.06197	1.33752	2
23752	104.17	1114.47	1114.47	3	1114.48	-7.45295	3340.42	C135H219N20O73Ct4	IFQFQNFTNTR	I1dEN6GlcNAc	7	01Y41Y41M(31M21M21M31G31G)61M(31M)61M	33	165.63	N2H9F0S0	N,2;	532	Q2NL82	527	537	0			1.04424	1.33752	2
28390	124.63	1608.02	1608.69	3	1608.7	-7.11809	4822.09	C193H318N31O103Ct8	IGADFLARWYNGTNNK	I1dEN11GlcNAcK16dE	5	01Y41Y41M(31M41Y41L)61M(21Y(31F)41L32S)61Y(31F)41L32S	36	68.87	N5H6F2S2	N,0;	125	P17174	115	130	0				0.483523	1
28390	124.63	1608.02	1608.36	3	1608.36	-2.98812	4821.07	C192H315N32O103Ct8	IGADFLARWYNGTNNK	I1dEN11GlcNAcK16dE	5	01Y41Y41M(31M41Y41L32S)61M(21Y41L32S)61Y41L32S	38	96.03	N5H6F0S3	N,0;	125	P17174	115	130	0				1.13112	1
27347	121.66	1097.17	1097.17	3	1097.16	7.54901	3288.46	C126H223N26O69S1Ct4	IGLLGCNATRENVDR	I1dEC6CamN7GlcNAc	6	01Y41Y41M(31M)61M(31M21M)61M21M	26	181.91	N2H7F0S0	N,0;	367	P21549	361	375	5	04AI4,YI3,03XI3,ZI3,YI3,	0.330216			1
27347	121.66	1097.17	1097.17	3	1097.16	7.54901	3288.46	C126H223N26O69S1Ct4	IGLLGCNATRENVDR	I1dEC6CamN7GlcNAc	6	01Y41Y41M(31M21M)61M(31M21M)61M	24	177.46	N2H7F0S0	N,0;	367	P21549	361	375	4	BI2,YI3,03XI3,YI3,	0.330216			1
28202	123.81	1199.26	1199.26	4	1199.26	1.93692	4792.02	C185H316N29O107S1Ct8	IGPSSPSNGIDMGYNGNK	I1dEN17GlcNAcK18dE	5	01Y41Y41M(31M(21Y(31F)41L31Y41L)41Y41L31Y41L)(41Y)61M61M	36	89.66	N7H8F1S0	N,2;	349	Q8IYU2	333	350	0				0.0122158	1
28083	123.3	1199	1198.76	4	1198.76	3.369	4790	C185H314N29O107S1Ct8	IGPSSPSNGIDMGYNGNK	I1dEN17GlcNAcK18dE	5	01Y41Y41M(31M21Y(31F)41L31Y(31F)41L32S)61M61Y41L32S	38	68.42	N5H6F2S2	N,1;	349	Q8IYU2	333	350	2	YII4,14XII5,			2.27762	1
28202	123.81	1199.26	1199.26	4	1199.26	1.93692	4792.02	C185H316N29O107S1Ct8	IGPSSPSNGIDMGYNGNK	I1dEN17GlcNAcK18dE	5	01Y41Y41M(31M41Y41L)61M(21Y(31F)41L31Y41L)61Y41L31Y41L	40	100.6	N7H8F1S0	N,2;	349	Q8IYU2	333	350	0			-0.353158	0.0122158	2
28044	123.52	1199.26	1199.27	4	1199.26	4.78698	4792.02	C185H316N29O107S1Ct8	IGPSSPSNGIDMGYNGNK	I1dEN17GlcNAcK18dE	5	01Y41Y41M(31M41Y41L31Y41L)61M(21Y(31F)41L31Y41L)61Y41L	28	79.89	N7H8F1S0	N,1;	349	Q8IYU2	333	350	0			-0.353158		1
28044	123.52	1199.26	1199.27	4	1199.26	4.78698	4792.02	C185H316N29O107S1Ct8	IGPSSPSNGIDMGYNGNK	I1dEN17GlcNAcK18dE	5	01Y41Y41M(31M41Y41L31Y41L)61M(21Y41L31Y41L)61Y(31F)41L	26	83.26	N7H8F1S0	N,1;	349	Q8IYU2	333	350	0			-0.353158		1
29083	127.53	1384.92	1384.6	3	1384.6	-1.92554	4149.78	C171H266N37O82	IGSYNGTAGDSLSYHQGRPFSTEDR	I1dEN5GlcNAc	5	01Y41Y41M(31M)61M(31M21M)61M	20	104.69	N2H6F0S0	N,1;	1261	Q92752	1257	1281	2	BI2,YI3,			-1.79468	1
29083	127.53	1384.92	1384.6	3	1384.6	-1.92554	4149.78	C171H266N37O82	IGSYNGTAGDSLSYHQGRPFSTEDR	I1dEN5GlcNAc	5	01Y41Y41M(31M21M)61M(31M)61M	21	106.85	N2H6F0S0	N,1;	1261	Q92752	1257	1281	3	BI2,YI3,YI3,			-1.79468	1
35026	151.1	1131.27	1131.27	4	1131.26	8.61622	4520.01	C194H304N33O87S1	IHESAGLPFFEIFVDAPLNICESR	I1dEN19GlcNAcC21Cam	6	01Y41Y41M(31M21M)61M(31M21M)61M21M	38	208.89	N2H8F0S0	N,0;	153	O95340	135	158	5	03AI4,45AI3,04AI4,YI3,YI3,	-1.18811	-1.16008	-2.04497	3
35026	151.1	1131.27	1131.27	4	1131.26	8.61622	4520.01	C194H304N33O87S1	IHESAGLPFFEIFVDAPLNICESR	I1dEN19GlcNAcC21Cam	6	01Y41Y41M(31M21M21M)61M(31M21M)61M	37	204.71	N2H8F0S0	N,0;	153	O95340	135	158	0			-1.16008	-2.04497	2
19376	87.69	859.714	859.38	3	859.384	-4.05288	2575.13	C103H176N19O54S1	IHNASAVCLR	I1dEN3GlcNAcC8Cam	6	01Y41Y41M(31M)61M(31M21M)61M	21	168.98	N2H6F0S0	N,1;	210	A7E2V4	208	217	3	BI2,YI3,YI3,	-1.95475			1
19376	87.69	859.714	859.38	3	859.384	-4.05288	2575.13	C103H176N19O54S1	IHNASAVCLR	I1dEN3GlcNAcC8Cam	6	01Y41Y41M(31M21M)61M(31M)61M	21	168.98	N2H6F0S0	N,1;	210	A7E2V4	208	217	3	BI2,YI3,YI3,	-1.95475			1
19426	86.95	968.747	968.752	3	968.757	-4.71402	2903.25	C111H196N19O64S1Ct4	IHNASAVCLR	I1dEN3GlcNAcC8Cam	5	01Y41Y41M(31M21M)61M(31M21M)61M21M	27	135.1	N2H8F0S0	N,0;	210	A7E2V4	208	217	2	04AI4,YI3,	0.36184		0.711717	2
19254	87.12	967.414	967.413	3	967.419	-6.51353	2899.24	C115H196N19O64S1	IHNASAVCLR	I1dEN3GlcNAcC8Cam	5	01Y41Y41M(31M21M21M)61M(31M21M)61M	24	166.89	N2H8F0S0	N,0;	210	A7E2V4	208	217	0		0.0473194		0.711717	2
19229	87	1021.43	1021.43	3	1021.44	-1.78237	3061.29	C121H206N19O69S1	IHNASAVCLR	I1dEN3GlcNAcC8Cam	6	01Y41Y41M(31M21M21M)61M(31M21M)61M21M	41	218.25	N2H9F0S0	N,2;	210	A7E2V4	208	217	1	04AI4,	-0.218216			1
19254	87.12	967.414	967.413	3	967.419	-6.51353	2899.24	C115H196N19O64S1	IHNASAVCLR	I1dEN3GlcNAcC8Cam	5	01Y41Y41M(31M21M21M31G)61M(31M)61M	25	178.66	N2H8F0S0	N,0;	210	A7E2V4	208	217	0		0.0473194			1
19229	87	1021.43	1021.43	3	1021.44	-1.78237	3061.29	C121H206N19O69S1	IHNASAVCLR	I1dEN3GlcNAcC8Cam	6	01Y41Y41M(31M21M21M31G)61M(31M21M)61M	41	230.03	N2H9F0S0	N,2;	210	A7E2V4	208	217	0		-0.218216			1
37272	160.48	1666.97	1667.2	4	1667.2	-0.307514	6662.77	C271H438N43O144S2	IHTGEKPYECNACGKAFNR	I1dEK6dEC10CamC13CamK15dEN18GlcNAc	7	01Y(61F)41Y41M(31M(21Y(31F)41L31Y41V)41Y41L31Y41V)(41Y)61M(21Y41L32S)61Y41L32S	54	146.31	N11H7F2S2	N,1;	247	P0CG24	230	248	0			-0.92972		1
37122	159.91	1585.44	1586.67	4	1586.68	-7.51837	6340.68	C259H420N43O134S2	IHTGEKPYECNACGKAFNR	I1dEK6dEC10CamC13CamK15dEN18GlcNAc	5	01Y(61F)41Y41M(31M(21Y41L31Y)41Y41L31Y)(41Y)61M(21Y41L31Y41V)61Y41L31Y41V	44	94.55	N13H7F1S0	N,0;	247	P0CG24	230	248	0			0.778635		1
37272	160.48	1666.97	1667.2	4	1667.2	-0.307514	6662.77	C271H438N43O144S2	IHTGEKPYECNACGKAFNR	I1dEK6dEC10CamC13CamK15dEN18GlcNAc	7	01Y(61F)41Y41M(31M(21Y41L31Y41V)41Y41L31Y(31F)41V)(41Y)61M(21Y41L32S)61Y41L32S	54	141.19	N11H7F2S2	N,1;	247	P0CG24	230	248	5	25AIII2,34AIII4,13AIII3,24AIII3,CIII3,01XIII6,		-0.92972		1
37122	159.91	1585.44	1586.67	4	1586.68	-7.51837	6340.68	C259H420N43O134S2	IHTGEKPYECNACGKAFNR	I1dEK6dEC10CamC13CamK15dEN18GlcNAc	5	01Y41Y41M(31M(21Y41L31Y)41Y41L31Y)(41Y)61M(21Y(31F)41L31Y41V)61Y41L31Y41V	46	105.63	N13H7F1S0	N,0;	247	P0CG24	230	248	0			0.778635		1
28479	125	1132.83	1133.5	4	1133.49	8.14964	4528.92	C185H303N30O95S2	IHTGEKPYQCNVCGK	I1dEK6dEC10CamN11GlcNAcC13CamK15dE	5	01Y41Y41M(31M41Y41L)61M(21Y41L32S)61Y41L32S	33	96.89	N5H6F0S2	N,1;	353	Q15776	343	357	0				-3.49412	1
28479	125	1132.83	1133.5	4	1133.49	8.14964	4528.92	C185H303N30O95S2	IHTGEKPYQCNVCGK	I1dEK6dEC10CamN11GlcNAcC13CamK15dE	5	01Y41Y41M(31M41Y41L31Y41L32S)61M61Y41L32S	35	109.07	N5H6F0S2	N,1;	353	Q15776	343	357	0				-3.49412	1
28479	125	1132.83	1133.5	4	1133.49	8.14964	4528.92	C185H303N30O95S2	IHTGEKPYQCNVCGK	I1dEK6dEC10CamN11GlcNAcC13CamK15dE	5	01Y41Y41M(31M41Y41L32S)61M(21Y41L32S)61Y41L	32	96.89	N5H6F0S2	N,1;	353	Q15776	343	357	0				-3.49412	1
28392	125.04	1133.5	1133.5	4	1133.49	10.0881	4528.92	C185H303N30O95S2	IHTGEQPYKCNVCGK	I1dEK9dEC10CamN11GlcNAcC13CamK15dE	5	01Y41Y41M(31M41Y41L)61M(21Y41L32S)61Y41L32S	35	131.64	N5H6F0S2	N,2;	557	Q6ZNA1	547	561	0		-3.26352	-3.2102		2
28369	124.54	1134.25	1133.75	4	1133.74	3.64326	4529.94	C186H306N29O95S2	IHTGEQPYKCNVCGK	I1dEK9dEC10CamN11GlcNAcC13CamK15dE	5	01Y41Y41M(31M41Y41L31Y(31F)41L21F)61M61Y41L32S	30	103.04	N5H6F2S1	N,1;	557	Q6ZNA1	547	561	0				-2.92619	1
28369	124.54	1134.25	1133.75	4	1133.74	3.64326	4529.94	C186H306N29O95S2	IHTGEQPYKCNVCGK	I1dEK9dEC10CamN11GlcNAcC13CamK15dE	5	01Y41Y41M(31M41Y41L31Y41L32S)61M21Y(31F)41L21F	29	95.32	N5H6F2S1	N,1;	557	Q6ZNA1	547	561	0				-2.92619	1
28392	125.04	1133.5	1133.5	4	1133.49	10.0881	4528.92	C185H303N30O95S2	IHTGEQPYKCNVCGK	I1dEK9dEC10CamN11GlcNAcC13CamK15dE	5	01Y41Y41M(31M41Y41L31Y41L32S)61M61Y41L32S	39	154.88	N5H6F0S2	N,2;	557	Q6ZNA1	547	561	0			-3.2102		1
28392	125.04	1133.5	1133.5	4	1133.49	10.0881	4528.92	C185H303N30O95S2	IHTGEQPYKCNVCGK	I1dEK9dEC10CamN11GlcNAcC13CamK15dE	5	01Y41Y41M(31M41Y41L32S)61M(21Y41L32S)61Y41L	36	131.64	N5H6F0S2	N,2;	557	Q6ZNA1	547	561	0			-3.2102		1
28391	125.04	1206.52	1206.27	4	1206.26	8.71785	4820.02	C196H320N31O103S2	IHTGEQPYKCNVCGK	I1dEK9dEC10CamN11GlcNAcC13CamK15dE	6	01Y41Y41M(31M41Y41L32S)61M(21Y41L32S)61Y41L32S	44	102.41	N5H6F0S3	N,1;	557	Q6ZNA1	547	561	0			-3.2452		1
36769	157.91	1181.77	1182.02	4	1182.02	5.6021	4723.04	C197H313N28O100Ct4	IIPFYILNATNYFGR	I1dEN8GlcNAc	5	01Y41Y41M(31M41Y41L32S)61M(21Y41L32S)61Y41L32S	49	132.79	N5H6F0S3	N,1;	892	Q587J7	885	899	24	02AI2,02AII2,02AIII2,02AI4,02AIII4,BI1,BII1,BIII1,CI1,CII1,CIII1,35AI4,35AIII4,14AI2,14AII2,14AIII2,15AI2,15AII2,15AIII2,BI2,BII2,BIII2,CI2,CII2,CIII2,35AI3,35AII3,35AIII3,BI3,BII3,BIII3,YI1,35AI4,35AIII4,BIII4,02XI1,34XI1,YI1,YI3,ZI2,YI2,YI4,YII4,YIII4,Y			1.92902	1
26779	118.02	1143.85	1142.85	3	1142.85	-0.540328	3425.54	C134H234N27O70S1Ct4	ILLTCSLNDSATEVTGHR	I1dEC5CamN8GlcNAc	27	01Y41Y41M(31M)61M(31M21M)61M	26	224.16	N2H6F0S0	N,4;	160	P35613	153	170	1	BI2,		3.05682		1
26779	118.02	1143.85	1142.85	3	1142.85	-0.540328	3425.54	C134H234N27O70S1Ct4	ILLTCSLNDSATEVTGHR	I1dEC5CamN8GlcNAc	27	01Y41Y41M(31M21M)61M(31M)61M	28	236.99	N2H6F0S0	N,4;	160	P35613	153	170	3	BI2,BI2,YI3,		3.05682		1
32894	142.86	1234.18	1233.98	5	1233.98	1.29172	6162.86	C246H426N47O119S2Ct12	ILNPDHPCFRPDSTKVESLVALLNNSSEMK	I1dEC8CamK15dEN24GlcNAcK30dE	7	01Y41Y41M(31M41Y41L)61M21Y(31F)41L31Y(31F)41L32S	31	85.07	N5H6F2S1	N,0;	562	O75448	539	568	0				2.0581	1
32894	142.86	1234.18	1233.98	5	1233.98	1.29172	6162.86	C246H426N47O119S2Ct12	ILNPDHPCFRPDSTKVESLVALLNNSSEMK	I1dEC8CamK15dEN24GlcNAcK30dE	7	01Y41Y41M(31M41Y41L31Y(31F)41L21F)61M61Y41L32S	33	96.38	N5H6F2S1	N,0;	562	O75448	539	568	0				2.0581	1
32894	142.86	1234.18	1233.98	5	1233.98	1.29172	6162.86	C246H426N47O119S2Ct12	ILNPDHPCFRPDSTKVESLVALLNNSSEMK	I1dEC8CamK15dEN25GlcNAcK30dE	7	01Y41Y41M(31M41Y41L)61M21Y(31F)41L31Y(31F)41L32S	31	85.07	N5H6F2S1	N,0;	563	O75448	539	568	0				2.0581	1
32894	142.86	1234.18	1233.98	5	1233.98	1.29172	6162.86	C246H426N47O119S2Ct12	ILNPDHPCFRPDSTKVESLVALLNNSSEMK	I1dEC8CamK15dEN25GlcNAcK30dE	7	01Y41Y41M(31M41Y41L31Y(31F)41L21F)61M61Y41L32S	33	96.38	N5H6F2S1	N,0;	563	O75448	539	568	0				2.0581	1
16529	73.46	975.766	975.428	3	975.433	-5.00545	2923.28	C118H204N13O70	ILNSSEGVK	I1dEN3GlcNAcK9dE	6	01Y41Y41M(31M21M21M31G)61M(31M21M)61M	31	102.73	N2H9F0S0	N,1;	25	Q8TBZ0	23	31	0				-0.375329	1
16529	73.46	975.766	975.428	3	975.433	-5.00545	2923.28	C118H204N13O70	ILNSSEGVK	I1dEN3GlcNAcK9dE	6	01Y41Y41M(31M21M21M31G31G)61M(31M)61M	27	86.2	N2H9F0S0	N,1;	25	Q8TBZ0	23	31	0				-0.375329	1
20126	90.32	1130.81	1130.81	3	1130.82	-10.637	3389.44	C132H226N21O75S1Ct4	IMAYLQQEQANR	I1dEN11GlcNAc	5	01Y41Y41M(31M21M21M)61M(31M21M)61M21M	22	101.92	N2H9F0S0	N,1;	332	O00482	322	333	2	45AI3,04AI4,		0.114983		1
20014	90.65	1129.14	1129.47	3	1129.48	-5.53862	3385.42	C136H226N21O75S1	IMAYLQQEQANR	I1dEN11GlcNAc	5	01Y41Y41M(31M21M21M31G)61M(31M21M)61M	23	76.97	N2H9F0S0	N,1;	332	O00482	322	333	0		0.182848			1
20126	90.32	1130.81	1130.81	3	1130.82	-10.637	3389.44	C132H226N21O75S1Ct4	IMAYLQQEQANR	I1dEN11GlcNAc	5	01Y41Y41M(31M21M21M31G31G)61M(31M)61M	20	94.16	N2H9F0S0	N,1;	332	O00482	322	333	0		0.182848	0.114983	0.111869	3
18426	82.4	1078.8	1078.79	3	1078.8	-2.97299	3233.37	C131H210N21O69Ct4	INESRSWFFER	I1dEN2GlcNAc	5	01Y41Y41M(31M21M)61M(31M21M)61M21M	23	98.31	N2H8F0S0	N,0;	360	O00370	359	369	3	04AI4,YI3,YI3,	0.809238	0.607893		2
18426	82.4	1078.8	1078.79	3	1078.8	-2.97299	3233.37	C131H210N21O69Ct4	INESRSWFFER	I1dEN2GlcNAc	5	01Y41Y41M(31M21M21M)61M(31M21M)61M	24	104.65	N2H8F0S0	N,0;	360	O00370	359	369	0		0.809238	0.607893		2
18426	82.4	1078.8	1078.79	3	1078.8	-2.97299	3233.37	C131H210N21O69Ct4	INESRSWFFER	I1dEN2GlcNAc	5	01Y41Y41M(31M21M21M31G)61M(31M)61M	24	104.65	N2H8F0S0	N,0;	360	O00370	359	369	0		0.809238	0.607893		2
36514	158.86	1650.2	1649.96	4	1649.95	6.12183	6593.75	C262H423N56O138S1	INNGTSPETTTSGGCHSPEDEQKASHQHQEALR	I1dEN3GlcNAcC15CamK23dE	7	01Y(61F)41Y41M(31M(21Y41L32S)41Y41L32S)(41Y)61M(31M)61M	39	119.92	N5H7F1S2	N,3;	43	H0YM25	41	73	0		-2.03098			1
36982	158.77	1577.44	1577.18	4	1577.17	6.83142	6302.66	C251H406N55O130S1	INNGTSPETTTSGGCHSPEDEQKASHQHQEALR	I1dEN3GlcNAcC15CamK23dE	7	01Y41Y41M(31M(21Y(31F)41L31Y41L32S)41Y41L)61M61M	36	109.16	N5H7F1S1	N,2;	43	H0YM25	41	73	0				-1.06192	1
36982	158.77	1577.44	1577.18	4	1577.17	6.83142	6302.66	C251H406N55O130S1	INNGTSPETTTSGGCHSPEDEQKASHQHQEALR	I1dEN3GlcNAcC15CamK23dE	7	01Y41Y41M(31M21Y(31F)41L31Y41L31L)61M61Y41L32S	36	100.7	N5H7F1S1	N,2;	43	H0YM25	41	73	1	YII3,			-1.06192	1
36514	158.86	1650.2	1650.45	4	1650.45	3.01008	6595.77	C262H425N56O138S1	INNGTSPETTTSGGCHSPEDEQKASHQHQEALR	I1dEN3GlcNAcC15CamK23dE	7	01Y41Y41M(31M41Y41L31Y41L31L)(41Y)61M61Y41L31Y41L31L	33	97.89	N7H9F0S0	N,3;	43	H0YM25	41	73	0		-0.431993			1
38010	164.98	1145.53	1145.53	3	1145.53	-0.432667	3433.57	C138H238N25O69S1Ct4	INQFNLMASDLIALNR	I1dEN15GlcNAc	5	01Y41Y41M(31M21M)61M(31M21M)61M	28	112.48	N2H7F0S0	N,3;	94	Q8IUC8	80	95	3	BI2,YI3,YI3,	-0.88519	-0.451382		2
38010	164.98	1145.53	1145.53	3	1145.53	-0.432667	3433.57	C138H238N25O69S1Ct4	INQFNLMASDLIALNR	I1dEN15GlcNAc	5	01Y41Y41M(31M21M21M)61M(31M)61M	26	110.43	N2H7F0S0	N,3;	94	Q8IUC8	80	95	3	BI2,BIII3,YI3,YIII3,YI3,YIII3,	-0.88519	-0.451382		2
27882	123.98	1201.51	1202.26	4	1202.27	-6.84785	4804.05	C191H324N29O104S2Ct4	INQFNLMASEMIALNR	I1dEN15GlcNAc	7	01Y41Y41M(31M(21Y(31F)41L31Y(31F)41L32S)41Y(31F)41L)61M61M	29	84.45	N5H7F3S1	N,4;	95	Q10472	81	96	1	YII3,	0.730133			1
27859	123.87	1271.04	1271.28	4	1271.29	-10.236	5080.15	C201H340N31O111S2Ct4	INQFNLMASEMIALNR	I1dEN15GlcNAc	5	01Y41Y41M(31M(21Y(31F)41L31Y41L)41Y41L31Y41L)61M61Y41L32S	41	68.21	N7H8F1S1	N,2;	95	Q10472	81	96	0		0.36745			1
27859	123.87	1271.04	1271.28	4	1271.29	-10.236	5080.15	C201H340N31O111S2Ct4	INQFNLMASEMIALNR	I1dEN15GlcNAc	5	01Y41Y41M(31M(21Y41L31Y41L)41Y(31F)41L)61M(21Y41L32S)61Y41L	33	70.63	N7H8F1S1	N,2;	95	Q10472	81	96	0		0.36745			1
27859	123.87	1271.04	1271.28	4	1271.29	-10.236	5080.15	C201H340N31O111S2Ct4	INQFNLMASEMIALNR	I1dEN15GlcNAc	5	01Y41Y41M(31M(21Y41L31Y41L)41Y(31F)41L)61M61Y41L31Y41L32S	33	68.21	N7H8F1S1	N,2;	95	Q10472	81	96	0		0.36745			1
28149	123.58	1202.26	1202.51	4	1202.52	-9.10191	4805.05	C190H323N30O104S2Ct4	INQFNLMASEMIALNR	I1dEN15GlcNAc	5	01Y41Y41M(31M(21Y41L31Y41L)41Y41L)61M61Y41L31Y41L31L	33	68.16	N7H9F0S0	N,2;	95	Q10472	81	96	0				-0.0406871	1
28169	123.67	1193.76	1194.27	4	1194.27	0.0340232	4772.04	C189H320N31O102S2Ct4	INQFNLMASEMIALNR	I1dEN15GlcNAc	7	01Y41Y41M(31M(21Y41L31Y41L)41Y41L31Y)61M61Y41L32S	47	75.4	N7H7F0S1	N,4;	95	Q10472	81	96	2	ZII3,YII3,			-0.11622	1
28133	123.52	1596.35	1597.67	3	1597.69	-10.7033	4789.05	C190H323N30O103S2Ct4	INQFNLMASEMIALNR	I1dEN15GlcNAc	6	01Y41Y41M(31M41Y)61M(21Y(31F)41L31Y41L31L)61Y41L31Y41L	35	76.78	N7H8F1S0	N,3;	95	Q10472	81	96	0				0.154706	1
28045	123.53	1124.48	1125.48	4	1125.5	-11.64	4496.96	C180H307N28O95S2Ct4	INQFNLMASEMIALNR	I1dEN15GlcNAc	5	01Y41Y41M(31M41Y41L)61M(21Y(31F)41L21F)61Y(31F)41L21F	27	80.44	N5H6F4S0	N,3;	95	Q10472	81	96	0			0.621945		1
27859	123.87	1271.04	1271.28	4	1271.29	-10.236	5080.15	C201H340N31O111S2Ct4	INQFNLMASEMIALNR	I1dEN15GlcNAc	5	01Y41Y41M(31M41Y41L)61M(21Y(31F)41L31Y41L32S)61Y41L31Y41L	38	68.21	N7H8F1S1	N,2;	95	Q10472	81	96	0		0.36745			1
27882	123.98	1201.51	1202.51	4	1202.52	-8.08679	4805.05	C190H323N30O104S2Ct4	INQFNLMASEMIALNR	I1dEN15GlcNAc	7	01Y41Y41M(31M41Y41L)61M(21Y41L31Y41L31L)61Y41L31Y41L	27	70.37	N7H9F0S0	N,4;	95	Q10472	81	96	0		0.237732		-0.0406871	2
28017	123.4	1125.24	1124.98	4	1124.99	-3.65203	4494.92	C178H301N30O95S2Ct4	INQFNLMASEMIALNR	I1dEN15GlcNAc	6	01Y41Y41M(31M41Y41L)61M(21Y41L32S)61Y41L32S	36	122.74	N5H6F0S2	N,3;	95	Q10472	81	96	0			1.55069	2.12635	2
28048	124.72	1197.76	1198.51	4	1198.52	-10.601	4789.05	C190H323N30O103S2Ct4	INQFNLMASEMIALNR	I1dEN15GlcNAc	6	01Y41Y41M(31M41Y41L31Y41L)61M(21Y41L31Y41L)61Y(31F)41L	35	81.75	N7H8F1S0	N,4;	95	Q10472	81	96	0		0.510663			1
28069	123.23	1125.48	1124.99	4	1124.99	0.145752	4494.92	C178H301N30O95S2Ct4	INQFNLMASEMIALNR	I1dEN15GlcNAc	5	01Y41Y41M(31M41Y41L32S)61M(21Y41L32S)61Y41L	30	77.97	N5H6F0S2	N,3;	95	Q10472	81	96	0				2.12635	1
36454	156.55	1174.52	1174.76	4	1174.76	1.41689	4694.02	C190H314N31O104	INRTQATFPISSLGDR	I1dEN2GlcNAc	6	01Y41Y41M(31M21Y(31F)41L31Y(31F)41L32S)61M61Y41L32S	42	124.58	N5H6F2S2	N,0;	73	P16452	72	87	2	YII4,YII4,			-3.28291	1
36241	156.41	1100.98	1101.74	4	1101.73	6.19641	4401.91	C178H294N31O96	INRTQATFPISSLGDR	I1dEN2GlcNAc	5	01Y41Y41M(31M41Y41L)61M(21Y41L32S)61Y41L32S	44	174.43	N5H6F0S2	N,1;	73	P16452	72	87	1	CIII3,		-2.75268		1
36241	156.41	1100.98	1101.74	4	1101.73	6.19641	4401.91	C178H294N31O96	INRTQATFPISSLGDR	I1dEN2GlcNAc	5	01Y41Y41M(31M41Y41L31Y41L32S)61M61Y41L32S	45	172.25	N5H6F0S2	N,1;	73	P16452	72	87	4	03AI5,03AII5,35AI5,35AII5,YII4,YII4,		-2.75268		1
36454	156.55	1174.52	1174.51	4	1174.51	4.51735	4693	C189H311N32O104	INRTQATFPISSLGDR	I1dEN2GlcNAc	6	01Y41Y41M(31M41Y41L32S)61M(21Y41L32S)61Y41L32S	46	210.57	N5H6F0S3	N,0;	73	P16452	72	87	2	YI5,YII5,YIII5,YI6,YII6,YIII6,		-2.05844	-2.34666	2
25803	114.7	918.446	919.745	3	919.747	-2.00345	2756.22	C111H191N16O63	INSVNQSDVK	I1dEN5GlcNAcK10dE	5	01Y41Y41M(31M)61M(31M21M)61M21M	32	152.07	N2H7F0S0	N,0;	4418	P20929	4414	4423	3	YI3,YI3,YI3,	-1.76311	-1.60998		2
25803	114.7	918.446	919.745	3	919.747	-2.00345	2756.22	C111H191N16O63	INSVNQSDVK	I1dEN5GlcNAcK10dE	5	01Y41Y41M(31M21M)61M(31M21M)61M	33	161.07	N2H7F0S0	N,0;	4418	P20929	4414	4423	4	BI2,YI3,YI3,YI3,	-1.76311			1
25977	114.4	919.746	919.745	3	919.747	-2.86615	2756.22	C111H191N16O63	INSVNQSDVK	I1dEN5GlcNAcK10dE	5	01Y41Y41M(31M21M21M)61M(31M)61M	25	128.4	N2H7F0S0	N,0;	4418	P20929	4414	4423	4	BI2,BIII3,BI2,BIII3,YI3,YIII3,YI3,YIII3,		-1.60998		1
28479	125	1132.83	1133.5	4	1133.49	5.09269	4528.94	C180H303N32O99S1	IQESKNQCTQVVQER	I1dEK5dEN6GlcNAcC8Cam	5	01Y41Y41M(31M41Y41L)61M(21Y41L32S)61Y41L32S	33	103.53	N5H6F0S2	N,0;	1803	P15924	1798	1812	0				-4.34798	1
28479	125	1132.83	1133.5	4	1133.49	5.09269	4528.94	C180H303N32O99S1	IQESKNQCTQVVQER	I1dEK5dEN6GlcNAcC8Cam	5	01Y41Y41M(31M41Y41L31Y41L32S)61M61Y41L32S	35	115.71	N5H6F0S2	N,0;	1803	P15924	1798	1812	0				-4.34798	1
28479	125	1132.83	1133.5	4	1133.49	5.09269	4528.94	C180H303N32O99S1	IQESKNQCTQVVQER	I1dEK5dEN6GlcNAcC8Cam	5	01Y41Y41M(31M41Y41L32S)61M(21Y41L32S)61Y41L	32	103.53	N5H6F0S2	N,0;	1803	P15924	1798	1812	0				-4.34798	1
32912	142.94	1226.56	1227.97	5	1227.96	3.458	6132.78	C243H412N51O124Ct8	IQIPNDSRPENPGPLGPISGVGGGGLGSGSDDNALK	I1dEN5GlcNAcK36dE	7	01Y41Y41M(31M(21Y41L32S)41Y41L32S)(41Y)61M61M	36	84.55	N5H6F0S2	N,0;	1572	Q562E7	1568	1603	3	01AI2,BI2,BI2,			1.01186	1
32912	142.94	1226.56	1227.97	5	1227.96	3.458	6132.78	C243H412N51O124Ct8	IQIPNDSRPENPGPLGPISGVGGGGLGSGSDDNALK	I1dEN5GlcNAcK36dE	7	01Y41Y41M(31M41Y41L)61M(21Y41L32S)61Y41L32S	38	90.71	N5H6F0S2	N,0;	1572	Q562E7	1568	1603	1	CIII3,			1.01186	1
32438	142.9	1286.38	1286.19	5	1286.18	4.46076	6423.87	C254H429N52O132Ct8	IQIPNDSRPENPGPLGPISGVGGGGLGSGSDDNALK	I1dEN5GlcNAcK36dE	7	01Y41Y41M(31M41Y41L32S)61M(21Y41L32S)61Y41L32S	47	170.59	N5H6F0S3	N,0;	1572	Q562E7	1568	1603	22	02AI2,02AII2,02AIII2,02AI4,02AIII4,BI1,BII1,BIII1,CI1,CII1,CIII1,35AI4,35AIII4,14AI2,14AII2,14AIII2,BI2,BII2,BIII2,CI2,CII2,CIII2,35AI3,35AII3,35AIII3,BI3,BII3,BIII3,35AI4,35AIII4,BIII4,YI1,02XI1,YI6,YII6,YIII6,ZI1,YI1,YI2,YI4,YII4,YIII4,14XI5,14XII5,14XI	1.00538			1
26182	114.91	868.073	867.399	3	867.394	4.99739	2599.17	C97H176N21O57Ct4	ISGQNSSVRGR	I1dEN5GlcNAc	5	01Y41Y41M(31M)61M(31M21M)61M	28	83.44	N2H6F0S0	N,0;	385	Q96JY0	381	391	4	BI2,YI3,ZI3,YI3,			1.13949	1
25997	114.48	922.414	921.416	3	921.412	3.86951	2761.22	C103H186N21O62Ct4	ISGQNSSVRGR	I1dEN5GlcNAc	6	01Y41Y41M(31M)61M(31M21M)61M21M	37	217.23	N2H7F0S0	N,0;	385	Q96JY0	381	391	5	YI3,35XI3,ZI3,YI3,YI3,		1.5781	1.6393	2
25997	114.48	922.414	921.416	3	921.412	3.86951	2761.22	C103H186N21O62Ct4	ISGQNSSVRGR	I1dEN5GlcNAc	6	01Y41Y41M(31M21M)61M(31M21M)61M	37	222.29	N2H7F0S0	N,0;	385	Q96JY0	381	391	6	BI2,BI2,YI3,ZI3,YI3,YI3,	1.58558	1.5781	1.6393	3
25958	114.31	975.101	975.435	3	975.43	5.18173	2923.27	C109H196N21O67Ct4	ISGQNSSVRGR	I1dEN5GlcNAc	5	01Y41Y41M(31M21M)61M(31M21M)61M21M	37	113.17	N2H8F0S0	N,0;	385	Q96JY0	381	391	3	45AI3,YI3,YI3,	1.14127	0.857312		2
26101	114.55	922.412	921.416	3	921.412	3.93575	2761.22	C103H186N21O62Ct4	ISGQNSSVRGR	I1dEN5GlcNAc	5	01Y41Y41M(31M21M21M)61M(31M)61M	33	176.06	N2H7F0S0	N,0;	385	Q96JY0	381	391	4	BI2,BIII3,BI2,BIII3,YI3,YIII3,YI3,YIII3,	1.58558	1.6275	1.6393	3
25958	114.31	975.101	975.435	3	975.43	5.18173	2923.27	C109H196N21O67Ct4	ISGQNSSVRGR	I1dEN5GlcNAc	5	01Y41Y41M(31M21M21M)61M(31M21M)61M	32	83.84	N2H8F0S0	N,0;	385	Q96JY0	381	391	0		1.14127	0.857312		2
28067	124.8	1204.77	1205.27	4	1205.26	2.38945	4816.03	C190H312N35O105Ct4	ISGQRQHNNTGYIYSR	I1dEN8GlcNAc	5	01Y41Y41M(31M41Y41L)61M(21Y(31F)41L32S)61Y(31F)41L32S	38	70.39	N5H6F2S2	N,0;	165	Q5TCS8	158	173	0		0.779133			1
36724	158.47	1653.95	1653.97	4	1653.96	5.08907	6609.8	C272H431N56O125S4	ISIGCFAMATQTSHVFHGQENMFLENHCIRR	I1dEC5CamN26GlcNAcC28Cam	7	01Y41Y41M(31M21Y(31F)41L21F)61M(21Y41L32S)61Y41L32S	38	202.45	N5H6F2S2	N,1;	32	A6NCI4	7	37	1	25AIII3,		-2.18575		1
36750	158.57	1264.76	1264.96	5	1264.94	10.3928	6317.68	C260H411N56O117S4	ISIGCFAMATQTSHVFHGQENMFLENHCIRR	I1dEC5CamN26GlcNAcC28Cam	7	01Y41Y41M(31M41Y41L)61M(21Y41L32S)61Y41L32S	36	110.94	N5H6F0S2	N,2;	32	A6NCI4	7	37	2	CIII3,35XI3,		-1.69621		1
36960	158.7	1580.19	1580.94	4	1580.93	6.6699	6317.68	C260H411N56O117S4	ISIGCFAMATQTSHVFHGQENMFLENHCIRR	I1dEC5CamN26GlcNAcC28Cam	7	01Y41Y41M(31M41Y41L31Y41L32S)61M61Y41L32S	45	234.42	N5H6F0S2	N,1;	32	A6NCI4	7	37	0			-1.69621	-1.46831	2
36960	158.7	1580.19	1580.94	4	1580.93	6.6699	6317.68	C260H411N56O117S4	ISIGCFAMATQTSHVFHGQENMFLENHCIRR	I1dEC5CamN26GlcNAcC28Cam	7	01Y41Y41M(31M41Y41L32S)61M(21Y41L32S)61Y41L	37	234.79	N5H6F0S2	N,1;	32	A6NCI4	7	37	0				-1.46831	1
36724	158.47	1653.95	1653.71	4	1653.7	6.0368	6608.78	C271H428N57O125S4	ISIGCFAMATQTSHVFHGQENMFLENHCIRR	I1dEC5CamN26GlcNAcC28Cam	7	01Y41Y41M(31M41Y41L32S)61M(21Y41L32S)61Y41L32S	45	232.73	N5H6F0S3	N,1;	32	A6NCI4	7	37	0			-1.60089		1
36803	158.75	1200.52	1200.33	5	1200.32	4.31186	5994.58	C246H394N45O126	ISSDATNFTINLVTDEEGETNVTIQLWDSEGR	I1dEN21GlcNAc	7	01Y(61F)41Y41M(31M41Y41L31Y41L32S)61M(31M)61M	22	82.72	N4H7F1S1	N,0;	99	Q5PT55	79	110	0			-0.480603		1
36916	158.52	1573.67	1573.45	4	1573.44	5.94571	6287.72	C259H417N44O134	ISSDATNFTINLVTDEEGETNVTIQLWDSEGR	I1dEN7GlcNAc	7	01Y(61F)41Y41M(31M(21Y(31F)41L21F)41Y(31F)41L21F)61M(31M)61M	11	89.43	N4H7F5S0	N,1;	85	Q5PT55	79	110	5	25AIII3,25AIV3,YIII3,35XIII4,ZIII4,ZIV4,YIII4,YIV4,			-2.4135	1
36803	158.75	1200.52	1200.33	5	1200.32	4.31186	5994.58	C246H394N45O126	ISSDATNFTINLVTDEEGETNVTIQLWDSEGR	I1dEN7GlcNAc	10	01Y(61F)41Y41M(31M41Y41L31Y41L32S)61M(31M)61M	22	82.72	N4H7F1S1	N,3;	85	Q5PT55	79	110	0			-0.480603		1
36916	158.52	1573.67	1573.45	4	1573.43	9.94972	6287.69	C257H413N46O134	ISSDATNFTINLVTDEEGETNVTIQLWDSEGR	I1dEN7GlcNAc	7	01Y41Y41M(31M(21Y41L31Y41L)41Y41L31Y41L)61M(31M)61M	33	88.98	N6H9F0S0	N,1;	85	Q5PT55	79	110	0				-2.4135	1
23389	103.91	1162.85	1162.16	3	1162.18	-9.66328	3483.51	C141H236N23O75S1	ITCVGNDSFIGLSSVR	I1dEC3CamN6GlcNAc	6	01Y41Y41M(31M21M21M)61M(31M21M)61M	25	75.61	N2H8F0S0	N,1;	623	O94813	618	633	1	04AI3,	-1.43051			1
23389	103.91	1162.85	1162.16	3	1162.18	-9.66328	3483.51	C141H236N23O75S1	ITCVGNDSFIGLSSVR	I1dEC3CamN6GlcNAc	6	01Y41Y41M(31M21M21M31G)61M(31M)61M	24	77.54	N2H8F0S0	N,1;	623	O94813	618	633	1	12AIII4,	-1.43051			1
28659	127.34	1335.23	1336.57	3	1336.58	-5.73602	4005.71	C166H262N29O84	ITHNGTIEWGNFLSR	I1dEN4GlcNAc	5	01Y41Y41M(31M)61M(21Y41L32S)61Y41L32S	29	107.06	N4H5F0S2	N,0;	598	Q93033	595	609	3	01AIII1,BIII1,YI3,	-2.51041			1
28659	127.34	1335.23	1336.57	3	1336.58	-5.73602	4005.71	C166H262N29O84	ITHNGTIEWGNFLSR	I1dEN4GlcNAc	5	01Y41Y41M(31M41Y41L32S)61M61Y41L32S	34	128.81	N4H5F0S2	N,0;	598	Q93033	595	609	4	03AI5,BI4,BII4,35AI5,YI3,YII3,	-2.51041			1
19703	88.23	1203.5	1204	2	1204	0.981117	2405.99	C93H161N12O60	ITNGSR	I1dEN3GlcNAc	5	01Y41Y41M(31M21M)61M(31M21M)61M21M	24	112.67	N2H8F0S0	N,0;	60	Q9Y2P8	58	63	3	04AI4,YI3,YI3,			-0.714255	1
19972	89.6	1204.51	1204.01	2	1204	3.61718	2405.99	C93H161N12O60	ITNGSR	I1dEN3GlcNAc	5	01Y41Y41M(31M21M21M)61M(31M21M)61M	26	129.7	N2H8F0S0	N,0;	60	Q9Y2P8	58	63	0		-1.3033	-1.84207	-0.714255	3
19537	88.43	1204	1204.01	2	1204	4.12412	2405.99	C93H161N12O60	ITNGSR	I1dEN3GlcNAc	5	01Y41Y41M(31M21M21M31G)61M(31M)61M	25	132.94	N2H8F0S0	N,0;	60	Q9Y2P8	58	63	0		-1.3033	-1.84207	-0.714255	3
26597	118.35	1142.51	1141.52	3	1141.51	7.5644	3421.52	C144H234N23O69S1	ITRYFPDETINACK	I1dEN11GlcNAcC13CamK14dE	5	01Y41Y41M(31M41Y41L)61M(31M)61M	21	77.23	N3H6F0S0	N,3;	1430	Q7Z4N2	1420	1433	17	BI1,BII1,BIII1,BI2,BIII2,CIII2,BI2,01AIII3,BIII3,34XI1,YI1,YI1,02XI2,YI4,YII4,YIII5,24XI2,34XI2,ZI2,YI2,BI3,	0.389882			1
27576	121.1	946.45	946.445	4	946.459	-15.003	3781.81	C145H270N25O77S1Ct12	IVNVSPTKTVTSHMEQK	I1dEN3GlcNAcK8dEK17dE	5	01Y41Y41M(31M21M21M)61M(31M21M)61M	33	228.86	N2H8F0S0	N,0;	190	Q5JVX7	188	204	0				2.26453	1
27576	121.1	946.45	946.445	4	946.459	-15.003	3781.81	C145H270N25O77S1Ct12	IVNVSPTKTVTSHMEQK	I1dEN3GlcNAcK8dEK17dE	5	01Y41Y41M(31M21M21M31G)61M(31M)61M	33	224.34	N2H8F0S0	N,0;	190	Q5JVX7	188	204	2	12AIII4,12AIII4,			2.26453	1
28813	126.84	1341.23	1341.9	3	1341.89	7.4059	4021.65	C153H258N31O88S1Ct4	IVQENGCETHNQTAR	I1dEC7CamN11GlcNAc	5	01Y41Y41M(31M)61M(21Y41L32S)61Y41L32S	30	94.45	N4H5F0S2	N,0;	563	Q8N103	553	567	0			1.32285	1.0344	2
27271	121.32	1170.49	1170.98	4	1170.98	0.603046	4678.9	C179H301N32O106S1Ct4	IVQENGCETHNQTAR	I1dEC7CamN11GlcNAc	6	01Y41Y41M(31M21Y(31F)41L31Y(31F)41L32S)61M61Y41L32S	33	86.61	N5H6F2S2	N,0;	563	Q8N103	553	567	2	ZII4,YII4,	0.713739		0.693828	2
27351	120.12	1096.71	1097.96	4	1097.95	9.13139	4386.78	C167H281N32O98S1Ct4	IVQENGCETHNQTAR	I1dEC7CamN11GlcNAc	5	01Y41Y41M(31M41Y41L)61M(21Y41L32S)61Y41L32S	32	81.94	N5H6F0S2	N,0;	563	Q8N103	553	567	3	15AIII3,01AIII3,CIII3,	1.10307	0.893556	1.74827	3
28205	124.23	1463.61	1463.61	3	1463.6	4.82621	4386.78	C167H281N32O98S1Ct4	IVQENGCETHNQTAR	I1dEC7CamN11GlcNAc	5	01Y41Y41M(31M41Y41L31Y41L32S)61M61Y41L32S	41	132.37	N5H6F0S2	N,0;	563	Q8N103	553	567	3	35AI5,35AII5,YII4,15XII5,	1.61882	1.11759	0.806322	3
28205	124.23	1463.61	1463.61	3	1463.6	4.82621	4386.78	C167H281N32O98S1Ct4	IVQENGCETHNQTAR	I1dEC7CamN11GlcNAc	5	01Y41Y41M(31M41Y41L32S)61M(21Y41L32S)61Y41L	40	121.94	N5H6F0S2	N,0;	563	Q8N103	553	567	0		1.61882	1.11759	0.806322	3
28331	124.37	1560.64	1560.64	3	1560.63	3.22036	4677.88	C178H298N33O106S1Ct4	IVQENGCETHNQTAR	I1dEC7CamN11GlcNAc	5	01Y41Y41M(31M41Y41L32S)61M(21Y41L32S)61Y41L32S	39	106.93	N5H6F0S3	N,0;	563	Q8N103	553	567	18	02AI2,02AII2,02AIII2,BI1,BII1,BIII1,CI1,CII1,CIII1,35AI4,35AIII4,14AI2,14AII2,14AIII2,BI2,BII2,BIII2,CI2,CII2,CIII2,35AI3,35AII3,35AIII3,BI3,BII3,BIII3,35AI4,35AIII4,BIII4,YI1,YI2,02XI3,02XIII3,ZI3,YI3,YI4,YII4,YIII4,YI1,	1.11215	1.91921	0.787487	3
28813	126.84	1341.23	1341.9	3	1341.89	7.4059	4021.65	C153H258N31O88S1Ct4	IVQENGCETHNQTAR	I1dEC7CamN11GlcNAc	5	01Y41Y41M(31M41Y41L32S)61M61Y41L32S	35	116.51	N4H5F0S2	N,0;	563	Q8N103	553	567	0			1.32285		1
28319	125.89	1463.61	1463.95	3	1463.94	2.70283	4387.8	C168H284N31O98S1Ct4	IVQENGCETHNQTAR	I1dEN5GlcNAcC7Cam	5	01Y(61F)41Y41M(31M41Y(31F)41L)61M61Y41L31Y41L32S	32	115.44	N5H6F2S1	N,1;	557	Q8N103	553	567	0		0.819689			1
28813	126.84	1341.23	1341.9	3	1341.89	7.4059	4021.65	C153H258N31O88S1Ct4	IVQENGCETHNQTAR	I1dEN5GlcNAcC7Cam	6	01Y41Y41M(31M)61M(21Y41L32S)61Y41L32S	30	94.45	N4H5F0S2	N,1;	557	Q8N103	553	567	0			1.32285	1.0344	2
19053	85.2	1064.79	1064.8	3	1064.79	9.92331	3191.34	C125H208N27O67S1	IVQENGCETHNQTAR	I1dEN5GlcNAcC7Cam	5	01Y41Y41M(31M)61M(31M21M)61M	29	136.63	N2H6F0S0	N,1;	557	Q8N103	553	567	3	BI2,YI3,YI3,	-0.70229	-0.338732	-1.24075	3
19053	85.2	1064.79	1064.8	3	1064.79	9.92331	3191.34	C125H208N27O67S1	IVQENGCETHNQTAR	I1dEN5GlcNAcC7Cam	5	01Y41Y41M(31M21M)61M(31M)61M	31	141.23	N2H6F0S0	N,1;	557	Q8N103	553	567	5	BI2,BI2,CI2,YI3,YI3,	-0.70229	-0.338732	-1.24075	3
28196	125.36	1560.64	1560.98	3	1560.97	5.53104	4678.9	C179H301N32O106S1Ct4	IVQENGCETHNQTAR	I1dEN5GlcNAcC7Cam	5	01Y41Y41M(31M21Y(31F)41L21F)61M(21Y41L32S)61Y41L32S	30	85.08	N5H6F2S2	N,1;	557	Q8N103	553	567	2	25AIII3,13AIII4,	0.852095		0.671969	2
27271	121.32	1170.49	1170.98	4	1170.98	0.603046	4678.9	C179H301N32O106S1Ct4	IVQENGCETHNQTAR	I1dEN5GlcNAcC7Cam	7	01Y41Y41M(31M21Y(31F)41L31Y(31F)41L32S)61M61Y41L32S	33	86.61	N5H6F2S2	N,1;	557	Q8N103	553	567	2	ZII4,YII4,	0.713739		0.693828	2
27351	120.12	1096.71	1097.96	4	1097.95	9.13139	4386.78	C167H281N32O98S1Ct4	IVQENGCETHNQTAR	I1dEN5GlcNAcC7Cam	7	01Y41Y41M(31M41Y41L)61M(21Y41L32S)61Y41L32S	32	81.94	N5H6F0S2	N,2;	557	Q8N103	553	567	3	15AIII3,01AIII3,CIII3,	1.10307	0.893556	1.74827	3
28582	125.85	1463.61	1463.95	3	1463.94	5.28775	4387.8	C168H284N31O98S1Ct4	IVQENGCETHNQTAR	I1dEN5GlcNAcC7Cam	5	01Y41Y41M(31M41Y41L31Y41L32S)61M21Y(31F)41L21F	35	124.22	N5H6F2S1	N,1;	557	Q8N103	553	567	0		0.819689	0.983731		2
28144	125.14	1463.61	1463.61	3	1463.6	6.57769	4386.78	C167H281N32O98S1Ct4	IVQENGCETHNQTAR	I1dEN5GlcNAcC7Cam	5	01Y41Y41M(31M41Y41L31Y41L32S)61M61Y41L32S	37	145.74	N5H6F0S2	N,1;	557	Q8N103	553	567	0		1.18393	1.11759	1.2399	3
28144	125.14	1463.61	1463.61	3	1463.6	6.57769	4386.78	C167H281N32O98S1Ct4	IVQENGCETHNQTAR	I1dEN5GlcNAcC7Cam	5	01Y41Y41M(31M41Y41L32S)61M(21Y41L32S)61Y41L	33	135.09	N5H6F0S2	N,1;	557	Q8N103	553	567	0		1.18393	1.42796	1.2399	3
28331	124.37	1560.64	1560.64	3	1560.63	3.22036	4677.88	C178H298N33O106S1Ct4	IVQENGCETHNQTAR	I1dEN5GlcNAcC7Cam	6	01Y41Y41M(31M41Y41L32S)61M(21Y41L32S)61Y41L32S	39	106.93	N5H6F0S3	N,1;	557	Q8N103	553	567	18	02AI2,02AII2,02AIII2,BI1,BII1,BIII1,CI1,CII1,CIII1,35AI4,35AIII4,14AI2,14AII2,14AIII2,BI2,BII2,BIII2,CI2,CII2,CIII2,35AI3,35AII3,35AIII3,BI3,BII3,BIII3,35AI4,35AIII4,BIII4,YI1,YI2,02XI3,02XIII3,ZI3,YI3,YI4,YII4,YIII4,YI1,	1.79764	1.4475	0.787487	3
28813	126.84	1341.23	1341.9	3	1341.89	7.4059	4021.65	C153H258N31O88S1Ct4	IVQENGCETHNQTAR	I1dEN5GlcNAcC7Cam	6	01Y41Y41M(31M41Y41L32S)61M61Y41L32S	35	116.51	N4H5F0S2	N,1;	557	Q8N103	553	567	0		1.39742	1.32285		2
27800	122.09	1242.23	1243.23	3	1243.22	7.8261	3726.64	C153H249N28O78	IWTSVQHNNTELTR	I1dEN8GlcNAc	5	01Y(61F)41Y41M(31M41Y41L31Y)61M61Y41L	31	92.76	N5H5F1S0	N,0;	635	Q8WYK1	628	641	0			-0.776069	-1.09574	2
27800	122.09	1242.23	1243.23	3	1243.22	7.8261	3726.64	C153H249N28O78	IWTSVQHNNTELTR	I1dEN8GlcNAc	5	01Y(61F)41Y41M(31M41Y41L31Y41L)61M61Y	34	92.76	N5H5F1S0	N,0;	635	Q8WYK1	628	641	0			-0.776069	-1.09574	2
27800	122.09	1242.23	1243.23	3	1243.22	7.8261	3726.64	C153H249N28O78	IWTSVQHNNTELTR	I1dEN8GlcNAc	5	01Y41Y41M(31M41Y(31F)41L31Y)61M61Y41L	27	90.87	N5H5F1S0	N,0;	635	Q8WYK1	628	641	0				-1.09574	1
27800	122.09	1242.23	1243.23	3	1243.22	7.8261	3726.64	C153H249N28O78	IWTSVQHNNTELTR	I1dEN8GlcNAc	5	01Y41Y41M(31M41Y(31F)41L31Y41L)61M61Y	28	92.76	N5H5F1S0	N,0;	635	Q8WYK1	628	641	0				-1.09574	1
27800	122.09	1242.23	1243.23	3	1243.22	7.8261	3726.64	C153H249N28O78	IWTSVQHNNTELTR	I1dEN8GlcNAc	5	01Y41Y41M(31M41Y41L31Y)61M61Y(31F)41L	29	90.87	N5H5F1S0	N,0;	635	Q8WYK1	628	641	0				-1.09574	1
27719	121.74	1551.29	1551.29	3	1551.31	-9.94937	4649.9	C185H302N27O104S1Ct4	IYIDSNNSPECFLR	I1dEN6GlcNAcC11Cam	6	01Y41Y41M(31M21Y(31F)41L31Y(31F)41L32S)61M61Y41L32S	42	70.34	N5H6F2S2	N,1;	887	P53675	882	895	2	ZII4,14XII5,			-0.755941	1
27674	121.93	1167.73	1168.22	4	1168.24	-10.7089	4667.91	C185H304N27O105S1Ct4	IYIDSNNSPECFLR	I1dEN6GlcNAcC11Cam	5	01Y41Y41M(31M41Y41L)61M(21Y41L31Y41L31L)61Y41L31Y41L	40	81.84	N7H9F0S0	N,0;	887	P53675	882	895	0			-1.80573		1
27440	122.06	1454.09	1453.94	3	1453.94	2.23874	4357.79	C173H282N27O96S1Ct4	IYIDSNNSPECFLR	I1dEN6GlcNAcC11Cam	6	01Y41Y41M(31M41Y41L)61M(21Y41L32S)61Y41L32S	39	69.98	N5H6F0S2	N,1;	887	P53675	882	895	1	CIII3,	0.129027			1
27440	122.06	1454.09	1453.94	3	1453.94	2.23874	4357.79	C173H282N27O96S1Ct4	IYIDSNNSPECFLR	I1dEN6GlcNAcC11Cam	6	01Y41Y41M(31M41Y41L32S)61M(21Y41L32S)61Y41L	39	71.63	N5H6F0S2	N,1;	887	P53675	882	895	0		0.129027			1
27719	121.74	1551.29	1550.97	3	1550.97	-0.23648	4648.88	C184H299N28O104S1Ct4	IYIDSNNSPECFLR	I1dEN6GlcNAcC11Cam	6	01Y41Y41M(31M41Y41L32S)61M(21Y41L32S)61Y41L32S	43	87.19	N5H6F0S3	N,1;	887	P53675	882	895	0				0.162114	1
34244	149.94	1123	1123.26	4	1123.25	11.237	4487.98	C191H296N35O88	IYRSDFWNFSSLDLLHLGNNR	I1dEN8GlcNAc	6	01Y41Y41M(31M21M21M)61M(31M21M)61M21M	38	267.26	N2H9F0S0	N,0;	430	O94933	423	443	2	45AI3,04AI4,	-0.876745			1
34185	149.71	1497.66	1497.33	3	1497.33	1.51322	4487.98	C191H296N35O88	IYRSDFWNFSSLDLLHLGNNR	I1dEN8GlcNAc	5	01Y41Y41M(31M21M21M31G)61M(31M21M)61M	24	137.43	N2H9F0S0	N,1;	430	O94933	423	443	0		-0.523853			1
34244	149.94	1123	1123.26	4	1123.25	11.237	4487.98	C191H296N35O88	IYRSDFWNFSSLDLLHLGNNR	I1dEN8GlcNAc	6	01Y41Y41M(31M21M21M31G31G)61M(31M)61M	34	216.07	N2H9F0S0	N,0;	430	O94933	423	443	0		-0.876745			1
26405	115.91	1328.54	1328.88	3	1328.88	5.241	3982.61	C158H261N24O89S2	KANLSFSMMGDR	K1dEN3GlcNAc	5	01Y41Y41M(31M41Y41L)61M(21Y41L32S)61Y41L32S	30	83.72	N5H6F0S2	N,1;	324	O75071	322	333	1	CIII3,			-0.658492	1
20427	91.72	1219.02	1218.52	2	1218.51	2.80522	2435.02	C94H164N13O60	KANSTR	K1dEN3GlcNAc	5	01Y41Y41M(31M21M21M)61M(31M21M)61M	24	127.39	N2H8F0S0	N,2;	1248	Q00610	1246	1251	0			-1.99621		1
20427	91.72	1219.02	1218.52	2	1218.51	2.80522	2435.02	C94H164N13O60	KANSTR	K1dEN3GlcNAc	5	01Y41Y41M(31M21M21M31G)61M(31M)61M	24	129.62	N2H8F0S0	N,2;	1248	Q00610	1246	1251	0			-1.99621	-1.88328	2
20257	91.79	984.1	984.096	3	984.101	-4.19925	2949.28	C118H198N21O65	KAVDEDPENQTLR	K1dEN9GlcNAc	5	01Y41Y41M(31M)61M(31M21M)61M	27	157.29	N2H6F0S0	N,1;	254	Q92845	246	258	4	BI2,YI3,ZI3,YI3,	-3.14242			1
20257	91.79	984.1	984.096	3	984.101	-4.19925	2949.28	C118H198N21O65	KAVDEDPENQTLR	K1dEN9GlcNAc	5	01Y41Y41M(31M21M)61M(31M)61M	28	159.59	N2H6F0S0	N,1;	254	Q92845	246	258	5	BI2,01AI2,YI3,ZI3,YI3,	-3.14242			1
40297	172.31	1405.38	1405.64	4	1405.65	-6.10485	5616.55	C248H380N39O107	KFEAHFELVHYAGVVPYNISGWLEK	K1dEN18GlcNAcK25dE	5	01Y41Y41M(31M41Y41L31Y(31F)41L21F)61M61Y41L32S	29	126.93	N5H6F2S1	N,2;	601	Q9Y2K3	584	608	0				-1.65266	1
40297	172.31	1405.38	1405.39	4	1405.39	-3.16767	5615.53	C247H377N40O107	KFEAHFELVHYAGVVPYNISGWLEK	K1dEN18GlcNAcK25dE	5	01Y41Y41M(31M41Y41L31Y41L32S)61M61Y41L32S	40	161.45	N5H6F0S2	N,2;	601	Q9Y2K3	584	608	0				-1.64527	1
40425	172.83	1405.13	1405.39	4	1405.39	-2.03851	5615.53	C247H377N40O107	KFEAHFELVHYAGVVPYNISGWLEK	K1dEN18GlcNAcK25dE	6	01Y41Y41M(31M41Y41L32S)61M(21Y41L32S)61Y41L	42	106.89	N5H6F0S2	N,3;	601	Q9Y2K3	584	608	0				-1.5006	1
28345	124.85	1605.35	1606.35	3	1606.36	-4.55164	4815.06	C200H317N32O103	KFGYNAYLSNQLPLNR	K1dEN15GlcNAc	5	01Y41Y41M(31M41Y41L32S)61M(21Y41L32S)61Y41L32S	40	88.68	N5H6F0S3	N,3;	160	Q9NY28	146	161	1	YI6,YII6,YIII6,		-0.144301		1
28624	126.03	1154.49	1155.24	4	1155.23	8.7788	4615.87	C186H296N29O105	KGFTNLDEPSNFSSR	K1dEN11GlcNAc	8	01Y41Y41M(31M41Y41L32S)61M(21Y41L32S)61Y41L32S	56	108.89	N5H6F0S3	N,2;	691	O94851	681	695	0			-0.817215		1
37711	161.58	1416.12	1416.63	4	1416.62	8.72045	5660.44	C226H380N37O128	KGSGASLGGLSIDDINLSETR	K1dEN16GlcNAc	5	01Y(61F)41Y41M(31M(21Y41L31Y)41Y41L31Y)(41Y)61M(21Y41L31Y)61Y41L31Y	40	123.58	N11H7F1S0	N,1;	421	Q16820	406	426	0				-0.0829038	1
37711	161.58	1416.12	1416.63	4	1416.62	8.72045	5660.44	C226H380N37O128	KGSGASLGGLSIDDINLSETR	K1dEN16GlcNAc	5	01Y41Y41M(31M(21Y(31F)41L31Y)41Y41L31Y)(41Y)61M(21Y41L31Y)61Y41L31Y	40	121.84	N11H7F1S0	N,1;	421	Q16820	406	426	0				-0.0829038	1
27093	118.99	1217.19	1216.85	3	1216.84	4.30859	3647.51	C144H236N25O78S1Ct4	KHAYCSNLSFR	K1dEC5CamN7GlcNAc	5	01Y41Y41M(31M)61M(21Y41L32S)61Y41L32S	29	80.94	N4H5F0S2	N,1;	382	O75462	376	386	3	BIII1,YI3,YI3,			1.68573	1
27093	118.99	1217.19	1216.85	3	1216.84	4.30859	3647.51	C144H236N25O78S1Ct4	KHAYCSNLSFR	K1dEC5CamN7GlcNAc	5	01Y41Y41M(31M41Y41L32S)61M61Y41L32S	34	96.68	N4H5F0S2	N,1;	382	O75462	376	386	4	03AI5,BI4,BII4,35AI5,YI3,YII3,			1.68573	1
28824	126.41	1367.25	1366.92	3	1366.92	0.844618	4096.73	C155H275N24O91S2Ct8	KMVSNMSGPSGEEEAK	K1dEN5GlcNAcK16dE	5	01Y41Y41M(31M(21Y(31F)41L31Y41L)41Y41L)61M61M	26	95.74	N5H7F1S0	N,0;	333	Q8NA61	329	344	0				0.933459	1
28447	126.41	1463.62	1463.95	3	1463.95	0.224313	4387.83	C166H292N25O99S2Ct8	KMVSNMSGPSGEEEAK	K1dEN5GlcNAcK16dE	5	01Y41Y41M(31M(21Y41L31Y41L32S)41Y(31F)41L)61M61M	36	124.17	N5H7F1S1	N,1;	333	Q8NA61	329	344	0		1.18953			1
28447	126.41	1463.62	1463.95	3	1463.95	0.224313	4387.83	C166H292N25O99S2Ct8	KMVSNMSGPSGEEEAK	K1dEN5GlcNAcK16dE	5	01Y41Y41M(31M21Y(31F)41L31Y41L31L)61M61Y41L32S	36	124.73	N5H7F1S1	N,1;	333	Q8NA61	329	344	1	YII3,	1.18953			1
28455	126.44	1461.95	1463.95	3	1463.95	0.224313	4387.83	C166H292N25O99S2Ct8	KMVSNMSGPSGEEEAK	K1dEN5GlcNAcK16dE	5	01Y41Y41M(31M41Y(31F)41L31Y41L32S)(41Y)61M(31M)61M	28	73.55	N5H7F1S1	N,1;	333	Q8NA61	329	344	0		1.18953			1
28824	126.41	1367.25	1366.92	3	1366.92	0.844618	4096.73	C155H275N24O91S2Ct8	KMVSNMSGPSGEEEAK	K1dEN5GlcNAcK16dE	5	01Y41Y41M(31M41Y41L)61M21Y(31F)41L31Y41L31L	25	92.58	N5H7F1S0	N,0;	333	Q8NA61	329	344	1	YI3,			0.933459	1
36430	158.52	1479	1478.66	3	1478.67	-4.8398	4431.98	C182H300N29O93Ct4	KNFSLFDLTTLIHPR	K1dEN2GlcNAc	5	01Y41Y41M(31M41Y41L)61M(21Y41L32S)61Y41L32S	42	240.2	N5H6F0S2	N,0;	793	Q9UBN4	792	806	0		2.074			1
36430	158.52	1479	1478.66	3	1478.67	-4.8398	4431.98	C182H300N29O93Ct4	KNFSLFDLTTLIHPR	K1dEN2GlcNAc	5	01Y41Y41M(31M41Y41L32S)61M(21Y41L32S)61Y41L	42	244.62	N5H6F0S2	N,0;	793	Q9UBN4	792	806	0		2.074			1
28355	124.48	1378.27	1378.27	3	1378.26	0.571008	4130.77	C160H273N28O88S1Ct8	KSIDEMNNAWENLNK	K1dEN14GlcNAcK15dE	7	01Y41Y41M(31M)61M(21Y41L32S)61Y41L32S	29	144.61	N4H5F0S2	N,1;	6098	Q9UPN3	6085	6099	0		0.980724		0.760201	2
28069	123.23	1125.48	1125.24	4	1125.23	5.63459	4495.91	C174H296N29O98S1Ct8	KSIDEMNNAWENLNK	K1dEN14GlcNAcK15dE	5	01Y41Y41M(31M41Y41L)61M(21Y41L32S)61Y41L32S	33	112.18	N5H6F0S2	N,1;	6098	Q9UPN3	6085	6099	2	01AIII3,CIII3,			1.12361	1
27831	123.75	1499.64	1499.98	3	1499.98	4.47061	4495.91	C174H296N29O98S1Ct8	KSIDEMNNAWENLNK	K1dEN14GlcNAcK15dE	5	01Y41Y41M(31M41Y41L31Y41L32S)61M61Y41L32S	36	149.42	N5H6F0S2	N,1;	6098	Q9UPN3	6085	6099	0		1.8156	1.30667		2
27831	123.75	1499.64	1499.98	3	1499.98	4.47061	4495.91	C174H296N29O98S1Ct8	KSIDEMNNAWENLNK	K1dEN14GlcNAcK15dE	5	01Y41Y41M(31M41Y41L32S)61M(21Y41L32S)61Y41L	33	136.66	N5H6F0S2	N,1;	6098	Q9UPN3	6085	6099	0		1.8156			1
28355	124.48	1378.27	1378.27	3	1378.26	0.571008	4130.77	C160H273N28O88S1Ct8	KSIDEMNNAWENLNK	K1dEN14GlcNAcK15dE	7	01Y41Y41M(31M41Y41L32S)61M61Y41L32S	34	174.56	N4H5F0S2	N,1;	6098	Q9UPN3	6085	6099	0		0.980724		0.760201	2
28118	123.46	1453.27	1453.94	3	1453.94	4.26681	4357.79	C177H286N27O94S2	KTCCWINETYLAR	K1dEC3CamC4CamN7GlcNAc	6	01Y41Y41M(31M(21Y(31F)41L31Y41L32S)41Y41L)61M61M	32	91.63	N5H7F1S1	N,1;	779	P40145	773	785	0				-3.16211	1
27734	123.32	1164.21	1163.97	4	1163.98	-7.33987	4650.9	C188H305N28O102S2	KTCCWINETYLAR	K1dEC3CamC4CamN7GlcNAc	7	01Y41Y41M(31M(21Y41L31Y41L)41Y41L)61M61Y41L31Y41L31L	34	78.59	N7H9F0S0	N,0;	779	P40145	773	785	0		-1.33101			1
28118	123.46	1453.27	1453.94	3	1453.94	4.26681	4357.79	C177H286N27O94S2	KTCCWINETYLAR	K1dEC3CamC4CamN7GlcNAc	6	01Y41Y41M(31M(21Y41L31Y41L32S)41Y(31F)41L)61M61M	31	87.96	N5H7F1S1	N,1;	779	P40145	773	785	0				-3.16211	1
27734	123.32	1164.21	1163.97	4	1163.98	-7.33987	4650.9	C188H305N28O102S2	KTCCWINETYLAR	K1dEC3CamC4CamN7GlcNAc	7	01Y41Y41M(31M41Y41L)61M(21Y41L31Y41L31L)61Y41L31Y41L	37	81.86	N7H9F0S0	N,0;	779	P40145	773	785	1	45AI5,	-1.33101			1
27734	123.32	1164.21	1163.97	4	1163.98	-7.33987	4650.9	C188H305N28O102S2	KTCCWINETYLAR	K1dEC3CamC4CamN7GlcNAc	7	01Y41Y41M(31M41Y41L31Y41L)61M(21Y41L31Y41L31L)61Y41L	36	78.59	N7H9F0S0	N,0;	779	P40145	773	785	0		-1.33101			1
19050	85.32	1209.5	1209.17	3	1209.16	3.76765	3624.47	C142H231N22O83Ct4	KTFDSENDTFR	K1dEN7GlcNAc	5	01Y41Y41M(31M)61M(21Y41L32S)61Y41L32S	32	103.88	N4H5F0S2	N,1;	90	O43731	84	94	0			2.95547		1
19050	85.32	1209.5	1209.17	3	1209.16	3.76765	3624.47	C142H231N22O83Ct4	KTFDSENDTFR	K1dEN7GlcNAc	5	01Y41Y41M(31M41Y41L32S)61M61Y41L32S	37	113.1	N4H5F0S2	N,1;	90	O43731	84	94	0			2.95547		1
27576	121.1	946.45	946.699	4	946.699	-0.334427	3781.77	C161H266N25O77	KVFELISLLNYTADQIR	K1dEN10GlcNAc	5	01Y41Y41M(31M21M21M)61M(31M21M)61M	39	275.52	N2H8F0S0	N,1;	696	A2A2Z9	687	703	0				-0.397128	1
27576	121.1	946.45	946.699	4	946.699	-0.334427	3781.77	C161H266N25O77	KVFELISLLNYTADQIR	K1dEN10GlcNAc	5	01Y41Y41M(31M21M21M31G)61M(31M)61M	39	273.19	N2H8F0S0	N,1;	696	A2A2Z9	687	703	2	12AIII4,12AIII4,			-0.397128	1
17080	76.04	1041.43	1041.76	3	1041.75	7.81927	3122.24	C122H205N18O71S2	KYNCTLCSR	K1dEN3GlcNAcC4CamC7Cam	5	01Y41Y41M(31M21M21M)61M(31M21M)61M21M	24	130.94	N2H9F0S0	N,0;	1097	Q9H9Y6	1095	1103	1	04AI4,			-1.97032	1
17080	76.04	1041.43	1041.76	3	1041.75	7.81927	3122.24	C122H205N18O71S2	KYNCTLCSR	K1dEN3GlcNAcC4CamC7Cam	5	01Y41Y41M(31M21M21M31G31G)61M(31M)61M	22	121.94	N2H9F0S0	N,0;	1097	Q9H9Y6	1095	1103	0				-1.97032	1
18318	81.77	1386.94	1386.94	3	1386.93	6.60994	4156.76	C158H279N22O96S1Ct8	LALECQNISK	L1dEC5CamN7GlcNAcK10dE	5	01Y41Y41M(31M41Y41L32S)61M(21Y41L32S)61Y41L32S	37	97.13	N5H6F0S3	N,2;	517	Q9UPP5	511	520	19	02AI2,02AII2,02AIII2,BI1,BII1,BIII1,CI1,CII1,CIII1,35AI4,35AIII4,BI2,BII2,BIII2,CI2,CII2,CIII2,35AI3,35AII3,35AIII3,BI3,BII3,BIII3,02XI1,35AI4,35AIII4,ZI1,YI1,BIII4,YI2,YI3,ZI1,YI1,YI2,YI4,YII4,YIII4,		2.41734	2.21725	2
26019	114.19	921.081	921.083	3	921.087	-3.3753	2760.24	C105H191N20O59S1Ct4	LANMNATIRR	L1dEN5GlcNAc	5	01Y41Y41M(31M)61M(31M21M)61M21M	33	183.98	N2H7F0S0	N,0;	174	Q9NP59	170	179	4	YI3,ZI3,YI3,YI3,		1.72675	1.39835	2
26019	114.19	921.081	921.083	3	921.087	-3.3753	2760.24	C105H191N20O59S1Ct4	LANMNATIRR	L1dEN5GlcNAc	5	01Y41Y41M(31M21M)61M(31M21M)61M	33	183.98	N2H7F0S0	N,0;	174	Q9NP59	170	179	4	BI2,YI3,YI3,YI3,		1.72675	1.39835	2
25958	114.31	975.101	975.101	3	975.104	-3.3503	2922.29	C111H201N20O64S1Ct4	LANMNATIRR	L1dEN5GlcNAc	5	01Y41Y41M(31M21M)61M(31M21M)61M21M	37	131.94	N2H8F0S0	N,0;	174	Q9NP59	170	179	3	45AI3,YI3,YI3,		1.10962	1.64699	2
26019	114.19	921.081	921.083	3	921.087	-3.3753	2760.24	C105H191N20O59S1Ct4	LANMNATIRR	L1dEN5GlcNAc	5	01Y41Y41M(31M21M21M)61M(31M)61M	33	188.73	N2H7F0S0	N,0;	174	Q9NP59	170	179	4	BI2,BIII3,BI2,BIII3,YI3,YIII3,YI3,YIII3,		1.76917	1.39835	2
25958	114.31	975.101	975.101	3	975.104	-3.3503	2922.29	C111H201N20O64S1Ct4	LANMNATIRR	L1dEN5GlcNAc	5	01Y41Y41M(31M21M21M)61M(31M21M)61M	34	119.62	N2H8F0S0	N,0;	174	Q9NP59	170	179	0			1.10962	1.64699	2
26273	116.87	1207.84	1206.84	3	1206.85	-7.17	3617.52	C140H238N25O79S1Ct4	LANVENYSRMR	L1dEN6GlcNAc	6	01Y41Y41M(31M)61M(21Y41L32S)61Y41L32S	24	88.5	N4H5F0S2	N,1;	1806	Q6ZS30	1801	1811	0		1.11793			1
26273	116.87	1207.84	1206.84	3	1206.85	-7.17	3617.52	C140H238N25O79S1Ct4	LANVENYSRMR	L1dEN6GlcNAc	6	01Y41Y41M(31M41Y41L32S)61M61Y41L32S	29	100.4	N4H5F0S2	N,1;	1806	Q6ZS30	1801	1811	0		1.11793			1
36702	158.38	1479.66	1479	3	1479.01	-0.939652	4432.99	C179H299N34O91Ct4	LAPAWNRTGHLLIQGR	L1dEN6GlcNAc	5	01Y41Y41M(31M41Y41L31Y41L32S)61M61Y41L32S	37	180.75	N5H6F0S2	N,0;	119	Q68DL7	114	129	1	35AI5,35AII5,		1.6907		1
36702	158.38	1479.66	1479	3	1479.01	-0.939652	4432.99	C179H299N34O91Ct4	LAPAWNRTGHLLIQGR	L1dEN6GlcNAc	5	01Y41Y41M(31M41Y41L32S)61M(21Y41L32S)61Y41L	38	176.68	N5H6F0S2	N,0;	119	Q68DL7	114	129	0			1.6907		1
36937	158.61	1182.78	1182.28	4	1182.28	-3.82181	4724.09	C190H316N35O99Ct4	LAPAWNRTGHLLIQGR	L1dEN6GlcNAc	5	01Y41Y41M(31M41Y41L32S)61M(21Y41L32S)61Y41L32S	41	69.89	N5H6F0S3	N,0;	119	Q68DL7	114	129	18	02AI2,02AII2,02AIII2,02AI4,02AIII4,BI1,BII1,BIII1,CI1,CII1,CIII1,35AI4,35AIII4,14AI2,14AII2,14AIII2,15AI2,15AII2,15AIII2,BI2,BII2,BIII2,CI2,CII2,CIII2,35AI3,35AII3,35AIII3,BI3,BII3,BIII3,35AI4,35AIII4,BIII4,ZI1,YI3,YI2,14XI5,14XII5,14XIII5,YI3,			2.03853	1
37464	160.54	1258.75	1258.54	5	1258.54	-0.385341	6285.68	C248H415N46O128S3Ct8	LASCCDAVQNFVVSQNNTPVGTNMSYEVESK	L1dEC4CamC5CamN23GlcNAcK31dE	6	01Y(61F)41Y41M(31M(21Y(31F)41L21F)41Y41L)61M61Y41L32S	35	82.46	N5H6F3S1	N,0;	151	P61647	129	159	0				1.75778	1
37464	160.54	1258.75	1258.54	5	1258.54	-0.385341	6285.68	C248H415N46O128S3Ct8	LASCCDAVQNFVVSQNNTPVGTNMSYEVESK	L1dEC4CamC5CamN23GlcNAcK31dE	6	01Y(61F)41Y41M(31M41Y41L31Y(31F)41L21F)61M61Y41L32S	29	87.85	N5H6F3S1	N,0;	151	P61647	129	159	0				1.75778	1
27393	121.86	1005.45	1005.7	4	1005.69	10.7427	4017.73	C156H266N25O89Ct8	LASPQPSYAADANDSK	L1dEN13GlcNAcK16dE	6	01Y41Y41M(31M41Y)61M61Y(31F)41L31Y41L32S	21	71.35	N5H5F1S1	N,1;	606	Q5TGY3	594	609	0		2.69085			1
27393	121.86	1005.45	1005.7	4	1005.69	10.7427	4017.73	C156H266N25O89Ct8	LASPQPSYAADANDSK	L1dEN13GlcNAcK16dE	6	01Y41Y41M(31M41Y31F)61M61Y41L31Y41L32S	21	67.88	N5H5F1S1	N,1;	606	Q5TGY3	594	609	0		2.69085			1
27342	121.63	1231.5	1232.52	4	1232.51	6.64678	4925	C188H323N30O113S2Ct4	LCEGVGSVNVCVSSSR	L1dEC2CamN9GlcNAcC11Cam	9	01Y41Y41M(31M(21Y(31F)41L31Y41L)41Y41L31Y41L)61M61Y41L32S	39	67.9	N7H8F1S1	N,2;	442	P78386	434	449	0		-1.25088			1
27584	122.69	1231.75	1232	4	1232	-2.1642	4922.99	C188H321N30O113S2Ct4	LCEGVGSVNVCVSSSR	L1dEC2CamN9GlcNAcC11Cam	8	01Y41Y41M(31M(21Y(31F)41L32S)41Y(31F)41L32S)61M61Y41L32S	47	70.96	N5H6F2S3	N,2;	442	P78386	434	449	1	YII3,	1.34419			1
27870	122.39	1539.62	1540.31	3	1540.3	1.51435	4616.89	C176H303N30O104S2Ct4	LCEGVGSVNVCVSSSR	L1dEC2CamN9GlcNAcC11Cam	6	01Y41Y41M(31M(21Y41L31Y41L)41Y)61M(21Y41L32S)61Y41L	42	109.46	N7H7F0S1	N,0;	442	P78386	434	449	0		-1.78878		-1.14136	2
27870	122.39	1539.62	1540.31	3	1540.3	1.51435	4616.89	C176H303N30O104S2Ct4	LCEGVGSVNVCVSSSR	L1dEC2CamN9GlcNAcC11Cam	6	01Y41Y41M(31M(21Y41L31Y41L)41Y41L31Y)61M61Y41L32S	48	133.48	N7H7F0S1	N,0;	442	P78386	434	449	2	ZII3,YII3,	-1.78878		-1.14136	2
27760	121.92	1235.75	1236.76	4	1236.76	-4.27434	4942.02	C189H326N29O114S2Ct4	LCEGVGSVNVCVSSSR	L1dEC2CamN9GlcNAcC11Cam	5	01Y41Y41M(31M(21Y41L31Y41L31L)41Y41L31Y41L)61M21Y(31F)41L21F	43	79.2	N7H9F2S0	N,0;	442	P78386	434	449	0				-1.39411	1
28201	123.81	1013.18	1013.43	4	1013.43	2.55128	4048.68	C154H267N28O89S2Ct4	LCEGVGSVNVCVSSSR	L1dEC2CamN9GlcNAcC11Cam	7	01Y41Y41M(31M)61M(21Y41L31Y41L32S)61Y41L	26	90.14	N5H6F0S1	N,0;	442	P78386	434	449	0				2.40609	1
27648	122.97	1544.96	1545.3	3	1545.3	-3.79552	4631.89	C177H304N29O105S2Ct4	LCEGVGSVNVCVSSSR	L1dEC2CamN9GlcNAcC11Cam	6	01Y41Y41M(31M21Y(31F)41L21F)61M(21Y41L32S)61Y41L32S	39	120.88	N5H6F2S2	N,1;	442	P78386	434	449	0		1.41101		1.30951	2
28180	123.72	1158.98	1159.73	4	1159.73	-6.24749	4633.91	C177H306N29O105S2Ct4	LCEGVGSVNVCVSSSR	L1dEC2CamN9GlcNAcC11Cam	5	01Y41Y41M(31M41Y41L)61M(21Y(31F)41L31Y41L)61Y41L31Y41L	38	67.27	N7H8F1S0	N,1;	442	P78386	434	449	0				-0.875275	1
27760	121.92	1235.75	1236.76	4	1236.76	-4.27434	4942.02	C189H326N29O114S2Ct4	LCEGVGSVNVCVSSSR	L1dEC2CamN9GlcNAcC11Cam	5	01Y41Y41M(31M41Y41L)61M(21Y(31F)41L31Y41L31L)61Y(31F)41L31Y41L	39	77.45	N7H9F2S0	N,0;	442	P78386	434	449	0				-1.39411	1
27342	121.63	1231.5	1232.52	4	1232.51	6.64678	4925	C188H323N30O113S2Ct4	LCEGVGSVNVCVSSSR	L1dEC2CamN9GlcNAcC11Cam	9	01Y41Y41M(31M41Y41L)61M(21Y(31F)41L31Y41L32S)61Y41L31Y41L	35	69.51	N7H8F1S1	N,2;	442	P78386	434	449	0		-1.25088			1
27993	123.29	1158.98	1159.23	4	1159.23	-1.40045	4631.89	C177H304N29O105S2Ct4	LCEGVGSVNVCVSSSR	L1dEC2CamN9GlcNAcC11Cam	6	01Y41Y41M(31M41Y41L)61M(21Y(31F)41L32S)61Y(31F)41L32S	40	85.28	N5H6F2S2	N,0;	442	P78386	434	449	0			1.44262		1
27656	123	1122.72	1123.22	4	1123.22	0.254236	4487.85	C171H296N29O101S2Ct4	LCEGVGSVNVCVSSSR	L1dEC2CamN9GlcNAcC11Cam	7	01Y41Y41M(31M41Y41L)61M(21Y41L31Y41L)61Y41L31Y41L	39	81.77	N7H8F0S0	N,2;	442	P78386	434	449	0		0.25546			1
28056	123.17	1163.23	1163.73	4	1163.73	-1.04207	4649.9	C177H306N29O106S2Ct4	LCEGVGSVNVCVSSSR	L1dEC2CamN9GlcNAcC11Cam	5	01Y41Y41M(31M41Y41L)61M(21Y41L31Y41L31L)61Y41L31Y41L	34	72.44	N7H9F0S0	N,0;	442	P78386	434	449	0				-0.764759	1
27850	122.3	1086.96	1086.45	4	1086.46	-1.09433	4340.8	C166H287N28O97S2Ct4	LCEGVGSVNVCVSSSR	L1dEC2CamN9GlcNAcC11Cam	5	01Y41Y41M(31M41Y41L31Y(31F)41L21F)61M61Y41L32S	32	75.24	N5H6F2S1	N,1;	442	P78386	434	449	0				1.20208	1
27656	123	1122.72	1123.22	4	1123.22	0.254236	4487.85	C171H296N29O101S2Ct4	LCEGVGSVNVCVSSSR	L1dEC2CamN9GlcNAcC11Cam	7	01Y41Y41M(31M41Y41L31Y41L)61M(21Y41L31Y41L)61Y41L	38	78.39	N7H8F0S0	N,2;	442	P78386	434	449	0		0.25546			1
28056	123.17	1163.23	1163.73	4	1163.73	-1.04207	4649.9	C177H306N29O106S2Ct4	LCEGVGSVNVCVSSSR	L1dEC2CamN9GlcNAcC11Cam	5	01Y41Y41M(31M41Y41L31Y41L)61M(21Y41L31Y41L31L)61Y41L	34	70.8	N7H9F0S0	N,0;	442	P78386	434	449	0				-0.764759	1
27825	122.19	1448.6	1448.27	3	1448.27	-2.47001	4340.8	C166H287N28O97S2Ct4	LCEGVGSVNVCVSSSR	L1dEC2CamN9GlcNAcC11Cam	7	01Y41Y41M(31M41Y41L31Y41L32S)61M21Y(31F)41L21F	29	114.44	N5H6F2S1	N,2;	442	P78386	434	449	0				1.26593	1
27669	123.05	1447.6	1447.93	3	1447.93	1.27697	4339.78	C165H284N29O97S2Ct4	LCEGVGSVNVCVSSSR	L1dEC2CamN9GlcNAcC11Cam	5	01Y41Y41M(31M41Y41L31Y41L32S)61M61Y41L32S	43	201.15	N5H6F0S2	N,1;	442	P78386	434	449	0		2.8088	2.76925	2.96634	3
27669	123.05	1447.6	1447.93	3	1447.93	1.27697	4339.78	C165H284N29O97S2Ct4	LCEGVGSVNVCVSSSR	L1dEC2CamN9GlcNAcC11Cam	5	01Y41Y41M(31M41Y41L32S)61M(21Y41L32S)61Y41L	41	189.64	N5H6F0S2	N,1;	442	P78386	434	449	0		2.8088	2.76925	2.96634	3
27648	122.97	1544.96	1544.96	3	1544.96	0.347283	4630.87	C176H301N30O105S2Ct4	LCEGVGSVNVCVSSSR	L1dEC2CamN9GlcNAcC11Cam	6	01Y41Y41M(31M41Y41L32S)61M(21Y41L32S)61Y41L32S	42	152.83	N5H6F0S3	N,1;	442	P78386	434	449	0		3.02879	2.88814		2
28967	127.52	1330.9	1330.57	3	1330.57	4.17164	3987.67	C161H256N37O76S2	LCLDNECADFRLHEAPDNSEGPR	L1dEC2CamN5GlcNAcC7Cam	8	01Y41Y41M(31M)61M(31M)61M	22	120.08	N2H5F0S0	N,0;	449	O94964	445	467	18	BI1,BII1,BIII1,BI2,24AI4,15AI3,ZI1,YI1,BI4,ZI2,YI2,YI3,YI4,YII4,YIII3,MH,02XI1,03XI1,ZI1,YI1,02XI2,YI2,		-1.83058		1
28624	127.18	1384.59	1384.59	3	1384.58	6.70667	4149.73	C167H266N37O81S2	LCLDNECADFRLHEAPDNSEGPR	L1dEC2CamN5GlcNAcC7Cam	6	01Y41Y41M(31M)61M(31M21M)61M	23	133.47	N2H6F0S0	N,0;	449	O94964	445	467	2	BI2,YI3,	-1.87253		-1.79468	2
28624	127.18	1384.59	1384.59	3	1384.58	6.70667	4149.73	C167H266N37O81S2	LCLDNECADFRLHEAPDNSEGPR	L1dEC2CamN5GlcNAcC7Cam	6	01Y41Y41M(31M21M)61M(31M)61M	25	142.15	N2H6F0S0	N,0;	449	O94964	445	467	4	BI2,BI2,YI3,YI3,	-1.87253		-2.04764	2
28816	126.37	1546.64	1546.64	3	1546.64	5.44142	4635.89	C185H296N37O96S2	LCLDNECADFRLHEAPDNSEGPR	L1dEC2CamN5GlcNAcC7Cam	8	01Y41Y41M(31M21M21M)61M(31M21M)61M21M	29	173.54	N2H9F0S0	N,0;	449	O94964	445	467	1	04AI4,		0.252138	-0.289877	2
28816	126.37	1546.64	1546.64	3	1546.64	5.44142	4635.89	C185H296N37O96S2	LCLDNECADFRLHEAPDNSEGPR	L1dEC2CamN5GlcNAcC7Cam	8	01Y41Y41M(31M21M21M31G)61M(31M21M)61M	28	146.44	N2H9F0S0	N,0;	449	O94964	445	467	0			0.252138	-0.289877	2
28816	126.37	1546.64	1546.64	3	1546.64	5.44142	4635.89	C185H296N37O96S2	LCLDNECADFRLHEAPDNSEGPR	L1dEC2CamN5GlcNAcC7Cam	8	01Y41Y41M(31M21M21M31G31G)61M(31M)61M	26	146.44	N2H9F0S0	N,0;	449	O94964	445	467	0				-0.289877	1
27689	121.6	1230.75	1232.5	4	1232.51	-7.52664	4925.02	C193H323N28O113S1Ct4	LCNATTQTEELWSR	L1dEC2CamN3GlcNAc	6	01Y41Y41M(31M(21Y(31F)41L31Y(31F)41L21F)41Y41L31Y41L)61M61Y41L	36	74.11	N7H8F3S0	N,0;	207	Q9P2Z0	205	218	0				-1.14806	1
27689	121.6	1230.75	1232.5	4	1232.51	-7.52664	4925.02	C193H323N28O113S1Ct4	LCNATTQTEELWSR	L1dEC2CamN3GlcNAc	6	01Y41Y41M(31M(21Y(31F)41L31Y41L)41Y41L31Y41L)61M21Y(31F)41L21F	37	74.11	N7H8F3S0	N,0;	207	Q9P2Z0	205	218	0				-1.14806	1
27689	121.6	1230.75	1231.75	4	1231.75	-2.39027	4921.99	C192H318N29O113S1Ct4	LCNATTQTEELWSR	L1dEC2CamN3GlcNAc	6	01Y41Y41M(31M(21Y(31F)41L32S)41Y(31F)41L32S)61M61Y41L32S	53	77.38	N5H6F2S3	N,0;	207	Q9P2Z0	205	218	1	YII3,			2.26221	1
28010	122.98	1543.63	1544.97	3	1544.97	-3.77735	4630.89	C181H301N28O105S1Ct4	LCNATTQTEELWSR	L1dEC2CamN3GlcNAc	5	01Y41Y41M(31M21Y(31F)41L21F)61M(21Y41L32S)61Y41L32S	37	137.34	N5H6F2S2	N,0;	207	Q9P2Z0	205	218	0			2.85071	2.93204	2
36663	159.44	1328.97	1328.98	5	1328.96	13.6348	6637.75	C266H435N40O153	LDELQDKSESLSDNATAFSNR	L1dEK7dEN20GlcNAc	6	01Y(61F)41Y41M(31M(21Y41L31Y41V)41Y41L31Y)(41Y)61M(21Y(31F)41L32S)61Y(31F)41L32S	44	75.54	N10H7F3S2	N,1;	100	O75379	81	101	2	03AI4,YI3,	-0.791527			1
23145	101.59	998.111	998.44	3	998.445	-5.43712	2992.32	C114H203N20O68Ct4	LDLDRNNITR	L1dEN7GlcNAc	5	01Y41Y41M(31M21M)61M(31M21M)61M21M	29	74.09	N2H8F0S0	N,3;	72	O75094	66	75	4	45AI3,04AI4,YI3,YI3,			-0.248413	1
23145	101.59	998.111	998.44	3	998.445	-5.43712	2992.32	C114H203N20O68Ct4	LDLDRNNITR	L1dEN7GlcNAc	5	01Y41Y41M(31M21M21M)61M(31M21M)61M	26	68.53	N2H8F0S0	N,3;	72	O75094	66	75	0				-0.248413	1
36008	156.73	1563.67	1564.01	3	1564	7.75219	4687.99	C188H312N29O107	LDVGNAEVKLEEENR	L1dEK9dEN14GlcNAc	5	01Y41Y41M(31M41Y41L32S)61M(21Y41L32S)61Y41L32S	43	194.89	N5H6F0S3	N,3;	181	P51572	168	182	19	02AI2,02AII2,02AIII2,BI1,BII1,BIII1,CI1,CII1,CIII1,35AI4,35AIII4,BI2,BII2,BIII2,CI2,CII2,CIII2,35AI3,35AII3,35AIII3,BI3,BII3,BIII3,35AI4,35AIII4,BIII4,YI1,ZI2,YI2,YI4,YII4,YIII4,14XI5,14XII5,14XIII5,YI5,YII5,YIII5,YI6,YII6,YIII6,YI3,YI1,	-0.787139			1
27909	124.1	1344.2	1344.54	3	1344.55	-1.77509	4029.62	C152H262N23O96S1Ct4	LECNNSSTR	L1dEC3CamN4GlcNAc	6	01Y41Y41M(31M(21Y(31F)41L31Y)41Y(31F)41L31Y)61M(21Y41L)61Y	34	71.44	N8H6F2S0	N,0;	617	A8MT70	614	622	0		0.519896			1
27909	124.1	1344.2	1344.54	3	1344.55	-1.77509	4029.62	C152H262N23O96S1Ct4	LECNNSSTR	L1dEC3CamN4GlcNAc	6	01Y41Y41M(31M41Y41L31Y)61M(21Y(31F)41L31Y)61Y(31F)41L31Y	35	73.84	N8H6F2S0	N,0;	617	A8MT70	614	622	0		0.519896			1
27909	124.1	1344.2	1344.54	3	1344.55	-1.77509	4029.62	C152H262N23O96S1Ct4	LECNNSSTR	L1dEC3CamN5GlcNAc	6	01Y41Y41M(31M(21Y(31F)41L31Y)41Y(31F)41L31Y)61M(21Y41L)61Y	34	71.44	N8H6F2S0	N,0;	618	A8MT70	614	622	0		0.519896			1
27909	124.1	1344.2	1344.54	3	1344.55	-1.77509	4029.62	C152H262N23O96S1Ct4	LECNNSSTR	L1dEC3CamN5GlcNAc	6	01Y41Y41M(31M41Y41L31Y)61M(21Y(31F)41L31Y)61Y(31F)41L31Y	35	73.84	N8H6F2S0	N,0;	618	A8MT70	614	622	0		0.519896			1
28365	124.53	1213.53	1214.79	4	1214.78	6.91997	4854.09	C192H318N39O100S1Ct4	LEEYNSHQSLCNGTPEGPLRR	L1dEC11CamN12GlcNAc	5	01Y41Y41M(31M)61M(21Y41L31Y41L)61Y(31F)41L31Y	20	67.41	N6H6F1S0	N,1;	290	P14679	279	299	0				-1.70422	1
27594	121.18	1205.53	1205.21	3	1205.2	9.63771	3612.57	C146H243N24O80	LEFTEKQQAQNGSR	L1dEK6dEN11GlcNAc	5	01Y41Y41M(31M21M21M)61M(31M21M)61M21M	40	247.57	N2H9F0S0	N,0;	243	A8MUP6	233	246	2	45AI3,04AI4,		1.41215	0.996853	2
27594	121.18	1205.53	1205.21	3	1205.2	9.63771	3612.57	C146H243N24O80	LEFTEKQQAQNGSR	L1dEK6dEN11GlcNAc	5	01Y41Y41M(31M21M21M31G)61M(31M21M)61M	42	240.67	N2H9F0S0	N,0;	243	A8MUP6	233	246	0			1.41215	0.996853	2
27494	121.15	1205.2	1205.54	3	1205.53	11.383	3613.57	C143H246N23O83	LEIQATGNTTTSTISR	L1dEN8GlcNAc	5	01Y41Y41M(31M21M21M31G)61M(31M21M)61M	27	176.38	N2H9F0S0	N,2;	432	Q7Z442	425	440	0			1.55145		1
27494	121.15	1205.2	1205.54	3	1205.53	11.383	3613.57	C143H246N23O83	LEIQATGNTTTSTISR	L1dEN8GlcNAc	5	01Y41Y41M(31M21M21M31G31G)61M(31M)61M	25	155.04	N2H9F0S0	N,2;	432	Q7Z442	425	440	0			1.55145		1
17034	75.83	954.086	954.419	3	954.409	10.2589	2860.21	C104H191N14O70Ct8	LENGSDTSSK	L1dEN3GlcNAcK10dE	5	01Y41Y41M(31M21M21M)61M(31M21M)61M	23	122.1	N2H8F0S0	N,3;	1877	Q8WXI7	1875	1884	0				1.95049	1
17034	75.83	954.086	954.419	3	954.409	10.2589	2860.21	C104H191N14O70Ct8	LENGSDTSSK	L1dEN3GlcNAcK10dE	5	01Y41Y41M(31M21M21M31G)61M(31M)61M	23	124.45	N2H8F0S0	N,3;	1877	Q8WXI7	1875	1884	0				1.95049	1
16522	73.55	923.75	923.753	3	923.754	-1.57864	2768.25	C102H191N16O64Ct8	LEQKNASR	L1dEK4dEN5GlcNAc	5	01Y41Y41M(31M21M)61M(31M21M)61M21M	27	118.4	N2H8F0S0	N,0;	465	Q4FZB7	461	468	1	YI3,	-0.254062	-0.173874	-0.152787	3
16522	73.55	923.75	923.753	3	923.754	-1.57864	2768.25	C102H191N16O64Ct8	LEQKNASR	L1dEK4dEN5GlcNAc	5	01Y41Y41M(31M21M21M)61M(31M21M)61M	29	120.62	N2H8F0S0	N,0;	465	Q4FZB7	461	468	0		-0.254062	-0.173874	-0.152787	3
16529	73.46	975.766	975.095	3	975.096	-1.14562	2922.27	C116H201N16O69	LEQKNASR	L1dEK4dEN5GlcNAc	5	01Y41Y41M(31M21M21M)61M(31M21M)61M21M	33	109.98	N2H9F0S0	N,0;	465	Q4FZB7	461	468	1	04AI4,			-0.237907	1
16530	73.58	923.418	923.753	3	923.754	-1.84293	2768.25	C102H191N16O64Ct8	LEQKNASR	L1dEK4dEN5GlcNAc	5	01Y41Y41M(31M21M21M31G)61M(31M)61M	31	105.36	N2H8F0S0	N,0;	465	Q4FZB7	461	468	0		-0.254062	-0.123317		2
16529	73.46	975.766	975.095	3	975.096	-1.14562	2922.27	C116H201N16O69	LEQKNASR	L1dEK4dEN5GlcNAc	5	01Y41Y41M(31M21M21M31G)61M(31M21M)61M	31	109.98	N2H9F0S0	N,0;	465	Q4FZB7	461	468	0				-0.237907	1
16529	73.46	975.766	975.095	3	975.096	-1.14562	2922.27	C116H201N16O69	LEQKNASR	L1dEK4dEN5GlcNAc	5	01Y41Y41M(31M21M21M31G31G)61M(31M)61M	29	112.11	N2H9F0S0	N,0;	465	Q4FZB7	461	468	0				-0.237907	1
27862	122.74	1350.24	1350.56	3	1350.57	-6.72493	4047.7	C165H264N27O89	LFGGFNSSDTVTSPQR	L1dEN6GlcNAc	5	01Y41Y41M(31M41Y41L)61M61Y41L31Y41L32S	36	141.16	N5H6F0S1	N,1;	68	P12931	63	78	0			-0.984446		1
27862	122.74	1350.24	1350.56	3	1350.57	-6.72493	4047.7	C165H264N27O89	LFGGFNSSDTVTSPQR	L1dEN6GlcNAc	5	01Y41Y41M(31M41Y41L31Y41L)61M61Y41L32S	40	133.05	N5H6F0S1	N,1;	68	P12931	63	78	0			-0.984446		1
37170	160.09	1051.46	1051.8	6	1051.8	0.938579	6302.74	C267H418N45O126S1	LFLSDGNTSEFTDIYQKDEDSAGCHLFVVEK	L1dEN7GlcNAcK17dEC24CamK31dE	6	01Y41Y41M(31M(21Y41L32S)41Y41L32S)(41Y)61M61M	30	85.05	N5H6F0S2	N,2;	598	Q9P2D0	592	622	2	BI2,BI2,		-3.65017		1
37170	160.09	1051.46	1051.8	6	1051.8	0.938579	6302.74	C267H418N45O126S1	LFLSDGNTSEFTDIYQKDEDSAGCHLFVVEK	L1dEN7GlcNAcK17dEC24CamK31dE	6	01Y41Y41M(31M41Y41L)61M(21Y41L32S)61Y41L32S	32	93.34	N5H6F0S2	N,2;	598	Q9P2D0	592	622	1	CIII3,		-3.65017		1
37882	162.32	1412.63	1413.14	4	1413.14	1.0397	5646.51	C242H378N43O108S1	LFLSDGNTSEFTDIYQKDEDSAGCHLFVVEK	L1dEN7GlcNAcK17dEC24CamK31dE	6	01Y41Y41M(31M41Y41L)61M61Y41L32S	32	169.18	N4H5F0S1	N,1;	598	Q9P2D0	592	622	3	01AII3,CII3,35AI5,			-2.57229	1
37882	162.32	1412.63	1413.14	4	1413.14	1.0397	5646.51	C242H378N43O108S1	LFLSDGNTSEFTDIYQKDEDSAGCHLFVVEK	L1dEN7GlcNAcK17dEC24CamK31dE	6	01Y41Y41M(31M41Y41L32S)(41Y)61M61M	24	129.72	N4H5F0S1	N,1;	598	Q9P2D0	592	622	0				-2.57229	1
17752	79.14	1382.26	1382.92	3	1382.92	-1.04876	4144.75	C161H275N20O97Ct8	LFPNTSDPQK	L1dEN4GlcNAcK10dE	5	01Y(61F)41Y41M(31M(21Y41L32S)41Y41L32S)(41Y)61M(31M)61M	26	70	N5H7F1S2	N,2;	225	Q8N387	222	231	1	ZIII3,			1.05182	1
17942	80.14	1280.56	1279.89	3	1279.88	2.63508	3836.64	C149H255N20O88Ct8	LFPNTSDPQK	L1dEN4GlcNAcK10dE	7	01Y41Y41M(31M41Y41L)61M(21Y41L32S)61Y41L32S	31	88.74	N5H6F0S2	N,2;	225	Q8N387	222	231	1	CIII3,		1.74851		1
17942	80.14	1280.56	1279.89	3	1279.88	2.63508	3836.64	C149H255N20O88Ct8	LFPNTSDPQK	L1dEN4GlcNAcK10dE	7	01Y41Y41M(31M41Y41L31Y41L32S)61M61Y41L32S	35	93.95	N5H6F0S2	N,2;	225	Q8N387	222	231	4	03AI5,03AII5,35AI5,35AII5,BII5,YII4,		1.74851	1.80298	2
17914	79.89	1279.89	1279.89	3	1279.88	2.63508	3836.64	C149H255N20O88Ct8	LFPNTSDPQK	L1dEN4GlcNAcK10dE	8	01Y41Y41M(31M41Y41L32S)61M(21Y41L32S)61Y41L	32	81.13	N5H6F0S2	N,2;	225	Q8N387	222	231	0				1.80298	1
17740	79.09	1377.6	1377.26	3	1377.25	3.30961	4127.73	C160H272N21O96Ct8	LFPNTSDPQK	L1dEN4GlcNAcK10dE	7	01Y41Y41M(31M41Y41L32S)61M(21Y41L32S)61Y41L32S	40	115.94	N5H6F0S3	N,2;	225	Q8N387	222	231	20	02AI2,02AII2,02AIII2,BI2,BII2,BIII2,BI1,BII1,BIII1,CI1,CII1,CIII1,35AI4,35AIII4,BI2,BII2,BIII2,CI2,CII2,CIII2,35AI3,35AII3,35AIII3,BI3,BII3,BIII3,ZI1,35AI4,35AIII4,YI1,BIII4,YI2,YI3,02XI1,ZI1,YI1,YI2,YI4,YII4,YIII4,	1.39155	0.898109	1.07456	3
18091	80.71	1157.85	1158.18	3	1158.17	5.37298	3471.5	C135H232N19O78Ct8	LFPNTSDPQK	L1dEN4GlcNAcK10dE	5	01Y41Y41M(31M41Y41L32S)61M61Y41L32S	31	69.05	N4H5F0S2	N,2;	225	Q8N387	222	231	4	03AI5,BI4,BII4,35AI5,YI3,YII3,	1.22093		1.11466	2
36168	156.1	1565.35	1566.02	3	1566.01	4.18853	4694.02	C183H318N27O102S2Ct8	LFSCIAAIQMQNSTK	L1dEC4CamN12GlcNAcK15dE	5	01Y41Y41M(31M21Y(31F)41L21F)61M(21Y41L32S)61Y41L32S	34	89.69	N5H6F2S2	N,2;	746	O60347	735	749	0			0.684553		1
36353	156.12	1100.24	1101.98	4	1101.99	-4.69987	4402.93	C172H301N26O94S2Ct8	LFSCIAAIQMQNSTK	L1dEC4CamN12GlcNAcK15dE	5	01Y41Y41M(31M41Y41L)61M21Y(31F)41L31Y(31F)41L32S	31	67.82	N5H6F2S1	N,1;	746	O60347	735	749	0				0.307575	1
36330	156.03	1174.51	1174.51	4	1174.51	1.12928	4693	C182H315N28O102S2Ct8	LFSCIAAIQMQNSTK	L1dEC4CamN12GlcNAcK15dE	5	01Y41Y41M(31M41Y41L32S)61M(21Y41L32S)61Y41L32S	50	157.66	N5H6F0S3	N,1;	746	O60347	735	749	3	YI4,YII4,YIII4,YI5,YII5,YIII5,YI6,YII6,YIII6,	1.9635		1.02715	2
18232	81.37	1058.7	1058.95	4	1058.95	3.07854	4230.76	C169H277N30O92S1	LGECVNLSHRYTR	L1dEC4CamN6GlcNAc	5	01Y41Y41M(31M(21Y41L32S)41Y41L32S)(41Y)61M61M	30	103.63	N5H6F0S2	N,1;	152	P59046	147	159	2	BI2,BI2,			-2.64244	1
18232	81.37	1058.7	1058.95	4	1058.95	3.07854	4230.76	C169H277N30O92S1	LGECVNLSHRYTR	L1dEC4CamN6GlcNAc	5	01Y41Y41M(31M41Y41L)61M(21Y41L32S)61Y41L32S	32	109.07	N5H6F0S2	N,1;	152	P59046	147	159	0				-2.64244	1
40066	171.37	1478.16	1478.16	4	1478.17	-8.50526	5906.66	C246H402N45O118S1	LGGNFIIHISRQDFANMTGLVDLTLSR	L1dEN16GlcNAc	6	01Y41Y41M(31M21Y(31F)41L31Y(31F)41L32S)61M61Y41L32S	38	93.87	N5H6F2S2	N,1;	74	Q9ULH4	59	85	2	YII4,YII4,			-1.99707	1
40066	171.37	1478.16	1477.91	4	1477.92	-5.29898	5905.64	C245H399N46O118S1	LGGNFIIHISRQDFANMTGLVDLTLSR	L1dEN16GlcNAc	6	01Y41Y41M(31M41Y41L32S)61M(21Y41L32S)61Y41L32S	43	90.91	N5H6F0S3	N,1;	74	Q9ULH4	59	85	0				-1.09213	1
17090	76.2	1043.43	1043.76	3	1043.77	-5.87354	3128.29	C121H207N18O76	LGGSGGSNGSSSGK	L1dEN8GlcNAcK14dE	5	01Y41Y41M(31M21M21M)61M(31M21M)61M21M	26	91.42	N2H9F0S0	N,0;	81	Q96T37	74	87	1	04AI4,		-1.57613		1
17090	76.2	1043.43	1043.76	3	1043.77	-5.87354	3128.29	C121H207N18O76	LGGSGGSNGSSSGK	L1dEN8GlcNAcK14dE	5	01Y41Y41M(31M21M21M31G)61M(31M21M)61M	26	91.42	N2H9F0S0	N,0;	81	Q96T37	74	87	0			-1.57613		1
28232	125.52	1388.95	1389.62	3	1389.6	11.4045	4164.78	C160H275N28O90S1Ct8	LGNATANNTCIVDDSFK	L1dEN3GlcNAcC10CamK17dE	6	01Y41Y41M(31M)61M(21Y41L32S)61Y41L32S	24	87.77	N4H5F0S2	N,0;	24	Q99677	22	38	2	BIII1,YI3,	0.650351			1
28546	125.27	1207.27	1206.77	4	1206.76	3.6806	4822.03	C186H318N29O108S1Ct8	LGNATANNTCIVDDSFK	L1dEN3GlcNAcC10CamK17dE	5	01Y41Y41M(31M21Y(31F)41L31Y(31F)41L32S)61M61Y41L32S	34	71.21	N5H6F2S2	N,0;	24	Q99677	22	38	1	YII4,			0.413389	1
28390	124.63	1608.02	1608.69	3	1608.68	5.25095	4822.03	C186H318N29O108S1Ct8	LGNATANNTCIVDDSFK	L1dEN3GlcNAcC10CamK17dE	5	01Y41Y41M(31M41Y41L)61M(21Y(31F)41L32S)61Y(31F)41L32S	32	85.39	N5H6F2S2	N,0;	24	Q99677	22	38	0				0.483523	1
28369	124.54	1134.25	1133.75	4	1133.74	10.9519	4529.91	C174H298N29O100S1Ct8	LGNATANNTCIVDDSFK	L1dEN3GlcNAcC10CamK17dE	5	01Y41Y41M(31M41Y41L)61M(21Y41L32S)61Y41L32S	31	129.85	N5H6F0S2	N,0;	24	Q99677	22	38	2	01AIII3,CIII3,		0.764959	0.925986	2
28711	125.93	1291.91	1292.58	3	1292.57	12.5174	3873.68	C149H258N27O82S1Ct8	LGNATANNTCIVDDSFK	L1dEN3GlcNAcC10CamK17dE	6	01Y41Y41M(31M41Y41L)61M61Y41L32S	24	69.87	N4H5F0S1	N,0;	24	Q99677	22	38	3	01AII3,CII3,35AI5,			0.720029	1
28369	124.54	1134.25	1133.75	4	1133.74	10.9519	4529.91	C174H298N29O100S1Ct8	LGNATANNTCIVDDSFK	L1dEN3GlcNAcC10CamK17dE	5	01Y41Y41M(31M41Y41L31Y41L32S)61M61Y41L32S	31	128.42	N5H6F0S2	N,0;	24	Q99677	22	38	4	03AI5,03AII5,35AI5,35AII5,BII5,YII4,		0.764959	0.925986	2
28290	124.2	1608.36	1608.34	3	1608.34	0.504115	4821.01	C185H315N30O108S1Ct8	LGNATANNTCIVDDSFK	L1dEN3GlcNAcC10CamK17dE	5	01Y41Y41M(31M41Y41L32S)61M(21Y41L32S)61Y41L32S	38	144.42	N5H6F0S3	N,0;	24	Q99677	22	38	1	YI6,YII6,YIII6,	1.03578		1.2082	2
28232	125.52	1388.95	1389.62	3	1389.6	11.4045	4164.78	C160H275N28O90S1Ct8	LGNATANNTCIVDDSFK	L1dEN3GlcNAcC10CamK17dE	6	01Y41Y41M(31M41Y41L32S)61M61Y41L32S	28	85.07	N4H5F0S2	N,0;	24	Q99677	22	38	3	03AI5,BI4,BII4,35AI5,	0.650351			1
28232	125.52	1388.95	1389.62	3	1389.6	11.4045	4164.78	C160H275N28O90S1Ct8	LGNATANNTCIVDDSFK	L1dEN7GlcNAcC10CamK17dE	6	01Y41Y41M(31M)61M(21Y41L32S)61Y41L32S	24	87.77	N4H5F0S2	N,0;	28	Q99677	22	38	2	BIII1,YI3,	0.650351			1
28546	125.27	1207.27	1206.77	4	1206.76	3.6806	4822.03	C186H318N29O108S1Ct8	LGNATANNTCIVDDSFK	L1dEN7GlcNAcC10CamK17dE	5	01Y41Y41M(31M21Y(31F)41L31Y(31F)41L32S)61M61Y41L32S	34	71.21	N5H6F2S2	N,0;	28	Q99677	22	38	1	YII4,			0.413389	1
28390	124.63	1608.02	1608.69	3	1608.68	5.25095	4822.03	C186H318N29O108S1Ct8	LGNATANNTCIVDDSFK	L1dEN7GlcNAcC10CamK17dE	5	01Y41Y41M(31M41Y41L)61M(21Y(31F)41L32S)61Y(31F)41L32S	32	85.39	N5H6F2S2	N,0;	28	Q99677	22	38	0				0.483523	1
28369	124.54	1134.25	1133.75	4	1133.74	10.9519	4529.91	C174H298N29O100S1Ct8	LGNATANNTCIVDDSFK	L1dEN7GlcNAcC10CamK17dE	5	01Y41Y41M(31M41Y41L)61M(21Y41L32S)61Y41L32S	31	129.85	N5H6F0S2	N,0;	28	Q99677	22	38	2	01AIII3,CIII3,		0.846828	0.925986	2
28711	125.93	1291.91	1292.58	3	1292.57	12.5174	3873.68	C149H258N27O82S1Ct8	LGNATANNTCIVDDSFK	L1dEN7GlcNAcC10CamK17dE	6	01Y41Y41M(31M41Y41L)61M61Y41L32S	24	69.87	N4H5F0S1	N,0;	28	Q99677	22	38	3	01AII3,CII3,35AI5,			0.720029	1
28369	124.54	1134.25	1133.75	4	1133.74	10.9519	4529.91	C174H298N29O100S1Ct8	LGNATANNTCIVDDSFK	L1dEN7GlcNAcC10CamK17dE	5	01Y41Y41M(31M41Y41L31Y41L32S)61M61Y41L32S	31	128.42	N5H6F0S2	N,0;	28	Q99677	22	38	4	03AI5,03AII5,35AI5,35AII5,BII5,YII4,		0.846828	0.925986	2
28290	124.2	1608.36	1608.34	3	1608.34	0.504115	4821.01	C185H315N30O108S1Ct8	LGNATANNTCIVDDSFK	L1dEN7GlcNAcC10CamK17dE	5	01Y41Y41M(31M41Y41L32S)61M(21Y41L32S)61Y41L32S	38	144.42	N5H6F0S3	N,0;	28	Q99677	22	38	1	YI6,YII6,YIII6,	1.03578		1.2082	2
28232	125.52	1388.95	1389.62	3	1389.6	11.4045	4164.78	C160H275N28O90S1Ct8	LGNATANNTCIVDDSFK	L1dEN7GlcNAcC10CamK17dE	6	01Y41Y41M(31M41Y41L32S)61M61Y41L32S	28	85.07	N4H5F0S2	N,0;	28	Q99677	22	38	3	03AI5,BI4,BII4,35AI5,	0.650351			1
28232	125.52	1388.95	1389.62	3	1389.6	11.4045	4164.78	C160H275N28O90S1Ct8	LGNATANNTCIVDDSFK	L1dEN8GlcNAcC10CamK17dE	6	01Y41Y41M(31M)61M(21Y41L32S)61Y41L32S	24	87.77	N4H5F0S2	N,0;	29	Q99677	22	38	2	BIII1,YI3,	0.650351			1
28546	125.27	1207.27	1206.77	4	1206.76	3.6806	4822.03	C186H318N29O108S1Ct8	LGNATANNTCIVDDSFK	L1dEN8GlcNAcC10CamK17dE	5	01Y41Y41M(31M21Y(31F)41L31Y(31F)41L32S)61M61Y41L32S	34	71.21	N5H6F2S2	N,0;	29	Q99677	22	38	1	YII4,			0.413389	1
28390	124.63	1608.02	1608.69	3	1608.68	5.25095	4822.03	C186H318N29O108S1Ct8	LGNATANNTCIVDDSFK	L1dEN8GlcNAcC10CamK17dE	5	01Y41Y41M(31M41Y41L)61M(21Y(31F)41L32S)61Y(31F)41L32S	32	85.39	N5H6F2S2	N,0;	29	Q99677	22	38	0				0.483523	1
28369	124.54	1134.25	1133.75	4	1133.74	10.9519	4529.91	C174H298N29O100S1Ct8	LGNATANNTCIVDDSFK	L1dEN8GlcNAcC10CamK17dE	5	01Y41Y41M(31M41Y41L)61M(21Y41L32S)61Y41L32S	31	129.85	N5H6F0S2	N,0;	29	Q99677	22	38	2	01AIII3,CIII3,		0.846828	0.925986	2
28711	125.93	1291.91	1292.58	3	1292.57	12.5174	3873.68	C149H258N27O82S1Ct8	LGNATANNTCIVDDSFK	L1dEN8GlcNAcC10CamK17dE	6	01Y41Y41M(31M41Y41L)61M61Y41L32S	24	69.87	N4H5F0S1	N,0;	29	Q99677	22	38	3	01AII3,CII3,35AI5,			0.720029	1
28369	124.54	1134.25	1133.75	4	1133.74	10.9519	4529.91	C174H298N29O100S1Ct8	LGNATANNTCIVDDSFK	L1dEN8GlcNAcC10CamK17dE	5	01Y41Y41M(31M41Y41L31Y41L32S)61M61Y41L32S	31	128.42	N5H6F0S2	N,0;	29	Q99677	22	38	4	03AI5,03AII5,35AI5,35AII5,BII5,YII4,		0.846828	0.925986	2
28290	124.2	1608.36	1608.34	3	1608.34	0.504115	4821.01	C185H315N30O108S1Ct8	LGNATANNTCIVDDSFK	L1dEN8GlcNAcC10CamK17dE	5	01Y41Y41M(31M41Y41L32S)61M(21Y41L32S)61Y41L32S	38	144.42	N5H6F0S3	N,0;	29	Q99677	22	38	1	YI6,YII6,YIII6,	1.03578		1.2082	2
28232	125.52	1388.95	1389.62	3	1389.6	11.4045	4164.78	C160H275N28O90S1Ct8	LGNATANNTCIVDDSFK	L1dEN8GlcNAcC10CamK17dE	6	01Y41Y41M(31M41Y41L32S)61M61Y41L32S	28	85.07	N4H5F0S2	N,0;	29	Q99677	22	38	3	03AI5,BI4,BII4,35AI5,	0.650351			1
26059	114.37	1111.83	1111.82	3	1111.82	6.14929	3332.43	C131H219N24O72Ct4	LGNFSRAVFSDSNR	L1dEN13GlcNAc	6	01Y41Y41M(31M21M)61M(31M21M)61M21M	36	165.66	N2H8F0S0	N,2;	23	Q86X19	11	24	4	04AI4,YI3,ZI3,YI3,			1.653	1
26059	114.37	1111.83	1111.82	3	1111.82	6.14929	3332.43	C131H219N24O72Ct4	LGNFSRAVFSDSNR	L1dEN13GlcNAc	6	01Y41Y41M(31M21M21M)61M(31M21M)61M	34	154.88	N2H8F0S0	N,2;	23	Q86X19	11	24	0				1.653	1
26082	114.46	1111.49	1111.83	3	1111.82	9.4431	3332.43	C131H219N24O72Ct4	LGNFSRAVFSDSNR	L1dEN3GlcNAc	5	01Y41Y41M(31M21M)61M(31M21M)61M21M	32	123.15	N2H8F0S0	N,0;	13	Q86X19	11	24	3	04AI4,YI3,YI3,			1.45622	1
26082	114.46	1111.49	1111.83	3	1111.82	9.4431	3332.43	C131H219N24O72Ct4	LGNFSRAVFSDSNR	L1dEN3GlcNAc	5	01Y41Y41M(31M21M21M)61M(31M21M)61M	30	119.1	N2H8F0S0	N,0;	13	Q86X19	11	24	0				1.45622	1
27823	122.18	1454.28	1453.6	3	1453.6	2.62616	4356.77	C176H283N28O94S2	LGQCGADACFFTINR	L1dEC4CamC9CamN14GlcNAc	6	01Y(61F)41Y41M(31M41Y(31F)41L)61M(21Y41L32S)61Y41L	28	84.55	N5H6F2S1	N,2;	110	Q6P4F1	97	111	0				-2.45181	1
27807	122.11	1164.24	1164.73	4	1164.73	-1.42395	4653.89	C183H302N29O102S2Ct4	LGQCGADACFFTINR	L1dEC4CamC9CamN14GlcNAc	9	01Y(61F)41Y41M(31M41Y41L)61M(21Y41L31Y41L)61Y41L31Y41L	35	68.39	N7H8F1S0	N,3;	110	Q6P4F1	97	111	0				-3.36237	1
27807	122.11	1164.24	1164.73	4	1164.73	-1.42395	4653.89	C183H302N29O102S2Ct4	LGQCGADACFFTINR	L1dEC4CamC9CamN14GlcNAc	9	01Y41Y41M(31M41Y)61M(21Y(31F)41L31Y41L31L)61Y41L31Y41L	36	70.02	N7H8F1S0	N,3;	110	Q6P4F1	97	111	0				-3.36237	1
27680	121.95	1090.2	1090.2	4	1090.19	8.76364	4355.75	C175H280N29O94S2	LGQCGADACFFTINR	L1dEC4CamC9CamN14GlcNAc	9	01Y41Y41M(31M41Y41L)61M(21Y41L32S)61Y41L32S	37	83.63	N5H6F0S2	N,2;	110	Q6P4F1	97	111	0		-1.60004	-1.48025		2
27805	122.5	1452.25	1453.6	3	1453.6	3.46594	4356.77	C176H283N28O94S2	LGQCGADACFFTINR	L1dEC4CamC9CamN14GlcNAc	6	01Y41Y41M(31M41Y41L31Y41L32S)61M21Y(31F)41L21F	37	88.56	N5H6F2S1	N,3;	110	Q6P4F1	97	111	0			-2.27905		1
27785	122.41	1453.26	1453.27	3	1453.26	7.95587	4355.75	C175H280N29O94S2	LGQCGADACFFTINR	L1dEC4CamC9CamN14GlcNAc	6	01Y41Y41M(31M41Y41L31Y41L32S)61M61Y41L32S	40	197.57	N5H6F0S2	N,2;	110	Q6P4F1	97	111	0			-1.58884	-2.33574	2
27785	122.41	1453.26	1453.27	3	1453.26	7.95587	4355.75	C175H280N29O94S2	LGQCGADACFFTINR	L1dEC4CamC9CamN14GlcNAc	6	01Y41Y41M(31M41Y41L32S)61M(21Y41L32S)61Y41L	40	185.15	N5H6F0S2	N,2;	110	Q6P4F1	97	111	0			-1.58884	-2.33574	2
27313	121.51	1550.29	1550.29	3	1550.29	4.64477	4646.84	C186H297N30O102S2	LGQCGADACFFTINR	L1dEC4CamC9CamN14GlcNAc	5	01Y41Y41M(31M41Y41L32S)61M(21Y41L32S)61Y41L32S	39	115.74	N5H6F0S3	N,2;	110	Q6P4F1	97	111	0		-1.68391		-1.74937	2
28057	123.18	1331.89	1331.55	3	1331.54	6.99505	3990.61	C161H257N28O84S2	LGQCGADACFFTINR	L1dEC4CamC9CamN14GlcNAc	7	01Y41Y41M(31M41Y41L32S)61M61Y41L32S	37	134.56	N4H5F0S2	N,3;	110	Q6P4F1	97	111	0				-2.26516	1
19273	87.21	968.42	968.423	3	968.419	4.54325	2902.24	C111H193N18O67Ct4	LGVIEDHSNR	L1dEN9GlcNAc	5	01Y41Y41M(31M21M)61M(31M21M)61M21M	23	141.5	N2H8F0S0	N,1;	502	P14625	494	503	1	YI3,	0.389206	0.496512		2
19428	87.09	967.415	968.416	3	968.419	-2.76771	2902.24	C111H193N18O67Ct4	LGVIEDHSNR	L1dEN9GlcNAc	7	01Y41Y41M(31M21M21M)61M(31M21M)61M	31	160.71	N2H8F0S0	N,3;	502	P14625	494	503	0		0.389206	0.485986	0.374431	3
19412	86.89	1021.43	1021.1	3	1021.1	1.85869	3060.28	C121H203N18O72	LGVIEDHSNR	L1dEN9GlcNAc	7	01Y41Y41M(31M21M21M)61M(31M21M)61M21M	38	241.36	N2H9F0S0	N,2;	502	P14625	494	503	1	04AI4,	0.0863994	-0.239091	0.185102	3
19428	87.09	967.415	968.416	3	968.419	-2.76771	2902.24	C111H193N18O67Ct4	LGVIEDHSNR	L1dEN9GlcNAc	7	01Y41Y41M(31M21M21M31G)61M(31M)61M	32	158.41	N2H8F0S0	N,3;	502	P14625	494	503	1	25AIII2,		0.485986	0.374431	2
19412	86.89	1021.43	1021.1	3	1021.1	1.85869	3060.28	C121H203N18O72	LGVIEDHSNR	L1dEN9GlcNAc	7	01Y41Y41M(31M21M21M31G)61M(31M21M)61M	35	241.36	N2H9F0S0	N,2;	502	P14625	494	503	0		0.0863994	-0.239091	0.185102	3
19412	86.89	1021.43	1021.1	3	1021.1	1.85869	3060.28	C121H203N18O72	LGVIEDHSNR	L1dEN9GlcNAc	7	01Y41Y41M(31M21M21M31G31G)61M(31M)61M	34	229.57	N2H9F0S0	N,2;	502	P14625	494	503	1	23XIII3,	0.0863994	-0.239091	0.185102	3
35942	156.46	1468.64	1468.99	3	1468.98	2.04746	4402.93	C169H297N30O95S1Ct8	LGVIEDHSNRTCLAK	L1dEN9GlcNAcC12CamK15dE	5	01Y41Y41M(31M(21Y41L32S)41Y41L32S)(41Y)61M61M	37	106.51	N5H6F0S2	N,1;	159	Q58FF3	151	165	3	01AI2,BI2,BI2,	0.715064		0.307575	2
35994	156.68	1102.49	1101.99	4	1101.99	-0.613478	4402.93	C169H297N30O95S1Ct8	LGVIEDHSNRTCLAK	L1dEN9GlcNAcC12CamK15dE	6	01Y41Y41M(31M41Y41L)61M(21Y41L32S)61Y41L32S	40	130.97	N5H6F0S2	N,1;	159	Q58FF3	151	165	1	CIII3,	0.733917	1.0586	0.307575	3
35994	156.68	1102.49	1101.99	4	1101.99	-0.613478	4402.93	C169H297N30O95S1Ct8	LGVIEDHSNRTCLAK	L1dEN9GlcNAcC12CamK15dE	6	01Y41Y41M(31M41Y41L31Y41L32S)61M61Y41L32S	47	131.16	N5H6F0S2	N,1;	159	Q58FF3	151	165	7	03AI5,03AII5,03AI5,03AII5,35AI5,35AII5,YII4,45XI3,03XII4,14XII4,YII4,	0.733917			1
36308	156.69	1468.31	1468.99	3	1468.98	0.551689	4402.93	C169H297N30O95S1Ct8	LGVIEDHSNRTCLAK	L1dEN9GlcNAcC12CamK15dE	7	01Y41Y41M(31M41Y41L32S)61M(21Y41L32S)61Y41L	47	102.71	N5H6F0S2	N,1;	159	Q58FF3	151	165	0			1.0586		1
36057	156.94	1566.68	1566.01	3	1566.02	-1.7179	4694.03	C180H314N31O103S1Ct8	LGVIEDHSNRTCLAK	L1dEN9GlcNAcC12CamK15dE	5	01Y41Y41M(31M41Y41L32S)61M(21Y41L32S)61Y41L32S	48	207.42	N5H6F0S3	N,1;	159	Q58FF3	151	165	22	02AI2,02AII2,02AIII2,BI1,BII1,BIII1,CI1,CII1,CIII1,35AI4,35AIII4,15AI2,15AII2,15AIII2,BI2,BII2,BIII2,CI2,CII2,CIII2,35AI3,35AII3,35AIII3,BI3,BII3,BIII3,35AI4,35AIII4,BIII4,02XI1,ZI1,YI1,ZI2,YI2,YI4,YII4,YIII4,YI5,YII5,YIII5,YI6,YII6,YIII6,YI3,YI4,YII4,YII	0.940132	1.50294	1.06739	3
28006	124.53	1201.76	1203.26	4	1203.27	-6.33373	4808.06	C192H320N31O104S1Ct4	LGYNANTSVLSFQAVCR	L1dEN6GlcNAcC16Cam	5	01Y(61F)41Y41M(31M41Y)61M(21Y(31F)41L31Y41L)61Y41L31Y41L	23	74.98	N7H7F2S0	N,1;	557	Q92496	552	568	0		-1.40758			1
28006	124.53	1201.76	1203.26	4	1203.27	-6.33373	4808.06	C192H320N31O104S1Ct4	LGYNANTSVLSFQAVCR	L1dEN6GlcNAcC16Cam	5	01Y(61F)41Y41M(31M41Y41L)61M(21Y41L31Y41L)61Y(31F)41L31Y	22	76.7	N7H7F2S0	N,1;	557	Q92496	552	568	0		-1.40758			1
28238	125.55	1510.99	1511.66	3	1511.65	6.06139	4530.94	C181H301N30O97S1Ct4	LGYNANTSVLSFQAVCR	L1dEN6GlcNAcC16Cam	5	01Y41Y41M(31M(21Y(31F)41L31Y41L32S)41Y31F)61M61M	30	68.47	N5H6F2S1	N,2;	557	Q92496	552	568	0		-0.0555934			1
28016	124.58	1207.27	1206.77	4	1206.77	3.24045	4822.04	C192H318N31O105S1Ct4	LGYNANTSVLSFQAVCR	L1dEN6GlcNAcC16Cam	5	01Y41Y41M(31M21Y(31F)41L31Y(31F)41L32S)61M61Y41L32S	38	83.55	N5H6F2S2	N,1;	557	Q92496	552	568	1	YII4,	0.112538			1
28016	124.58	1207.27	1206.77	4	1206.77	3.24045	4822.04	C192H318N31O105S1Ct4	LGYNANTSVLSFQAVCR	L1dEN6GlcNAcC16Cam	5	01Y41Y41M(31M41Y41L)61M(21Y(31F)41L32S)61Y(31F)41L32S	37	75.65	N5H6F2S2	N,1;	557	Q92496	552	568	0		0.112538		-0.0899189	2
28369	124.54	1134.25	1133.75	4	1133.74	9.19042	4529.92	C180H298N31O97S1Ct4	LGYNANTSVLSFQAVCR	L1dEN6GlcNAcC16Cam	5	01Y41Y41M(31M41Y41L)61M(21Y41L32S)61Y41L32S	33	134.47	N5H6F0S2	N,1;	557	Q92496	552	568	2	01AIII3,CIII3,		0.998871	0.927147	2
28401	125.09	1512.01	1511.33	3	1511.31	8.19861	4529.92	C180H298N31O97S1Ct4	LGYNANTSVLSFQAVCR	L1dEN6GlcNAcC16Cam	6	01Y41Y41M(31M41Y41L31Y41L32S)61M61Y41L32S	38	178.68	N5H6F0S2	N,2;	557	Q92496	552	568	0		0.933085	0.924862	0.944365	3
28401	125.09	1512.01	1511.33	3	1511.31	8.19861	4529.92	C180H298N31O97S1Ct4	LGYNANTSVLSFQAVCR	L1dEN6GlcNAcC16Cam	6	01Y41Y41M(31M41Y41L32S)61M(21Y41L32S)61Y41L	32	168.23	N5H6F0S2	N,2;	557	Q92496	552	568	0		0.933085	0.924862	0.944365	3
28172	125.26	1206.27	1206.52	4	1206.51	8.1814	4821.01	C191H315N32O105S1Ct4	LGYNANTSVLSFQAVCR	L1dEN6GlcNAcC16Cam	5	01Y41Y41M(31M41Y41L32S)61M(21Y41L32S)61Y41L32S	40	71.27	N5H6F0S3	N,1;	557	Q92496	552	568	0		1.27441			1
17917	79.9	1085.15	1085.16	3	1085.16	-1.70633	3252.45	C133H219N26O67	LHDVGRFNGSLR	L1dEN8GlcNAc	5	01Y41Y41M(31M41Y)61M(21Y41L)61Y41L	34	181.44	N5H5F0S0	N,1;	475	Q7RTX0	468	479	0				-1.56842	1
17917	79.9	1085.15	1085.16	3	1085.16	-1.70633	3252.45	C133H219N26O67	LHDVGRFNGSLR	L1dEN8GlcNAc	5	01Y41Y41M(31M41Y41L31Y41L)61M61Y	35	173.99	N5H5F0S0	N,1;	475	Q7RTX0	468	479	0				-1.56842	1
16381	72.78	1327.53	1326.86	3	1326.87	-5.98855	3976.6	C158H255N24O93	LHNGSNNFR	L1dEN3GlcNAc	6	01Y41Y41M(31M21Y(31F)41L31Y(31F)41L32S)61M61Y41L32S	34	96.28	N5H6F2S2	N,1;	153	P21453	151	159	1	YII4,			-3.84402	1
16358	72.67	1326.87	1326.53	3	1326.53	-0.795307	3975.58	C157H252N25O93	LHNGSNNFR	L1dEN3GlcNAc	6	01Y41Y41M(31M41Y41L32S)61M(21Y41L32S)61Y41L32S	48	198.35	N5H6F0S3	N,1;	153	P21453	151	159	1	YI5,YII5,YIII5,			-2.95684	1
28624	126.03	1154.49	1155.72	4	1155.72	3.4304	4617.86	C183H294N33O102S1	LHNPTECPYNGSRR	L1dEC7CamN10GlcNAc	5	01Y41Y41M(31M41Y41L32S)61M(21Y41L32S)61Y41L32S	58	86.56	N5H6F0S3	N,0;	1806	Q9P2N4	1797	1810	0			-0.289807		1
28154	123.61	1205.77	1206.52	4	1206.52	1.62041	4821.06	C190H323N30O107S1Ct4	LIASNVTETMGINGSAYR	L1dEN13GlcNAc	7	01Y(61F)41Y41M(31M(21Y41L31Y41L)41Y41L31Y41L)(41Y)61M61M	36	68.28	N7H8F1S0	N,2;	1072	O15118	1060	1077	0				0.673353	1
28154	123.61	1205.77	1206.52	4	1206.52	1.62041	4821.06	C190H323N30O107S1Ct4	LIASNVTETMGINGSAYR	L1dEN13GlcNAc	7	01Y(61F)41Y41M(31M41Y41L)61M(21Y41L31Y41L)61Y41L31Y41L	37	75.89	N7H8F1S0	N,2;	1072	O15118	1060	1077	0				0.673353	1
28470	124.97	1412.61	1413.62	3	1413.63	-0.363753	4236.85	C168H287N28O91S1Ct4	LIASNVTETMGINGSAYR	L1dEN13GlcNAc	7	01Y(61F)41Y41M(31M41Y41L31Y41L)61M61Y(31F)41L	21	69.27	N5H6F2S0	N,1;	1072	O15118	1060	1077	0				0.955308	1
28470	124.97	1412.61	1413.62	3	1413.63	-0.363753	4236.85	C168H287N28O91S1Ct4	LIASNVTETMGINGSAYR	L1dEN13GlcNAc	7	01Y(61F)41Y41M(31M41Y41L31Y41L)61M61Y41L21F	23	69.38	N5H6F2S0	N,1;	1072	O15118	1060	1077	0				0.955308	1
28345	124.85	1605.35	1606.35	3	1606.35	0.281028	4815.03	C194H321N30O107S1	LIASNVTETMGINGSAYR	L1dEN13GlcNAc	5	01Y41Y41M(31M41Y41L)61M(21Y(31F)41L32S)61Y(31F)41L32S	41	89.49	N5H6F2S2	N,1;	1072	O15118	1060	1077	0		0.917382	0.765048		2
28028	124.63	1508.66	1508.97	3	1508.98	-5.67868	4522.92	C182H301N30O99S1	LIASNVTETMGINGSAYR	L1dEN13GlcNAc	6	01Y41Y41M(31M41Y41L)61M(21Y41L32S)61Y41L32S	39	155.82	N5H6F0S2	N,0;	1072	O15118	1060	1077	0		-0.0984087		0.0979603	2
28072	124.82	1508.99	1508.99	3	1508.98	5.16137	4522.92	C182H301N30O99S1	LIASNVTETMGINGSAYR	L1dEN13GlcNAc	5	01Y41Y41M(31M41Y41L31Y41L32S)61M61Y41L32S	41	192.09	N5H6F0S2	N,1;	1072	O15118	1060	1077	0		-0.0595083		0.0966404	2
28352	124.47	1508.65	1508.98	3	1508.98	3.13898	4522.92	C182H301N30O99S1	LIASNVTETMGINGSAYR	L1dEN13GlcNAc	5	01Y41Y41M(31M41Y41L32S)61M(21Y41L32S)61Y41L	38	166.46	N5H6F0S2	N,0;	1072	O15118	1060	1077	0		-0.0595083		0.0966404	2
28345	124.85	1605.35	1606.01	3	1606.01	2.51902	4814.01	C193H318N31O107S1	LIASNVTETMGINGSAYR	L1dEN13GlcNAc	5	01Y41Y41M(31M41Y41L32S)61M(21Y41L32S)61Y41L32S	44	160.93	N5H6F0S3	N,1;	1072	O15118	1060	1077	1	YI6,YII6,YIII6,	0.283626	0.137392	0.429537	3
28028	124.63	1508.66	1508.97	3	1508.98	-5.67868	4522.92	C182H301N30O99S1	LIASNVTETMGINGSAYR	L1dEN5GlcNAc	6	01Y41Y41M(31M41Y41L)61M(21Y41L32S)61Y41L32S	39	155.82	N5H6F0S2	N,0;	1064	O15118	1060	1077	0		-0.0984087		0.0979603	2
28352	124.47	1508.65	1508.98	3	1508.98	3.13898	4522.92	C182H301N30O99S1	LIASNVTETMGINGSAYR	L1dEN5GlcNAc	5	01Y41Y41M(31M41Y41L31Y41L32S)61M61Y41L32S	39	176.95	N5H6F0S2	N,0;	1064	O15118	1060	1077	0				0.0966404	1
28352	124.47	1508.65	1508.98	3	1508.98	3.13898	4522.92	C182H301N30O99S1	LIASNVTETMGINGSAYR	L1dEN5GlcNAc	5	01Y41Y41M(31M41Y41L32S)61M(21Y41L32S)61Y41L	38	166.46	N5H6F0S2	N,0;	1064	O15118	1060	1077	0		-0.0984087		0.0966404	2
28324	124.35	1606.02	1606.02	3	1606.01	2.89906	4814.01	C193H318N31O107S1	LIASNVTETMGINGSAYR	L1dEN5GlcNAc	5	01Y41Y41M(31M41Y41L32S)61M(21Y41L32S)61Y41L32S	45	124.29	N5H6F0S3	N,0;	1064	O15118	1060	1077	20	02AI2,02AII2,02AIII2,BI1,BII1,BIII1,CI1,CII1,CIII1,13AI2,13AII2,13AIII2,24AI2,24AII2,24AIII2,35AI4,35AIII4,15AI2,15AII2,15AIII2,BI2,BII2,BIII2,CI2,CII2,CIII2,35AI3,35AII3,35AIII3,BI3,BII3,BIII3,35AI4,35AIII4,BIII4,02XI1,ZI1,YI1,34XI2,YI2,YI3,YI4,YII4,YIII		0.127416	0.429537	2
28525	125.19	1041.96	1042.46	4	1042.46	5.8473	4164.8	C172H275N26O88Ct4	LIFEDGLTPDFYLSNR	L1dEN15GlcNAc	6	01Y41Y41M(31M)61M(21Y41L32S)61Y41L32S	27	75.96	N4H5F0S2	N,1;	54	Q9BTP7	40	55	2	BIII1,YI3,			1.1645	1
28344	124.85	1609.35	1608.69	3	1608.69	3.32689	4822.05	C198H318N27O106Ct4	LIFEDGLTPDFYLSNR	L1dEN15GlcNAc	6	01Y41Y41M(31M21Y(31F)41L31Y(31F)41L32S)61M61Y41L32S	36	99.49	N5H6F2S2	N,3;	54	Q9BTP7	40	55	1	YII4,	0.112538	0.197518	0.352337	3
28344	124.85	1609.35	1608.69	3	1608.69	3.32689	4822.05	C198H318N27O106Ct4	LIFEDGLTPDFYLSNR	L1dEN15GlcNAc	6	01Y41Y41M(31M41Y41L)61M(21Y(31F)41L32S)61Y(31F)41L32S	38	96.92	N5H6F2S2	N,3;	54	Q9BTP7	40	55	0		0.112538	0.197518	0.352337	3
28238	125.55	1510.99	1511.33	3	1511.32	7.25918	4529.93	C186H298N27O98Ct4	LIFEDGLTPDFYLSNR	L1dEN15GlcNAc	5	01Y41Y41M(31M41Y41L)61M(21Y41L32S)61Y41L32S	41	84.04	N5H6F0S2	N,3;	54	Q9BTP7	40	55	0		0.942979			1
28078	124.85	1511.99	1511.32	3	1511.32	2.08985	4529.93	C186H298N27O98Ct4	LIFEDGLTPDFYLSNR	L1dEN15GlcNAc	5	01Y41Y41M(31M41Y41L31Y41L32S)61M61Y41L32S	33	150.71	N5H6F0S2	N,1;	54	Q9BTP7	40	55	0		0.933085		0.944365	2
28078	124.85	1511.99	1511.32	3	1511.32	2.08985	4529.93	C186H298N27O98Ct4	LIFEDGLTPDFYLSNR	L1dEN15GlcNAc	5	01Y41Y41M(31M41Y41L32S)61M(21Y41L32S)61Y41L	33	146.3	N5H6F0S2	N,1;	54	Q9BTP7	40	55	0		0.933085		0.944365	2
28484	125.02	1609.02	1608.36	3	1608.35	7.00372	4821.03	C197H315N28O106Ct4	LIFEDGLTPDFYLSNR	L1dEN15GlcNAc	6	01Y41Y41M(31M41Y41L32S)61M(21Y41L32S)61Y41L32S	42	142.9	N5H6F0S3	N,3;	54	Q9BTP7	40	55	20	02AI2,02AII2,02AIII2,BI1,BII1,BIII1,CI1,CII1,CIII1,35AI4,35AIII4,15AI2,15AII2,15AIII2,BI2,BII2,BIII2,CI2,CII2,CIII2,35AI3,35AII3,35AIII3,BI3,BII3,BIII3,35AI4,35AIII4,BIII4,02XI1,ZI1,YI1,ZI2,YI2,YI6,YII6,YIII6,YI3,YI4,YII4,YIII4,YI1,	1.36872	1.11658	0.898756	3
28525	125.19	1041.96	1042.46	4	1042.46	5.8473	4164.8	C172H275N26O88Ct4	LIFEDGLTPDFYLSNR	L1dEN15GlcNAc	6	01Y41Y41M(31M41Y41L32S)61M61Y41L32S	33	74.82	N4H5F0S2	N,1;	54	Q9BTP7	40	55	4	03AI5,03AI5,BI4,BII4,35AI5,			1.1645	1
28078	124.85	1511.99	1511.32	3	1511.32	-3.14662	4529.95	C183H306N27O103	LLAGEEDALNQTSEQTK	L1dEN10GlcNAcK17dE	6	01Y41Y41M(31M(21Y(31F)41L21F)41Y41L)61M61Y41L32S	28	122.77	N5H6F2S1	N,0;	505	Q92681	496	512	0		-3.1271			1
28078	124.85	1511.99	1511.32	3	1511.32	-3.14662	4529.95	C183H306N27O103	LLAGEEDALNQTSEQTK	L1dEN10GlcNAcK17dE	6	01Y41Y41M(31M41Y41L31Y(31F)41L21F)61M61Y41L32S	25	125.28	N5H6F2S1	N,0;	505	Q92681	496	512	0		-3.1271			1
28078	124.85	1511.99	1511.32	3	1511.32	-3.14662	4529.95	C183H306N27O103	LLAGEEDALNQTSEQTK	L1dEN10GlcNAcK17dE	6	01Y41Y41M(31M41Y41L31Y41L32S)61M21Y(31F)41L21F	24	125.28	N5H6F2S1	N,0;	505	Q92681	496	512	0		-3.1271			1
26779	118.02	1143.85	1142.85	3	1142.86	-3.80845	3425.55	C133H234N29O69S1Ct4	LLGDPSRNNCSLSIVDAR	L1dEN8GlcNAcC10Cam	5	01Y41Y41M(31M)61M(31M21M)61M	26	117.36	N2H6F0S0	N,0;	99	P20138	92	109	1	BI2,		3.05682		1
26779	118.02	1143.85	1142.85	3	1142.86	-3.80845	3425.55	C133H234N29O69S1Ct4	LLGDPSRNNCSLSIVDAR	L1dEN8GlcNAcC10Cam	5	01Y41Y41M(31M21M)61M(31M)61M	28	130.19	N2H6F0S0	N,0;	99	P20138	92	109	3	BI2,BI2,YI3,		3.05682		1
26415	117.52	1304.9	1305.24	3	1305.24	-2.74058	3911.71	C151H264N29O84S1Ct4	LLGDPSRNNCSLSIVDAR	L1dEN8GlcNAcC10Cam	5	01Y41Y41M(31M21M21M)61M(31M21M)61M21M	36	168.67	N2H9F0S0	N,0;	99	P20138	92	109	2	45AI3,04AI4,	1.86303			1
26415	117.52	1304.9	1305.24	3	1305.24	-2.74058	3911.71	C151H264N29O84S1Ct4	LLGDPSRNNCSLSIVDAR	L1dEN8GlcNAcC10Cam	5	01Y41Y41M(31M21M21M31G31G)61M(31M)61M	34	164.21	N2H9F0S0	N,0;	99	P20138	92	109	0		1.86303			1
26779	118.02	1143.85	1142.85	3	1142.86	-3.80845	3425.55	C133H234N29O69S1Ct4	LLGDPSRNNCSLSIVDAR	L1dEN9GlcNAcC10Cam	5	01Y41Y41M(31M)61M(31M21M)61M	26	117.36	N2H6F0S0	N,0;	100	P20138	92	109	1	BI2,		3.05682		1
26779	118.02	1143.85	1142.85	3	1142.86	-3.80845	3425.55	C133H234N29O69S1Ct4	LLGDPSRNNCSLSIVDAR	L1dEN9GlcNAcC10Cam	5	01Y41Y41M(31M21M)61M(31M)61M	28	130.19	N2H6F0S0	N,0;	100	P20138	92	109	3	BI2,BI2,YI3,		3.05682		1
26415	117.52	1304.9	1305.24	3	1305.24	-2.74058	3911.71	C151H264N29O84S1Ct4	LLGDPSRNNCSLSIVDAR	L1dEN9GlcNAcC10Cam	5	01Y41Y41M(31M21M21M)61M(31M21M)61M21M	36	168.67	N2H9F0S0	N,0;	100	P20138	92	109	2	45AI3,04AI4,	1.86303			1
26415	117.52	1304.9	1305.24	3	1305.24	-2.74058	3911.71	C151H264N29O84S1Ct4	LLGDPSRNNCSLSIVDAR	L1dEN9GlcNAcC10Cam	5	01Y41Y41M(31M21M21M31G31G)61M(31M)61M	34	164.21	N2H9F0S0	N,0;	100	P20138	92	109	0		1.86303			1
26441	116.5	1064.89	1064.7	5	1064.7	-3.73291	5316.46	C219H364N43O97S2Ct8	LLGVFSHSEMMGVTLNSTSSSLWLDFITDAENTSK	L1dEN32GlcNAcK35dE	9	01Y41Y41M(31M)61M(31M21M)61M	18	122.12	N2H6F0S0	N,5;	1194	Q7Z408	1163	1197	4	BI2,BI2,BI2,YI3,		0.565002		1
26441	116.5	1064.89	1064.7	5	1064.7	-3.73291	5316.46	C219H364N43O97S2Ct8	LLGVFSHSEMMGVTLNSTSSSLWLDFITDAENTSK	L1dEN32GlcNAcK35dE	9	01Y41Y41M(31M21M)61M(31M)61M	18	136.93	N2H6F0S0	N,5;	1194	Q7Z408	1163	1197	4	BI2,BI2,YI3,YI3,		0.565002		1
28687	126.3	1291.91	1291.92	3	1291.92	-4.78104	3872.75	C152H263N30O82Ct4	LLLESVNTTNSHQTSVR	L1dEN7GlcNAc	5	01Y41Y41M(31M)61M(21Y41L32S)61Y41L	26	96.57	N4H5F0S1	N,2;	949	Q6WRI0	943	959	0			1.23257		1
28277	124.14	1134	1133.5	4	1133.5	-2.94793	4528.97	C177H303N32O100Ct4	LLLESVNTTNSHQTSVR	L1dEN7GlcNAc	5	01Y41Y41M(31M41Y41L)61M(21Y41L32S)61Y41L32S	32	80.98	N5H6F0S2	N,1;	949	Q6WRI0	943	959	0				0.950032	1
28687	126.3	1291.91	1291.92	3	1291.92	-4.78104	3872.75	C152H263N30O82Ct4	LLLESVNTTNSHQTSVR	L1dEN7GlcNAc	5	01Y41Y41M(31M41Y41L)61M61Y41L32S	35	125.28	N4H5F0S1	N,2;	949	Q6WRI0	943	959	2	03AI5,35AI5,		1.23257		1
28277	124.14	1134	1133.5	4	1133.5	-2.94793	4528.97	C177H303N32O100Ct4	LLLESVNTTNSHQTSVR	L1dEN7GlcNAc	5	01Y41Y41M(31M41Y41L31Y41L32S)61M61Y41L32S	31	78.13	N5H6F0S2	N,1;	949	Q6WRI0	943	959	0				0.950032	1
33041	143.45	1227.98	1227.77	5	1227.76	6.13985	6131.76	C256H409N48O115S1Ct8	LLNITADPMDWSPSNVQKWLLWTEHQYR	L1dEN3GlcNAcK18dE	6	01Y41Y41M(31M(21Y41L32S)41Y41L32S)(41Y)61M61M	31	80.77	N5H6F0S2	N,1;	142	O95238	140	167	3	01AI2,BI2,BI2,			1.98643	1
33041	143.45	1227.98	1227.77	5	1227.76	6.13985	6131.76	C256H409N48O115S1Ct8	LLNITADPMDWSPSNVQKWLLWTEHQYR	L1dEN3GlcNAcK18dE	6	01Y41Y41M(31M41Y41L)61M(21Y41L32S)61Y41L32S	34	86.62	N5H6F0S2	N,1;	142	O95238	140	167	1	CIII3,			1.98643	1
28573	126.96	1463.62	1463.95	3	1463.95	3.29785	4387.82	C174H288N27O102	LLSTAGTPENGSEPESR	L1dEN10GlcNAc	5	01Y(61F)41Y41M(31M41Y41L31Y41L32S)(41Y)61M(31M)61M	32	97.05	N5H7F1S1	N,1;	621	P98161	612	628	1	35XIII4,	-2.6785			1
28707	126.39	1463.61	1463.95	3	1463.95	4.632	4387.82	C174H288N27O102	LLSTAGTPENGSEPESR	L1dEN10GlcNAc	5	01Y41Y41M(31M(21Y41L31Y41L32S)41Y(31F)41L)61M61M	30	91.36	N5H7F1S1	N,1;	621	P98161	612	628	0			-2.70836		1
28853	127.02	1021.19	1021.19	4	1021.18	6.15914	4079.71	C162H268N27O93	LLSTAGTPENGSEPESR	L1dEN10GlcNAc	5	01Y41Y41M(31M)61M(21Y41L31Y41L32S)61Y41L	28	98.69	N5H6F0S1	N,1;	621	P98161	612	628	0			-2.67614		1
29127	128.21	1238.2	1239.2	3	1239.2	5.15702	3714.57	C148H245N26O83	LLSTAGTPENGSEPESR	L1dEN10GlcNAc	6	01Y41Y41M(31M)61M(21Y41L32S)61Y41L	28	113.81	N4H5F0S1	N,1;	621	P98161	612	628	3	ZI3,YI3,YI3,		-1.95776		1
29042	127.84	1335.57	1336.57	3	1336.56	4.85761	4005.67	C159H262N27O91	LLSTAGTPENGSEPESR	L1dEN10GlcNAc	6	01Y41Y41M(31M)61M(21Y41L32S)61Y41L32S	36	165.98	N4H5F0S2	N,1;	621	P98161	612	628	0			-2.57306		1
28768	126.18	1166.74	1166.99	4	1166.99	0.394767	4662.92	C185H305N28O109	LLSTAGTPENGSEPESR	L1dEN10GlcNAc	5	01Y41Y41M(31M21Y(31F)41L31Y(31F)41L32S)61M61Y41L32S	37	86.04	N5H6F2S2	N,1;	621	P98161	612	628	2	ZII4,YII4,	-3.10756	-2.98449	-3.07469	3
28573	126.96	1463.62	1463.95	3	1463.95	3.29785	4387.82	C174H288N27O102	LLSTAGTPENGSEPESR	L1dEN10GlcNAc	5	01Y41Y41M(31M21Y(31F)41L31Y41L31L)61M61Y41L32S	31	97.1	N5H7F1S1	N,1;	621	P98161	612	628	1	YII3,	-2.6785	-2.70836		2
28665	126.21	1093.71	1093.96	4	1093.96	5.69796	4370.8	C173H285N28O101	LLSTAGTPENGSEPESR	L1dEN10GlcNAc	5	01Y41Y41M(31M41Y41L)61M(21Y41L32S)61Y41L32S	32	105.15	N5H6F0S2	N,1;	621	P98161	612	628	0			-2.4023		1
28790	126.26	1361.25	1361.25	3	1361.24	4.8769	4079.71	C162H268N27O93	LLSTAGTPENGSEPESR	L1dEN10GlcNAc	5	01Y41Y41M(31M41Y41L)61M61Y41L31Y41L32S	33	156.09	N5H6F0S1	N,1;	621	P98161	612	628	0			-2.67614	-2.53825	2
29127	128.21	1238.2	1239.2	3	1239.2	5.15702	3714.57	C148H245N26O83	LLSTAGTPENGSEPESR	L1dEN10GlcNAc	6	01Y41Y41M(31M41Y41L)61M61Y41L32S	32	127.6	N4H5F0S1	N,1;	621	P98161	612	628	2	CII3,35AI5,		-1.95776		1
28545	125.7	1459.28	1458.61	3	1458.61	-0.390958	4371.82	C174H288N27O101	LLSTAGTPENGSEPESR	L1dEN10GlcNAc	6	01Y41Y41M(31M41Y41L31Y(31F)41L21F)61M61Y41L32S	29	117.79	N5H6F2S1	N,1;	621	P98161	612	628	0			-2.9818		1
28790	126.26	1361.25	1361.25	3	1361.24	4.8769	4079.71	C162H268N27O93	LLSTAGTPENGSEPESR	L1dEN10GlcNAc	5	01Y41Y41M(31M41Y41L31Y41L)61M61Y41L32S	35	158.28	N5H6F0S1	N,1;	621	P98161	612	628	1	YII4,		-2.67614	-2.53825	2
28545	125.7	1459.28	1458.61	3	1458.61	-0.390958	4371.82	C174H288N27O101	LLSTAGTPENGSEPESR	L1dEN10GlcNAc	6	01Y41Y41M(31M41Y41L31Y41L32S)61M21Y(31F)41L21F	29	123.93	N5H6F2S1	N,1;	621	P98161	612	628	0			-2.9818		1
28666	126.21	1458.28	1458.28	3	1458.27	3.66407	4370.8	C173H285N28O101	LLSTAGTPENGSEPESR	L1dEN10GlcNAc	5	01Y41Y41M(31M41Y41L31Y41L32S)61M61Y41L32S	35	164.67	N5H6F0S2	N,1;	621	P98161	612	628	0			-2.35745		1
28666	126.21	1458.28	1458.28	3	1458.27	3.66407	4370.8	C173H285N28O101	LLSTAGTPENGSEPESR	L1dEN10GlcNAc	5	01Y41Y41M(31M41Y41L32S)61M(21Y41L32S)61Y41L	34	135.51	N5H6F0S2	N,1;	621	P98161	612	628	0			-2.35745		1
28664	126.21	1166.74	1166.74	4	1166.73	4.56193	4661.9	C184H302N29O109	LLSTAGTPENGSEPESR	L1dEN10GlcNAc	5	01Y41Y41M(31M41Y41L32S)61M(21Y41L32S)61Y41L32S	36	98.42	N5H6F0S3	N,1;	621	P98161	612	628	0		-2.2194	-2.15131	-2.19924	3
29042	127.84	1335.57	1336.57	3	1336.56	4.85761	4005.67	C159H262N27O91	LLSTAGTPENGSEPESR	L1dEN10GlcNAc	6	01Y41Y41M(31M41Y41L32S)61M61Y41L32S	40	187.18	N4H5F0S2	N,1;	621	P98161	612	628	0			-2.57306		1
26759	117.93	1142.85	1143.19	3	1143.19	-3.97771	3426.56	C133H233N28O72Ct4	LLVSNANQTVPDRSDR	L1dEN7GlcNAc	5	01Y41Y41M(31M41Y41L)61M(31M)61M	23	94.48	N3H6F0S0	N,1;	319	Q9NTX7	313	328	19	BI1,BII1,BIII1,BI2,BIII2,CIII2,BI2,01AIII3,BIII3,YI1,02XI2,YI2,YI3,YI1,02XI2,YI4,YII4,YIII5,24XI2,ZI2,YI2,BI3,YI3,		2.75092	2.67248	2
36152	157.33	1174.51	1174.51	4	1174.52	-7.35203	4693.05	C193H319N28O104	LLVTVTAVTDIPTYNR	L1dEN15GlcNAc	5	01Y41Y41M(31M41Y41L32S)61M(21Y41L32S)61Y41L32S	49	165.18	N5H6F0S3	N,2;	291	Q8NB59	277	292	2	YI5,YII5,YIII5,YI6,YII6,YIII6,	-2.15726			1
38224	164.53	1143.87	1143.52	3	1143.53	-3.99159	3427.57	C139H240N25O71S1	LMQDLDNNSITVKQR	L1dEN7GlcNAcK13dE	6	01Y41Y41M(31M)61M(31M21M)61M21M	31	157.99	N2H7F0S0	N,1;	1695	Q15154	1689	1703	4	45AI3,04AI4,YI3,YI3,		-0.635006		1
38224	164.53	1143.87	1143.52	3	1143.53	-3.99159	3427.57	C139H240N25O71S1	LMQDLDNNSITVKQR	L1dEN7GlcNAcK13dE	6	01Y41Y41M(31M21M)61M(31M21M)61M	30	164.41	N2H7F0S0	N,1;	1695	Q15154	1689	1703	4	BI2,04AI3,YI3,YI3,		-0.635006		1
38224	164.53	1143.87	1143.52	3	1143.53	-3.99159	3427.57	C139H240N25O71S1	LMQDLDNNSITVKQR	L1dEN7GlcNAcK13dE	6	01Y41Y41M(31M21M21M)61M(31M)61M	30	164.41	N2H7F0S0	N,1;	1695	Q15154	1689	1703	5	25AI2,BI2,BIII3,12AIII3,YI3,YIII3,YI3,YIII3,		-0.635006		1
39680	171.92	1405.39	1405.63	4	1405.62	8.96908	5616.45	C233H376N43O111S2	LMSSLPNFCGIFNHLERLLDEEISR	L1dEN7GlcNAcC9Cam	5	01Y41Y41M(31M41Y41L)61M(21Y41L32S)61Y41L32S	27	97.54	N5H6F0S2	N,1;	33	Q96PU8	27	51	1	CIII3,	-2.60512			1
39680	171.92	1405.39	1405.63	4	1405.62	8.96908	5616.45	C233H376N43O111S2	LMSSLPNFCGIFNHLERLLDEEISR	L1dEN7GlcNAcC9Cam	5	01Y41Y41M(31M41Y41L31Y41L32S)61M61Y41L32S	32	98.23	N5H6F0S2	N,1;	33	Q96PU8	27	51	7	03AI5,03AII5,35AI5,35AII5,BII5,35AII6,14XII5,YII4,14XII5,	-2.60512			1
36997	158.83	1651.22	1653.22	4	1653.21	3.61631	6606.81	C269H430N49O136S1Ct4	LNASDPDEGANGAISYSFNSLVETMVIDHFSIDR	L1dEN2GlcNAc	9	01Y41Y41M(31M21Y(31F)41L31Y(31F)41L32S)61M61Y41L32S	39	114.24	N5H6F2S2	N,2;	265	Q9Y5H6	264	297	2	YII4,14XII5,			2.33333	1
36997	158.83	1651.22	1653.22	4	1653.21	3.61631	6606.81	C269H430N49O136S1Ct4	LNASDPDEGANGAISYSFNSLVETMVIDHFSIDR	L1dEN2GlcNAc	9	01Y41Y41M(31M41Y41L31Y(31F)41L32S)61M21Y(31F)41L32S	39	109.16	N5H6F2S2	N,2;	265	Q9Y5H6	264	297	0				2.33333	1
36731	158.49	1650.21	1649.96	4	1649.97	-4.93022	6593.84	C267H431N52O134S1Ct4	LNASDRDEGANGAISYSFNSLVAAMVIDHFSIDR	L1dEN2GlcNAc	7	01Y(61F)41Y41M(31M(21Y41L32S)41Y41L32S)(41Y)61M(31M)61M	44	118.32	N5H7F1S2	N,1;	265	Q9UN73	264	297	0		1.25608	1.6507		2
36731	158.49	1650.21	1649.96	4	1649.97	-4.93022	6593.84	C267H431N52O134S1Ct4	LNASDRDEGANGAISYSFNSLVAAMVIDHFSIDR	L1dEN2GlcNAc	7	01Y41Y41M(31M(21Y(31F)41L32S)41Y41L32S)(41Y)61M(31M)61M	42	90.74	N5H7F1S2	N,1;	265	Q9UN73	264	297	2	YIII3,01XIII4,01XIV4,		1.6507		1
36514	158.86	1650.2	1650.45	4	1650.47	-9.73965	6595.85	C267H433N52O134S1Ct4	LNASDRDEGANGAISYSFNSLVAAMVIDHFSIDR	L1dEN2GlcNAc	8	01Y41Y41M(31M(21Y41L31Y41L)41Y41L)61M61Y41L31Y41L31L	37	71.52	N7H9F0S0	N,2;	265	Q9UN73	264	297	0		0.213137			1
36770	158.64	1320.56	1320.56	5	1320.58	-10.8484	6595.85	C267H433N52O134S1Ct4	LNASDRDEGANGAISYSFNSLVAAMVIDHFSIDR	L1dEN2GlcNAc	7	01Y41Y41M(31M41Y41L)61M(21Y41L31Y41L31L)61Y41L31Y41L	38	83.07	N7H9F0S0	N,1;	265	Q9UN73	264	297	1	35XI3,		0.0428666		1
36770	158.64	1320.56	1320.56	5	1320.58	-10.8484	6595.85	C267H433N52O134S1Ct4	LNASDRDEGANGAISYSFNSLVAAMVIDHFSIDR	L1dEN2GlcNAc	7	01Y41Y41M(31M41Y41L31Y41L)61M(21Y41L31Y41L31L)61Y41L	39	80	N7H9F0S0	N,1;	265	Q9UN73	264	297	0			0.0428666		1
17747	79.12	1374.91	1374.91	3	1374.92	-3.72551	4120.73	C163H275N24O97	LNASLDKSSGR	L1dEN2GlcNAcK7dE	5	01Y41Y41M(31M41Y41L32S)61M(21Y41L32S)61Y41L32S	35	115.58	N5H6F0S3	N,1;	82	A0A0B4J279	81	91	0				0.483375	1
37968	164.79	1143.87	1143.86	3	1143.85	13.2729	3428.53	C138H235N24O75	LNATSSSEGSTVDVVLPR	L1dEN2GlcNAc	8	01Y41Y41M(31M21M)61M(31M21M)61M	17	85.94	N2H7F0S0	N,1;	1134	Q9NY46	1133	1150	2	BI2,04AI3,	-1.4982			1
37968	164.79	1143.87	1143.86	3	1143.85	13.2729	3428.53	C138H235N24O75	LNATSSSEGSTVDVVLPR	L1dEN2GlcNAc	8	01Y41Y41M(31M21M21M)61M(31M)61M	19	93.53	N2H7F0S0	N,1;	1134	Q9NY46	1133	1150	4	BI2,BIII3,12AIII3,BI2,BIII3,YI3,YIII3,	-1.4982			1
37113	161.12	1325.37	1325.37	5	1325.37	1.42924	6619.79	C267H429N48O134S2Ct8	LNCSALLNEEDVIYWMFGEENGSDPNIHEEK	L1dEC3CamN21GlcNAcK31dE	6	01Y41Y41M(31M(21Y41L31Y41L32S)41Y41L31Y)(41Y)61M61M	36	92.6	N7H7F0S1	N,2;	255	Q13478	235	265	0		-1.66671			1
37113	161.12	1325.37	1325.37	5	1325.37	1.42924	6619.79	C267H429N48O134S2Ct8	LNCSALLNEEDVIYWMFGEENGSDPNIHEEK	L1dEC3CamN21GlcNAcK31dE	6	01Y41Y41M(31M41Y41L)61M(21Y41L31Y41L32S)61Y41L31Y	39	100.26	N7H7F0S1	N,2;	255	Q13478	235	265	0		-1.66671			1
23752	104.17	1114.47	1114.47	3	1114.48	-9.20622	3340.42	C128H223N20O78Ct4	LNDTQLDSGSPLR	L1dEN2GlcNAc	5	01Y41Y41M(31M21M21M)61M(31M21M)61M21M	35	150.2	N2H9F0S0	N,2;	397	O94779	396	408	3	45AI3,04AI4,45AI4,		1.04424	1.33752	2
23752	104.17	1114.47	1114.47	3	1114.48	-9.20622	3340.42	C128H223N20O78Ct4	LNDTQLDSGSPLR	L1dEN2GlcNAc	5	01Y41Y41M(31M21M21M31G)61M(31M21M)61M	34	150.2	N2H9F0S0	N,2;	397	O94779	396	408	0			1.04424	1.33752	2
23752	104.17	1114.47	1114.47	3	1114.48	-9.20622	3340.42	C128H223N20O78Ct4	LNDTQLDSGSPLR	L1dEN2GlcNAc	5	01Y41Y41M(31M21M21M31G31G)61M(31M)61M	32	142.25	N2H9F0S0	N,2;	397	O94779	396	408	0			1.04424	1.33752	2
16522	73.55	923.75	924.087	3	924.091	-3.67455	2769.25	C104H194N13O65Ct8	LNDTVGVTK	L1dEN2GlcNAcK9dE	5	01Y41Y41M(31M21M21M)61M(31M21M)61M	24	84.43	N2H8F0S0	N,3;	2751	Q16787	2750	2758	0			-0.29327		1
16535	73.61	975.765	975.428	3	975.433	-4.50488	2923.28	C118H204N13O70	LNDTVGVTK	L1dEN2GlcNAcK9dE	5	01Y41Y41M(31M21M21M)61M(31M21M)61M21M	35	84.42	N2H9F0S0	N,1;	2751	Q16787	2750	2758	1	04AI4,		-0.377723		1
16522	73.55	923.75	924.087	3	924.091	-3.67455	2769.25	C104H194N13O65Ct8	LNDTVGVTK	L1dEN2GlcNAcK9dE	5	01Y41Y41M(31M21M21M31G)61M(31M)61M	24	80.22	N2H8F0S0	N,3;	2751	Q16787	2750	2758	0			-0.29327		1
16535	73.61	975.765	975.428	3	975.433	-4.50488	2923.28	C118H204N13O70	LNDTVGVTK	L1dEN2GlcNAcK9dE	5	01Y41Y41M(31M21M21M31G)61M(31M21M)61M	33	92.35	N2H9F0S0	N,1;	2751	Q16787	2750	2758	0			-0.377723		1
28714	126.42	1003.47	1003.14	3	1003.13	5.07628	3006.38	C112H209N16O67Ct12	LNFSKNSEGK	L1dEN2GlcNAcK5dEK10dE	5	01Y41Y41M(31M21M)61M(31M21M)61M21M	39	90.89	N2H8F0S0	N,1;	92	Q13356	91	100	4	02AI3,04AI4,YI3,YI3,		3.93492		1
16740	74.45	1137.91	1137.82	3	1137.83	-7.91934	3410.47	C138H229N22O76	LNGSLATFSTDQELR	L1dEN2GlcNAc	5	01Y41Y41M(31M21M)61M(31M21M)61M21M	21	113.28	N2H8F0S0	N,0;	149	P98153	148	162	3	04AI4,YI3,YI3,			-1.84491	1
16740	74.45	1137.91	1137.82	3	1137.83	-7.91934	3410.47	C138H229N22O76	LNGSLATFSTDQELR	L1dEN2GlcNAc	5	01Y41Y41M(31M21M21M)61M(31M21M)61M	19	95.64	N2H8F0S0	N,0;	149	P98153	148	162	0				-1.84491	1
16507	73.36	921.076	921.077	3	921.079	-2.43506	2760.22	C110H191N16O64	LNGTAKGER	L1dEN2GlcNAcK6dE	5	01Y41Y41M(31M21M)61M(31M21M)61M21M	24	99.74	N2H8F0S0	N,0;	159	Q92997	158	166	1	YI3,			-0.152787	1
16507	73.36	921.076	921.077	3	921.079	-2.43506	2760.22	C110H191N16O64	LNGTAKGER	L1dEN2GlcNAcK6dE	5	01Y41Y41M(31M21M21M)61M(31M21M)61M	26	101.9	N2H8F0S0	N,0;	159	Q92997	158	166	0				-0.152787	1
20126	90.2	1123.47	1122.98	2	1122.97	0.446721	2243.94	C87H151N12O55	LNGTSR	L1dEN2GlcNAc	5	01Y41Y41M(31M)61M(31M21M)61M21M	22	93.62	N2H7F0S0	N,1;	446	O75197	445	450	4	45AI3,YI3,03XI3,YI3,			-2.20641	1
20126	90.2	1123.47	1122.98	2	1122.97	0.446721	2243.94	C87H151N12O55	LNGTSR	L1dEN2GlcNAc	5	01Y41Y41M(31M21M)61M(31M21M)61M	22	97.62	N2H7F0S0	N,1;	446	O75197	445	450	4	BI2,BI2,YI3,YI3,			-2.20641	1
19703	88.23	1203.5	1204	2	1204	0.981117	2405.99	C93H161N12O60	LNGTSR	L1dEN2GlcNAc	5	01Y41Y41M(31M21M)61M(31M21M)61M21M	24	110.93	N2H8F0S0	N,1;	446	O75197	445	450	3	04AI4,YI3,YI3,			-0.714255	1
20126	90.2	1123.47	1122.98	2	1122.97	0.446721	2243.94	C87H151N12O55	LNGTSR	L1dEN2GlcNAc	5	01Y41Y41M(31M21M21M)61M(31M)61M	21	93.62	N2H7F0S0	N,1;	446	O75197	445	450	3	BI2,BIII3,YI3,YIII3,YI3,YIII3,			-2.20641	1
19972	89.6	1204.51	1204.01	2	1204	3.61718	2405.99	C93H161N12O60	LNGTSR	L1dEN2GlcNAc	5	01Y41Y41M(31M21M21M)61M(31M21M)61M	26	129.7	N2H8F0S0	N,0;	446	O75197	445	450	0		-1.3033	-1.84207	-0.714255	3
19972	89.6	1204.51	1204.01	2	1204	3.61718	2405.99	C93H161N12O60	LNGTSR	L1dEN2GlcNAc	5	01Y41Y41M(31M21M21M31G)61M(31M)61M	26	131.86	N2H8F0S0	N,0;	446	O75197	445	450	0		-1.3033	-1.84207	-0.714255	3
36837	158.19	1036.22	1036.47	4	1036.47	3.78451	4140.85	C170H283N28O89	LNISSLSQLSPPNDHK	L1dEN2GlcNAcK16dE	5	01Y41Y41M(31M41Y41L)61M(21Y41L32S)61Y41L	33	106.57	N5H6F0S1	N,1;	834	Q68DA7	833	848	0				-1.24685	1
36837	158.19	1036.22	1036.47	4	1036.47	3.78451	4140.85	C170H283N28O89	LNISSLSQLSPPNDHK	L1dEN2GlcNAcK16dE	5	01Y41Y41M(31M41Y41L)61M61Y41L31Y41L32S	33	121.52	N5H6F0S1	N,1;	834	Q68DA7	833	848	0				-1.24685	1
27461	122.15	1243.23	1243.23	3	1243.23	0.893679	3726.67	C148H253N26O80Ct4	LNLSENYTLSISNAR	L1dEN2GlcNAc	18	01Y(61F)41Y41M(31M41Y41L31Y)61M61Y41L	26	133.79	N5H5F1S0	N,0;	91	Q13740	90	104	0		1.75685		2.60494	2
27461	122.15	1243.23	1243.23	3	1243.23	0.893679	3726.67	C148H253N26O80Ct4	LNLSENYTLSISNAR	L1dEN2GlcNAc	18	01Y(61F)41Y41M(31M41Y41L31Y41L)61M61Y	28	133.79	N5H5F1S0	N,0;	91	Q13740	90	104	0		1.75685		2.60494	2
27461	122.15	1243.23	1243.23	3	1243.23	0.893679	3726.67	C148H253N26O80Ct4	LNLSENYTLSISNAR	L1dEN2GlcNAc	18	01Y41Y41M(31M41Y(31F)41L31Y)61M61Y41L	27	131.81	N5H5F1S0	N,0;	91	Q13740	90	104	0		1.75685			1
27496	122.3	1242.23	1243.23	3	1243.23	1.48281	3726.67	C148H253N26O80Ct4	LNLSENYTLSISNAR	L1dEN2GlcNAc	15	01Y41Y41M(31M41Y(31F)41L31Y41L)61M61Y	32	114.59	N5H5F1S0	N,0;	91	Q13740	90	104	0		2.12444			1
27461	122.15	1243.23	1243.23	3	1243.23	0.893679	3726.67	C148H253N26O80Ct4	LNLSENYTLSISNAR	L1dEN2GlcNAc	18	01Y41Y41M(31M41Y41L31Y)61M61Y(31F)41L	24	131.81	N5H5F1S0	N,0;	91	Q13740	90	104	0		1.75685			1
27461	122.15	1243.23	1243.23	3	1243.23	0.893679	3726.67	C148H253N26O80Ct4	LNLSENYTLSISNAR	L1dEN6GlcNAc	18	01Y(61F)41Y41M(31M41Y41L31Y)61M61Y41L	26	133.79	N5H5F1S0	N,0;	95	Q13740	90	104	0		1.75685		2.60494	2
27461	122.15	1243.23	1243.23	3	1243.23	0.893679	3726.67	C148H253N26O80Ct4	LNLSENYTLSISNAR	L1dEN6GlcNAc	18	01Y(61F)41Y41M(31M41Y41L31Y41L)61M61Y	28	133.79	N5H5F1S0	N,0;	95	Q13740	90	104	0		1.75685		2.60494	2
27461	122.15	1243.23	1243.23	3	1243.23	0.893679	3726.67	C148H253N26O80Ct4	LNLSENYTLSISNAR	L1dEN6GlcNAc	18	01Y41Y41M(31M41Y(31F)41L31Y)61M61Y41L	27	131.81	N5H5F1S0	N,0;	95	Q13740	90	104	0		1.75685			1
27496	122.3	1242.23	1243.23	3	1243.23	1.48281	3726.67	C148H253N26O80Ct4	LNLSENYTLSISNAR	L1dEN6GlcNAc	15	01Y41Y41M(31M41Y(31F)41L31Y41L)61M61Y	32	114.59	N5H5F1S0	N,0;	95	Q13740	90	104	0		2.12444			1
27461	122.15	1243.23	1243.23	3	1243.23	0.893679	3726.67	C148H253N26O80Ct4	LNLSENYTLSISNAR	L1dEN6GlcNAc	18	01Y41Y41M(31M41Y41L31Y)61M61Y(31F)41L	24	131.81	N5H5F1S0	N,0;	95	Q13740	90	104	0		1.75685			1
25885	115.07	865.388	865.731	3	865.733	-2.30875	2594.18	C104H181N18O57	LNPTSNKSSR	L1dEN6GlcNAcK7dE	5	01Y41Y41M(31M)61M(31M21M)61M	24	128.23	N2H6F0S0	N,0;	833	Q9UDY2	828	837	3	BI2,YI3,YI3,	-1.61961			1
26016	114.57	918.115	919.745	3	919.751	-6.85739	2756.23	C110H191N18O62	LNPTSNKSSR	L1dEN6GlcNAcK7dE	5	01Y41Y41M(31M)61M(31M21M)61M21M	31	147.3	N2H7F0S0	N,0;	833	Q9UDY2	828	837	2	YI3,YI3,		-1.8517		1
25885	115.07	865.388	865.731	3	865.733	-2.30875	2594.18	C104H181N18O57	LNPTSNKSSR	L1dEN6GlcNAcK7dE	5	01Y41Y41M(31M21M)61M(31M)61M	23	114.12	N2H6F0S0	N,0;	833	Q9UDY2	828	837	2	BI2,YI3,	-1.61961			1
26098	114.54	918.115	919.746	3	919.751	-5.53018	2756.23	C110H191N18O62	LNPTSNKSSR	L1dEN6GlcNAcK7dE	5	01Y41Y41M(31M21M)61M(31M21M)61M	23	127.17	N2H7F0S0	N,0;	833	Q9UDY2	828	837	3	BI2,YI3,YI3,			-1.73933	1
19315	87.41	974.417	974.42	3	974.414	5.94795	2920.22	C109H191N20O68Ct4	LNQANSSGR	L1dEN5GlcNAc	7	01Y41Y41M(31M(21Y41L32S)41Y)61M61M	23	70.25	N4H5F0S1	N,1;	331	Q9BYV8	327	335	0		2.24311			1
[truncated: 2,273 more rows]
