# Supplementary material for: Comparative glycoproteomics study on the surface of SKOV3 versus IOSE80 cell lines
Source: Front Chem. 2022 Nov 22;10:1010642. doi: 10.3389/fchem.2022.1010642 (PMC9723240; doi:10.3389/fchem.2022.1010642)
Supplement: Supplementary file 8 [file Table7.XLSX]

## Sheet: Up-regulated_421
Spectrum Index	RT (min)	Isom/z	Expm/z	z	Theom/z	IPMD(ppm)	TheoMM(m/z)	MolFormula	p-Seq	p-PTMs	p-MPs	g-Linkage	g-MPs	-log(pscore)	Composition	Gly-bracket	GlycoSite	Accession Number	Gene Name	Start	End	GF score	Structure-diagnostic ions	TR1	TR2	TR3	Count	p-value
17713	79.08	964.102	964.1	3	964.093	7.49188	2889.26	C108H194N17O66Ct8	AFSNASDRAK	A1dEN4GlcNAcK10dE	5	01Y41Y41M(31M21M)61M(31M21M)61M21M	38	229.02	N2H8F0S0	N,1;	344	P08151	GLI1	341	350	4	04AI4,YI3,YI3,YI3,		3.54558	3.30695	2	0.00121049
17713	79.08	964.102	964.1	3	964.093	7.49188	2889.26	C108H194N17O66Ct8	AFSNASDRAK	A1dEN4GlcNAcK10dE	5	01Y41Y41M(31M21M21M)61M(31M21M)61M	39	224.06	N2H8F0S0	N,1;	344	P08151	GLI1	341	350	0			3.54558	3.30695	2	0.00121049
17803	79.38	965.101	964.099	3	964.093	5.71924	2889.26	C108H194N17O66Ct8	GNRTENFTK	G1dEN2GlcNAcK9dE	6	01Y41Y41M(31M21M)61M(31M21M)61M21M	35	252.84	N2H8F0S0	N,0;	564	Q9NVV4	PAPD1	563	571	4	04AI4,YI3,YI3,YI3,	3.57505	3.54558	3.30319	3	7.2013e-05
17803	79.38	965.101	964.099	3	964.093	5.71924	2889.26	C108H194N17O66Ct8	GNRTENFTK	G1dEN2GlcNAcK9dE	6	01Y41Y41M(31M21M21M)61M(31M21M)61M	34	240.21	N2H8F0S0	N,0;	564	Q9NVV4	PAPD1	563	571	0		3.57505	3.54558	3.30319	3	7.2013e-05
17803	79.38	965.101	964.099	3	964.093	5.71924	2889.26	C108H194N17O66Ct8	GNRTENFTK	G1dEN6GlcNAcK9dE	6	01Y41Y41M(31M21M)61M(31M21M)61M21M	35	252.84	N2H8F0S0	N,0;	568	Q9NVV4	PAPD1	563	571	4	04AI4,YI3,YI3,YI3,	3.57505	3.54558	3.30319	3	7.2013e-05
28078	124.85	1511.99	1511.32	3	1511.32	2.98973	4529.93	C181H298N29O100Ct4	AGYINEFVSISTNLTDR	A1dEN13GlcNAc	5	01Y41Y41M(31M41Y41L31Y41L32S)61M61Y41L32S	33	154.64	N5H6F0S2	N,0;	577	Q9NW08	POLR3B	565	581	2	35AI5,35AII5,YII4,	0.933085		0.944365	2	3.60921e-05
17803	79.38	965.101	964.099	3	964.093	5.71924	2889.26	C108H194N17O66Ct8	GNRTENFTK	G1dEN6GlcNAcK9dE	6	01Y41Y41M(31M21M21M)61M(31M21M)61M	34	240.21	N2H8F0S0	N,0;	568	Q9NVV4	PAPD1	563	571	0		3.57505	3.54558	3.30319	3	7.2013e-05
17803	79.38	965.101	964.099	3	964.095	4.31377	2889.27	C113H194N15O64Ct8	YIHQNYTK	Y1dEN5GlcNAcK8dE	14	01Y41Y41M(31M21M)61M(31M21M)61M21M	37	266.99	N2H8F0S0	N,3;	538	Q02809	PLOD1	534	541	4	04AI4,YI3,YI3,YI3,	3.57505	3.54558	3.30319	3	7.2013e-05
17803	79.38	965.101	964.099	3	964.095	4.31377	2889.27	C113H194N15O64Ct8	YIHQNYTK	Y1dEN5GlcNAcK8dE	14	01Y41Y41M(31M21M21M)61M(31M21M)61M	36	254.36	N2H8F0S0	N,3;	538	Q02809	PLOD1	534	541	0		3.57505	3.54558	3.30319	3	7.2013e-05
26083	114.87	867.735	867.065	3	867.069	-5.02014	2598.19	C99H181N20O54S1Ct4	AMRNITAVAGR	A1dEN4GlcNAc	5	01Y41Y41M(31M)61M(31M21M)61M	27	99.42	N2H6F0S0	N,0;	513	Q8TD84	DSCAML1	510	520	4	BI2,YI3,ZI3,YI3,	1.56264	1.4096		2	0.00264075
26080	114.46	1379.11	1379.11	2	1379.12	-4.29314	2756.23	C109H191N20O59S1	AMRNITAVAGR	A1dEN4GlcNAc	6	01Y41Y41M(31M)61M(31M21M)61M21M	29	143.14	N2H7F0S0	N,1;	513	Q8TD84	DSCAML1	510	520	4	45AI3,ZI3,YI3,YI3,		1.75322	1.85044	2	0.000726988
26083	114.87	867.735	867.065	3	867.069	-5.02014	2598.19	C99H181N20O54S1Ct4	AMRNITAVAGR	A1dEN4GlcNAc	5	01Y41Y41M(31M21M)61M(31M)61M	26	90.28	N2H6F0S0	N,0;	513	Q8TD84	DSCAML1	510	520	3	BI2,YI3,YI3,	1.56264	1.4096		2	0.00264075
17803	79.38	965.101	964.099	3	964.102	-2.99047	2889.29	C110H198N15O66Ct8	NGLVNASYTK	N1dEN5GlcNAcK10dE	7	01Y41Y41M(31M21M)61M(31M21M)61M21M	34	232.56	N2H8F0S0	N,2;	490	Q2NL67	PARP6	486	495	3	04AI4,YI3,YI3,	3.57505	3.37075	3.30319	3	6.47303e-05
17803	79.38	965.101	964.099	3	964.102	-2.99047	2889.29	C110H198N15O66Ct8	YILAGGNSSGK	Y1dEN7GlcNAcK11dE	6	01Y41Y41M(31M21M)61M(31M21M)61M21M	34	233.86	N2H8F0S0	N,1;	612	Q9H967	WDR76	606	616	3	04AI4,YI3,YI3,	3.57505	3.37075	3.30319	3	6.47303e-05
25771	114.56	1381.62	1381.12	2	1381.13	-4.4558	2760.24	C105H191N20O59S1Ct4	AMRNITAVAGR	A1dEN4GlcNAc	5	01Y41Y41M(31M21M21M)61M(31M)61M	30	162.08	N2H7F0S0	N,1;	513	Q8TD84	DSCAML1	510	520	3	BI2,BIII3,ZI3,ZIII3,YI3,YIII3,	1.93332		1.75105	2	0.00243845
25492	111.83	947.971	947.722	4	947.719	2.71159	3786.85	C151H273N26O77Ct8	IAPASNVSHTVVLRPLK	I1dEN6GlcNAcK17dE	13	01Y41Y41M(31M21M21M)61M(31M21M)61M21M	43	351.28	N2H9F0S0	N,2;	88	P43308	SSR2	83	99	0		3.1379	3.06119	3.14275	3	2.89542e-06
18001	80.41	944.426	944.429	3	944.426	3.08972	2830.26	C106H197N12O68Ct8	ANATIEVK	A1dEN2GlcNAcK8dE	7	01Y41Y41M(31M21M21M)61M(31M21M)61M21M	43	104.69	N2H9F0S0	N,1;	229	Q9Y639	NPTN	228	235	1	04AI4,	1.39702	0.989352		2	0.0279652
18001	80.41	944.426	944.429	3	944.426	3.08972	2830.26	C106H197N12O68Ct8	ANATIEVK	A1dEN2GlcNAcK8dE	7	01Y41Y41M(31M21M21M31G)61M(31M21M)61M	41	106.71	N2H9F0S0	N,1;	229	Q9Y639	NPTN	228	235	1	25XI4,25XII4,	1.39702	0.989352		2	0.0279652
30273	133.99	1093.71	1093.46	4	1093.46	-2.2064	4368.81	C168H283N32O96S1Ct4	ASEHPDRNDCVAVLR	A1dEN8GlcNAcC10Cam	6	01Y41Y41M(31M41Y41L)61M(21Y41L32S)61Y41L32S	31	84.8	N5H6F0S2	N,0;	134	Q7Z713	ANKRD37	127	141	0		2.38818		2.11273	2	0.00372422
25492	111.83	947.971	947.722	4	947.719	2.71159	3786.85	C151H273N26O77Ct8	IAPASNVSHTVVLRPLK	I1dEN6GlcNAcK17dE	13	01Y41Y41M(31M21M21M31G)61M(31M21M)61M	49	368.08	N2H9F0S0	N,2;	88	P43308	SSR2	83	99	0		3.1379	3.06119	3.14275	3	2.89542e-06
30188	133.63	1554.64	1554.64	3	1554.64	-2.69808	4659.91	C179H300N33O104S1Ct4	ASEHPDRNDCVAVLR	A1dEN8GlcNAcC10Cam	5	01Y41Y41M(31M41Y41L32S)61M(21Y41L32S)61Y41L32S	37	87.59	N5H6F0S3	N,1;	134	Q7Z713	ANKRD37	127	141	0		2.01309		2.09617	2	0.000408473
27542	122.5	1448.27	1448.27	3	1448.28	-4.37631	4340.8	C176H279N28O94Ct4	DFLGTNWSSSAAWLR	D1dEN6GlcNAc	5	01Y41Y41M(31M41Y41L31Y41L32S)61M61Y41L32S	43	127.66	N5H6F0S2	N,1;	94	Q9BRQ3	NUDT22	89	103	6	03AI5,03AII5,35AI5,35AII5,BII5,03XII4,14XII4,YII4,14XII5,	1.1448		1.26593	2	0.00251522
27542	122.5	1448.27	1448.27	3	1448.28	-4.37631	4340.8	C176H279N28O94Ct4	DFLGTNWSSSAAWLR	D1dEN6GlcNAc	5	01Y41Y41M(31M41Y41L32S)61M(21Y41L32S)61Y41L	41	115.2	N5H6F0S2	N,1;	94	Q9BRQ3	NUDT22	89	103	0		1.1448		1.26593	2	0.00251522
27667	121.9	1545.97	1545.29	3	1545.31	-8.33656	4631.9	C187H296N29O102Ct4	DFLGTNWSSSAAWLR	D1dEN6GlcNAc	5	01Y41Y41M(31M41Y41L32S)61M(21Y41L32S)61Y41L32S	38	117.95	N5H6F0S3	N,1;	94	Q9BRQ3	NUDT22	89	103	9	02AI2,02AII2,02AIII2,BI1,BII1,BIII1,CI1,CII1,CIII1,BI2,BII2,BIII2,CI2,CII2,CIII2,BI3,BII3,BIII3,BIII4,YI3,YI4,YII4,YIII4,	1.12881	1.05521		2	0.00113378
27018	119.07	1217.85	1217.18	3	1217.19	-6.15095	3648.55	C144H239N20O81Ct8	DLELYENWNK	D1dEN9GlcNAcK10dE	5	01Y41Y41M(31M41Y41L32S)61M61Y41L32S	34	94.05	N4H5F0S2	N,1;	667	Q6PIW4	FIGNL1	659	668	4	03AI5,BI4,BII4,35AI5,YI3,YII3,		1.71711	2.04793	2	0.00763236
37046	160.85	1652.21	1653.97	4	1653.95	10.5612	6609.77	C273H423N52O129S2Ct4	DNWNRPICSAPGPLFDLMERVSDDYNWTFR	D1dEC8CamN26GlcNAc	6	01Y(61F)41Y41M(31M(21Y41L32S)41Y41L32S)(41Y)61M(31M)61M	41	87.19	N5H7F1S2	N,1;	149	Q9NUV7	SPTLC3	124	153	7	14XI1,15XI2,14XI2,25XI3,25XIII3,14XIII3,ZIII3,14XIII4,14XIV4,	1.17828		0.936136	2	0.0128622
27669	123.05	1447.6	1447.93	3	1447.93	1.27697	4339.78	C165H284N29O97S2Ct4	LCEGVGSVNVCVSSSR	L1dEC2CamN9GlcNAcC11Cam	5	01Y41Y41M(31M41Y41L31Y41L32S)61M61Y41L32S	43	201.15	N5H6F0S2	N,1;	442	P78386	KRT85	434	449	0		2.8088	2.76925	2.96634	3	4.46832e-05
18488	82.69	1200.15	1199.15	3	1199.16	-9.30586	3594.47	C140H229N24O81Ct4	DTFFDNATRSR	D1dEN6GlcNAc	5	01Y41Y41M(31M41Y41L32S)61M61Y41L32S	38	97.95	N4H5F0S2	N,2;	275	Q9NQ90	ANO2	270	280	4	03AI5,BI4,BII4,35AI5,YI3,YII3,	1.40517	1.43549		2	0.000113917
28602	125.94	1042.21	1042.21	4	1042.21	4.14707	4163.81	C155H276N31O93Ct8	EAALKASQNTSSSNSSTR	E1dEK5dEN9GlcNAc	5	01Y41Y41M(31M)61M(21Y41L32S)61Y41L32S	28	97.76	N4H5F0S2	N,0;	367	Q96KR1	ZFR	359	376	0		1.87143	2.08738		2	0.00296231
28602	125.94	1042.21	1042.21	4	1042.21	4.14707	4163.81	C155H276N31O93Ct8	EAALKASQNTSSSNSSTR	E1dEK5dEN9GlcNAc	5	01Y41Y41M(31M41Y41L32S)61M61Y41L32S	33	96.2	N4H5F0S2	N,0;	367	Q96KR1	ZFR	359	376	0		1.87143	2.08738		2	0.00296231
26273	116.87	1207.84	1206.84	3	1206.84	2.18663	3617.49	C135H234N25O85Ct4	EISNRSTSSSER	E1dEN4GlcNAc	9	01Y41Y41M(31M)61M(21Y41L32S)61Y41L32S	36	119.84	N4H5F0S2	N,1;	620	Q13614	MTMR2	617	628	0		1.11793		1.28323	2	0.00470543
26273	116.87	1207.84	1206.84	3	1206.84	2.18663	3617.49	C135H234N25O85Ct4	EISNRSTSSSER	E1dEN4GlcNAc	9	01Y41Y41M(31M41Y41L32S)61M61Y41L32S	39	132.05	N4H5F0S2	N,1;	620	Q13614	MTMR2	617	628	0		1.11793		1.28323	2	0.00470543
27669	123.05	1447.6	1447.93	3	1447.93	1.27697	4339.78	C165H284N29O97S2Ct4	LCEGVGSVNVCVSSSR	L1dEC2CamN9GlcNAcC11Cam	5	01Y41Y41M(31M41Y41L32S)61M(21Y41L32S)61Y41L	41	189.64	N5H6F0S2	N,1;	442	P78386	KRT85	434	449	0		2.8088	2.76925	2.96634	3	4.46832e-05
17548	79.14	1018.12	1018.12	3	1018.11	3.69193	3051.32	C119H204N15O69Ct8	YIHQNYTK	Y1dEN5GlcNAcK8dE	13	01Y41Y41M(31M21M21M)61M(31M21M)61M21M	44	256.8	N2H9F0S0	N,4;	538	Q02809	PLOD1	534	541	0		2.27619	2.65537	2.62658	3	0.000529767
17548	79.14	1018.12	1018.12	3	1018.11	3.69193	3051.32	C119H204N15O69Ct8	YIHQNYTK	Y1dEN5GlcNAcK8dE	13	01Y41Y41M(31M21M21M31G)61M(31M21M)61M	42	259.28	N2H9F0S0	N,4;	538	Q02809	PLOD1	534	541	0		2.27619	2.65537	2.62658	3	0.000529767
26164	114.83	919.744	919.744	3	919.747	-3.52975	2756.22	C111H191N16O63	ENITIVDISR	E1dEN2GlcNAc	5	01Y41Y41M(31M21M21M)61M(31M)61M	28	172.42	N2H7F0S0	N,1;	11	Q9H061	TMEM126A	10	19	4	BI2,BIII3,BI2,BIII3,YI3,YIII3,YI3,YIII3,	1.93332		1.76585	2	0.00204343
17726	79.14	1018.78	1018.12	3	1018.12	-4.12401	3051.34	C116H208N15O71Ct8	YILAGGNSSGK	Y1dEN7GlcNAcK11dE	5	01Y41Y41M(31M21M21M)61M(31M21M)61M21M	35	269.66	N2H9F0S0	N,0;	612	Q9H967	WDR76	606	616	0		2.27619	2.65032	2.62658	3	0.000518861
17726	79.14	1018.78	1018.12	3	1018.12	-4.12401	3051.34	C116H208N15O71Ct8	YILAGGNSSGK	Y1dEN7GlcNAcK11dE	5	01Y41Y41M(31M21M21M31G)61M(31M21M)61M	34	264.68	N2H9F0S0	N,0;	612	Q9H967	WDR76	606	616	0		2.27619	2.65032	2.62658	3	0.000518861
37537	161.58	1411.38	1412.89	4	1412.88	1.89958	5645.51	C231H371N56O98S3Ct4	EPVTLPCGHNFCLACLGALWPHRGASGAGGPGGAAR	E1dEC7CamN10GlcNAcC12CamC15Cam	7	01Y41Y41M(31M)61M(21Y41L32S)61Y41L	30	169.12	N4H5F0S1	N,1;	27	Q96LD4	TR147	18	53	0			1.53043	1.29884	2	0.00663331
37744	162.48	1188.73	1188.73	5	1188.73	3.33522	5936.6	C242H388N57O106S3Ct4	EPVTLPCGHNFCLACLGALWPHRGASGAGGPGGAAR	E1dEC7CamN10GlcNAcC12CamC15Cam	9	01Y41Y41M(31M)61M(21Y41L32S)61Y41L32S	26	95.48	N4H5F0S2	N,0;	27	Q96LD4	TR147	18	53	3	BIII1,ZI3,YI3,		1.59088	1.22757	2	0.0162139
17726	79.14	1018.78	1018.12	3	1018.12	-4.12401	3051.34	C116H208N15O71Ct8	NGLVNASYTK	N1dEN5GlcNAcK10dE	5	01Y41Y41M(31M21M21M)61M(31M21M)61M21M	35	269.84	N2H9F0S0	N,0;	490	Q2NL67	PARP6	486	495	0		2.27619	2.65032	2.31602	3	0.000554964
37537	161.58	1411.38	1412.89	4	1412.88	1.89958	5645.51	C231H371N56O98S3Ct4	EPVTLPCGHNFCLACLGALWPHRGASGAGGPGGAAR	E1dEC7CamN10GlcNAcC12CamC15Cam	7	01Y41Y41M(31M41Y41L)61M61Y41L32S	37	166.5	N4H5F0S1	N,1;	27	Q96LD4	TR147	18	53	2	03AI5,35AI5,		1.53043	1.29884	2	0.00663331
27847	122.68	1543.63	1544.97	3	1544.97	-0.913314	4630.88	C178H297N32O104S1Ct4	EQRPGQNCSNYTVR	E1dEC8CamN10GlcNAc	5	01Y41Y41M(31M21Y(31F)41L21F)61M(21Y41L32S)61Y41L32S	31	116.68	N5H6F2S2	N,0;	132	O75339	CILP	123	136	0		2.82544	2.85071		2	1.98153e-05
28172	123.69	1052.15	1052.16	3	1052.15	6.29652	3153.44	C127H210N29O60Ct4	ERGGNQTSGIDFFITQER	E1dEN5GlcNAc	6	01Y(61F)41Y41M(31M)61M	17	76.44	N2H3F1S0	N,1;	251	Q9H0W8	SMG9	247	264	14	BI1,BII1,BI2,34AI3,BI3,02XI1,YI2,YI3,YII3,MH,02XI1,15XI1,14XI1,YI1,YI2,YI3,YII3,	0.984617		0.912154	2	0.0014563
28820	126.39	1239.78	1239.19	3	1239.21	-14.5155	3714.61	C150H241N30O75Ct4	ERWHIFPSSGNGTPR	E1dEN11GlcNAc	5	01Y41Y41M(31M)61M(21Y41L32S)61Y41L	29	120.86	N4H5F0S1	N,1;	413	Q6NW40	RGMB	403	417	2	ZI3,YI3,	2.04733		2.2407	2	0.00202733
17726	79.14	1018.78	1018.12	3	1018.12	-4.12401	3051.34	C116H208N15O71Ct8	NGLVNASYTK	N1dEN5GlcNAcK10dE	5	01Y41Y41M(31M21M21M31G)61M(31M21M)61M	34	264.86	N2H9F0S0	N,0;	490	Q2NL67	PARP6	486	495	0		2.27619	2.65032	2.31602	3	0.000554964
28390	126.19	1021.19	1021.19	4	1021.19	-1.52063	4079.74	C164H264N31O85Ct4	ERWHIFPSSGNGTPR	E1dEN11GlcNAc	5	01Y41Y41M(31M41Y41L)61M61Y41L31Y41L32S	27	78.87	N5H6F0S1	N,0;	413	Q6NW40	RGMB	403	417	0		1.73766		1.42984	2	0.00931232
28820	126.39	1239.78	1239.19	3	1239.21	-14.5155	3714.61	C150H241N30O75Ct4	ERWHIFPSSGNGTPR	E1dEN11GlcNAc	5	01Y41Y41M(31M41Y41L)61M61Y41L32S	35	135.74	N4H5F0S1	N,1;	413	Q6NW40	RGMB	403	417	3	03AI5,CII3,35AI5,	2.04733		2.2407	2	0.00202733
28390	126.19	1021.19	1021.19	4	1021.19	-1.52063	4079.74	C164H264N31O85Ct4	ERWHIFPSSGNGTPR	E1dEN11GlcNAc	5	01Y41Y41M(31M41Y41L31Y41L)61M61Y41L32S	32	86.11	N5H6F0S1	N,0;	413	Q6NW40	RGMB	403	417	1	YII4,	1.73766		1.42984	2	0.00931232
28892	126.7	1335.24	1336.57	3	1336.58	-2.87505	4005.71	C161H258N31O83Ct4	ERWHIFPSSGNGTPR	E1dEN11GlcNAc	6	01Y41Y41M(31M41Y41L32S)61M61Y41L32S	36	123.74	N4H5F0S2	N,1;	413	Q6NW40	RGMB	403	417	0			1.27222	1.40598	2	0.00248513
19008	84.99	1088.8	1088.8	3	1088.8	1.76858	3263.39	C130H216N19O73Ct4	ESFLQTNYTEIR	E1dEN7GlcNAc	5	01Y41Y41M(31M21M)61M(31M21M)61M21M	21	89.25	N2H8F0S0	N,1;	677	P23471	PTPRZ	671	682	2	YI3,YI3,	2.81711		2.12063	2	0.0193208
18988	85.03	1088.8	1088.8	3	1088.8	0.871671	3263.39	C130H216N19O73Ct4	ESFLQTNYTEIR	E1dEN7GlcNAc	5	01Y41Y41M(31M21M21M)61M(31M21M)61M	27	97.78	N2H8F0S0	N,1;	677	P23471	PTPRZ	671	682	0		2.37165	2.20534	2.12063	3	0.000169784
18988	85.03	1088.8	1088.8	3	1088.8	0.871671	3263.39	C130H216N19O73Ct4	ESFLQTNYTEIR	E1dEN7GlcNAc	5	01Y41Y41M(31M21M21M31G)61M(31M)61M	28	104.15	N2H8F0S0	N,1;	677	P23471	PTPRZ	671	682	0		2.37165	2.20534	2.12063	3	0.000169784
36731	158.49	1650.21	1650.2	4	1650.19	3.67513	6594.74	C271H422N47O136S1Ct4	ETFPRNSSQPGVVYFADDDNTYSLELFEEMR	E1dEN6GlcNAc	6	01Y(61F)41Y41M(31M(21Y41L32S)41Y41L32S)(41Y)61M(31M)61M	33	137.52	N5H7F1S2	N,1;	184	Q9P2W7	B3GAT1	179	209	4	14XI2,ZIII3,YIII3,14XIII4,14XIV4,	0.835768	1.01167		2	0.00894386
28230	125.52	1203.76	1205.02	4	1205.02	1.19754	4815.04	C183H317N30O111Ct8	ETTGPGTAGPQSNTTSSLK	E1dEN13GlcNAcK19dE	6	01Y41Y41M(31M41Y41L32S)61M(21Y41L32S)61Y41L32S	44	79.24	N5H6F0S3	N,0;	1718	Q5VWN6	TASOR2	1706	1724	0		2.4026		1.56408	2	0.0418979
18472	82.49	1077.12	1077.46	3	1077.46	-3.63967	3229.36	C132H214N21O69S1	FANYSIMNLQNR	F1dEN3GlcNAc	6	01Y41Y41M(31M21M21M)61M(31M21M)61M	26	122.01	N2H8F0S0	N,2;	350	Q05586	GRIN1	348	359	0			0.558803	0.641357	2	0.00469816
18472	82.49	1077.12	1077.46	3	1077.46	-3.63967	3229.36	C132H214N21O69S1	FANYSIMNLQNR	F1dEN3GlcNAc	6	01Y41Y41M(31M21M21M31G)61M(31M)61M	26	119.81	N2H8F0S0	N,2;	350	Q05586	GRIN1	348	359	0			0.558803	0.641357	2	0.00469816
18644	83.42	1102.12	1102.12	3	1102.13	-3.25356	3303.36	C134H212N21O69S1Ct4	FENNSWVFMR	F1dEN3GlcNAc	5	01Y41Y41M(31M)61M(21Y41L32S)61Y41L	22	90.52	N4H5F0S1	N,0;	521	O60942	RNGTT	519	528	0			1.27622	1.44894	2	0.00399302
18644	83.42	1102.12	1102.12	3	1102.13	-3.25356	3303.36	C134H212N21O69S1Ct4	FENNSWVFMR	F1dEN3GlcNAc	5	01Y41Y41M(31M41Y41L)61M61Y41L32S	25	89	N4H5F0S1	N,0;	521	O60942	RNGTT	519	528	1	35AI5,		1.27622	1.44894	2	0.00399302
28744	126.55	1160.48	1160.25	4	1160.24	10.5321	4635.91	C190H300N29O103	FERNFIAQGPYENR	F1dEN13GlcNAc	5	01Y41Y41M(31M(21Y41L31Y41L31L)41Y41L31Y41L31L)61M61M	36	84.29	N6H10F0S0	N,2;	470	P21281	ATP6V1B2	458	471	1	YII3,	1.36448	1.01935		2	0.020325
28408	126.25	1361.58	1361.25	3	1361.25	0.0245523	4079.73	C165H264N29O86Ct4	FERNFIAQGPYENR	F1dEN13GlcNAc	7	01Y41Y41M(31M41Y41L)61M61Y41L31Y41L32S	31	150	N5H6F0S1	N,2;	470	P21281	ATP6V1B2	458	471	0		1.59909		1.55764	2	0.000172348
28408	126.25	1361.58	1361.25	3	1361.25	0.0245523	4079.73	C165H264N29O86Ct4	FERNFIAQGPYENR	F1dEN13GlcNAc	7	01Y41Y41M(31M41Y41L31Y41L)61M61Y41L32S	36	154.24	N5H6F0S1	N,2;	470	P21281	ATP6V1B2	458	471	1	YII4,	1.59909		1.55764	2	0.000172348
28486	125.03	1093.96	1093.97	4	1093.96	4.26509	4370.83	C176H281N30O94Ct4	FERNFIAQGPYENR	F1dEN13GlcNAc	5	01Y41Y41M(31M41Y41L31Y41L32S)61M61Y41L32S	35	90.06	N5H6F0S2	N,2;	470	P21281	ATP6V1B2	458	471	3	34AII5,35AI5,35AII5,YII4,	1.56058		1.40239	2	0.00283818
32822	142.57	1233.77	1233.58	5	1233.57	5.68721	6160.81	C258H420N43O119S1Ct8	FLSNASTLASFSEPGSCYEELLKYLVYILR	F1dEN4GlcNAcC17CamK23dE	6	01Y41Y41M(31M41Y41L31Y41L32S)61M61Y41L32S	42	142.37	N5H6F0S2	N,2;	419	O43497	CACNA1G	416	445	0		1.8997		1.99845	2	0.000641197
30591	134.11	1455.94	1457.61	3	1457.61	-0.725894	4368.81	C168H283N32O96S1Ct4	ASEHPDRNDCVAVLR	A1dEN8GlcNAcC10Cam	6	01Y41Y41M(31M41Y41L31Y41L32S)61M61Y41L32S	37	102.36	N5H6F0S2	N,1;	134	Q7Z713	ANKRD37	127	141	0		2.38818	1.65338	2.11273	3	0.00507607
28820	126.39	1239.78	1239.19	3	1239.21	-18.0847	3714.62	C145H249N28O78S1Ct4	SQNGSLGSSVMAPVGPPR	S1dEN3GlcNAc	6	01Y41Y41M(31M)61M(21Y41L32S)61Y41L	25	116.44	N4H5F0S1	N,1;	43	O43166	SI1LI	41	58	2	ZI3,YI3,	2.04733	1.54206	2.2407	3	0.00546164
28820	126.39	1239.78	1239.19	3	1239.21	-18.0847	3714.62	C145H249N28O78S1Ct4	SQNGSLGSSVMAPVGPPR	S1dEN3GlcNAc	6	01Y41Y41M(31M41Y41L)61M61Y41L32S	31	133.34	N4H5F0S1	N,1;	43	O43166	SI1LI	41	58	3	03AI5,CII3,35AI5,	2.04733	1.54206	2.2407	3	0.00546164
25771	114.56	1381.62	1381.12	2	1381.12	2.2793	2760.22	C104H187N20O62Ct4	RLLNQSEGSR	R1dEN4GlcNAc	6	01Y41Y41M(31M)61M(31M21M)61M21M	33	177.56	N2H7F0S0	N,0;	296	Q6ZU80	CEP128	293	302	4	04AI4,ZI3,YI3,YI3,	1.93332	1.78708	2.03988	3	0.000261444
25771	114.56	1381.62	1381.12	2	1381.12	2.2793	2760.22	C104H187N20O62Ct4	RLLNQSEGSR	R1dEN4GlcNAc	6	01Y41Y41M(31M21M)61M(31M21M)61M	34	192.15	N2H7F0S0	N,0;	296	Q6ZU80	CEP128	293	302	5	BI2,BI2,ZI3,YI3,YI3,	1.93332	1.78708	2.03988	3	0.000261444
25771	114.56	1381.62	1381.12	2	1381.12	-2.78833	2760.24	C107H191N16O63Ct4	ENITIVDISR	E1dEN2GlcNAc	6	01Y41Y41M(31M21M)61M(31M21M)61M	32	163.16	N2H7F0S0	N,0;	11	Q9H061	TMEM126A	10	19	5	BI2,BI2,ZI3,YI3,YI3,	1.93332	1.75322	2.03988	3	0.000394857
25790	114.65	1112.49	1111.83	3	1111.81	10.0568	3332.42	C132H219N22O73Ct4	FVGVNASDINYSAGR	F1dEN10GlcNAc	6	01Y41Y41M(31M21M21M)61M(31M21M)61M	28	171.29	N2H8F0S0	N,1;	80	Q8N4Q0	PTGR3	71	85	0		1.21466		1.653	2	0.0225769
25790	114.65	1112.49	1111.83	3	1111.81	10.0568	3332.42	C132H219N22O73Ct4	FVGVNASDINYSAGR	F1dEN5GlcNAc	5	01Y41Y41M(31M21M21M)61M(31M21M)61M	28	171.29	N2H8F0S0	N,0;	75	Q8N4Q0	PTGR3	71	85	0		1.21466		1.653	2	0.0225769
32061	141.34	1379.91	1379.25	3	1379.25	-2.15692	4133.74	C156H270N31O94Ct4	GALETDNSNSSAQVSTVGQTSR	G1dEN9GlcNAc	6	01Y41Y41M(31M21M21M)61M(31M21M)61M21M	37	247.64	N2H9F0S0	N,1;	331	Q9UPQ9	TNRC6B	323	344	1	04AI4,	1.42469		1.05298	2	0.0217747
32061	141.34	1379.91	1379.25	3	1379.25	-2.15692	4133.74	C156H270N31O94Ct4	GALETDNSNSSAQVSTVGQTSR	G1dEN9GlcNAc	6	01Y41Y41M(31M21M21M31G)61M(31M21M)61M	40	252.2	N2H9F0S0	N,1;	331	Q9UPQ9	TNRC6B	323	344	0		1.42469		1.05298	2	0.0217747
27469	122.18	1454.07	1453.59	3	1453.61	-11.1076	4356.8	C173H283N28O95S1Ct4	GENYCFSVQAVIPSR	G1dEN3GlcNAcC5Cam	6	01Y41Y41M(31M41Y41L31Y41L32S)61M61Y41L32S	38	152.55	N5H6F0S2	N,0;	216	P13726	TF	214	228	3	35AI5,35AII5,BII5,YII4,	1.27315	1.27285		2	1.37212e-08
27469	122.18	1454.07	1453.59	3	1453.61	-11.1076	4356.8	C173H283N28O95S1Ct4	GENYCFSVQAVIPSR	G1dEN3GlcNAcC5Cam	6	01Y41Y41M(31M41Y41L32S)61M(21Y41L32S)61Y41L	39	154.54	N5H6F0S2	N,0;	216	P13726	TF	214	228	1	45AI3,	1.27315	1.27285		2	1.37212e-08
28118	123.46	1453.27	1453.94	3	1453.93	4.97317	4357.78	C176H278N27O96Ct4	GFFDPNTHENLTYR	G1dEN10GlcNAc	7	01Y41Y41M(31M(21Y(31F)41L31Y41L32S)41Y41L)61M61M	31	95.31	N5H7F1S1	N,1;	3657	Q15149	PLEC	3648	3661	0			0.743896	0.63913	2	0.00568934
28063	123.6	1454.61	1453.94	3	1453.93	2.03462	4357.78	C176H278N27O96Ct4	GFFDPNTHENLTYR	G1dEN10GlcNAc	6	01Y41Y41M(31M(21Y41L31Y41L32S)41Y(31F)41L)61M61M	28	96.33	N5H7F1S1	N,3;	3657	Q15149	PLEC	3648	3661	0			0.898664	0.63913	2	0.0273215
17627	79.51	1008.67	1009.68	4	1009.68	0.044383	4033.68	C164H258N27O86Ct4	GFFDPNTHENLTYR	G1dEN10GlcNAc	5	01Y41Y41M(31M41Y)61M61Y(31F)41L31Y41L32S	30	144.76	N5H5F1S1	N,1;	3657	Q15149	PLEC	3648	3661	0		1.11909	1.18531		2	0.000824962
27794	123.58	1447.93	1448.27	3	1448.26	3.3249	4340.77	C175H275N28O95Ct4	GFFDPNTHENLTYR	G1dEN10GlcNAc	5	01Y41Y41M(31M41Y41L31Y41L32S)61M61Y41L32S	50	195.8	N5H6F0S2	N,1;	3657	Q15149	PLEC	3648	3661	6	03AI5,03AII5,35AI5,35AII5,BII5,03XII4,14XII4,YII4,14XII5,	1.24881		1.26251	2	2.97334e-05
27794	123.58	1447.93	1448.27	3	1448.26	3.3249	4340.77	C175H275N28O95Ct4	GFFDPNTHENLTYR	G1dEN10GlcNAc	5	01Y41Y41M(31M41Y41L32S)61M(21Y41L32S)61Y41L	47	184.18	N5H6F0S2	N,1;	3657	Q15149	PLEC	3648	3661	1	35AI4,	1.24881		1.26251	2	2.97334e-05
25977	114.4	919.746	921.082	3	921.087	-4.63432	2760.24	C105H191N20O59S1Ct4	GLLNACLRSR	G1dEN4GlcNAcC6Cam	5	01Y41Y41M(31M21M21M)61M(31M)61M	37	184.5	N2H7F0S0	N,1;	1140	O15360	FANCA	1137	1146	4	BI2,BIII3,BI2,BIII3,YI3,YIII3,YI3,YIII3,	1.93332	1.85074	1.76585	3	8.43517e-05
25771	114.56	1381.62	1381.12	2	1381.13	-4.4558	2760.24	C105H191N20O59S1Ct4	AMRNITAVAGR	A1dEN4GlcNAc	5	01Y41Y41M(31M21M)61M(31M21M)61M	32	164.47	N2H7F0S0	N,1;	513	Q8TD84	DSCAML1	510	520	5	BI2,BI2,ZI3,YI3,YI3,	1.93332	1.75322	1.85044	3	0.000105894
25999	114.49	1379.61	1379.11	2	1379.12	-6.86002	2756.23	C109H191N20O59S1	GLLNACLRSR	G1dEN4GlcNAcC6Cam	6	01Y41Y41M(31M21M)61M(31M21M)61M	33	167.34	N2H7F0S0	N,1;	1140	O15360	FANCA	1137	1146	5	BI2,BI2,ZI3,YI3,YI3,	1.93332	1.72675	1.85044	3	0.000164477
25519	111.96	907.96	907.208	4	907.206	2.18901	3624.8	C145H263N26O72Ct8	IAPASNVSHTVVLRPLK	I1dEN6GlcNAcK17dE	12	01Y41Y41M(31M21M)61M(31M21M)61M21M	50	285.52	N2H8F0S0	N,2;	88	P43308	SSR2	83	99	6	03AI4,45AI3,YI3,03AI4,YI3,YI3,	1.72206	1.28075	2.47726	3	0.0271049
25519	111.96	907.96	907.208	4	907.206	2.18901	3624.8	C145H263N26O72Ct8	IAPASNVSHTVVLRPLK	I1dEN6GlcNAcK17dE	12	01Y41Y41M(31M21M21M)61M(31M21M)61M	46	287.85	N2H8F0S0	N,2;	88	P43308	SSR2	83	99	0		1.72206	1.28075	2.47726	3	0.0271049
25780	114.6	1381.12	1381.12	2	1381.12	-3.24665	2760.24	C108H187N20O59Ct4	LRNVSWATGR	L1dEN3GlcNAc	5	01Y41Y41M(31M)61M(31M21M)61M21M	33	167.28	N2H7F0S0	N,0;	151	P08571	CD14	149	158	4	04AI4,ZI3,YI3,YI3,	1.68265	1.75322	1.85044	3	9.93486e-05
25780	114.6	1381.12	1381.12	2	1381.12	-3.24665	2760.24	C108H187N20O59Ct4	LRNVSWATGR	L1dEN3GlcNAc	5	01Y41Y41M(31M21M)61M(31M21M)61M	33	167.28	N2H7F0S0	N,0;	151	P08571	CD14	149	158	4	BI2,BI2,YI3,YI3,	1.68265	1.75322	1.85044	3	9.93486e-05
25841	114.87	921.791	921.083	3	921.082	0.89192	2760.23	C109H187N18O60Ct4	GHTLTLNFTR	G1dEN7GlcNAc	17	01Y41Y41M(31M21M)61M(31M21M)61M	32	240.33	N2H7F0S0	N,6;	103	P11279	LAMP1	97	106	6	BI2,BI2,YI3,ZI3,YI3,YI3,	1.70524	1.72675	1.85044	3	8.01668e-05
26101	114.55	922.412	921.416	3	921.41	6.51333	2761.21	C109H186N17O61Ct4	GIDSWINLSR	G1dEN7GlcNAc	5	01Y41Y41M(31M21M)61M(31M21M)61M	31	170	N2H7F0S0	N,1;	106	O95294	RASAL1	100	109	4	BI2,YI3,ZI3,YI3,		1.60459	1.6393	2	0.000114454
25958	114.31	975.101	975.435	3	975.427	7.61863	2923.26	C115H196N17O66Ct4	GIDSWINLSR	G1dEN7GlcNAc	5	01Y41Y41M(31M21M)61M(31M21M)61M21M	32	109.7	N2H8F0S0	N,1;	106	O95294	RASAL1	100	109	3	45AI3,YI3,YI3,	1.14127	0.857312		2	0.0195956
26101	114.55	922.412	921.416	3	921.41	6.51333	2761.21	C109H186N17O61Ct4	GIDSWINLSR	G1dEN7GlcNAc	5	01Y41Y41M(31M21M21M)61M(31M)61M	33	172.5	N2H7F0S0	N,1;	106	O95294	RASAL1	100	109	4	BI2,BIII3,BI2,BIII3,YI3,YIII3,YI3,YIII3,		1.60459	1.6393	2	0.000114454
25958	114.31	975.101	975.435	3	975.427	7.61863	2923.26	C115H196N17O66Ct4	GIDSWINLSR	G1dEN7GlcNAc	5	01Y41Y41M(31M21M21M)61M(31M21M)61M	27	80.37	N2H8F0S0	N,1;	106	O95294	RASAL1	100	109	0		1.14127	0.857312		2	0.0195956
25790	114.65	1112.49	1111.83	3	1111.83	-2.24024	3332.46	C131H223N26O68S1Ct4	GINASSMAWARLHR	G1dEN3GlcNAc	5	01Y41Y41M(31M21M21M)61M(31M21M)61M	34	184.11	N2H8F0S0	N,2;	2196	O15230	LAMA5	2194	2207	0		1.21466		1.653	2	0.0225769
25841	114.87	921.791	921.083	3	921.082	0.89192	2760.23	C109H187N18O60Ct4	GHTLTLNFTR	G1dEN7GlcNAc	17	01Y41Y41M(31M)61M(31M21M)61M21M	31	235.03	N2H7F0S0	N,6;	103	P11279	LAMP1	97	106	4	YI3,ZI3,YI3,YI3,	1.70524	1.61489	1.8199	3	0.000195513
25962	113.94	1111.5	1111.5	3	1111.49	9.50132	3331.44	C129H224N23O72S1Ct4	GLALNDCHAEIISR	G1dEN5GlcNAcC7Cam	5	01Y41Y41M(31M21M21M31G)61M(31M)61M	23	107.33	N2H8F0S0	N,0;	391	P78563	ADARB1	387	400	0			1.53834	0.975873	2	0.0465795
26164	114.83	919.744	919.744	3	919.749	-5.20086	2756.23	C109H191N20O59S1	GLLNACLRSR	G1dEN4GlcNAcC6Cam	5	01Y41Y41M(31M)61M(31M21M)61M21M	25	164.92	N2H7F0S0	N,1;	1140	O15360	FANCA	1137	1146	3	YI3,YI3,YI3,	1.59725	1.72675	1.76585	3	0.000127803
39624	171.68	1412.89	1413.14	4	1413.15	-7.77229	5646.56	C229H386N43O114S1Ct4	GLERIADLTPLLSFQATDPVNGTVMTTR	G1dEN21GlcNAc	6	01Y41Y41M(31M41Y41L32S)61M(21Y41L32S)61Y41L	42	95.67	N5H6F0S2	N,1;	1427	Q6Q759	SPAG17	1407	1434	1	35AI4,	1.0269		0.864212	2	0.00731925
26164	114.83	919.744	919.744	3	919.747	-3.52975	2756.22	C111H191N16O63	ENITIVDISR	E1dEN2GlcNAc	5	01Y41Y41M(31M)61M(31M21M)61M21M	26	169.91	N2H7F0S0	N,1;	11	Q9H061	TMEM126A	10	19	3	YI3,YI3,YI3,	1.52797	1.75322	1.76585	3	0.00045408
26038	114.27	919.744	919.744	3	919.744	-0.395465	2756.21	C113H187N18O60	GHTLTLNFTR	G1dEN7GlcNAc	14	01Y41Y41M(31M21M21M)61M(31M)61M	34	238.63	N2H7F0S0	N,5;	103	P11279	LAMP1	97	106	5	BI2,BIII3,CI2,CIII3,BI2,BIII3,YI3,YIII3,YI3,YIII3,	1.59725	1.61489	1.8199	3	0.000362922
26101	114.55	922.412	921.416	3	921.41	6.51333	2761.21	C109H186N17O61Ct4	GIDSWINLSR	G1dEN7GlcNAc	5	01Y41Y41M(31M)61M(31M21M)61M21M	33	172.5	N2H7F0S0	N,1;	106	O95294	RASAL1	100	109	5	YI3,35XI3,ZI3,YI3,YI3,	1.63412	1.60459	1.6393	3	1.39417e-06
28823	128.05	1336.57	1336.57	3	1336.56	7.07349	4005.66	C157H262N25O89S1Ct4	SMDELDLNYSIDAVR	S1dEN8GlcNAc	5	01Y41Y41M(31M41Y41L32S)61M61Y41L32S	39	203.11	N4H5F0S2	N,1;	120	Q8IUA7	ABCA9	113	127	0		1.64655	1.57873	1.6441	3	1.21453e-05
26101	114.55	922.412	921.416	3	921.412	3.93575	2761.22	C103H186N21O62Ct4	ISGQNSSVRGR	I1dEN5GlcNAc	5	01Y41Y41M(31M21M21M)61M(31M)61M	33	176.06	N2H7F0S0	N,0;	385	Q96JY0	MAEL	381	391	4	BI2,BIII3,BI2,BIII3,YI3,YIII3,YI3,YIII3,	1.58558	1.6275	1.6393	3	4.85284e-06
25997	114.48	922.414	921.416	3	921.412	3.86951	2761.22	C103H186N21O62Ct4	ISGQNSSVRGR	I1dEN5GlcNAc	6	01Y41Y41M(31M21M)61M(31M21M)61M	37	222.29	N2H7F0S0	N,0;	385	Q96JY0	MAEL	381	391	6	BI2,BI2,YI3,ZI3,YI3,YI3,	1.58558	1.5781	1.6393	3	8.27082e-06
28866	128.24	1335.57	1336.57	3	1336.58	-7.85742	4005.72	C156H266N29O86S1Ct4	SQNGSLGSSVMAPVGPPR	S1dEN3GlcNAc	6	01Y41Y41M(31M)61M(21Y41L32S)61Y41L32S	29	135.3	N4H5F0S2	N,1;	43	O43166	SI1LI	41	58	3	BIII1,ZI3,YI3,	1.65838	1.76664	1.36632	3	0.00192539
27825	122.19	1448.6	1448.27	3	1448.28	-6.18061	4340.81	C170H279N32O95Ct4	GNNFSGQEASRQLFR	G1dEN3GlcNAc	5	01Y41Y41M(31M41Y41L31Y41L32S)61M61Y41L32S	33	108.27	N5H6F0S2	N,2;	31	Q96LW9	ZSCAN31	29	43	4	03AI5,03AII5,35AI5,35AII5,BII5,YII4,	1.19882		1.26593	2	0.000740604
27825	122.19	1448.6	1448.27	3	1448.28	-6.18061	4340.81	C170H279N32O95Ct4	GNNFSGQEASRQLFR	G1dEN3GlcNAc	5	01Y41Y41M(31M41Y41L32S)61M(21Y41L32S)61Y41L	30	89.08	N5H6F0S2	N,2;	31	Q96LW9	ZSCAN31	29	43	0		1.19882		1.26593	2	0.000740604
28866	128.24	1335.57	1336.57	3	1336.58	-7.85742	4005.72	C156H266N29O86S1Ct4	SQNGSLGSSVMAPVGPPR	S1dEN3GlcNAc	6	01Y41Y41M(31M41Y41L32S)61M61Y41L32S	34	153.47	N4H5F0S2	N,1;	43	O43166	SI1LI	41	58	4	03AI5,BI4,BII4,35AI5,YI3,YII3,	1.65838	1.76664	1.36632	3	0.00192539
20091	91.01	1083.14	1082.8	3	1082.79	3.07768	3245.36	C126H214N19O75Ct4	SNFTLTAAR	S1dEN2GlcNAc	5	01Y41Y41M(31M41Y41L32S)61M61Y41L32S	39	110.72	N4H5F0S2	N,0;	242	Q68D85	NCR3LG1	241	249	4	03AI5,BI4,BII4,35AI5,YI3,YII3,	1.32773	1.4619	1.98955	3	0.00881401
17726	79.14	1018.78	1018.12	3	1018.11	4.12261	3051.31	C114H204N17O71Ct8	GNRTENFTK	G1dEN2GlcNAcK9dE	7	01Y41Y41M(31M21M21M)61M(31M21M)61M21M	41	280.7	N2H9F0S0	N,0;	564	Q9NVV4	PAPD1	563	571	0			2.65032	2.31602	2	0.00450042
17726	79.14	1018.78	1018.12	3	1018.11	4.12261	3051.31	C114H204N17O71Ct8	GNRTENFTK	G1dEN2GlcNAcK9dE	7	01Y41Y41M(31M21M21M31G)61M(31M21M)61M	40	275.7	N2H9F0S0	N,0;	564	Q9NVV4	PAPD1	563	571	0			2.65032	2.31602	2	0.00450042
17942	80.14	1280.56	1279.56	3	1279.55	1.01134	3835.64	C151H256N23O87Ct4	LQTINLSFNR	L1dEN5GlcNAc	5	01Y41Y41M(31M41Y41L31Y41L32S)61M61Y41L32S	39	127.23	N5H6F0S2	N,1;	501	Q9H9A6	LRRC40	497	506	0		1.60081	1.5714	1.39981	3	0.000326741
35942	156.46	1468.64	1468.65	3	1468.66	-9.67965	4401.96	C171H298N33O96Ct4	SRQSVVTLQGSAVVANR	S1dEN16GlcNAc	6	01Y41Y41M(31M41Y41L)61M(21Y41L32S)61Y41L32S	39	155.07	N5H6F0S2	N,2;	614	Q8TE77	SSH3	599	615	0		1.32706	1.55825	1.68263	3	0.00147803
17726	79.14	1018.78	1018.12	3	1018.11	4.12261	3051.31	C114H204N17O71Ct8	GNRTENFTK	G1dEN6GlcNAcK9dE	7	01Y41Y41M(31M21M21M)61M(31M21M)61M21M	41	280.7	N2H9F0S0	N,0;	568	Q9NVV4	PAPD1	563	571	0			2.65032	2.31602	2	0.00450042
17726	79.14	1018.78	1018.12	3	1018.11	4.12261	3051.31	C114H204N17O71Ct8	GNRTENFTK	G1dEN6GlcNAcK9dE	7	01Y41Y41M(31M21M21M31G)61M(31M21M)61M	40	275.7	N2H9F0S0	N,0;	568	Q9NVV4	PAPD1	563	571	0			2.65032	2.31602	2	0.00450042
26273	116.87	1207.84	1206.84	3	1206.83	4.92687	3617.48	C137H230N27O82Ct4	GNSSSYRGPGQSR	G1dEN2GlcNAc	10	01Y41Y41M(31M)61M(21Y41L32S)61Y41L32S	36	122.47	N4H5F0S2	N,1;	1016	P49750	YLPM1	1015	1027	0		1.11793		1.28323	2	0.00470543
26273	116.87	1207.84	1206.84	3	1206.83	4.92687	3617.48	C137H230N27O82Ct4	GNSSSYRGPGQSR	G1dEN2GlcNAc	10	01Y41Y41M(31M41Y41L32S)61M61Y41L32S	39	134.68	N4H5F0S2	N,1;	1016	P49750	YLPM1	1015	1027	0		1.11793		1.56788	2	0.0269363
28497	125.07	1060.47	1060.72	4	1060.72	-0.306292	4237.86	C167H282N35O86S1Ct4	GSSNTTECVPVPTSEHVAEIVGR	G1dEN4GlcNAcC8Cam	5	01Y41Y41M(31M41Y)61M61Y41L32S	27	78.86	N4H4F0S1	N,1;	131	A1L020	MEX3A	128	150	3	03AI5,35AI5,YII3,	1.05207		0.96689	2	0.00177522
27804	122.1	1447.93	1448.27	3	1448.27	3.61517	4340.78	C174H275N30O94Ct4	GYAFVHFQNQSAADR	G1dEN9GlcNAc	6	01Y41Y41M(31M41Y41L31Y41L32S)61M61Y41L32S	41	101.76	N5H6F0S2	N,0;	146	P0CB38	PABPC4L	138	152	4	35AI5,35AII5,03XII4,14XII4,YII4,14XII5,	1.19882		1.26251	2	0.000668967
27804	122.1	1447.93	1448.27	3	1448.27	3.61517	4340.78	C174H275N30O94Ct4	GYAFVHFQNQSAADR	G1dEN9GlcNAc	6	01Y41Y41M(31M41Y41L32S)61M(21Y41L32S)61Y41L	39	87	N5H6F0S2	N,0;	146	P0CB38	PABPC4L	138	152	0		1.19882		1.26251	2	0.000668967
26084	114.87	865.727	865.727	3	865.726	0.254659	2594.16	C107H177N18O55	GHTLTLNFTR	G1dEN7GlcNAc	14	01Y41Y41M(31M21M)61M(31M)61M	23	142.9	N2H6F0S0	N,5;	103	P11279	LAMP1	97	106	2	BI2,YI3,	1.50321	1.4096	1.60283	3	0.000239649
32061	141.34	1379.91	1379.25	3	1379.25	0.968682	4133.73	C169H266N27O88Ct4	YHYNGTLLDGTLFDSSYSR	Y1dEN4GlcNAc	25	01Y41Y41M(31M21M21M)61M(31M21M)61M21M	38	351.17	N2H9F0S0	N,5;	286	O95302	FKBP9	283	301	1	04AI4,	1.42469	1.32654	1.59526	3	0.000741811
37484	160.62	1504.17	1504.17	4	1504.16	7.11942	6010.6	C248H394N51O111S3Ct4	HFEEAYPNCTVLEARPCYNVARLMFLDAER	H1dEN8GlcNAcC9CamC17Cam	6	01Y41Y41M(31M41Y41L)61M61Y41L31Y41L32S	40	229.63	N5H6F0S1	N,1;	266	Q5T3F8	TMEM63B	259	288	0			1.16291	1.39564	2	0.00817296
37171	161.37	1412.63	1412.89	4	1412.88	8.18343	5645.47	C234H371N50O101S3Ct4	HFEEAYPNCTVLEARPCYNVARLMFLDAER	H1dEN8GlcNAcC9CamC17Cam	6	01Y41Y41M(31M41Y41L)61M61Y41L32S	42	218.79	N4H5F0S1	N,0;	266	Q5T3F8	TMEM63B	259	288	5	03AI5,03AI5,01AII3,CII3,35AI5,	0.844739		0.95364	2	0.00364691
37484	160.62	1504.17	1504.17	4	1504.16	7.11942	6010.6	C248H394N51O111S3Ct4	HFEEAYPNCTVLEARPCYNVARLMFLDAER	H1dEN8GlcNAcC9CamC17Cam	6	01Y41Y41M(31M41Y41L31Y41L)61M61Y41L32S	42	212.23	N5H6F0S1	N,1;	266	Q5T3F8	TMEM63B	259	288	1	YII4,		1.16291	1.39564	2	0.00817296
36057	156.94	1566.68	1566.01	3	1566.02	-4.97073	4694.04	C184H314N31O100S1Ct8	HNLSLNDCFVKIPR	H1dEN2GlcNAcC8CamK11dE	6	01Y41Y41M(31M41Y41L32S)61M(21Y41L32S)61Y41L32S	47	201.02	N5H6F0S3	N,1;	159	Q5VV16	FOXD4L5	158	171	21	02AI2,02AII2,02AIII2,BI1,BII1,BIII1,CI1,CII1,CIII1,35AI4,35AIII4,15AI2,15AII2,15AIII2,BI2,BII2,BIII2,CI2,CII2,CIII2,35AI3,35AII3,35AIII3,BI3,BII3,BIII3,35AI4,35AIII4,BIII4,02XI1,ZI1,YI1,YI2,YI4,YII4,YIII4,YI5,YII5,YIII5,YI6,YII6,YIII6,YI3,YI4,YII4,YIII4,Y	0.940132	0.860997		2	0.00192478
36057	156.94	1566.68	1566.01	3	1566.02	-4.97073	4694.04	C184H314N31O100S1Ct8	HNLSLNDCFVKIPR	H1dEN6GlcNAcC8CamK11dE	5	01Y41Y41M(31M41Y41L32S)61M(21Y41L32S)61Y41L32S	47	201.02	N5H6F0S3	N,0;	163	Q5VV16	FOXD4L5	158	171	21	02AI2,02AII2,02AIII2,BI1,BII1,BIII1,CI1,CII1,CIII1,35AI4,35AIII4,15AI2,15AII2,15AIII2,BI2,BII2,BIII2,CI2,CII2,CIII2,35AI3,35AII3,35AIII3,BI3,BII3,BIII3,35AI4,35AIII4,BIII4,02XI1,ZI1,YI1,YI2,YI4,YII4,YIII4,YI5,YII5,YIII5,YI6,YII6,YIII6,YI3,YI4,YII4,YIII4,Y	0.940132	0.860997		2	0.00192478
27774	123.51	1544.96	1545.3	3	1545.3	1.01787	4631.87	C179H296N29O108Ct4	YLNQTIQDDASTGER	Y1dEN3GlcNAc	8	01Y41Y41M(31M41Y41L32S)61M(21Y41L32S)61Y41L32S	51	230.66	N5H6F0S3	N,1;	623	Q9Y6X6	MYO16	621	635	26	02AI2,02AII2,02AIII2,BI1,BII1,BIII1,CI1,CII1,CIII1,35AI4,35AIII4,BI2,BII2,BIII2,CI2,CII2,CIII2,35AI3,35AII3,35AIII3,BI3,BII3,BIII3,35AI4,35AIII4,BIII4,ZI1,YI1,ZI2,YI2,BI4,03XI3,ZI3,YI3,02XI1,YIII3,03XI4,03XIII4,14XII4,14XIII4,YI1,ZI4,ZII4,ZIII4,YI4,YII4,Y	1.43319	1.36698	1.50709	3	0.000105734
28334	124.8	1463.61	1463.61	3	1463.62	-3.04619	4386.83	C170H281N34O96Ct4	RGQDPQANWVNQTSR	R1dEN11GlcNAc	5	01Y41Y41M(31M41Y41L32S)61M(21Y41L32S)61Y41L	42	162.22	N5H6F0S2	N,0;	620	Q9HD43	PTPRH	610	624	1	35AI4,	1.37045	1.42796	1.50327	3	9.11394e-05
26084	114.87	865.727	865.727	3	865.726	0.254659	2594.16	C107H177N18O55	GHTLTLNFTR	G1dEN7GlcNAc	14	01Y41Y41M(31M)61M(31M21M)61M	24	157.6	N2H6F0S0	N,5;	103	P11279	LAMP1	97	106	3	BI2,YI3,YI3,	1.245	1.4096	1.60283	3	0.00177887
25885	115.07	865.388	865.731	3	865.731	0.227833	2594.18	C103H181N20O54S1	GLLNACLRSR	G1dEN4GlcNAcC6Cam	5	01Y41Y41M(31M)61M(31M21M)61M	25	138.33	N2H6F0S0	N,1;	1140	O15360	FANCA	1137	1146	3	BI2,YI3,YI3,	1.245	1.4096	1.60283	3	0.00177887
25885	115.07	865.388	865.731	3	865.731	0.227833	2594.18	C103H181N20O54S1	GLLNACLRSR	G1dEN4GlcNAcC6Cam	5	01Y41Y41M(31M21M)61M(31M)61M	24	126.38	N2H6F0S0	N,1;	1140	O15360	FANCA	1137	1146	2	BI2,YI3,	1.245	1.4096	1.60283	3	0.00177887
17942	80.14	1280.56	1279.56	3	1279.55	1.01134	3835.64	C151H256N23O87Ct4	LQTINLSFNR	L1dEN5GlcNAc	5	01Y41Y41M(31M41Y41L32S)61M(21Y41L32S)61Y41L	34	104.45	N5H6F0S2	N,1;	501	Q9H9A6	LRRC40	497	506	0		1.28561	1.5714	1.39981	3	0.000932259
36049	156.91	1468.65	1468.65	3	1468.65	-2.52646	4401.93	C180H294N29O93Ct4	TNASGLEVPLFHLFAR	T1dEN2GlcNAc	5	01Y41Y41M(31M41Y41L31Y41L32S)61M61Y41L32S	42	199.72	N5H6F0S2	N,0;	26	Q99678	GPR20_	25	40	1	35AI5,35AII5,	1.43291	1.11932	1.68263	3	0.00675562
36182	156.16	1467.98	1468.65	3	1468.66	-8.68225	4401.96	C171H298N33O96Ct4	SRQSVVTLQGSAVVANR	S1dEN16GlcNAc	5	01Y41Y41M(31M41Y41L31Y41L32S)61M61Y41L32S	39	170.87	N5H6F0S2	N,2;	614	Q8TE77	SSH3	599	615	0		1.42319	1.11932	1.68263	3	0.00677867
28334	124.8	1463.61	1463.61	3	1463.62	-3.04619	4386.83	C170H281N34O96Ct4	RGQDPQANWVNQTSR	R1dEN11GlcNAc	5	01Y41Y41M(31M41Y41L31Y41L32S)61M61Y41L32S	43	168.66	N5H6F0S2	N,0;	620	Q9HD43	PTPRH	610	624	4	03AI5,03AII5,35AI5,35AII5,YII4,15XII5,	1.61882	1.42796	1.17744	3	0.00338002
28534	126.79	1336.57	1336.57	3	1336.58	-3.78836	4005.71	C161H258N31O83Ct4	ERWHIFPSSGNGTPR	E1dEN11GlcNAc	5	01Y41Y41M(31M)61M(21Y41L32S)61Y41L32S	31	123.55	N4H5F0S2	N,2;	413	Q6NW40	RGMB	403	417	0		1.52051	1.27222	1.40598	3	0.000629262
25958	114.31	975.101	975.101	3	975.104	-3.3503	2922.29	C111H201N20O64S1Ct4	AMRNITAVAGR	A1dEN4GlcNAc	8	01Y41Y41M(31M21M)61M(31M21M)61M21M	37	139.56	N2H8F0S0	N,0;	513	Q8TD84	DSCAML1	510	520	3	45AI3,YI3,YI3,	1.38113	1.10962	1.64699	3	0.00627156
23752	104.17	1114.47	1114.47	3	1114.48	-7.45295	3340.42	C135H219N20O73Ct4	IFQFQNFTNTR	I1dEN6GlcNAc	7	01Y41Y41M(31M21M21M)61M(31M21M)61M21M	36	173.69	N2H9F0S0	N,2;	532	Q2NL82	TSR1	527	537	3	45AI3,04AI4,45AI4,		1.04424	1.33752	2	0.0148263
23752	104.17	1114.47	1114.47	3	1114.48	-7.45295	3340.42	C135H219N20O73Ct4	IFQFQNFTNTR	I1dEN6GlcNAc	7	01Y41Y41M(31M21M21M31G)61M(31M21M)61M	35	173.69	N2H9F0S0	N,2;	532	Q2NL82	TSR1	527	537	0			1.06197	1.33752	2	0.0129317
23752	104.17	1114.47	1114.47	3	1114.48	-7.45295	3340.42	C135H219N20O73Ct4	IFQFQNFTNTR	I1dEN6GlcNAc	7	01Y41Y41M(31M21M21M31G31G)61M(31M)61M	33	165.63	N2H9F0S0	N,2;	532	Q2NL82	TSR1	527	537	0			1.04424	1.33752	2	0.0148263
18426	82.4	1078.8	1078.79	3	1078.8	-2.97299	3233.37	C131H210N21O69Ct4	INESRSWFFER	I1dEN2GlcNAc	5	01Y41Y41M(31M21M)61M(31M21M)61M21M	23	98.31	N2H8F0S0	N,0;	360	O00370	LORF2	359	369	3	04AI4,YI3,YI3,	0.809238	0.607893		2	0.0195952
18426	82.4	1078.8	1078.79	3	1078.8	-2.97299	3233.37	C131H210N21O69Ct4	INESRSWFFER	I1dEN2GlcNAc	5	01Y41Y41M(31M21M21M)61M(31M21M)61M	24	104.65	N2H8F0S0	N,0;	360	O00370	LORF2	359	369	0		0.809238	0.607893		2	0.0195952
18426	82.4	1078.8	1078.79	3	1078.8	-2.97299	3233.37	C131H210N21O69Ct4	INESRSWFFER	I1dEN2GlcNAc	5	01Y41Y41M(31M21M21M31G)61M(31M)61M	24	104.65	N2H8F0S0	N,0;	360	O00370	LORF2	359	369	0		0.809238	0.607893		2	0.0195952
28017	123.4	1125.24	1124.98	4	1124.99	-3.65203	4494.92	C178H301N30O95S2Ct4	INQFNLMASEMIALNR	I1dEN15GlcNAc	6	01Y41Y41M(31M41Y41L)61M(21Y41L32S)61Y41L32S	36	122.74	N5H6F0S2	N,3;	95	Q10472	GALNT1	81	96	0			1.55069	2.12635	2	0.023644
25997	114.48	922.414	921.416	3	921.412	3.86951	2761.22	C103H186N21O62Ct4	ISGQNSSVRGR	I1dEN5GlcNAc	6	01Y41Y41M(31M)61M(31M21M)61M21M	37	217.23	N2H7F0S0	N,0;	385	Q96JY0	MAEL	381	391	5	YI3,35XI3,ZI3,YI3,YI3,		1.5781	1.6393	2	0.000361547
25958	114.31	975.101	975.101	3	975.104	-3.3503	2922.29	C111H201N20O64S1Ct4	AMRNITAVAGR	A1dEN4GlcNAc	8	01Y41Y41M(31M21M21M)61M(31M21M)61M	34	127.24	N2H8F0S0	N,0;	513	Q8TD84	DSCAML1	510	520	0		1.38113	1.10962	1.64699	3	0.00627156
25958	114.31	975.101	975.435	3	975.43	5.18173	2923.27	C109H196N21O67Ct4	ISGQNSSVRGR	I1dEN5GlcNAc	5	01Y41Y41M(31M21M)61M(31M21M)61M21M	37	113.17	N2H8F0S0	N,0;	385	Q96JY0	MAEL	381	391	3	45AI3,YI3,YI3,	1.14127	0.857312		2	0.0195956
25958	114.31	975.101	975.101	3	975.103	-1.77406	2922.29	C113H201N16O68Ct4	ENITIVDISR	E1dEN2GlcNAc	9	01Y41Y41M(31M21M)61M(31M21M)61M21M	40	151.1	N2H8F0S0	N,3;	11	Q9H061	TMEM126A	10	19	3	45AI3,YI3,YI3,	1.38113	1.10962	1.64699	3	0.00627156
25958	114.31	975.101	975.435	3	975.43	5.18173	2923.27	C109H196N21O67Ct4	ISGQNSSVRGR	I1dEN5GlcNAc	5	01Y41Y41M(31M21M21M)61M(31M21M)61M	32	83.84	N2H8F0S0	N,0;	385	Q96JY0	MAEL	381	391	0		1.14127	0.857312		2	0.0195956
28813	126.84	1341.23	1341.9	3	1341.89	7.4059	4021.65	C153H258N31O88S1Ct4	IVQENGCETHNQTAR	I1dEC7CamN11GlcNAc	5	01Y41Y41M(31M)61M(21Y41L32S)61Y41L32S	30	94.45	N4H5F0S2	N,0;	563	Q8N103	TAGAP	553	567	0			1.32285	1.0344	2	0.0146455
27271	121.32	1170.49	1170.98	4	1170.98	0.603046	4678.9	C179H301N32O106S1Ct4	IVQENGCETHNQTAR	I1dEC7CamN11GlcNAc	6	01Y41Y41M(31M21Y(31F)41L31Y(31F)41L32S)61M61Y41L32S	33	86.61	N5H6F2S2	N,0;	563	Q8N103	TAGAP	553	567	2	ZII4,YII4,	0.713739		0.693828	2	0.000200058
25958	114.31	975.101	975.101	3	975.103	-1.77406	2922.29	C113H201N16O68Ct4	ENITIVDISR	E1dEN2GlcNAc	9	01Y41Y41M(31M21M21M)61M(31M21M)61M	37	134.27	N2H8F0S0	N,3;	11	Q9H061	TMEM126A	10	19	0		1.38113	1.10962	1.64699	3	0.00627156
25958	114.31	975.101	975.101	3	975.099	1.62046	2922.28	C115H197N18O65Ct4	GHTLTLNFTR	G1dEN7GlcNAc	17	01Y41Y41M(31M21M)61M(31M21M)61M21M	40	174.32	N2H8F0S0	N,5;	103	P11279	LAMP1	97	106	3	45AI3,YI3,YI3,	1.38113	1.10962	1.64699	3	0.00627156
25958	114.31	975.101	975.101	3	975.099	1.62046	2922.28	C115H197N18O65Ct4	GHTLTLNFTR	G1dEN7GlcNAc	17	01Y41Y41M(31M21M21M)61M(31M21M)61M	37	157.49	N2H8F0S0	N,5;	103	P11279	LAMP1	97	106	0		1.38113	1.10962	1.64699	3	0.00627156
28813	126.84	1341.23	1341.9	3	1341.89	7.4059	4021.65	C153H258N31O88S1Ct4	IVQENGCETHNQTAR	I1dEN5GlcNAcC7Cam	6	01Y41Y41M(31M)61M(21Y41L32S)61Y41L32S	30	94.45	N4H5F0S2	N,1;	557	Q8N103	TAGAP	553	567	0			1.32285	1.0344	2	0.0146455
28196	125.36	1560.64	1560.98	3	1560.97	5.53104	4678.9	C179H301N32O106S1Ct4	IVQENGCETHNQTAR	I1dEN5GlcNAcC7Cam	5	01Y41Y41M(31M21Y(31F)41L21F)61M(21Y41L32S)61Y41L32S	30	85.08	N5H6F2S2	N,1;	557	Q8N103	TAGAP	553	567	2	25AIII3,13AIII4,	0.852095		0.671969	2	0.0136824
27271	121.32	1170.49	1170.98	4	1170.98	0.603046	4678.9	C179H301N32O106S1Ct4	IVQENGCETHNQTAR	I1dEN5GlcNAcC7Cam	7	01Y41Y41M(31M21Y(31F)41L31Y(31F)41L32S)61M61Y41L32S	33	86.61	N5H6F2S2	N,1;	557	Q8N103	TAGAP	553	567	2	ZII4,YII4,	0.713739		0.693828	2	0.000200058
25958	114.31	975.101	975.101	3	975.104	-3.3503	2922.29	C111H201N20O64S1Ct4	GLLNACLRSR	G1dEN4GlcNAcC6Cam	8	01Y41Y41M(31M21M)61M(31M21M)61M21M	37	131.94	N2H8F0S0	N,1;	1140	O15360	FANCA	1137	1146	3	45AI3,YI3,YI3,	1.38113	1.10962	1.64699	3	0.00627156
28582	125.85	1463.61	1463.95	3	1463.94	5.28775	4387.8	C168H284N31O98S1Ct4	IVQENGCETHNQTAR	I1dEN5GlcNAcC7Cam	5	01Y41Y41M(31M41Y41L31Y41L32S)61M21Y(31F)41L21F	35	124.22	N5H6F2S1	N,1;	557	Q8N103	TAGAP	553	567	0		0.819689	0.983731		2	0.00817273
25759	114.51	975.432	975.1	3	975.104	-4.41438	2922.29	C111H201N20O64S1Ct4	GLLNACLRSR	G1dEN4GlcNAcC6Cam	6	01Y41Y41M(31M21M21M)61M(31M21M)61M	34	121.57	N2H8F0S0	N,1;	1140	O15360	FANCA	1137	1146	0		1.38113	1.10962	1.64699	3	0.00627156
25958	114.31	975.101	975.101	3	975.098	3.01007	2922.28	C110H197N20O67Ct4	RLLNQSEGSR	R1dEN4GlcNAc	5	01Y41Y41M(31M21M)61M(31M21M)61M21M	42	151.1	N2H8F0S0	N,0;	296	Q6ZU80	CEP128	293	302	3	45AI3,YI3,YI3,	1.38113	1.10962	1.64699	3	0.00627156
25958	114.31	975.101	975.101	3	975.098	3.01007	2922.28	C110H197N20O67Ct4	RLLNQSEGSR	R1dEN4GlcNAc	5	01Y41Y41M(31M21M21M)61M(31M21M)61M	39	136.35	N2H8F0S0	N,0;	296	Q6ZU80	CEP128	293	302	0		1.38113	1.10962	1.64699	3	0.00627156
28813	126.84	1341.23	1341.9	3	1341.89	7.4059	4021.65	C153H258N31O88S1Ct4	IVQENGCETHNQTAR	I1dEN5GlcNAcC7Cam	6	01Y41Y41M(31M41Y41L32S)61M61Y41L32S	35	116.51	N4H5F0S2	N,1;	557	Q8N103	TAGAP	553	567	0		1.39742	1.32285		2	0.000750553
28355	124.48	1378.27	1378.27	3	1378.26	0.571008	4130.77	C160H273N28O88S1Ct8	KSIDEMNNAWENLNK	K1dEN14GlcNAcK15dE	7	01Y41Y41M(31M)61M(21Y41L32S)61Y41L32S	29	144.61	N4H5F0S2	N,1;	6098	Q9UPN3	MACF1	6085	6099	0		0.980724		0.760201	2	0.0156691
27831	123.75	1499.64	1499.98	3	1499.98	4.47061	4495.91	C174H296N29O98S1Ct8	KSIDEMNNAWENLNK	K1dEN14GlcNAcK15dE	5	01Y41Y41M(31M41Y41L31Y41L32S)61M61Y41L32S	36	149.42	N5H6F0S2	N,1;	6098	Q9UPN3	MACF1	6085	6099	0		1.8156	1.30667		2	0.025555
28355	124.48	1378.27	1378.27	3	1378.26	0.571008	4130.77	C160H273N28O88S1Ct8	KSIDEMNNAWENLNK	K1dEN14GlcNAcK15dE	7	01Y41Y41M(31M41Y41L32S)61M61Y41L32S	34	174.56	N4H5F0S2	N,1;	6098	Q9UPN3	MACF1	6085	6099	0		0.980724		0.760201	2	0.0156691
18318	81.77	1386.94	1386.94	3	1386.93	6.60994	4156.76	C158H279N22O96S1Ct8	LALECQNISK	L1dEC5CamN7GlcNAcK10dE	5	01Y41Y41M(31M41Y41L32S)61M(21Y41L32S)61Y41L32S	37	97.13	N5H6F0S3	N,2;	517	Q9UPP5	KIAA1107	511	520	19	02AI2,02AII2,02AIII2,BI1,BII1,BIII1,CI1,CII1,CIII1,35AI4,35AIII4,BI2,BII2,BIII2,CI2,CII2,CIII2,35AI3,35AII3,35AIII3,BI3,BII3,BIII3,02XI1,35AI4,35AIII4,ZI1,YI1,BIII4,YI2,YI3,ZI1,YI1,YI2,YI4,YII4,YIII4,		2.41734	2.21725	2	0.00185884
26019	114.19	921.081	921.083	3	921.087	-3.3753	2760.24	C105H191N20O59S1Ct4	LANMNATIRR	L1dEN5GlcNAc	5	01Y41Y41M(31M)61M(31M21M)61M21M	33	183.98	N2H7F0S0	N,0;	174	Q9NP59	SLC40A1	170	179	4	YI3,ZI3,YI3,YI3,		1.72675	1.39835	2	0.0108634
26019	114.19	921.081	921.083	3	921.087	-3.3753	2760.24	C105H191N20O59S1Ct4	LANMNATIRR	L1dEN5GlcNAc	5	01Y41Y41M(31M21M)61M(31M21M)61M	33	183.98	N2H7F0S0	N,0;	174	Q9NP59	SLC40A1	170	179	4	BI2,YI3,YI3,YI3,		1.72675	1.39835	2	0.0108634
25958	114.31	975.101	975.101	3	975.104	-3.3503	2922.29	C111H201N20O64S1Ct4	LANMNATIRR	L1dEN5GlcNAc	5	01Y41Y41M(31M21M)61M(31M21M)61M21M	37	131.94	N2H8F0S0	N,0;	174	Q9NP59	SLC40A1	170	179	3	45AI3,YI3,YI3,		1.10962	1.64699	2	0.0359638
26019	114.19	921.081	921.083	3	921.087	-3.3753	2760.24	C105H191N20O59S1Ct4	LANMNATIRR	L1dEN5GlcNAc	5	01Y41Y41M(31M21M21M)61M(31M)61M	33	188.73	N2H7F0S0	N,0;	174	Q9NP59	SLC40A1	170	179	4	BI2,BIII3,BI2,BIII3,YI3,YIII3,YI3,YIII3,		1.76917	1.39835	2	0.0134298
25958	114.31	975.101	975.101	3	975.104	-3.3503	2922.29	C111H201N20O64S1Ct4	LANMNATIRR	L1dEN5GlcNAc	5	01Y41Y41M(31M21M21M)61M(31M21M)61M	34	119.62	N2H8F0S0	N,0;	174	Q9NP59	SLC40A1	170	179	0			1.10962	1.64699	2	0.0359638
27648	122.97	1544.96	1545.3	3	1545.3	-3.79552	4631.89	C177H304N29O105S2Ct4	LCEGVGSVNVCVSSSR	L1dEC2CamN9GlcNAcC11Cam	6	01Y41Y41M(31M21Y(31F)41L21F)61M(21Y41L32S)61Y41L32S	39	120.88	N5H6F2S2	N,1;	442	P78386	KRT85	434	449	0		1.41101		1.30951	2	0.001389
28331	124.37	1560.64	1560.64	3	1560.64	0.228627	4677.89	C181H302N29O107S1Ct4	MTSGANSSGSYLPSEIR	M1dEN6GlcNAc	6	01Y41Y41M(31M41Y41L32S)61M(21Y41L32S)61Y41L32S	40	121.39	N5H6F0S3	N,0;	6	A0A1B0GTZ2	CCDC196	1	17	19	02AI2,02AII2,02AIII2,BI1,BII1,BIII1,CI1,CII1,CIII1,35AI4,35AIII4,14AI2,14AII2,14AIII2,BI2,BII2,BIII2,CI2,CII2,CIII2,35AI3,35AII3,35AIII3,BI3,BII3,BIII3,35AI4,35AIII4,BIII4,02XI1,YI1,YI2,02XI3,02XIII3,ZI3,YI3,YI4,YII4,YIII4,YI1,	1.79764	1.52287	0.787487	3	0.0389868
28331	124.37	1560.64	1560.64	3	1560.63	3.22036	4677.88	C178H298N33O106S1Ct4	IVQENGCETHNQTAR	I1dEN5GlcNAcC7Cam	6	01Y41Y41M(31M41Y41L32S)61M(21Y41L32S)61Y41L32S	39	106.93	N5H6F0S3	N,1;	557	Q8N103	TAGAP	553	567	18	02AI2,02AII2,02AIII2,BI1,BII1,BIII1,CI1,CII1,CIII1,35AI4,35AIII4,14AI2,14AII2,14AIII2,BI2,BII2,BIII2,CI2,CII2,CIII2,35AI3,35AII3,35AIII3,BI3,BII3,BIII3,35AI4,35AIII4,BIII4,YI1,YI2,02XI3,02XIII3,ZI3,YI3,YI4,YII4,YIII4,YI1,	1.79764	1.4475	0.787487	3	0.0390316
27648	122.97	1544.96	1544.96	3	1544.96	0.347283	4630.87	C176H301N30O105S2Ct4	LCEGVGSVNVCVSSSR	L1dEC2CamN9GlcNAcC11Cam	6	01Y41Y41M(31M41Y41L32S)61M(21Y41L32S)61Y41L32S	42	152.83	N5H6F0S3	N,1;	442	P78386	KRT85	434	449	0		3.02879	2.88814		2	0.000564574
28010	122.98	1543.63	1544.97	3	1544.97	-3.77735	4630.89	C181H301N28O105S1Ct4	LCNATTQTEELWSR	L1dEC2CamN3GlcNAc	5	01Y41Y41M(31M21Y(31F)41L21F)61M(21Y41L32S)61Y41L32S	37	137.34	N5H6F2S2	N,0;	207	Q9P2Z0	THAP10	205	218	0			2.85071	2.93204	2	0.000197727
27594	121.18	1205.53	1205.21	3	1205.2	9.63771	3612.57	C146H243N24O80	LEFTEKQQAQNGSR	L1dEK6dEN11GlcNAc	5	01Y41Y41M(31M21M21M)61M(31M21M)61M21M	40	247.57	N2H9F0S0	N,0;	243	A8MUP6	GSG1L2	233	246	2	45AI3,04AI4,		1.41215	0.996853	2	0.0284568
27594	121.18	1205.53	1205.21	3	1205.2	9.63771	3612.57	C146H243N24O80	LEFTEKQQAQNGSR	L1dEK6dEN11GlcNAc	5	01Y41Y41M(31M21M21M31G)61M(31M21M)61M	42	240.67	N2H9F0S0	N,0;	243	A8MUP6	GSG1L2	233	246	0			1.41215	0.996853	2	0.0284568
17942	80.14	1280.56	1279.89	3	1279.88	2.63508	3836.64	C149H255N20O88Ct8	LFPNTSDPQK	L1dEN4GlcNAcK10dE	7	01Y41Y41M(31M41Y41L31Y41L32S)61M61Y41L32S	35	93.95	N5H6F0S2	N,2;	225	Q8N387	MUC15	222	231	4	03AI5,03AII5,35AI5,35AII5,BII5,YII4,		1.74851	1.80298	2	0.000235201
28334	124.8	1463.61	1463.61	3	1463.61	3.88666	4386.8	C170H285N28O99S1Ct4	MTSGANSSGSYLPSEIR	M1dEN6GlcNAc	5	01Y41Y41M(31M41Y41L31Y41L32S)61M61Y41L32S	42	167.71	N5H6F0S2	N,0;	6	A0A1B0GTZ2	CCDC196	1	17	4	03AI5,03AII5,35AI5,35AII5,YII4,15XII5,	1.18393	1.42796	1.35672	3	0.000765645
18091	80.71	1157.85	1158.18	3	1158.17	5.37298	3471.5	C135H232N19O78Ct8	LFPNTSDPQK	L1dEN4GlcNAcK10dE	5	01Y41Y41M(31M41Y41L32S)61M61Y41L32S	31	69.05	N4H5F0S2	N,2;	225	Q8N387	MUC15	222	231	4	03AI5,BI4,BII4,35AI5,YI3,YII3,	1.22093		1.11466	2	0.00206367
28369	124.54	1134.25	1133.75	4	1133.74	10.9519	4529.91	C174H298N29O100S1Ct8	LGNATANNTCIVDDSFK	L1dEN3GlcNAcC10CamK17dE	5	01Y41Y41M(31M41Y41L)61M(21Y41L32S)61Y41L32S	31	129.85	N5H6F0S2	N,0;	24	Q99677	LPAR4	22	38	2	01AIII3,CIII3,		0.764959	0.925986	2	0.00894711
28369	124.54	1134.25	1133.75	4	1133.74	10.9519	4529.91	C174H298N29O100S1Ct8	LGNATANNTCIVDDSFK	L1dEN3GlcNAcC10CamK17dE	5	01Y41Y41M(31M41Y41L31Y41L32S)61M61Y41L32S	31	128.42	N5H6F0S2	N,0;	24	Q99677	LPAR4	22	38	4	03AI5,03AII5,35AI5,35AII5,BII5,YII4,		0.764959	0.925986	2	0.00894711
28290	124.2	1608.36	1608.34	3	1608.34	0.504115	4821.01	C185H315N30O108S1Ct8	LGNATANNTCIVDDSFK	L1dEN3GlcNAcC10CamK17dE	5	01Y41Y41M(31M41Y41L32S)61M(21Y41L32S)61Y41L32S	38	144.42	N5H6F0S3	N,0;	24	Q99677	LPAR4	22	38	1	YI6,YII6,YIII6,	1.03578		1.2082	2	0.00585184
28369	124.54	1134.25	1133.75	4	1133.74	10.9519	4529.91	C174H298N29O100S1Ct8	LGNATANNTCIVDDSFK	L1dEN7GlcNAcC10CamK17dE	5	01Y41Y41M(31M41Y41L)61M(21Y41L32S)61Y41L32S	31	129.85	N5H6F0S2	N,0;	28	Q99677	LPAR4	22	38	2	01AIII3,CIII3,		0.846828	0.925986	2	0.00198776
28369	124.54	1134.25	1133.75	4	1133.74	10.9519	4529.91	C174H298N29O100S1Ct8	LGNATANNTCIVDDSFK	L1dEN7GlcNAcC10CamK17dE	5	01Y41Y41M(31M41Y41L31Y41L32S)61M61Y41L32S	31	128.42	N5H6F0S2	N,0;	28	Q99677	LPAR4	22	38	4	03AI5,03AII5,35AI5,35AII5,BII5,YII4,		0.846828	0.925986	2	0.00198776
28290	124.2	1608.36	1608.34	3	1608.34	0.504115	4821.01	C185H315N30O108S1Ct8	LGNATANNTCIVDDSFK	L1dEN7GlcNAcC10CamK17dE	5	01Y41Y41M(31M41Y41L32S)61M(21Y41L32S)61Y41L32S	38	144.42	N5H6F0S3	N,0;	28	Q99677	LPAR4	22	38	1	YI6,YII6,YIII6,	1.03578		1.2082	2	0.00585184
28369	124.54	1134.25	1133.75	4	1133.74	10.9519	4529.91	C174H298N29O100S1Ct8	LGNATANNTCIVDDSFK	L1dEN8GlcNAcC10CamK17dE	5	01Y41Y41M(31M41Y41L)61M(21Y41L32S)61Y41L32S	31	129.85	N5H6F0S2	N,0;	29	Q99677	LPAR4	22	38	2	01AIII3,CIII3,		0.846828	0.925986	2	0.00198776
28369	124.54	1134.25	1133.75	4	1133.74	10.9519	4529.91	C174H298N29O100S1Ct8	LGNATANNTCIVDDSFK	L1dEN8GlcNAcC10CamK17dE	5	01Y41Y41M(31M41Y41L31Y41L32S)61M61Y41L32S	31	128.42	N5H6F0S2	N,0;	29	Q99677	LPAR4	22	38	4	03AI5,03AII5,35AI5,35AII5,BII5,YII4,		0.846828	0.925986	2	0.00198776
28290	124.2	1608.36	1608.34	3	1608.34	0.504115	4821.01	C185H315N30O108S1Ct8	LGNATANNTCIVDDSFK	L1dEN8GlcNAcC10CamK17dE	5	01Y41Y41M(31M41Y41L32S)61M(21Y41L32S)61Y41L32S	38	144.42	N5H6F0S3	N,0;	29	Q99677	LPAR4	22	38	1	YI6,YII6,YIII6,	1.03578		1.2082	2	0.00585184
28334	124.8	1463.61	1463.61	3	1463.61	3.88666	4386.8	C170H285N28O99S1Ct4	MTSGANSSGSYLPSEIR	M1dEN6GlcNAc	5	01Y41Y41M(31M41Y41L32S)61M(21Y41L32S)61Y41L	41	161.27	N5H6F0S2	N,0;	6	A0A1B0GTZ2	CCDC196	1	17	1	35AI4,	1.18393	1.42796	1.35672	3	0.000765645
28369	124.54	1134.25	1133.75	4	1133.74	9.19042	4529.92	C180H298N31O97S1Ct4	LGYNANTSVLSFQAVCR	L1dEN6GlcNAcC16Cam	5	01Y41Y41M(31M41Y41L)61M(21Y41L32S)61Y41L32S	33	134.47	N5H6F0S2	N,1;	557	Q92496	CFHR4	552	568	2	01AIII3,CIII3,		0.998871	0.927147	2	0.0013839
32299	141.01	1378.92	1379.25	3	1379.25	2.57994	4133.73	C162H266N33O86S1Ct4	WSPHHNCTQVATANDTTLR	W1dEC7CamN14GlcNAc	5	01Y41Y41M(31M21M21M)61M(31M21M)61M21M	41	233.64	N2H9F0S0	N,0;	205	Q53HC9	EIPR1	192	210	1	04AI4,	1.46489	0.906717	1.59526	3	0.0167254
32044	141.28	1378.58	1379.25	3	1379.25	-0.960247	4133.73	C162H266N33O86S1Ct4	WSPHHNCTQVATANDTTLR	W1dEC7CamN14GlcNAc	5	01Y41Y41M(31M21M21M31G)61M(31M21M)61M	35	243.61	N2H9F0S0	N,0;	205	Q53HC9	EIPR1	192	210	0		1.46489	0.906717	1.59526	3	0.0167254
28345	124.85	1605.35	1606.35	3	1606.35	0.281028	4815.03	C194H321N30O107S1	LIASNVTETMGINGSAYR	L1dEN13GlcNAc	5	01Y41Y41M(31M41Y41L)61M(21Y(31F)41L32S)61Y(31F)41L32S	41	89.49	N5H6F2S2	N,1;	1072	O15118	NPC1	1060	1077	0		0.917382	0.765048		2	0.00809868
28078	124.85	1511.99	1511.32	3	1511.32	2.08985	4529.93	C186H298N27O98Ct4	LIFEDGLTPDFYLSNR	L1dEN15GlcNAc	5	01Y41Y41M(31M41Y41L31Y41L32S)61M61Y41L32S	33	150.71	N5H6F0S2	N,1;	54	Q9BTP7	FAAP24	40	55	0		0.933085		0.944365	2	3.60921e-05
28078	124.85	1511.99	1511.32	3	1511.32	2.08985	4529.93	C186H298N27O98Ct4	LIFEDGLTPDFYLSNR	L1dEN15GlcNAc	5	01Y41Y41M(31M41Y41L32S)61M(21Y41L32S)61Y41L	33	146.3	N5H6F0S2	N,1;	54	Q9BTP7	FAAP24	40	55	0		0.933085		0.944365	2	3.60921e-05
32299	141.01	1378.92	1379.25	3	1379.25	2.57994	4133.73	C162H266N33O86S1Ct4	WSPHHNCTQVATANDTTLR	W1dEN6GlcNAcC7Cam	6	01Y41Y41M(31M21M21M)61M(31M21M)61M21M	41	233.64	N2H9F0S0	N,1;	197	Q53HC9	EIPR1	192	210	1	04AI4,	1.46489	0.906717	1.59526	3	0.0167254
26759	117.93	1142.85	1143.19	3	1143.19	-3.97771	3426.56	C133H233N28O72Ct4	LLVSNANQTVPDRSDR	L1dEN7GlcNAc	5	01Y41Y41M(31M41Y41L)61M(31M)61M	23	94.48	N3H6F0S0	N,1;	319	Q9NTX7	RNF146	313	328	19	BI1,BII1,BIII1,BI2,BIII2,CIII2,BI2,01AIII3,BIII3,YI1,02XI2,YI2,YI3,YI1,02XI2,YI4,YII4,YIII5,24XI2,ZI2,YI2,BI3,YI3,		2.75092	2.67248	2	0.000209111
36731	158.49	1650.21	1649.96	4	1649.97	-4.93022	6593.84	C267H431N52O134S1Ct4	LNASDRDEGANGAISYSFNSLVAAMVIDHFSIDR	L1dEN2GlcNAc	7	01Y(61F)41Y41M(31M(21Y41L32S)41Y41L32S)(41Y)61M(31M)61M	44	118.32	N5H7F1S2	N,1;	265	Q9UN73	PCDHA6	264	297	0		1.25608	1.6507		2	0.0179355
23752	104.17	1114.47	1114.47	3	1114.48	-9.20622	3340.42	C128H223N20O78Ct4	LNDTQLDSGSPLR	L1dEN2GlcNAc	5	01Y41Y41M(31M21M21M)61M(31M21M)61M21M	35	150.2	N2H9F0S0	N,2;	397	O94779	CNTN5	396	408	3	45AI3,04AI4,45AI4,		1.04424	1.33752	2	0.0148263
23752	104.17	1114.47	1114.47	3	1114.48	-9.20622	3340.42	C128H223N20O78Ct4	LNDTQLDSGSPLR	L1dEN2GlcNAc	5	01Y41Y41M(31M21M21M31G)61M(31M21M)61M	34	150.2	N2H9F0S0	N,2;	397	O94779	CNTN5	396	408	0			1.04424	1.33752	2	0.0148263
23752	104.17	1114.47	1114.47	3	1114.48	-9.20622	3340.42	C128H223N20O78Ct4	LNDTQLDSGSPLR	L1dEN2GlcNAc	5	01Y41Y41M(31M21M21M31G31G)61M(31M)61M	32	142.25	N2H9F0S0	N,2;	397	O94779	CNTN5	396	408	0			1.04424	1.33752	2	0.0148263
27461	122.15	1243.23	1243.23	3	1243.23	0.893679	3726.67	C148H253N26O80Ct4	LNLSENYTLSISNAR	L1dEN2GlcNAc	18	01Y(61F)41Y41M(31M41Y41L31Y)61M61Y41L	26	133.79	N5H5F1S0	N,0;	91	Q13740	ALCAM	90	104	0		1.75685		2.60494	2	0.0357882
27461	122.15	1243.23	1243.23	3	1243.23	0.893679	3726.67	C148H253N26O80Ct4	LNLSENYTLSISNAR	L1dEN2GlcNAc	18	01Y(61F)41Y41M(31M41Y41L31Y41L)61M61Y	28	133.79	N5H5F1S0	N,0;	91	Q13740	ALCAM	90	104	0		1.75685		2.60494	2	0.0357882
27461	122.15	1243.23	1243.23	3	1243.23	0.893679	3726.67	C148H253N26O80Ct4	LNLSENYTLSISNAR	L1dEN6GlcNAc	18	01Y(61F)41Y41M(31M41Y41L31Y)61M61Y41L	26	133.79	N5H5F1S0	N,0;	95	Q13740	ALCAM	90	104	0		1.75685		2.60494	2	0.0357882
27461	122.15	1243.23	1243.23	3	1243.23	0.893679	3726.67	C148H253N26O80Ct4	LNLSENYTLSISNAR	L1dEN6GlcNAc	18	01Y(61F)41Y41M(31M41Y41L31Y41L)61M61Y	28	133.79	N5H5F1S0	N,0;	95	Q13740	ALCAM	90	104	0		1.75685		2.60494	2	0.0357882
28727	126	1360.25	1360.92	3	1360.89	16.748	4078.66	C157H265N22O98Ct4	LQNETSYSR	L1dEN3GlcNAc	5	01Y41Y41M(31M(21Y41L31Y41L)41Y41L31Y)61M(21Y41L)61Y41L	28	104.17	N8H8F0S0	N,2;	59	Q5T6F0	DCAF12	57	65	0		1.87704		1.79832	2	0.000458484
17740	79.09	1377.6	1377.26	3	1377.26	-3.73047	4127.76	C163H276N23O95Ct4	LQTINLSFNR	L1dEN5GlcNAc	6	01Y41Y41M(31M21Y(31F)41L21F)61M(21Y41L32S)61Y41L32S	33	79.24	N5H6F2S2	N,1;	501	Q9H9A6	LRRC40	497	506	1	25AIII3,	1.19232		1.32261	2	0.00267339
17626	79.5	1377.92	1377.26	3	1377.26	-3.90774	4127.76	C163H276N23O95Ct4	LQTINLSFNR	L1dEN5GlcNAc	6	01Y41Y41M(31M21Y(31F)41L31Y(31F)41L32S)61M61Y41L32S	36	84.27	N5H6F2S2	N,1;	501	Q9H9A6	LRRC40	497	506	2	YII4,YII4,	1.19232		1.30872	2	0.00215905
17900	79.95	1279.55	1279.55	3	1279.55	-1.18288	3835.64	C151H256N23O87Ct4	LQTINLSFNR	L1dEN5GlcNAc	6	01Y41Y41M(31M41Y41L)61M(21Y41L32S)61Y41L32S	35	96.1	N5H6F0S2	N,1;	501	Q9H9A6	LRRC40	497	506	1	CIII3,		1.42274	1.22052	2	0.00580245
32044	141.28	1378.58	1379.25	3	1379.25	-0.960247	4133.73	C162H266N33O86S1Ct4	WSPHHNCTQVATANDTTLR	W1dEN6GlcNAcC7Cam	6	01Y41Y41M(31M21M21M31G)61M(31M21M)61M	35	243.61	N2H9F0S0	N,1;	197	Q53HC9	EIPR1	192	210	0		1.46489	0.906717	1.59526	3	0.0167254
28281	124.57	949.406	949.075	3	949.073	2.11484	2844.2	C113H187N16O64Ct4	NGSLFAFR	N1GlcNAc@dE	9	01Y41Y41M(31M41Y41L32S)61M(31M)61M	35	96.27	N3H6F0S1	N,0;	169	P04004	VTN	169	176	15	02AIII2,BIII1,CIII1,13AIII2,24AIII2,35AIII4,25AIII2,15AIII4,BIII2,CIII2,35AIII3,BIII3,35AIII4,BIII4,YIII5,YIII6,	1.51724	1.23496	1.12672	3	0.00330106
17740	79.09	1377.6	1376.92	3	1376.92	0.209429	4126.74	C162H273N24O95Ct4	LQTINLSFNR	L1dEN5GlcNAc	6	01Y41Y41M(31M41Y41L32S)61M(21Y41L32S)61Y41L32S	41	110.91	N5H6F0S3	N,1;	501	Q9H9A6	LRRC40	497	506	0			2.28794	2.17914	2	0.000592747
27794	123.58	1447.93	1448.27	3	1448.27	1.98122	4340.77	C168H279N28O100Ct4	YLNQTIQDDASTGER	Y1dEN3GlcNAc	6	01Y41Y41M(31M41Y41L31Y41L32S)61M61Y41L32S	50	197.48	N5H6F0S2	N,1;	623	Q9Y6X6	MYO16	621	635	6	03AI5,03AII5,35AI5,35AII5,BII5,03XII4,14XII4,YII4,14XII5,	1.24881	1.28057	1.32524	3	2.43203e-05
28144	125.14	1463.61	1463.61	3	1463.6	6.57769	4386.78	C167H281N32O98S1Ct4	IVQENGCETHNQTAR	I1dEN5GlcNAcC7Cam	5	01Y41Y41M(31M41Y41L32S)61M(21Y41L32S)61Y41L	33	135.09	N5H6F0S2	N,1;	557	Q8N103	TAGAP	553	567	0		1.18393	1.42796	1.2399	3	0.000883731
25780	114.6	1381.12	1381.12	2	1381.12	-3.24665	2760.24	C108H187N20O59Ct4	LRNVSWATGR	L1dEN3GlcNAc	5	01Y41Y41M(31M21M21M)61M(31M)61M	33	162.5	N2H7F0S0	N,0;	151	P08571	CD14	149	158	4	BI2,BIII3,ZI3,ZIII3,YI3,YIII3,25XI4,25XII4,	1.68265		1.85044	2	0.00224785
28094	124.92	1609.03	1608.35	3	1608.36	-6.41007	4821.06	C190H319N30O104S1Ct8	LSFPSTANKSMTFDHR	L1dEN8GlcNAcK9dE	5	01Y41Y41M(31M21Y(31F)41L21F)61M(21Y41L32S)61Y41L32S	33	127.96	N5H6F2S2	N,1;	126	A8MPY1	GBRR3	119	134	1	YIII4,	1.09442		1.16889	2	0.00108086
28094	124.92	1609.03	1608.35	3	1608.36	-6.41007	4821.06	C190H319N30O104S1Ct8	LSFPSTANKSMTFDHR	L1dEN8GlcNAcK9dE	5	01Y41Y41M(31M21Y(31F)41L31Y(31F)41L32S)61M61Y41L32S	39	121.46	N5H6F2S2	N,1;	126	A8MPY1	GBRR3	119	134	1	YII4,	1.09442		1.16889	2	0.00108086
17626	79.5	1377.92	1377.26	3	1377.25	1.41515	4127.74	C154H272N25O97Ct8	LSNNNKTAER	L1dEN5GlcNAcK6dE	5	01Y41Y41M(31M41Y41L32S)61M(21Y41L32S)61Y41L32S	35	105.3	N5H6F0S3	N,1;	334	Q96JN8	NEURL4	330	339	17	02AI2,02AII2,02AIII2,BI1,BII1,BIII1,CI1,CII1,CIII1,35AI4,35AIII4,BI2,BII2,BIII2,CI2,CII2,CIII2,35AI3,35AII3,35AIII3,BI3,BII3,BIII3,35AI4,35AIII4,YI1,BIII4,YI2,YI3,ZI1,YI1,YI2,YI4,YII4,YIII4,	1.39155		1.1677	2	0.00756365
36878	158.37	1645.69	1646.21	4	1646.21	0.000185084	6578.8	C263H434N53O129S4Ct4	MAETCVPVLRCNTAAPMWLNGTHPSSDEGIVSR	M1dEC5CamC11CamN20GlcNAc	7	01Y41Y41M(31M21Y(31F)41L21F)61M(21Y41L32S)61Y41L32S	31	130.97	N5H6F2S2	N,1;	232	P07911	UMOD	213	245	1	25AIII3,	1.19914		1.15786	2	0.000306563
36791	158.72	1572.66	1573.18	4	1573.18	0.422706	6286.69	C251H414N53O121S4Ct4	MAETCVPVLRCNTAAPMWLNGTHPSSDEGIVSR	M1dEC5CamC11CamN20GlcNAc	7	01Y41Y41M(31M41Y41L31Y41L32S)61M61Y41L32S	43	224.4	N5H6F0S2	N,1;	232	P07911	UMOD	213	245	0			2.43509	2.54365	2	0.00047516
36791	158.72	1572.66	1573.18	4	1573.18	0.422706	6286.69	C251H414N53O121S4Ct4	MAETCVPVLRCNTAAPMWLNGTHPSSDEGIVSR	M1dEC5CamC11CamN20GlcNAc	7	01Y41Y41M(31M41Y41L32S)61M(21Y41L32S)61Y41L	40	207.75	N5H6F0S2	N,1;	232	P07911	UMOD	213	245	1	35XI3,		2.43509	2.54365	2	0.00047516
36188	156.19	1371.62	1371.62	3	1371.62	1.26517	4110.83	C169H277N28O85Ct4	TNASGLEVPLFHLFAR	T1dEN2GlcNAc	5	01Y41Y41M(31M(21Y41L)41Y41L)61M61Y41L32S	43	205.06	N5H6F0S1	N,0;	26	Q99678	GPR20	25	40	0		1.52048	1.1297	1.15741	3	0.00437163
36188	156.19	1371.62	1371.62	3	1371.62	1.26517	4110.83	C169H277N28O85Ct4	TNASGLEVPLFHLFAR	T1dEN2GlcNAc	5	01Y41Y41M(31M41Y41L)61M(21Y41L32S)61Y41L	40	194.13	N5H6F0S1	N,0;	26	Q99678	GPR20	25	40	0		1.52048	1.1297	1.15741	3	0.00437163
28577	126.98	1308.58	1308.91	3	1308.92	-3.44297	3922.73	C158H261N32O77S1Ct4	MHIFQNGSLVIHDVAPEDSGR	M1dEN6GlcNAc	20	01Y41Y41M(31M21M21M)61M(31M)61M	33	243.08	N2H7F0S0	N,3;	646	Q13308	PTK7	641	661	4	BI2,BIII3,CI2,CIII3,YI3,YIII3,YI3,YIII3,	1.04878		1.16344	2	0.00267561
32562	141.54	1379.94	1379.25	3	1379.25	1.37665	4133.74	C163H266N31O89Ct4	THYSNIEANESEEVRQFR	T1dEN9GlcNAc	5	01Y41Y41M(31M21M21M)61M(31M21M)61M21M	40	247.25	N2H9F0S0	N,0;	93	P04632	CAPNS1	85	102	1	04AI4,	1.42469	1.32654	1.05298	3	0.00305925
28620	127.16	1438.28	1438.28	3	1438.28	-1.539	4310.81	C173H273N38O84S1Ct4	MHQAGHYSWPSPAVNSSSEQEPQR	M1dEN15GlcNAc	7	01Y41Y41M(31M21M21M)61M(31M)61M	25	153.41	N2H7F0S0	N,1;	15	A0A1B0GW64	SMIM33	1	24	4	BI2,BIII3,BI2,BIII3,YI3,YIII3,YI3,YIII3,	1.57918	1.08992		2	0.0319972
28847	126.5	1340.9	1341.9	3	1341.9	6.83373	4021.67	C156H262N27O89S1Ct4	MTSGANSSGSYLPSEIR	M1dEN6GlcNAc	5	01Y41Y41M(31M)61M(21Y41L32S)61Y41L32S	32	122.48	N4H5F0S2	N,0;	6	A0A1B0GTZ2	CCDC196	1	17	4	01AIII1,BIII1,ZI3,YI3,	1.23734		1.14989	2	0.00133935
28332	124.79	1560.64	1560.98	3	1560.98	3.00916	4678.91	C182H305N28O107S1Ct4	MTSGANSSGSYLPSEIR	M1dEN6GlcNAc	5	01Y41Y41M(31M21Y(31F)41L31Y(31F)41L32S)61M61Y41L32S	36	96.54	N5H6F2S2	N,0;	6	A0A1B0GTZ2	CCDC196	1	17	1	YII4,		0.891525	0.820388	2	0.00172228
27487	120.69	1097.71	1097.96	4	1097.96	2.71668	4386.8	C170H285N28O99S1Ct4	MTSGANSSGSYLPSEIR	M1dEN6GlcNAc	6	01Y41Y41M(31M41Y41L)61M(21Y41L32S)61Y41L32S	36	80.47	N5H6F0S2	N,0;	6	A0A1B0GTZ2	CCDC196	1	17	0		1.16768		1.60963	2	0.024399
32318	141.09	1379.57	1379.25	3	1379.25	-2.25205	4133.74	C163H266N31O89Ct4	THYSNIEANESEEVRQFR	T1dEN9GlcNAc	5	01Y41Y41M(31M21M21M31G)61M(31M21M)61M	39	247.03	N2H9F0S0	N,0;	93	P04632	CAPNS1	85	102	1	45AI3,	1.42469	1.32654	1.05298	3	0.00305925
17793	79.33	1009.68	1009.68	4	1009.67	4.9149	4033.66	C160H258N27O89Ct4	SEDSHPFSNSTTFVR	S1dEN9GlcNAc	5	01Y41Y41M(31M41Y)61M61Y(31F)41L31Y41L32S	32	172.79	N5H5F1S1	N,0;	477	Q495M3	SLC36A2	469	483	0		1.55979	1.18531	1.03797	3	0.00812003
27351	120.12	1096.71	1097.96	4	1097.95	9.13139	4386.78	C167H281N32O98S1Ct4	IVQENGCETHNQTAR	I1dEC7CamN11GlcNAc	5	01Y41Y41M(31M41Y41L)61M(21Y41L32S)61Y41L32S	32	81.94	N5H6F0S2	N,0;	563	Q8N103	TAGAP	553	567	3	15AIII3,01AIII3,CIII3,	1.10307	0.893556	1.74827	3	0.032902
28847	126.5	1340.9	1341.9	3	1341.9	6.83373	4021.67	C156H262N27O89S1Ct4	MTSGANSSGSYLPSEIR	M1dEN6GlcNAc	5	01Y41Y41M(31M41Y41L32S)61M61Y41L32S	35	132.68	N4H5F0S2	N,0;	6	A0A1B0GTZ2	CCDC196	1	17	3	BI4,BII4,35AI5,YI3,YII3,	1.23734		1.14989	2	0.00133935
28299	125.8	1618.04	1618.03	3	1618.03	4.94498	4850.06	C189H318N33O104S1Ct8	NCKDNLSSWLEHLPR	N1dEC2CamK3dEN5GlcNAc	5	01Y41Y41M(31M41Y41L32S)61M(21Y41L32S)61Y41L32S	37	121.2	N5H6F0S3	N,0;	761	Q92817	EVPL	757	771	0		2.9865	2.41901		2	0.0108423
28816	126.37	1546.64	1546.32	3	1546.3	13.3254	4634.88	C190H293N34O97S1	NDSWFSSLHENQESCGIDYQNK	N1dEC15CamN21GlcNAcK22dE	5	01Y41Y41M(31M21M21M)61M(31M21M)61M21M	29	183.36	N2H9F0S0	N,1;	149	Q32M78	ZNF699	129	150	1	04AI4,		1.40931	1.30446	2	0.0014894
28816	126.37	1546.64	1546.32	3	1546.3	13.3254	4634.88	C190H293N34O97S1	NDSWFSSLHENQESCGIDYQNK	N1dEC15CamN21GlcNAcK22dE	5	01Y41Y41M(31M21M21M31G)61M(31M21M)61M	27	141.43	N2H9F0S0	N,1;	149	Q32M78	ZNF699	129	150	0			1.40931	1.30446	2	0.0014894
27351	120.12	1096.71	1097.96	4	1097.95	9.13139	4386.78	C167H281N32O98S1Ct4	IVQENGCETHNQTAR	I1dEN5GlcNAcC7Cam	7	01Y41Y41M(31M41Y41L)61M(21Y41L32S)61Y41L32S	32	81.94	N5H6F0S2	N,2;	557	Q8N103	TAGAP	553	567	3	15AIII3,01AIII3,CIII3,	1.10307	0.893556	1.74827	3	0.032902
17803	79.38	965.101	964.099	3	964.102	-2.99047	2889.29	C110H198N15O66Ct8	NGLVNASYTK	N1dEN5GlcNAcK10dE	7	01Y41Y41M(31M21M21M)61M(31M21M)61M	34	230.05	N2H8F0S0	N,2;	490	Q2NL67	PARP6	486	495	0		3.57505		3.30319	2	0.00155862
36177	156.14	1173.5	1174.51	4	1174.51	0.23245	4693.03	C191H311N30O101Ct4	TNASGLEVPLFHLFAR	T1dEN2GlcNAc	5	01Y41Y41M(31M41Y41L32S)61M(21Y41L32S)61Y41L32S	54	164.75	N5H6F0S3	N,1;	26	Q99678	GPR20_	25	40	2	YI5,YII5,YIII5,YI6,YII6,YIII6,	1.18816	1.17733	1.35505	3	0.000467337
17750	79.13	964.101	964.1	3	964.102	-1.5977	2889.29	C110H198N15O66Ct8	NGLVNASYTK	N1dEN5GlcNAcK10dE	5	01Y41Y41M(31M21M21M31G)61M(31M)61M	35	213.26	N2H8F0S0	N,0;	490	Q2NL67	PARP6	486	495	0		3.57505		3.30695	2	0.00151422
32061	141.34	1379.91	1379.25	3	1379.25	0.968682	4133.73	C169H266N27O88Ct4	YHYNGTLLDGTLFDSSYSR	Y1dEN4GlcNAc	25	01Y41Y41M(31M21M21M31G)61M(31M21M)61M	41	360.32	N2H9F0S0	N,5;	286	O95302	FKBP9	283	301	0		1.42469	1.32654	0.959375	3	0.00659788
36182	156.16	1467.98	1468.65	3	1468.64	6.90962	4401.89	C174H290N31O96Ct4	RFETANLDIPPANASR	R1dEN13GlcNAc	5	01Y41Y41M(31M41Y41L31Y41L32S)61M61Y41L32S	36	166.6	N5H6F0S2	N,0;	101	Q9NTZ6	RBM12	89	104	0		1.32706	1.11932	1.20115	3	0.000573739
28620	127.16	1438.28	1438.61	3	1438.62	-6.1005	4311.83	C175H280N37O79S3Ct4	VNYTRWLCYCHVPQSCDSLPR	V1dEN2GlcNAcC8CamC10CamC16Cam	5	01Y41Y41M(31M21M)61M(31M21M)61M	23	130.35	N2H7F0S0	N,1;	291	Q92830	KAT2A	290	310	3	BI2,YI3,YI3,	1.28107	1.00417	1.35104	3	0.00302588
26462	116.6	1206.5	1206.84	3	1206.85	-7.17	3617.52	C140H238N25O79S1Ct4	NPMTNYTTVRR	N1dEN5GlcNAc	6	01Y41Y41M(31M)61M(21Y41L32S)61Y41L32S	25	87.57	N4H5F0S2	N,1;	239	P50226	SULT1A2	235	245	4	01AIII1,BIII1,YI3,YI3,	1.11793	1.21158		2	0.00161229
26462	116.6	1206.5	1206.84	3	1206.85	-7.17	3617.52	C140H238N25O79S1Ct4	NPMTNYTTVRR	N1dEN5GlcNAc	6	01Y41Y41M(31M41Y41L32S)61M61Y41L32S	28	101.08	N4H5F0S2	N,1;	239	P50226	SULT1A2	235	245	3	BI4,BII4,35AI5,YI3,YII3,	1.11793	1.21158		2	0.00161229
37747	162.49	1576.45	1576.94	4	1576.94	-0.125535	6301.73	C256H411N58O116S3Ct4	EPVTLPCGHNFCLACLGALWPHRGASGAGGPGGAAR	E1dEC7CamN10GlcNAcC12CamC15Cam	7	01Y41Y41M(31M41Y41L)61M(21Y41L32S)61Y41L32S	40	179.19	N5H6F0S2	N,2;	27	Q96LD4	TR147	18	53	0		1.39798	0.998979	1.21206	3	0.00395517
32318	141.09	1379.57	1379.25	3	1379.24	4.04849	4133.71	C161H270N29O88S2Ct4	NSDNFMNPVLNCSLEVEAR	N1dEN11GlcNAcC12Cam	5	01Y41Y41M(31M21M21M)61M(31M21M)61M21M	35	211.29	N2H9F0S0	N,0;	295	Q8TDX9	PKD1L1	285	303	1	04AI4,		1.32654	0.959375	2	0.0248417
25805	114.71	1382.63	1381.62	2	1381.63	-6.49592	2761.25	C110H190N17O60Ct4	NSTVNIPLFR	N1GlcNAc@dE	5	01Y41Y41M(31M)61M(31M21M)61M21M	28	132.22	N2H7F0S0	N,0;	999	Q6WRI0	IGSF10	999	1008	4	45AI3,ZI3,YI3,YI3,	1.63412		1.70252	2	0.000419955
26273	116.87	1207.84	1206.84	3	1206.84	1.06552	3617.49	C140H234N23O83Ct4	NTSQEEYLGGVR	N1GlcNAc@dE	6	01Y41Y41M(31M)61M(21Y41L32S)61Y41L32S	36	114.52	N4H5F0S2	N,0;	730	Q6AI14	SLC9A4	730	741	0		1.11793		1.56788	2	0.0269363
26273	116.87	1207.84	1206.84	3	1206.84	1.06552	3617.49	C140H234N23O83Ct4	NTSQEEYLGGVR	N1GlcNAc@dE	6	01Y41Y41M(31M41Y41L32S)61M61Y41L32S	39	124.73	N4H5F0S2	N,0;	730	Q6AI14	SLC9A4	730	741	0		1.11793		1.56788	2	0.0269363
37118	159.3	1576.46	1577.19	4	1577.19	-0.305919	6302.72	C266H406N45O123Ct8	NTTDSLWFNWSPASGDFDFYELILYNPNGTK	N1dEN9GlcNAcK31dE	6	01Y41Y41M(31M41Y41L)61M(21Y41L32S)61Y41L32S	47	192.1	N5H6F0S2	N,0;	1193	P23467	PTPRB	1185	1215	0			2.18599	2.09185	2	0.000483923
28144	125.14	1463.61	1463.95	3	1463.95	-5.28744	4387.84	C172H284N31O97Ct4	NTTPYLPTSEGHRER	N1GlcNAc@dE	5	01Y41Y41M(31M41Y41L31Y41L32S)61M61Y41L32S	44	147.91	N5H6F0S2	N,0;	658	Q9H4M7	PLEKHA4	658	672	6	03AI5,03AII5,35AI5,35AII5,BII5,03XII4,14XII4,YII4,14XII5,	0.597004	0.82043		2	0.0239572
28590	127.03	1493.31	1492.63	3	1492.62	5.52364	4473.84	C181H278N39O87S1Ct4	NVTCQWQQQDHASSQGFFYHSR	N1GlcNAc@dEC4Cam	5	01Y41Y41M(31M21M)61M(31M21M)61M21M	27	164.29	N2H8F0S0	N,0;	298	P40238	TPOR	298	319	2	04AI4,YI3,	0.909715		1.34983	2	0.0359086
28863	126.57	1493.3	1492.63	3	1492.62	4.46046	4473.84	C181H278N39O87S1Ct4	NVTCQWQQQDHASSQGFFYHSR	N1GlcNAc@dEC4Cam	5	01Y41Y41M(31M21M21M)61M(31M21M)61M	27	166.08	N2H8F0S0	N,0;	298	P40238	TPOR	298	319	0		0.909715		0.985086	2	0.00157851
36485	156.67	1564.68	1565.35	3	1565.36	-8.92557	4692.06	C183H316N33O104Ct4	QASLLHTSRSLSSLNR	Q1dEN15GlcNAc	5	01Y(61F)41Y41M(31M41Y(31F)41L31Y41L32S)61M61Y41L32S	32	96.83	N5H6F2S2	N,3;	1252	Q6P0Q8	MAST2	1238	1253	0		1.04793		0.755365	2	0.0253256
28260	124.48	1097.21	1097.96	4	1097.96	-4.65997	4386.83	C170H281N34O96Ct4	RGQDPQANWVNQTSR	R1dEN11GlcNAc	8	01Y41Y41M(31M41Y41L)61M(21Y41L32S)61Y41L32S	37	92.4	N5H6F0S2	N,1;	620	Q9HD43	PTPRH	610	624	0		1.10307	0.893556	1.60963	3	0.0220222
26273	116.87	1207.84	1206.84	3	1206.83	3.80575	3617.48	C142H230N25O80Ct4	QHNNTGYIYSR	Q1dEN3GlcNAc	7	01Y41Y41M(31M)61M(21Y41L32S)61Y41L32S	35	111.47	N4H5F0S2	N,1;	165	Q5TCS8	AK9	163	173	0		1.11793		1.28323	2	0.00470543
26273	116.87	1207.84	1206.84	3	1206.83	3.80575	3617.48	C142H230N25O80Ct4	QHNNTGYIYSR	Q1dEN3GlcNAc	7	01Y41Y41M(31M41Y41L32S)61M61Y41L32S	38	123.68	N4H5F0S2	N,1;	165	Q5TCS8	AK9	163	173	0		1.11793		1.28323	2	0.00470543
25955	114.3	921.083	921.084	3	921.087	-3.24277	2760.24	C105H191N20O59S1Ct4	QTVINICRR	Q1dEN5GlcNAcC7Cam	5	01Y41Y41M(31M)61M(31M21M)61M21M	32	194.38	N2H7F0S0	N,1;	1440	Q86X10	RALGAPB	1436	1444	4	YI3,ZI3,YI3,YI3,		1.60922	1.39835	2	0.0048799
25955	114.3	921.083	921.084	3	921.087	-3.24277	2760.24	C105H191N20O59S1Ct4	QTVINICRR	Q1dEN5GlcNAcC7Cam	5	01Y41Y41M(31M21M)61M(31M21M)61M	31	191.92	N2H7F0S0	N,1;	1440	Q86X10	RALGAPB	1436	1444	4	BI2,YI3,YI3,YI3,		1.60922	1.39835	2	0.0048799
25958	114.31	975.101	975.101	3	975.104	-3.3503	2922.29	C111H201N20O64S1Ct4	QTVINICRR	Q1dEN5GlcNAcC7Cam	5	01Y41Y41M(31M21M)61M(31M21M)61M21M	37	126.86	N2H8F0S0	N,1;	1440	Q86X10	RALGAPB	1436	1444	3	45AI3,YI3,YI3,		1.10962	1.64699	2	0.0359638
26019	114.19	921.081	921.083	3	921.087	-3.3753	2760.24	C105H191N20O59S1Ct4	QTVINICRR	Q1dEN5GlcNAcC7Cam	5	01Y41Y41M(31M21M21M)61M(31M)61M	33	187.08	N2H7F0S0	N,1;	1440	Q86X10	RALGAPB	1436	1444	4	BI2,BIII3,BI2,BIII3,YI3,YIII3,YI3,YIII3,		1.76917	1.39835	2	0.0134298
26022	114.2	975.1	975.101	3	975.104	-3.47548	2922.29	C111H201N20O64S1Ct4	QTVINICRR	Q1dEN5GlcNAcC7Cam	5	01Y41Y41M(31M21M21M)61M(31M21M)61M	36	116.92	N2H8F0S0	N,1;	1440	Q86X10	RALGAPB	1436	1444	0			1.10962	1.64699	2	0.0359638
28364	124.52	1242.5	1243.51	4	1243.51	-3.40764	4969.03	C194H319N34O110S1Ct4	RCQANNWTGQLSYR	R1dEC2CamN6GlcNAc	5	01Y(61F)41Y41M(31M(21Y41L31Y41L)41Y41L31Y41L)61M61Y41L32S	48	85.11	N7H8F1S1	N,1;	37	D6RIA3	C4orf54	32	45	0			1.41183	1.59097	2	0.00354001
28336	124.81	1242.76	1243.51	4	1243.51	-3.21131	4969.03	C194H319N34O110S1Ct4	RCQANNWTGQLSYR	R1dEC2CamN6GlcNAc	7	01Y41Y41M(31M(21Y(31F)41L31Y41L)41Y41L31Y41L)61M61Y41L32S	47	84.64	N7H8F1S1	N,1;	37	D6RIA3	C4orf54	32	45	0			1.41183	0.978905	2	0.0312621
27829	123.74	1560.32	1560.64	3	1560.65	-5.78308	4677.93	C183H302N33O102S1Ct4	RCQANNWTGQLSYR	R1dEC2CamN6GlcNAc	7	01Y41Y41M(31M41Y(31F)41L)61M(21Y41L31Y41L)61Y41L31Y41L	24	73.93	N7H8F1S0	N,1;	37	D6RIA3	C4orf54	32	45	0		1.45052		1.50929	2	0.000394032
27829	123.74	1560.32	1560.64	3	1560.65	-5.78308	4677.93	C183H302N33O102S1Ct4	RCQANNWTGQLSYR	R1dEC2CamN6GlcNAc	7	01Y41Y41M(31M41Y41L)61M(21Y(31F)41L31Y41L)61Y41L31Y41L	24	73.93	N7H8F1S0	N,1;	37	D6RIA3	C4orf54	32	45	0		1.45052		1.50929	2	0.000394032
27829	123.74	1560.32	1560.64	3	1560.65	-5.78308	4677.93	C183H302N33O102S1Ct4	RCQANNWTGQLSYR	R1dEC2CamN6GlcNAc	7	01Y41Y41M(31M41Y41L31Y41L)61M(21Y41L31Y41L)61Y(31F)41L	24	75.68	N7H8F1S0	N,1;	37	D6RIA3	C4orf54	32	45	0		1.45052		1.3533	2	0.00120006
27794	123.58	1447.93	1448.27	3	1448.27	1.98122	4340.77	C168H279N28O100Ct4	YLNQTIQDDASTGER	Y1dEN3GlcNAc	6	01Y41Y41M(31M41Y41L32S)61M(21Y41L32S)61Y41L	47	185.86	N5H6F0S2	N,1;	623	Q9Y6X6	MYO16	621	635	1	35AI4,	1.24881	1.28057	1.06483	3	0.000823576
36182	156.16	1467.98	1468.65	3	1468.64	6.90962	4401.89	C174H290N31O96Ct4	RFETANLDIPPANASR	R1dEN13GlcNAc	5	01Y41Y41M(31M41Y41L32S)61M(21Y41L32S)61Y41L	35	150.26	N5H6F0S2	N,0;	101	Q9NTZ6	RBM12	89	104	0		1.32706	1.11932		2	0.00713396
28847	126.5	1340.9	1341.9	3	1341.91	-0.734659	4021.7	C156H258N33O86Ct4	RGQDPQANWVNQTSR	R1dEN11GlcNAc	5	01Y41Y41M(31M)61M(21Y41L32S)61Y41L32S	32	112.05	N4H5F0S2	N,0;	620	Q9HD43	PTPRH	610	624	4	01AIII1,BIII1,ZI3,YI3,	1.23734		1.14989	2	0.00133935
26956	119.92	1560.64	1560.98	3	1560.99	-5.4424	4678.94	C182H301N34O104Ct4	RGQDPQANWVNQTSR	R1dEN11GlcNAc	5	01Y41Y41M(31M21Y(31F)41L31Y(31F)41L32S)61M61Y41L32S	33	101.5	N5H6F2S2	N,2;	620	Q9HD43	PTPRH	610	624	1	YII4,	0.789456		1.02668	2	0.0166366
28205	124.23	1463.61	1463.61	3	1463.6	4.82621	4386.78	C167H281N32O98S1Ct4	IVQENGCETHNQTAR	I1dEC7CamN11GlcNAc	5	01Y41Y41M(31M41Y41L31Y41L32S)61M61Y41L32S	41	132.37	N5H6F0S2	N,0;	563	Q8N103	TAGAP	553	567	3	35AI5,35AII5,YII4,15XII5,	1.61882	1.11759	0.806322	3	0.0306314
28205	124.23	1463.61	1463.61	3	1463.6	4.82621	4386.78	C167H281N32O98S1Ct4	IVQENGCETHNQTAR	I1dEC7CamN11GlcNAc	5	01Y41Y41M(31M41Y41L32S)61M(21Y41L32S)61Y41L	40	121.94	N5H6F0S2	N,0;	563	Q8N103	TAGAP	553	567	0		1.61882	1.11759	0.806322	3	0.0306314
28144	125.14	1463.61	1463.61	3	1463.6	6.57769	4386.78	C167H281N32O98S1Ct4	IVQENGCETHNQTAR	I1dEN5GlcNAcC7Cam	5	01Y41Y41M(31M41Y41L31Y41L32S)61M61Y41L32S	37	145.74	N5H6F0S2	N,1;	557	Q8N103	TAGAP	553	567	0		1.18393	1.11759	1.2399	3	0.000126739
26956	119.92	1560.64	1560.64	3	1560.65	-2.20199	4677.92	C181H298N35O104Ct4	RGQDPQANWVNQTSR	R1dEN11GlcNAc	5	01Y41Y41M(31M41Y41L32S)61M(21Y41L32S)61Y41L32S	38	131.33	N5H6F0S3	N,2;	620	Q9HD43	PTPRH	610	624	0		1.57798		0.999389	2	0.0468799
28847	126.5	1340.9	1341.9	3	1341.91	-0.734659	4021.7	C156H258N33O86Ct4	RGQDPQANWVNQTSR	R1dEN11GlcNAc	5	01Y41Y41M(31M41Y41L32S)61M61Y41L32S	35	124.24	N4H5F0S2	N,0;	620	Q9HD43	PTPRH	610	624	3	BI4,BII4,35AI5,YI3,YII3,	1.23734		1.14989	2	0.00133935
36057	156.94	1566.68	1566.01	3	1566.02	-1.7179	4694.03	C180H314N31O103S1Ct8	LGVIEDHSNRTCLAK	L1dEN9GlcNAcC12CamK15dE	5	01Y41Y41M(31M41Y41L32S)61M(21Y41L32S)61Y41L32S	48	207.42	N5H6F0S3	N,1;	159	Q58FF3	HSP90B2P	151	165	22	02AI2,02AII2,02AIII2,BI1,BII1,BIII1,CI1,CII1,CIII1,35AI4,35AIII4,15AI2,15AII2,15AIII2,BI2,BII2,BIII2,CI2,CII2,CIII2,35AI3,35AII3,35AIII3,BI3,BII3,BIII3,35AI4,35AIII4,BIII4,02XI1,ZI1,YI1,ZI2,YI2,YI4,YII4,YIII4,YI5,YII5,YIII5,YI6,YII6,YIII6,YI3,YI4,YII4,YII	0.940132	1.50294	1.06739	3	0.0129796
23033	101.13	1405.92	1405.25	3	1405.25	4.68344	4211.72	C165H268N29O94Ct4	RHSDAVFTDNYTR	R1dEN10GlcNAc	6	01Y41Y41M(31M41Y41L32S)61M(21Y41L32S)61Y41L	31	127.75	N5H6F0S2	N,1;	133	P01282	VIP	124	136	0			0.93026	0.775173	2	0.00816828
22798	100.53	1502.95	1502.28	3	1502.28	0.755238	4502.82	C176H285N30O102Ct4	RHSDAVFTDNYTR	R1dEN10GlcNAc	6	01Y41Y41M(31M41Y41L32S)61M(21Y41L32S)61Y41L32S	39	125.64	N5H6F0S3	N,1;	133	P01282	VIP	124	136	20	02AI2,02AII2,02AIII2,BI1,BII1,BIII1,CI1,CII1,CIII1,35AI4,35AIII4,BI2,BII2,BIII2,CI2,CII2,CIII2,35AI3,35AII3,35AIII3,BI3,BII3,BIII3,35AI4,35AIII4,BIII4,02XI1,ZI1,YI1,ZI2,YI2,25XI3,25XIII3,YI3,YI1,YI4,YII4,YIII4,YI2,	0.860154	0.912262		2	0.000863229
28069	123.23	1125.48	1125.24	4	1125.23	7.25471	4495.9	C176H296N31O98S1Ct4	RLCNATTQTEELWSR	R1dEC3CamN4GlcNAc	7	01Y41Y41M(31M41Y41L31Y(31F)41L21F)61M61Y41L32S	26	96.04	N5H6F2S1	N,1;	207	Q9P2Z0	THAP10	204	218	0			1.62391	1.55459	2	0.000475308
28868	127.09	1437.61	1438.28	3	1438.28	1.77103	4310.81	C173H273N38O84S1Ct4	MHQAGHYSWPSPAVNSSSEQEPQR	M1dEN15GlcNAc	7	01Y41Y41M(31M21M)61M(31M21M)61M	24	136.01	N2H7F0S0	N,0;	15	A0A1B0GW64	SMIM33	1	24	4	BI2,15AI2,YI3,YI3,	1.57918	1.08992	0.835673	3	0.025462
25930	114.19	1111.83	1111.5	3	1111.49	6.65057	3331.45	C130H224N21O75Ct4	DPLPSVPPTTTNSSR	D1dEN12GlcNAc	5	01Y41Y41M(31M21M21M)61M(31M21M)61M	29	147.05	N2H8F0S0	N,1;	616	Q8N307	MUC20	605	619	0		0.775436	1.65786	0.975873	3	0.0458762
39962	171.64	1405.39	1405.64	4	1405.64	-0.737921	5616.52	C229H376N45O113Ct4	RLDPEENHTAELVIPELPLAHPPNER	R1dEN7GlcNAc	5	01Y41Y41M(31M41Y41L32S)61M(21Y41L32S)61Y41L	43	117.52	N5H6F0S2	N,1;	219	Q9NZQ7	CD274	213	238	0			0.800498	0.969917	2	0.00903357
25930	114.19	1111.83	1111.5	3	1111.49	8.62271	3331.44	C129H224N23O72S1Ct4	GLALNDCHAEIISR	G1dEN5GlcNAcC7Cam	6	01Y41Y41M(31M21M21M)61M(31M21M)61M	27	155.76	N2H8F0S0	N,1;	391	P78563	ADARB1	387	400	0		0.775436	1.65786	0.975873	3	0.0458762
28484	125.02	1609.02	1608.36	3	1608.35	7.00372	4821.03	C197H315N28O106Ct4	LIFEDGLTPDFYLSNR	L1dEN15GlcNAc	6	01Y41Y41M(31M41Y41L32S)61M(21Y41L32S)61Y41L32S	42	142.9	N5H6F0S3	N,3;	54	Q9BTP7	FAAP24	40	55	20	02AI2,02AII2,02AIII2,BI1,BII1,BIII1,CI1,CII1,CIII1,35AI4,35AIII4,15AI2,15AII2,15AIII2,BI2,BII2,BIII2,CI2,CII2,CIII2,35AI3,35AII3,35AIII3,BI3,BII3,BIII3,35AI4,35AIII4,BIII4,02XI1,ZI1,YI1,ZI2,YI2,YI6,YII6,YIII6,YI3,YI4,YII4,YIII4,YI1,	1.36872	1.11658	0.898756	3	0.0076092
28620	127.16	1438.28	1438.61	3	1438.61	-1.7206	4311.81	C173H272N37O87Ct4	HNNDTQHIWESDSNEFSVIADPR	H1dEN3GlcNAc	21	01Y41Y41M(31M21M21M)61M(31M)61M	26	187.6	N2H7F0S0	N,6;	217	P14625	HSP90B1	215	237	4	BI2,BIII3,BI2,BIII3,YI3,YIII3,YI3,YIII3,	1.28107	0.742328	1.35104	3	0.0201194
17740	79.09	1377.6	1377.26	3	1377.25	3.30961	4127.73	C160H272N21O96Ct8	LFPNTSDPQK	L1dEN4GlcNAcK10dE	7	01Y41Y41M(31M41Y41L32S)61M(21Y41L32S)61Y41L32S	40	115.94	N5H6F0S3	N,2;	225	Q8N387	MUC15	222	231	20	02AI2,02AII2,02AIII2,BI2,BII2,BIII2,BI1,BII1,BIII1,CI1,CII1,CIII1,35AI4,35AIII4,BI2,BII2,BIII2,CI2,CII2,CIII2,35AI3,35AII3,35AIII3,BI3,BII3,BIII3,ZI1,35AI4,35AIII4,YI1,BIII4,YI2,YI3,02XI1,ZI1,YI1,YI2,YI4,YII4,YIII4,	1.39155	0.898109	1.07456	3	0.009198
17918	80.03	936.653	936.653	4	936.658	-5.91042	3742.61	C147H249N26O80S1Ct4	SNLTSFGADQVMDLGR	S1dEN2GlcNAc	6	01Y(61F)41Y41M(31M41Y41L31Y)61M61Y41L	23	134.21	N5H5F1S0	N,1;	178	Q8IY34	SLC15A3	177	192	0		1.21877	1.05695	1.01179	3	0.000877162
17918	80.03	936.653	936.653	4	936.658	-5.91042	3742.61	C147H249N26O80S1Ct4	SNLTSFGADQVMDLGR	S1dEN2GlcNAc	6	01Y(61F)41Y41M(31M41Y41L31Y41L)61M61Y	19	123.38	N5H5F1S0	N,1;	178	Q8IY34	SLC15A3	177	192	0		1.21877	1.05695	1.01179	3	0.000877162
22829	100.65	1501.62	1502.28	3	1502.29	-2.22324	4502.84	C173H289N30O104Ct4	SALRENGTNSETFR	S1dEN6GlcNAc	7	01Y41Y41M(31M41Y41L32S)61M(21Y41L32S)61Y41L32S	36	97.59	N5H6F0S3	N,1;	10	Q8IWY8	ZSCAN29	5	18	0			0.932273	0.720169	2	0.0160795
29687	131.6	1170.49	1170.23	4	1170.24	-3.39545	4675.91	C182H304N29O106S1Ct4	SDTGTYIIEAVNVCGR	S1dEN12GlcNAcC14Cam	10	01Y41Y41M(31M41Y41L32S)61M(21Y41L32S)61Y41L32S	46	85.46	N5H6F0S3	N,2;	14694	Q8WZ42	TTN	14683	14698	0		1.47985		1.99612	2	0.0213557
17596	79.36	1009.43	1009.68	4	1009.67	5.88211	4033.66	C160H258N27O89Ct4	SEDSHPFSNSTTFVR	S1dEN9GlcNAc	5	01Y(61F)41Y41M(31M41Y)61M61Y41L31Y41L32S	30	170.95	N5H5F1S1	N,0;	477	Q495M3	SLC36A2	469	483	0		1.55979		1.03797	2	0.0380602
28819	126.87	1438.28	1438.61	3	1438.6	1.05099	4311.79	C176H268N37O85Ct4	AGGSHQEQPPYPSYNSNYWNSTAR	A1dEN20GlcNAc	6	01Y41Y41M(31M21M)61M(31M21M)61M	27	134.86	N2H7F0S0	N,1;	104	O95429	BAG4	85	108	3	BI2,YI3,YI3,	1.28107	1.00417	0.970517	3	0.00336901
18568	83.91	994.435	994.775	3	994.77	4.85667	2981.29	C115H198N21O66Ct4	SFINRPNQSR	S1dEN7GlcNAc	5	01Y41Y41M(31M21M)61M(31M21M)61M21M	23	86.22	N2H8F0S0	N,0;	101	O15165	LDLRAD4	95	104	2	YI3,YI3,	2.48492	2.4027		2	0.000282845
18568	83.91	994.435	994.775	3	994.77	4.85667	2981.29	C115H198N21O66Ct4	SFINRPNQSR	S1dEN7GlcNAc	5	01Y41Y41M(31M21M21M)61M(31M21M)61M	25	88.4	N2H8F0S0	N,0;	101	O15165	LDLRAD4	95	104	0		2.48492	2.4027		2	0.000282845
18568	83.91	994.435	994.775	3	994.77	4.85667	2981.29	C115H198N21O66Ct4	SFINRPNQSR	S1dEN7GlcNAc	5	01Y41Y41M(31M21M21M31G)61M(31M)61M	25	86.22	N2H8F0S0	N,0;	101	O15165	LDLRAD4	95	104	0		2.48492	2.4027		2	0.000282845
39624	171.68	1412.89	1413.14	4	1413.15	-7.77229	5646.56	C229H386N43O114S1Ct4	GLERIADLTPLLSFQATDPVNGTVMTTR	G1dEN21GlcNAc	6	01Y41Y41M(31M41Y41L31Y41L32S)61M61Y41L32S	47	107.34	N5H6F0S2	N,1;	1427	Q6Q759	SPAG17	1407	1434	6	03AI5,03AII5,35AI5,35AII5,BII5,24XII4,YII4,14XII5,	1.0269	1.35333	0.864212	3	0.010076
36182	156.16	1467.98	1468.99	3	1468.97	10.9069	4402.9	C176H293N28O97Ct4	SGPFNVTDVLTEPQLR	S1dEN5GlcNAc	6	01Y41Y41M(31M41Y41L31Y41L32S)61M61Y41L32S	43	134.61	N5H6F0S2	N,0;	113	P11678	EPX	109	124	4	03AI5,03AII5,35AI5,35AII5,14XII5,03XII4,14XII4,	1.25026	0.860385		2	0.0324681
36182	156.16	1467.98	1468.99	3	1468.97	10.9069	4402.9	C176H293N28O97Ct4	SGPFNVTDVLTEPQLR	S1dEN5GlcNAc	6	01Y41Y41M(31M41Y41L32S)61M(21Y41L32S)61Y41L	42	130.32	N5H6F0S2	N,0;	113	P11678	EPX	109	124	0		1.1434	0.860385		2	0.0193708
28635	127.23	1438.61	1438.61	3	1438.61	-2.48428	4311.81	C173H272N37O87Ct4	HNNDTQHIWESDSNEFSVIADPR	H1dEN3GlcNAc	24	01Y41Y41M(31M)61M(31M21M)61M21M	28	216.14	N2H7F0S0	N,7;	217	P14625	HSP90B1	215	237	3	04AI4,YI3,YI3,	0.820264	1.00417	1.35104	3	0.0133248
36707	158.4	1110	1109.5	4	1109.49	9.04212	4432.93	C175H295N32O96Ct4	SGPLPPPPPVSRNGSTSR	S1dEN13GlcNAc	5	01Y41Y41M(31M41Y41L)61M(21Y41L32S)61Y41L32S	36	84.24	N5H6F0S2	N,1;	388	O43516	WIPF1	376	393	1	CIII3,		1.4168	1.89079	2	0.0199241
40801	174.41	1485.92	1485.67	4	1485.66	3.40157	5936.63	C234H400N37O121S2Ct16	SKPTVSSSMEFKYDFNSSMLYSTAK	S1dEK2dEK12dEN16GlcNAcK25dE	5	01Y41Y41M(31M41Y41L32S)61M(21Y41L32S)61Y41L32S	43	99.68	N5H6F0S3	N,1;	3465	P04114	APOB	3450	3474	0			2.28339	1.48203	2	0.04243
31194	136.11	1238.87	1238.86	3	1238.86	-0.309054	3712.56	C143H243N30O76S2Ct4	SLNITDNCVIHCHR	S1dEN3GlcNAcC8CamC12Cam	5	01Y41Y41M(31M41Y41L)61M61Y41L32S	27	81.88	N4H5F0S1	N,1;	231	Q71RG4	TMUB2	229	242	2	CII3,35AI5,		2.40777	1.9714	2	0.00978364
30932	135.51	1457.61	1457.61	3	1457.6	0.536867	4368.79	C168H283N32O94S2Ct4	SLNITDNCVIHCHR	S1dEN3GlcNAcC8CamC12Cam	5	01Y41Y41M(31M41Y41L31Y41L32S)61M61Y41L32S	41	139.14	N5H6F0S2	N,1;	231	Q71RG4	TMUB2	229	242	0			2.2317	2.11273	2	0.000748977
30482	134.87	1166.23	1166.23	4	1166.23	2.56267	4659.89	C179H300N33O102S2Ct4	SLNITDNCVIHCHR	S1dEN3GlcNAcC8CamC12Cam	5	01Y41Y41M(31M41Y41L32S)61M(21Y41L32S)61Y41L32S	36	86.39	N5H6F0S3	N,0;	231	Q71RG4	TMUB2	229	242	0		2.41806		2.3682	2	0.000108503
30807	135	1335.56	1335.9	3	1335.89	2.56207	4003.66	C154H260N31O84S2Ct4	SLNITDNCVIHCHR	S1dEN3GlcNAcC8CamC12Cam	5	01Y41Y41M(31M41Y41L32S)61M61Y41L32S	35	112.94	N4H5F0S2	N,1;	231	Q71RG4	TMUB2	229	242	4	03AI5,BI4,BII4,35AI5,YI3,YII3,	2.49627	2.1318		2	0.00614455
28382	125.01	1141.26	1141.01	4	1141	1.6599	4558.98	C174H309N28O102S1Ct8	SLSNSSTATGTTVIECIK	S1dEN4GlcNAcC16CamK18dE	7	01Y41Y41M(31M41Y41L)61M(21Y41L32S)61Y41L32S	39	88.98	N5H6F0S2	N,3;	965	Q6T4R5	NHS	962	979	0			1.95426	2.52665	2	0.0159285
29171	127.9	1245.54	1244.87	3	1244.87	6.94034	3731.58	C147H248N23O82S1Ct4	SMDELDLNYSIDAVR	S1dEN8GlcNAc	7	01Y41Y41M(31M(21Y41L21F)41Y41L)61M61M	21	74.74	N4H6F1S0	N,0;	120	Q8IUA7	ABCA9	113	127	0		1.53393		1.88002	2	0.0101209
28823	128.05	1336.57	1336.57	3	1336.56	7.07349	4005.66	C157H262N25O89S1Ct4	SMDELDLNYSIDAVR	S1dEN8GlcNAc	5	01Y41Y41M(31M)61M(21Y41L32S)61Y41L32S	35	179.65	N4H5F0S2	N,1;	120	Q8IUA7	ABCA9	113	127	0		1.64655		1.6441	2	5.53764e-07
29127	128.21	1238.2	1239.2	3	1239.19	7.9766	3714.56	C146H245N24O81S1Ct4	SMDELDLNYSIDAVR	S1dEN8GlcNAc	6	01Y41Y41M(31M41Y41L)61M61Y41L32S	30	101.27	N4H5F0S1	N,2;	120	Q8IUA7	ABCA9	113	127	2	CII3,35AI5,		1.8424	1.77612	2	0.000335362
28499	125.08	1553.97	1555.31	3	1555.3	5.98584	4661.89	C182H302N27O107S1Ct4	SMDELDLNYSIDAVR	S1dEN8GlcNAc	5	01Y41Y41M(31M41Y41L32S)61M(21Y41L32S)61Y41L32S	40	75.8	N5H6F0S3	N,1;	120	Q8IUA7	ABCA9	113	127	0		0.934556		1.49894	2	0.0498047
28635	127.23	1438.61	1438.61	3	1438.61	-2.48428	4311.81	C173H272N37O87Ct4	HNNDTQHIWESDSNEFSVIADPR	H1dEN3GlcNAc	24	01Y41Y41M(31M21M)61M(31M21M)61M	27	213.98	N2H7F0S0	N,7;	217	P14625	HSP90B1	215	237	3	BI2,YI3,YI3,	0.820264	1.00417	1.35104	3	0.0133248
20091	91.01	1083.14	1082.8	3	1082.79	3.07768	3245.36	C126H214N19O75Ct4	SNFTLTAAR	S1dEN2GlcNAc	5	01Y41Y41M(31M)61M(21Y41L32S)61Y41L32S	34	95.03	N4H5F0S2	N,0;	242	Q68D85	NCR3LG1	241	249	4	01AIII1,BIII1,YI3,YI3,	1.32773		1.98955	2	0.0375739
28863	126.57	1493.3	1492.63	3	1492.62	2.94969	4473.84	C182H278N37O90Ct4	AGGSHQEQPPYPSYNSNYWNSTAR	A1dEN20GlcNAc	5	01Y41Y41M(31M21M)61M(31M21M)61M21M	28	160.54	N2H8F0S0	N,0;	104	O95429	BAG4	85	108	3	04AI4,YI3,YI3,	1.22179	0.766742	0.985086	3	0.00998896
36057	156.94	1566.68	1566.01	3	1566.01	5.27312	4693.99	C187H310N29O105Ct4	SGPFNVTDVLTEPQLR	S1dEN5GlcNAc	5	01Y41Y41M(31M41Y41L32S)61M(21Y41L32S)61Y41L32S	44	212.72	N5H6F0S3	N,1;	113	P11678	EPX	109	124	18	02AI2,02AII2,02AIII2,BI1,BII1,BIII1,CI1,CII1,CIII1,35AI4,35AIII4,15AI2,15AII2,15AIII2,BI2,BII2,BIII2,CI2,CII2,CIII2,35AI3,35AII3,35AIII3,BI3,BII3,BIII3,35AI4,35AIII4,BIII4,YI2,YI4,YII4,YIII4,YI5,YII5,YIII5,YI6,YII6,YIII6,YI3,YI4,YII4,YIII4,YI1,	0.845053	0.939102	1.1336	3	0.00302426
17795	79.34	1281.52	1281.52	3	1281.52	0.564876	3841.54	C149H242N25O88Ct4	GYYNQSEDGSHTLQR	G1dEN4GlcNAc	19	01Y41Y41M(31M21M21M31G)61M(31M21M)61M21M	38	285.41	N2H10F0S0	N,2;	110	P10321	HLA-C	107	121	0		1.26254	0.583544	1.06019	3	0.0336138
17644	78.64	1082.45	1082.45	4	1082.46	-5.83637	4324.8	C169H283N28O96S1Ct4	SNLTSFGADQVMDLGR	S1dEN2GlcNAc	5	01Y41Y41M(31M41Y31F)61M(21Y41L32S)61Y41L32S	27	122.72	N5H5F1S2	N,0;	178	Q8IY34	SLC15A3	177	192	0			0.577402	0.857574	2	0.0360707
27825	122.19	1448.6	1448.27	3	1448.27	-1.74984	4340.79	C169H283N28O97S1Ct4	SNLTSFGADQVMDLGR	S1dEN2GlcNAc	6	01Y41Y41M(31M41Y41L31Y41L32S)61M61Y41L32S	36	112.46	N5H6F0S2	N,2;	178	Q8IY34	SLC15A3	177	192	4	03AI5,03AII5,35AI5,35AII5,BII5,YII4,	1.19882		1.26593	2	0.000740604
27825	122.19	1448.6	1448.27	3	1448.27	-1.74984	4340.79	C169H283N28O97S1Ct4	SNLTSFGADQVMDLGR	S1dEN2GlcNAc	6	01Y41Y41M(31M41Y41L32S)61M(21Y41L32S)61Y41L	33	93.12	N5H6F0S2	N,2;	178	Q8IY34	SLC15A3	177	192	0		1.19882		1.26593	2	0.000740604
28573	126.96	1463.62	1463.95	3	1463.96	-7.65329	4387.87	C171H292N29O97S1Ct4	SQNGSLGSSVMAPVGPPR	S1dEN3GlcNAc	7	01Y(61F)41Y41M(31M41Y41L31Y41L31L)61M61Y41L32S	26	81.12	N5H7F1S1	N,1;	43	O43166	SI1LI	41	58	0		1.10289		1.43345	2	0.016565
28447	126.41	1463.62	1463.95	3	1463.96	-8.23697	4387.87	C171H292N29O97S1Ct4	SQNGSLGSSVMAPVGPPR	S1dEN3GlcNAc	5	01Y41Y41M(31M(21Y(31F)41L31Y41L32S)41Y41L)61M61M	27	89.78	N5H7F1S1	N,0;	43	O43166	SI1LI	41	58	0		1.36529		1.07485	2	0.0138725
28681	126.27	1360.25	1361.25	3	1361.26	-6.53371	4079.76	C159H272N29O88S1Ct4	SQNGSLGSSVMAPVGPPR	S1dEN3GlcNAc	6	01Y41Y41M(31M(21Y41L)41Y41L)61M61Y41L32S	31	121.99	N5H6F0S1	N,0;	43	O43166	SI1LI	41	58	0		1.63816	1.41554		2	0.00527302
17795	79.34	1281.52	1281.52	3	1281.52	0.564876	3841.54	C149H242N25O88Ct4	GYYNQSEDGSHTLQR	G1dEN4GlcNAc	19	01Y41Y41M(31M21M21M31G31G)61M(31M21M)61M	35	280.58	N2H10F0S0	N,2;	110	P10321	HLA-C	107	121	0		1.26254	0.583544	1.06019	3	0.0336138
28351	126.02	1161.23	1162.48	4	1162.49	-6.82517	4644.94	C182H299N34O102Ct4	NQSFGRGDNPPPAPQR	N1GlcNAc@dE	6	01Y41Y41M(31M41Y)61M(21Y41L31Y41L32S)61Y41L31Y41L	43	90.08	N7H7F0S1	N,0;	950	Q9H2E6	SEMA6A	950	965	0		1.33983	0.824976	0.737282	3	0.0282509
28573	126.96	1463.62	1463.95	3	1463.96	-7.65329	4387.87	C171H292N29O97S1Ct4	SQNGSLGSSVMAPVGPPR	S1dEN3GlcNAc	7	01Y41Y41M(31M21Y(31F)41L31Y41L31L)61M61Y41L32S	24	89.96	N5H7F1S1	N,1;	43	O43166	SI1LI	41	58	1	YII3,	1.10289		1.07485	2	0.000165713
28486	125.03	1093.96	1093.97	4	1093.97	-1.27621	4370.85	C170H289N30O96S1Ct4	SQNGSLGSSVMAPVGPPR	S1dEN3GlcNAc	7	01Y41Y41M(31M41Y41L)61M(21Y41L32S)61Y41L32S	29	72.79	N5H6F0S2	N,1;	43	O43166	SI1LI	41	58	2	01AIII3,CIII3,	1.56058		1.40239	2	0.00283818
28896	126.71	1366.93	1366.92	3	1366.93	-7.86667	4096.77	C160H275N28O89S1Ct4	SQNGSLGSSVMAPVGPPR	S1dEN3GlcNAc	7	01Y41Y41M(31M41Y41L)61M21Y(31F)41L31Y41L31L	18	76.34	N5H7F1S0	N,1;	43	O43166	SI1LI	41	58	1	YI3,	1.05564		1.06948	2	4.24343e-05
29337	128.6	1141.84	1142.17	3	1142.18	-10.7936	3423.53	C134H232N27O70S1Ct4	SQNGSLGSSVMAPVGPPR	S1dEN3GlcNAc	5	01Y41Y41M(31M41Y41L)61M61Y41L	20	90.97	N4H5F0S0	N,1;	43	O43166	SI1LI	41	58	0		0.715519		0.953816	2	0.019775
28408	126.25	1361.58	1361.25	3	1361.26	-5.90599	4079.76	C159H272N29O88S1Ct4	SQNGSLGSSVMAPVGPPR	S1dEN3GlcNAc	6	01Y41Y41M(31M41Y41L)61M61Y41L31Y41L32S	30	154.2	N5H6F0S1	N,0;	43	O43166	SI1LI	41	58	0		1.59909		1.47566	2	0.00160745
28799	126.78	1492.97	1492.63	3	1492.62	4.83069	4473.84	C182H278N37O90Ct4	AGGSHQEQPPYPSYNSNYWNSTAR	A1dEN20GlcNAc	5	01Y41Y41M(31M21M21M)61M(31M21M)61M	29	163.64	N2H8F0S0	N,0;	104	O95429	BAG4	85	108	0		1.22179	0.669505	0.985086	3	0.0188381
28408	126.25	1361.58	1361.25	3	1361.26	-5.90599	4079.76	C159H272N29O88S1Ct4	SQNGSLGSSVMAPVGPPR	S1dEN3GlcNAc	6	01Y41Y41M(31M41Y41L31Y41L)61M61Y41L32S	35	160.55	N5H6F0S1	N,0;	43	O43166	SI1LI	41	58	1	YII4,	1.59909		1.47566	2	0.00160745
28916	127.3	1458.28	1458.28	3	1458.29	-5.82292	4370.85	C170H289N30O96S1Ct4	SQNGSLGSSVMAPVGPPR	S1dEN3GlcNAc	6	01Y41Y41M(31M41Y41L31Y41L32S)61M61Y41L32S	33	144.61	N5H6F0S2	N,1;	43	O43166	SI1LI	41	58	0		1.68225	1.43505		2	0.00622976
28916	127.3	1458.28	1458.28	3	1458.29	-5.82292	4370.85	C170H289N30O96S1Ct4	SQNGSLGSSVMAPVGPPR	S1dEN3GlcNAc	6	01Y41Y41M(31M41Y41L32S)61M(21Y41L32S)61Y41L	31	119.79	N5H6F0S2	N,1;	43	O43166	SI1LI	41	58	0		1.68225	1.43505		2	0.00622976
28418	124.75	1555.64	1555.32	3	1555.32	-4.10009	4661.95	C181H306N31O104S1Ct4	SQNGSLGSSVMAPVGPPR	S1dEN3GlcNAc	6	01Y41Y41M(31M41Y41L32S)61M(21Y41L32S)61Y41L32S	36	88.15	N5H6F0S3	N,2;	43	O43166	SI1LI	41	58	0			1.73859	1.13779	2	0.0409664
36057	156.94	1566.68	1566.01	3	1566.02	-4.97073	4694.04	C184H314N31O100S1Ct8	HNLSLNECFVKVPR	H1dEN2GlcNAcC8CamK11dE	5	01Y41Y41M(31M41Y41L32S)61M(21Y41L32S)61Y41L32S	47	201.02	N5H6F0S3	N,1;	129	Q12948	FOXC1	128	141	21	02AI2,02AII2,02AIII2,BI1,BII1,BIII1,CI1,CII1,CIII1,35AI4,35AIII4,15AI2,15AII2,15AIII2,BI2,BII2,BIII2,CI2,CII2,CIII2,35AI3,35AII3,35AIII3,BI3,BII3,BIII3,35AI4,35AIII4,BIII4,02XI1,ZI1,YI1,YI2,YI4,YII4,YIII4,YI5,YII5,YIII5,YI6,YII6,YIII6,YI3,YI4,YII4,YIII4,Y	0.940132	0.860997	1.06739	3	0.00115201
28401	125.09	1512.01	1511.33	3	1511.31	8.19861	4529.92	C180H298N31O97S1Ct4	LGYNANTSVLSFQAVCR	L1dEN6GlcNAcC16Cam	6	01Y41Y41M(31M41Y41L31Y41L32S)61M61Y41L32S	38	178.68	N5H6F0S2	N,2;	557	Q92496	CFHR4	552	568	0		0.933085	0.924862	0.944365	3	1.05142e-06
28401	125.09	1512.01	1511.33	3	1511.31	8.19861	4529.92	C180H298N31O97S1Ct4	LGYNANTSVLSFQAVCR	L1dEN6GlcNAcC16Cam	6	01Y41Y41M(31M41Y41L32S)61M(21Y41L32S)61Y41L	32	168.23	N5H6F0S2	N,2;	557	Q92496	CFHR4	552	568	0		0.933085	0.924862	0.944365	3	1.05142e-06
36312	156.71	1566.35	1565.68	3	1565.69	-5.38641	4693.05	C182H315N34O104Ct4	SRQSVVTLQGSAVVANR	S1dEN16GlcNAc	5	01Y41Y41M(31M41Y41L32S)61M(21Y41L32S)61Y41L32S	55	225.66	N5H6F0S3	N,1;	614	Q8TE77	SSH3	599	615	2	YI5,YII5,YIII5,YI6,YII6,YIII6,	1.21283	1.91759		2	0.0471303
16925	75.43	1003.16	1002.66	4	1002.66	2.6767	4005.6	C155H254N25O93Ct4	SSFLHHSNR	S1dEN8GlcNAc	6	01Y41Y41M(31M41Y41L32S)61M(21Y41L32S)61Y41L32S	41	124.54	N5H6F0S3	N,0;	60	Q12767	TMEM94	53	61	21	02AI2,02AII2,02AIII2,BI2,BII2,BIII2,BI1,BII1,BIII1,CI1,CII1,CIII1,35AI4,35AIII4,BI2,BII2,BIII2,CI2,CII2,CIII2,35AI3,35AII3,35AIII3,02XI1,BI3,BII3,BIII3,YI1,35AI4,35AIII4,ZI2,YI2,BIII4,02XI1,YI3,ZI1,YI1,YI2,YI4,YII4,YIII4,	1.6292	1.78102		2	0.00197602
22792	100.5	1500.92	1502.28	3	1502.29	-9.52105	4502.86	C175H293N28O104Ct4	STVNGVSWTNETQR	S1dEN10GlcNAc	5	01Y41Y41M(31M41Y41L)61M(21Y(31F)41L31Y41L)61Y41L31Y41L	27	80.43	N7H8F1S0	N,0;	185	Q9Y6Q9	NCOA3	176	189	0		0.845533	0.912262		2	0.00143799
18251	81.46	1124.22	1124.46	4	1124.46	-1.85853	4492.82	C172H291N24O104S1Ct8	SYCTTSNSSITYK	S1dEC3CamN7GlcNAcK13dE	5	01Y41Y41M(31M41Y41L32S)61M(21Y41L32S)61Y41L32S	42	149.94	N5H6F0S3	N,2;	809	Q96JN2	CCDC136	803	815	1	YI6,YII6,YIII6,	1.32873		2.09762	2	0.0468476
18053	80.66	1132.24	1131.98	4	1131.98	-0.131946	4522.88	C173H297N26O103S1Ct8	SYDNITGQSIVGCK	S1dEN4GlcNAcC13CamK14dE	6	01Y41Y41M(31M41Y41L32S)61M(21Y41L32S)61Y41L32S	46	141.68	N5H6F0S3	N,0;	271	Q8N0V4	LGI2	268	281	21	02AI2,02AII2,02AIII2,BI2,BII2,BIII2,BI1,BII1,BIII1,CI1,CII1,CIII1,35AI4,35AIII4,BI2,BII2,BIII2,CI2,CII2,CIII2,35AI3,35AII3,35AIII3,YI1,BI3,BII3,BIII3,YI2,35AI4,35AIII4,BIII4,ZI1,YI1,YI2,YIII3,03XI4,03XIII4,14XII4,14XIII4,YI5,YII5,YIII5,YI6,YII6,YIII6,YI1,		2.28333	1.70024	2	0.0207602
36308	156.69	1468.31	1468.65	3	1468.64	8.42952	4401.91	C178H290N31O93Ct4	TFANGSLAFRVQAFSR	T1dEN4GlcNAc	5	01Y41Y41M(31M41Y41L)61M(21Y41L32S)61Y41L32S	47	173.14	N5H6F0S2	N,0;	187	Q8WWB7	GLMP	184	199	0		1.12586	1.31096		2	0.0057206
36182	156.16	1467.98	1468.65	3	1468.64	3.44245	4401.91	C178H290N31O93Ct4	TFANGSLAFRVQAFSR	T1dEN4GlcNAc	5	01Y41Y41M(31M41Y41L31Y41L32S)61M61Y41L32S	44	197.03	N5H6F0S2	N,0;	187	Q8WWB7	GLMP	184	199	0		1.32706	1.11932		2	0.00713396
36308	156.69	1468.31	1468.65	3	1468.64	8.42952	4401.91	C178H290N31O93Ct4	TFANGSLAFRVQAFSR	T1dEN4GlcNAc	5	01Y41Y41M(31M41Y41L32S)61M(21Y41L32S)61Y41L	48	183.63	N5H6F0S2	N,0;	187	Q8WWB7	GLMP	184	199	0		1.32706	1.31096		2	3.72461e-05
28879	127.14	1254.57	1254.57	3	1254.56	2.0391	3760.67	C149H251N30O78Ct4	TFVEVDENGTQAAAATGAVVSER	T1dEN8GlcNAc	7	01Y41Y41M(31M)61M(31M21M)61M	30	144.1	N2H6F0S0	N,1;	355	Q96P63	SERPINB12	348	370	5	BI2,BI2,15AI2,YI3,YI3,	2.26812	1.46972		2	0.0427214
22692	101.02	1502.96	1502.28	3	1502.28	2.90228	4502.82	C173H289N30O102S1Ct4	FNNSNLCSQSLAAR	F1dEN2GlcNAcC7Cam	6	01Y41Y41M(31M41Y41L32S)61M(21Y41L32S)61Y41L32S	42	120.18	N5H6F0S3	N,1;	345	P30203	CD6	344	357	22	02AI2,02AII2,02AIII2,BI1,BII1,BIII1,CI1,CII1,CIII1,35AI4,35AIII4,15AI2,15AII2,15AIII2,BI2,BII2,BIII2,CI2,CII2,CIII2,35AI3,35AII3,35AIII3,BI3,BII3,BIII3,35AI4,35AIII4,BIII4,02XI1,ZI1,YI1,02XI2,ZI2,YI2,YI3,02XI1,YI1,YI4,YII4,YIII4,YI2,	0.860154	1.16986	0.720169	3	0.0128088
28879	127.14	1254.57	1254.57	3	1254.56	2.0391	3760.67	C149H251N30O78Ct4	TFVEVDENGTQAAAATGAVVSER	T1dEN8GlcNAc	7	01Y41Y41M(31M21M)61M(31M)61M	30	146.32	N2H6F0S0	N,1;	355	Q96P63	SERPINB12	348	370	5	BI2,CI2,BI2,YI3,YI3,	2.26812	1.46972		2	0.0427214
28577	126.98	1308.58	1308.91	3	1308.92	-3.44297	3922.73	C158H261N32O77S1Ct4	MHIFQNGSLVIHDVAPEDSGR	M1dEN6GlcNAc	20	01Y41Y41M(31M)61M(31M21M)61M21M	32	243.08	N2H7F0S0	N,3;	646	Q13308	PTK7	641	661	3	04AI4,YI3,YI3,	1.04878	1.09584	0.579115	3	0.0236742
28191	123.76	1206.77	1206.27	4	1206.27	2.37573	4820.03	C181H316N33O103S2Ct12	THTGERPYACNKCGK	T1dEC10CamN11GlcNAcK12dEC13CamK15dE	5	01Y41Y41M(31M41Y41L32S)61M(21Y41L32S)61Y41L32S	44	107.8	N5H6F0S3	N,1;	622	Q96GC6	ZNF274	612	626	0			0.968463	1.21395	2	0.0124174
28577	126.98	1308.58	1308.91	3	1308.92	-3.44297	3922.73	C158H261N32O77S1Ct4	MHIFQNGSLVIHDVAPEDSGR	M1dEN6GlcNAc	20	01Y41Y41M(31M21M)61M(31M21M)61M	32	251.92	N2H7F0S0	N,3;	646	Q13308	PTK7	641	661	3	BI2,YI3,YI3,	1.04878	1.09584	0.579115	3	0.0236742
28577	126.98	1308.58	1308.91	3	1308.92	-1.29005	3922.73	C155H261N30O83Ct4	TFVEVDENGTQAAAATGAVVSER	T1dEN8GlcNAc	6	01Y41Y41M(31M)61M(31M21M)61M21M	33	169.61	N2H7F0S0	N,0;	355	Q96P63	SERPINB12	348	370	3	04AI4,YI3,YI3,	1.04878	1.09584	0.579115	3	0.0236742
28240	125.55	1413.62	1413.62	3	1413.62	0.136463	4236.84	C168H279N32O90Ct4	TILVDNNTWNNTHISR	T1dEN10GlcNAc	5	01Y41Y41M(31M(21Y41L)41Y41L)61M61Y41L32S	33	131.71	N5H6F0S1	N,2;	548	P46977	STT3A	539	554	0		0.984981		0.632279	2	0.0444168
28240	125.55	1413.62	1413.62	3	1413.62	0.136463	4236.84	C168H279N32O90Ct4	TILVDNNTWNNTHISR	T1dEN10GlcNAc	5	01Y41Y41M(31M41Y41L31Y41L)61M61Y41L32S	35	108.2	N5H6F0S1	N,2;	548	P46977	STT3A	539	554	0		0.984981		0.632279	2	0.0444168
28473	125.4	1389.29	1388.95	3	1388.94	5.74634	4162.8	C165H273N32O88Ct4	TILVDNNTWNNTHISR	T1dEN10GlcNAc	8	01Y41Y41M(31M41Y41L32S)61M61Y41L32S	29	104.82	N4H5F0S2	N,2;	548	P46977	STT3A	539	554	0			1.07013	0.946714	2	0.00372363
27272	121.32	1153.2	1153.53	3	1153.53	0.0579133	3457.57	C131H242N23O72S2Ct8	TKTALSMGLNGTMGPR	T1dEK2dEN10GlcNAc	6	01Y41Y41M(31M21M21M)61M(31M21M)61M	28	161.86	N2H8F0S0	N,0;	614	Q5T6C5	ATXN7L2	605	620	0		1.72162		2.18188	2	0.0136194
27272	121.32	1153.2	1153.53	3	1153.53	0.0579133	3457.57	C131H242N23O72S2Ct8	TKTALSMGLNGTMGPR	T1dEK2dEN10GlcNAc	6	01Y41Y41M(31M21M21M31G)61M(31M)61M	29	172.86	N2H8F0S0	N,0;	614	Q5T6C5	ATXN7L2	605	620	0		1.72162	2.38817		2	0.0253102
18156	81.14	1182.52	1182.53	3	1182.52	8.44433	3544.53	C135H239N24O79S1Ct4	TMQLNLSRSR	T1dEN5GlcNAc	5	01Y41Y41M(31M)61M(21Y41L31Y41L32S)61Y41L	24	86.85	N5H6F0S1	N,1;	2378	Q5T4S7	UBR4	2374	2383	2	YI3,YI3,	1.72407	1.94669		2	0.00365774
28577	126.98	1308.58	1308.91	3	1308.92	-1.29005	3922.73	C155H261N30O83Ct4	TFVEVDENGTQAAAATGAVVSER	T1dEN8GlcNAc	6	01Y41Y41M(31M21M)61M(31M21M)61M	33	178.45	N2H7F0S0	N,0;	355	Q96P63	SERPINB12	348	370	3	BI2,YI3,YI3,	1.04878	1.09584	0.579115	3	0.0236742
39962	171.64	1405.39	1405.64	4	1405.64	-0.737921	5616.52	C229H376N45O113Ct4	RLDPEENHTAELVIPELPLAHPPNER	R1dEN7GlcNAc	5	01Y41Y41M(31M41Y41L)61M(21Y41L32S)61Y41L32S	41	117.52	N5H6F0S2	N,1;	219	Q9NZQ7	CD274	213	238	0		0.944258	0.800498	0.969917	3	0.000919587
36496	156.72	1101.49	1101.74	4	1101.74	0.519583	4401.93	C180H294N29O93Ct4	TNASGLEVPLFHLFAR	T1dEN2GlcNAc	5	01Y41Y41M(31M41Y41L)61M(21Y41L32S)61Y41L32S	39	131.19	N5H6F0S2	N,1;	26	Q99678	GPR20_	25	40	0		1.42319		1.68263	2	0.00690568
39962	171.64	1405.39	1405.64	4	1405.64	-0.737921	5616.52	C229H376N45O113Ct4	RLDPEENHTAELVIPELPLAHPPNER	R1dEN7GlcNAc	5	01Y41Y41M(31M41Y41L31Y41L32S)61M61Y41L32S	49	148.17	N5H6F0S2	N,1;	219	Q9NZQ7	CD274	213	238	0		0.944258	0.800498	0.969917	3	0.000919587
36049	156.91	1468.65	1468.65	3	1468.65	-2.52646	4401.93	C180H294N29O93Ct4	TNASGLEVPLFHLFAR	T1dEN2GlcNAc	5	01Y41Y41M(31M41Y41L32S)61M(21Y41L32S)61Y41L	43	187.35	N5H6F0S2	N,0;	26	Q99678	GPR20_	25	40	0		1.43291	1.11932		2	0.014763
35942	156.46	1468.64	1468.99	3	1468.97	9.49417	4402.9	C176H293N28O97Ct4	SGPFNVTDVLTEPQLR	S1dEN5GlcNAc	5	01Y41Y41M(31M41Y41L)61M(21Y41L32S)61Y41L32S	38	120.43	N5H6F0S2	N,0;	113	P11678	EPX	109	124	1	CIII3,	1.1434	1.00859	0.479905	3	0.043854
37681	162.21	1319.57	1319.98	5	1319.98	-0.0952905	6592.84	C269H436N51O129S3Ct4	TVVPADNSCLFTSVYYVVEGGVLNPACAPEMRR	T1dEN7GlcNAcC9CamC27Cam	7	01Y41Y41M(31M41Y41L32S)61M(21Y41L32S)61Y41L32S	46	87.81	N5H6F0S3	N,1;	158	Q5VVQ6	YOD1	152	184	0		1.53511	1.12925		2	0.0224264
18568	83.91	994.435	994.775	3	994.773	1.53027	2981.3	C113H202N19O69Ct4	VNNTLSSQISR	V1dEN2GlcNAc	7	01Y41Y41M(31M21M21M)61M(31M21M)61M	22	87.99	N2H8F0S0	N,1;	1107	P11047	LAMC1	1106	1116	0		2.48492	2.4027		2	0.000282845
18568	83.91	994.435	994.775	3	994.773	1.53027	2981.3	C113H202N19O69Ct4	VNNTLSSQISR	V1dEN2GlcNAc	7	01Y41Y41M(31M21M21M31G)61M(31M)61M	22	85.83	N2H8F0S0	N,1;	1107	P11047	LAMC1	1106	1116	0		2.48492	2.4027		2	0.000282845
28819	126.87	1438.28	1438.61	3	1438.62	-8.22181	4311.83	C175H280N37O79S3Ct4	VNYTRWLCYCHVPQSCDSLPR	V1dEN2GlcNAcC8CamC10CamC16Cam	5	01Y41Y41M(31M)61M(31M21M)61M21M	26	111.9	N2H7F0S0	N,1;	291	Q92830	KAT2A	290	310	2	04AI4,YI3,		1.00417	1.35104	2	0.0210095
26032	114.25	1111.15	1111.83	3	1111.82	8.32953	3332.44	C128H223N24O72S1Ct4	NLSEQGMSPPRPTR	N1GlcNAc@dE	6	01Y41Y41M(31M21M21M31G)61M(31M)61M	28	110.14	N2H8F0S0	N,0;	322	Q8IWT3	CUL9	322	335	1	23XIII3,	0.781752	0.642781	1.20464	3	0.0276826
36965	160.53	1579.68	1580.95	4	1580.95	-1.90609	6317.76	C251H419N50O126S2Ct8	VRSEGTNSTLTLSPVSFENEHSYLCTVTCGHK	V1dEN7GlcNAcC25CamC29CamK32dE	7	01Y41Y41M(31M21Y(31F)41L31Y41L31L)61M61Y41L32S	45	141.39	N5H7F1S1	N,2;	365	P19320	VCAM1	359	390	1	YII3,	2.39645		2.48306	2	0.000314949
17774	80.19	1031.13	1031.13	3	1031.14	-2.02635	3090.39	C121H209N24O65Ct4	VVNSTTGPGEHLR	V1dEN3GlcNAc	10	01Y41Y41M(31M41Y)61M(21Y41L)61Y	31	184.03	N5H4F0S0	N,1;	1067	P07996	THBS1	1065	1077	0		2.48885	2.96611		2	0.00756791
17774	80.19	1031.13	1031.13	3	1031.14	-2.02635	3090.39	C121H209N24O65Ct4	VVNSTTGPGEHLR	V1dEN3GlcNAc	10	01Y41Y41M(31M41Y41L31Y)61M61Y	33	188.71	N5H4F0S0	N,1;	1067	P07996	THBS1	1065	1077	0		2.48885	2.96611		2	0.00756791
23752	104.17	1114.47	1114.47	3	1114.47	0.0797184	3340.39	C133H215N22O73Ct4	WGHNITEFQQR	W1dEN4GlcNAc	14	01Y41Y41M(31M21M21M)61M(31M21M)61M21M	40	181.98	N2H9F0S0	N,4;	280	Q96HE7	ERO1A	277	287	3	45AI3,04AI4,45AI4,		1.04424	1.33752	2	0.0148263
23607	103.91	1114.47	1114.47	3	1114.47	3.36568	3340.39	C133H215N22O73Ct4	WGHNITEFQQR	W1dEN4GlcNAc	14	01Y41Y41M(31M21M21M31G)61M(31M21M)61M	34	186.11	N2H9F0S0	N,2;	280	Q96HE7	ERO1A	277	287	0			1.04424	1.33752	2	0.0148263
28590	127.03	1493.31	1492.63	3	1492.63	-0.702326	4473.87	C179H282N37O92Ct4	HNNDTQHIWESDSNEFSVIADPR	H1dEN3GlcNAc	27	01Y41Y41M(31M21M21M31G)61M(31M)61M	26	240.06	N2H8F0S0	N,9;	217	P14625	HSP90B1	215	237	0		0.909715	0.669505	0.985086	3	0.00608946
22692	101.02	1502.96	1502.28	3	1502.28	2.90228	4502.82	C173H289N30O102S1Ct4	FNNSNLCSQSLAAR	F1dEN5GlcNAcC7Cam	5	01Y41Y41M(31M41Y41L32S)61M(21Y41L32S)61Y41L32S	42	120.18	N5H6F0S3	N,0;	348	P30203	CD6	344	357	22	02AI2,02AII2,02AIII2,BI1,BII1,BIII1,CI1,CII1,CIII1,35AI4,35AIII4,15AI2,15AII2,15AIII2,BI2,BII2,BIII2,CI2,CII2,CIII2,35AI3,35AII3,35AIII3,BI3,BII3,BIII3,35AI4,35AIII4,BIII4,02XI1,ZI1,YI1,02XI2,ZI2,YI2,YI3,02XI1,YI1,YI4,YII4,YIII4,YI2,	0.860154	0.982026	0.720169	3	0.00314833
32360	141.26	1325.55	1325.24	3	1325.23	2.07343	3971.68	C156H256N33O81S1Ct4	WSPHHNCTQVATANDTTLR	W1dEN6GlcNAcC7Cam	5	01Y41Y41M(31M21M21M)61M(31M21M)61M	33	204.24	N2H8F0S0	N,1;	197	Q53HC9	EIPR1	192	210	0			1.50164	1.30509	2	0.00486799
28773	126.68	1366.57	1366.92	3	1366.91	9.38082	4096.7	C159H267N26O94Ct4	YSSDTTPLLNGSSQDR	Y1dEN10GlcNAc	6	01Y41Y41M(31M(21Y(31F)41L31Y41L)41Y41L)61M61M	30	83.32	N5H7F1S0	N,1;	59	O95249	GOSR1	50	65	0		1.05564	0.541798	0.818324	3	0.0246171
32360	141.26	1325.55	1325.24	3	1325.23	2.07343	3971.68	C156H256N33O81S1Ct4	WSPHHNCTQVATANDTTLR	W1dEN6GlcNAcC7Cam	5	01Y41Y41M(31M21M21M31G)61M(31M)61M	33	202.02	N2H8F0S0	N,1;	197	Q53HC9	EIPR1	192	210	1	12AIII4,		1.50164	1.30509	2	0.00486799
23033	101.13	1405.92	1405.25	3	1405.25	4.68344	4211.72	C165H268N29O94Ct4	RHSDAVFTDNYTR	R1dEN10GlcNAc	6	01Y41Y41M(31M41Y41L31Y41L32S)61M61Y41L32S	35	132.31	N5H6F0S2	N,1;	133	P01282	VIP	124	136	4	03AI5,03AII5,35AI5,35AII5,BII5,YII4,	0.649637	0.93026	0.775173	3	0.00492521
17626	79.5	1377.92	1377.26	3	1377.25	2.19279	4127.74	C161H272N25O95Ct4	YGIRIDNLSR	Y1dEN7GlcNAc	5	01Y41Y41M(31M41Y41L32S)61M(21Y41L32S)61Y41L32S	35	106.6	N5H6F0S3	N,0;	301	Q13393	PLD1	295	304	17	02AI2,02AII2,02AIII2,BI1,BII1,BIII1,CI1,CII1,CIII1,35AI4,35AIII4,BI2,BII2,BIII2,CI2,CII2,CIII2,35AI3,35AII3,35AIII3,BI3,BII3,BIII3,35AI4,35AIII4,YI1,BIII4,YI2,YI3,ZI1,YI1,YI2,YI4,YII4,YIII4,	1.19232		1.30872	2	0.00215905
36853	158.27	1478.66	1478.66	3	1478.66	4.45479	4431.94	C174H296N29O96Ct8	YHSNNLVENNLSLPK	Y1dEN10GlcNAcK15dE	5	01Y41Y41M(31M41Y41L31Y41L32S)61M61Y41L32S	41	229.02	N5H6F0S2	N,0;	717	B5MCY1	TDRD15	708	722	0		2.074		2.71479	2	0.0174382
36853	158.27	1478.66	1478.66	3	1478.66	4.45479	4431.94	C174H296N29O96Ct8	YHSNNLVENNLSLPK	Y1dEN10GlcNAcK15dE	5	01Y41Y41M(31M41Y41L32S)61M(21Y41L32S)61Y41L	42	218.45	N5H6F0S2	N,0;	717	B5MCY1	TDRD15	708	722	0		2.074		2.71479	2	0.0174382
32360	141.26	1325.55	1325.24	3	1325.23	2.14209	3971.68	C163H256N27O83Ct4	YHYNGTLLDGTLFDSSYSR	Y1dEN4GlcNAc	21	01Y41Y41M(31M21M21M)61M(31M21M)61M	34	274.65	N2H8F0S0	N,4;	286	O95302	FKBP9	283	301	0			1.50164	1.30509	2	0.00486799
36454	156.55	1174.52	1174.26	4	1174.27	-7.62562	4692.06	C183H316N33O104Ct4	QASLLHTSRSLSSLNR	Q1dEN15GlcNAc	6	01Y(61F)41Y41M(31M41Y41L31Y41L32S)61M21Y(31F)41L32S	27	92.35	N5H6F2S2	N,2;	1252	Q6P0Q8	MAST2	1238	1253	0		0.843515	0.572648	0.920777	3	0.0106206
32516	141.38	1325.55	1325.23	3	1325.23	1.58942	3971.68	C163H256N27O83Ct4	YHYNGTLLDGTLFDSSYSR	Y1dEN4GlcNAc	21	01Y41Y41M(31M21M21M31G)61M(31M)61M	37	274.52	N2H8F0S0	N,4;	286	O95302	FKBP9	283	301	1	12AIII4,		1.50164	1.30509	2	0.00486799
28538	126.81	1492.63	1492.63	3	1492.63	-1.43837	4473.87	C179H282N37O92Ct4	HNNDTQHIWESDSNEFSVIADPR	H1dEN3GlcNAc	25	01Y41Y41M(31M21M)61M(31M21M)61M21M	30	214.07	N2H8F0S0	N,9;	217	P14625	HSP90B1	215	237	3	04AI4,YI3,YI3,	0.913737	0.766742	0.646371	3	0.00443298
17838	79.65	909.754	910.076	3	910.077	-0.757139	2727.21	C107H184N15O59Ct8	YIHQNYTK	Y1dEN5GlcNAcK8dE	9	01Y41Y41M(31M)61M(31M21M)61M21M	25	103.23	N2H7F0S0	N,1;	538	Q02809	PLOD1	534	541	2	YI3,YI3,	2.46309	2.54763		2	0.000284486
17838	79.65	909.754	910.076	3	910.077	-0.757139	2727.21	C107H184N15O59Ct8	YIHQNYTK	Y1dEN5GlcNAcK8dE	9	01Y41Y41M(31M21M)61M(31M21M)61M	25	105.5	N2H7F0S0	N,1;	538	Q02809	PLOD1	534	541	3	BI2,YI3,YI3,	2.46309	2.54763		2	0.000284486
37420	160.38	1051.63	1051.8	6	1051.8	-0.927614	6302.75	C257H414N57O116S3Ct4	EPVTLPCGHNFCLACLGALWPHRGASGAGGPGGAAR	E1dEC7CamN10GlcNAcC12CamC15Cam	7	01Y41Y41M(31M)61M(21Y(31F)41L31Y(31F)41L32S)61Y41L	29	113.47	N5H6F2S1	N,0;	27	Q96LD4	TR147	18	53	0		0.804665	0.805112	0.691153	3	0.00056482
28063	123.6	1454.61	1453.94	3	1453.94	0.695499	4357.79	C169H282N27O101Ct4	YLNQTIQDDASTGER	Y1dEN3GlcNAc	8	01Y41Y41M(31M(21Y(31F)41L31Y41L32S)41Y41L)61M61M	32	104.06	N5H7F1S1	N,1;	623	Q9Y6X6	MYO16	621	635	0		0.718285	0.898664	0.63913	3	0.0047539
28590	127.03	1493.31	1492.63	3	1492.63	-0.702326	4473.87	C179H282N37O92Ct4	HNNDTQHIWESDSNEFSVIADPR	H1dEN3GlcNAc	27	01Y41Y41M(31M21M21M)61M(31M21M)61M	27	244.41	N2H8F0S0	N,9;	217	P14625	HSP90B1	215	237	0		0.909715	0.669505	0.646371	3	0.00643408
26945	118.36	1092.15	1091.81	3	1091.81	1.14156	3272.41	C128H219N20O74Ct4	ALGFENATQALGR	A1dEN6GlcNAc	16	01Y41Y41M(31M21M21M31G)61M(31M21M)61M	31	137.94	N2H9F0S0	N,4;	69	Q08380	LGALS3BP	64	76	1	35XI3,	0.523866	0.887853	0.720723	3	0.0135705
17838	79.65	909.754	910.076	3	910.084	-8.49488	2727.23	C104H188N15O61Ct8	YILAGGNSSGK	Y1dEN7GlcNAcK11dE	5	01Y41Y41M(31M)61M(31M21M)61M21M	28	103.44	N2H7F0S0	N,2;	612	Q9H967	WDR76	606	616	2	YI3,YI3,	2.46309	2.54763		2	0.000284486
26945	118.36	1092.15	1091.81	3	1091.81	1.14156	3272.41	C128H219N20O74Ct4	ALGFENATQALGR	A1dEN6GlcNAc	16	01Y41Y41M(31M21M21M31G31G)61M(31M)61M	31	141.73	N2H9F0S0	N,4;	69	Q08380	LGALS3BP	64	76	1	02AI2,02AIII3,	0.523866	0.887853	0.720723	3	0.0135705
17838	79.65	909.754	910.076	3	910.084	-8.49488	2727.23	C104H188N15O61Ct8	YILAGGNSSGK	Y1dEN7GlcNAcK11dE	5	01Y41Y41M(31M21M21M)61M(31M)61M	29	112.67	N2H7F0S0	N,2;	612	Q9H967	WDR76	606	616	3	BI2,BIII3,YI3,YIII3,YI3,YIII3,	2.46309	2.54763		2	0.000284486
17803	79.38	965.101	964.099	3	964.102	-2.99047	2889.29	C110H198N15O66Ct8	YILAGGNSSGK	Y1dEN7GlcNAcK11dE	6	01Y41Y41M(31M21M21M)61M(31M21M)61M	34	231.35	N2H8F0S0	N,1;	612	Q9H967	WDR76	606	616	0		3.57505		3.30319	2	0.00155862
28063	123.6	1454.61	1453.94	3	1453.94	0.695499	4357.79	C169H282N27O101Ct4	YLNQTIQDDASTGER	Y1dEN3GlcNAc	8	01Y41Y41M(31M21Y(31F)41L31Y41L31L)61M61Y41L32S	33	123.32	N5H7F1S1	N,1;	623	Q9Y6X6	MYO16	621	635	1	YII3,	0.718285	0.898664	0.384218	3	0.0415792
17750	79.13	964.101	964.1	3	964.102	-1.5977	2889.29	C110H198N15O66Ct8	YILAGGNSSGK	Y1dEN7GlcNAcK11dE	8	01Y41Y41M(31M21M21M31G)61M(31M)61M	35	211.59	N2H8F0S0	N,3;	612	Q9H967	WDR76	606	616	0		3.57505		3.30695	2	0.00151422
26843	118.31	1092.15	1091.81	3	1091.81	2.93045	3272.41	C128H219N20O74Ct4	ALGFENATQALGR	A1dEN6GlcNAc	17	01Y41Y41M(31M21M21M)61M(31M21M)61M21M	36	105.65	N2H9F0S0	N,2;	69	Q08380	LGALS3BP	64	76	4	45AI3,35AI3,04AI4,25XI4,25XII4,	0.523866	0.887853	0.541382	3	0.0237972
22952	101.12	1405.25	1405.25	3	1405.25	0.904416	4211.73	C162H272N29O94S1Ct4	FNNSNLCSQSLAAR	F1dEN2GlcNAcC7Cam	6	01Y41Y41M(31M41Y41L31Y41L32S)61M61Y41L32S	37	150.44	N5H6F0S2	N,0;	345	P30203	CD6	344	357	0		0.446457	0.665093	0.775173	3	0.0150361
23033	101.13	1405.92	1405.25	3	1405.25	3.94478	4211.73	C162H272N29O94S1Ct4	FNNSNLCSQSLAAR	F1dEN2GlcNAcC7Cam	6	01Y41Y41M(31M41Y41L32S)61M(21Y41L32S)61Y41L	32	141.55	N5H6F0S2	N,1;	345	P30203	CD6	344	357	0		0.446457	0.665093	0.775173	3	0.0150361
28266	124.09	1447.94	1448.27	3	1448.27	2.57123	4340.77	C168H279N28O100Ct4	YLNQTIQDDASTGER	Y1dEN3GlcNAc	6	01Y41Y41M(31M41Y41L)61M(21Y41L32S)61Y41L32S	42	104.49	N5H6F0S2	N,1;	623	Q9Y6X6	MYO16	621	635	1	CIII3,	1.45811		0.940101	2	0.0436254
22952	101.12	1405.25	1405.25	3	1405.25	0.904416	4211.73	C162H272N29O94S1Ct4	FNNSNLCSQSLAAR	F1dEN5GlcNAcC7Cam	7	01Y41Y41M(31M41Y41L31Y41L32S)61M61Y41L32S	37	150.44	N5H6F0S2	N,1;	348	P30203	CD6	344	357	0		0.446457	0.665093	0.775173	3	0.0150361
23033	101.13	1405.92	1405.25	3	1405.25	3.94478	4211.73	C162H272N29O94S1Ct4	FNNSNLCSQSLAAR	F1dEN5GlcNAcC7Cam	5	01Y41Y41M(31M41Y41L32S)61M(21Y41L32S)61Y41L	32	141.55	N5H6F0S2	N,0;	348	P30203	CD6	344	357	0		0.446457	0.665093	0.775173	3	0.0150361
22952	101.12	1405.25	1405.25	3	1405.25	-3.36528	4211.74	C162H272N29O96Ct4	SALRENGTNSETFR	S1dEN6GlcNAc	7	01Y41Y41M(31M41Y41L31Y41L32S)61M61Y41L32S	36	138.15	N5H6F0S2	N,1;	10	Q8IWY8	ZSCAN29	5	18	0		0.446457	0.665093	0.775173	3	0.0150361
26945	118.36	1092.15	1091.81	3	1091.81	-2.27844	3272.42	C127H219N22O73Ct4	YNNTPIVRASGR	Y1dEN2GlcNAc	6	01Y41Y41M(31M21M21M31G)61M(31M21M)61M	31	119.89	N2H9F0S0	N,1;	611	O15303	GRM6	610	621	1	35XI3,	0.523866		0.720723	2	0.0241165
26945	118.36	1092.15	1091.81	3	1091.81	-2.27844	3272.42	C127H219N22O73Ct4	YNNTPIVRASGR	Y1dEN2GlcNAc	6	01Y41Y41M(31M21M21M31G31G)61M(31M)61M	31	125.58	N2H9F0S0	N,1;	611	O15303	GRM6	610	621	1	02AI2,02AIII3,	0.523866		0.720723	2	0.0241165
20243	90.74	1082.8	1082.8	3	1082.79	2.8522	3245.36	C126H214N19O75Ct4	YNQSISLR	Y1dEN2GlcNAc	5	01Y41Y41M(31M41Y41L32S)61M61Y41L32S	37	89.93	N4H5F0S2	N,1;	664	Q9UBH6	XPR1	663	670	3	03AI5,BI4,BII4,YI3,YII3,	1.30222		1.583	2	0.0093382
26230	116.67	1206.84	1206.84	3	1206.85	-5.33412	3617.52	C143H234N25O79Ct4	YQPASVRFDNR	Y1dEN10GlcNAc	8	01Y41Y41M(31M41Y41L32S)61M61Y41L32S	33	106.65	N4H5F0S2	N,2;	169	Q8IYX7	SAXO1	160	170	0		1.89834		1.56788	2	0.00896745
28463	126.48	1366.92	1366.92	3	1366.91	6.96961	4096.7	C159H267N26O94Ct4	YSSDTTPLLNGSSQDR	Y1dEN10GlcNAc	6	01Y(61F)41Y41M(31M(21Y41L31Y41L)41Y41L)61M61M	22	80.28	N5H7F1S0	N,1;	59	O95249	GOSR1	50	65	0		0.939988		0.818324	2	0.00475366
23033	101.13	1405.92	1405.25	3	1405.25	-0.32493	4211.74	C162H272N29O96Ct4	SALRENGTNSETFR	S1dEN6GlcNAc	6	01Y41Y41M(31M41Y41L32S)61M(21Y41L32S)61Y41L	32	127.7	N5H6F0S2	N,1;	10	Q8IWY8	ZSCAN29	5	18	0		0.446457	0.665093	0.775173	3	0.0150361
28379	126.14	1361.25	1361.25	3	1361.24	9.97785	4079.69	C158H264N27O93Ct4	YSSDTTPLLNGSSQDR	Y1dEN10GlcNAc	5	01Y41Y41M(31M41Y41L)61M61Y41L31Y41L32S	29	145.31	N5H6F0S1	N,1;	59	O95249	GOSR1	50	65	0		1.30379		1.55764	2	0.00777857
28379	126.14	1361.25	1361.25	3	1361.24	9.97785	4079.69	C158H264N27O93Ct4	YSSDTTPLLNGSSQDR	Y1dEN10GlcNAc	5	01Y41Y41M(31M41Y41L31Y41L)61M61Y41L32S	34	143.19	N5H6F0S1	N,1;	59	O95249	GOSR1	50	65	1	YII4,	1.30379		1.55764	2	0.00777857
28478	125.42	1092.96	1093.97	4	1093.95	11.4615	4370.78	C169H281N28O101Ct4	YSSDTTPLLNGSSQDR	Y1dEN10GlcNAc	7	01Y41Y41M(31M41Y41L31Y41L32S)61M61Y41L32S	37	112.42	N5H6F0S2	N,0;	59	O95249	GOSR1	50	65	3	03AI5,03AII5,35AI5,35AII5,YII4,		1.2748	1.61137	2	0.0133274
28478	125.42	1092.96	1093.97	4	1093.95	11.4615	4370.78	C169H281N28O101Ct4	YSSDTTPLLNGSSQDR	Y1dEN10GlcNAc	7	01Y41Y41M(31M41Y41L32S)61M(21Y41L32S)61Y41L	35	96.76	N5H6F0S2	N,0;	59	O95249	GOSR1	50	65	1	45AI3,		1.2748	1.61137	2	0.0133274
