# Supplementary material for: Comparative glycoproteomics study on the surface of SKOV3 versus IOSE80 cell lines
Source: Front Chem. 2022 Nov 22;10:1010642. doi: 10.3389/fchem.2022.1010642 (PMC9723240; doi:10.3389/fchem.2022.1010642)
Supplement: Supplementary file 9 [file Table8.XLSX]

## Sheet: Down-regulated_325
Spectrum Index	RT(min)	Isom/z	Expm/z	z	Theom/z	IPMD(ppm)	TheoMM(m/z)	MolFormula	p-Seq	p-PTMs	p-MPs	g-Linkage	g-MPs	-log(pscore)	Composition	Gly-bracket	GlycoSite	Accession Number	Gene Name	Start	End	GF score	Structure-diagnostic ions	TR1	TR2	TR3	Count	p-value
36100	157.12	1203.22	1202.88	3	1202.87	2.81884	3605.6	C150H242N27O74	AFNHSAQLAVHEKTHT	A1dEN3GlcNAcK13dE	5	01Y41Y41M(31M21M21M)61M(31M21M)61M	43	223.61	N2H8F0S0	N,0;	502	Q8IW36	ZN695	500	515	0		-1.05228	-1.41221		2	0.0206711
36337	156.81	1202.88	1202.88	3	1202.87	4.44255	3605.6	C150H242N27O74	AFNHSAQLAVHEKTHT	A1dEN3GlcNAcK13dE	5	01Y41Y41M(31M21M21M31G)61M(31M)61M	41	220.44	N2H8F0S0	N,0;	502	Q8IW36	ZN695	500	515	2	12AIII4,25AIII2,	-1.05228	-1.41221		2	0.0206711
26083	114.87	867.735	867.065	3	867.058	7.67791	2598.16	C106H177N18O56	AFNQLSNLTR	A1dEN7GlcNAc	5	01Y41Y41M(31M)61M(31M21M)61M	25	130.7	N2H6F0S0	N,1;	347	Q03924	ZN117	341	350	4	BI2,YI3,ZI3,YI3,		-3.28082	-3.18614	2	0.00021427
28335	124.39	1609.04	1608.69	3	1608.69	1.27286	4822.04	C200H318N29O106	AGAAAASAAAYAAYGYNVSK	A1dEN17GlcNAcK20dE	5	01Y41Y41M(31M21Y(31F)41L31Y(31F)41L32S)61M61Y41L32S	34	88.66	N5H6F2S2	N,1;	1481	Q9ULG1	INO80	1465	1484	1	YII4,	-2.21869		-2.50897	2	0.00374884
28381	124.59	1510	1511.32	3	1511.31	6.60747	4529.92	C188H298N29O98	AGAAAASAAAYAAYGYNVSK	A1dEN17GlcNAcK20dE	6	01Y41Y41M(31M41Y41L)61M(21Y41L32S)61Y41L32S	36	102.69	N5H6F0S2	N,1;	1481	Q9ULG1	INO80	1465	1484	1	CIII3,		-2.38112	-3.54957	2	0.0366928
28381	124.59	1510	1511.32	3	1511.31	6.60747	4529.92	C188H298N29O98	AGAAAASAAAYAAYGYNVSK	A1dEN17GlcNAcK20dE	6	01Y41Y41M(31M41Y41L31Y41L32S)61M61Y41L32S	39	103.42	N5H6F0S2	N,1;	1481	Q9ULG1	INO80	1465	1484	5	35AI5,35AII5,BII5,YII4,45XI3,14XII5,		-2.38112	-3.54957	2	0.0366928
26809	118.15	1419.31	1419.64	3	1419.63	9.01118	4254.86	C179H281N32O86	AGSFFYPGGNVTYQGVAVTRSR	A1dEN10GlcNAc	8	01Y41Y41M(31M21M21M31G)61M(31M21M)61M	24	104.16	N2H9F0S0	N,1;	146	Q6UWV6	ENPP7	137	158	0			-1.78581	-2.09838	2	0.00641363
27313	121.51	1550.29	1550.29	3	1550.31	-7.23423	4646.9	C195H297N28O101	AINGTWVGYEFPGYR	A1dEN3GlcNAc	6	01Y41Y41M(31M41Y41L32S)61M(21Y41L32S)61Y41L32S	40	107.58	N5H6F0S3	N,0;	155	P26998	CRYBB3	153	167	0		-1.68391		-1.79261	2	0.00097626
28538	125.67	1166.74	1166.74	4	1166.73	4.36486	4661.9	C193H302N27O102S1	EMSKEWFLFNDSR	E1dEK4dEN10GlcNAc	5	01Y41Y41M(31M41Y41L32S)61M(21Y41L32S)61Y41L32S	43	105.78	N5H6F0S3	N,0;	917	Q8NB14	UBP38	908	920	0		-6.09062	-5.93769	-6.21763	3	1.11673e-05
29986	131.2	1166.23	1166.99	4	1166.99	-1.48182	4662.94	C180H305N32O104S1Ct4	ASEHPDRNDCVAVLR	A1dEN8GlcNAcC10Cam	7	01Y41Y41M(31M41Y41L)61M(21Y(31F)41L31Y41L)61Y41L31Y41L	39	82.09	N7H8F1S0	N,1;	134	Q7Z713	ANKRD37	127	141	0		-1.02521		-1.19151	2	0.00558143
20257	91.79	984.1	984.43	3	984.424	5.86482	2950.25	C115H193N24O65	ASPEIQDRDANGSR	A1dEN11GlcNAc	5	01Y41Y41M(31M)61M(31M21M)61M	28	139.55	N2H6F0S0	N,1;	527	O43497	CACNA1G	517	530	4	BI2,YI3,ZI3,YI3,	-1.08349	-1.0235		2	0.000809687
20257	91.79	984.1	984.43	3	984.424	5.86482	2950.25	C115H193N24O65	ASPEIQDRDANGSR	A1dEN11GlcNAc	5	01Y41Y41M(31M21M)61M(31M)61M	28	132.8	N2H6F0S0	N,1;	527	O43497	CACNA1G	517	530	4	BI2,01AI2,YI3,YI3,	-1.08349	-1.0235		2	0.000809687
36838	158.88	1499.65	1500.16	4	1500.16	-3.86473	5994.62	C256H398N43O118S1	AVDTTGAGDSFVGALAFYLAYYPNLSLEDMLNR	A1dEN32GlcNAc	7	01Y(61F)41Y41M(31M(21Y41L32S)41Y41L)61M(31M)61M	29	141.82	N4H7F1S1	N,2;	292	Q9H477	RBSK	261	293	0		-0.588237	-0.874941		2	0.0363161
28768	126.18	1166.74	1166.99	4	1166.99	0.394767	4662.92	C185H305N28O109	LLSTAGTPENGSEPESR	L1dEN10GlcNAc	5	01Y41Y41M(31M21Y(31F)41L31Y(31F)41L32S)61M61Y41L32S	37	86.04	N5H6F2S2	N,1;	621	P98161	PKD1	612	628	2	ZII4,YII4,	-3.10756	-2.98449	-3.07469	3	8.27576e-06
36838	158.88	1499.65	1500.16	4	1500.16	-3.86473	5994.62	C256H398N43O118S1	AVDTTGAGDSFVGALAFYLAYYPNLSLEDMLNR	A1dEN32GlcNAc	7	01Y(61F)41Y41M(31M41Y41L31Y41L32S)61M(31M)61M	31	153.75	N4H7F1S1	N,2;	292	Q9H477	RBSK	261	293	0		-0.588237	-0.874941		2	0.0363161
36916	158.52	1573.67	1573.45	4	1573.44	3.95325	6287.73	C267H417N44O126S1	AVDTTGAGDSFVGALAFYLAYYPNLSLEDMLNR	A1dEN32GlcNAc	7	01Y41Y41M(31M41Y41L31Y41L31L)61M61Y41L31Y41L31L	30	103.96	N6H9F0S0	N,2;	292	Q9H477	RBSK	261	293	2	BI6,BII6,YI3,YII3,	-2.07656		-2.4135	2	0.00558433
19975	90.47	1129.48	1129.47	3	1129.48	-5.56846	3385.41	C133H226N19O81	DGNGTTSGIGSSVEK	D1dEN3GlcNAcK15dE	7	01Y41Y41M(31M21M21M)61M(31M21M)61M21M	33	144.61	N2H9F0S0	N,3;	1072	Q99250	SCN2A	1070	1084	2	45AI3,04AI4,	-1.38127	-1.26011		2	0.00209717
19975	90.47	1129.48	1129.47	3	1129.48	-5.56846	3385.41	C133H226N19O81	DGNGTTSGIGSSVEK	D1dEN3GlcNAcK15dE	7	01Y41Y41M(31M21M21M31G)61M(31M21M)61M	31	128.29	N2H9F0S0	N,3;	1072	Q99250	SCN2A	1070	1084	0		-1.38127	-1.26011		2	0.00209717
20150	90.44	1129.8	1129.47	3	1129.48	-6.75731	3385.41	C133H226N19O81	DGNGTTSGIGSSVEK	D1dEN3GlcNAcK15dE	6	01Y41Y41M(31M21M21M31G31G)61M(31M)61M	27	119.35	N2H9F0S0	N,2;	1072	Q99250	SCN2A	1070	1084	0			-1.26011	-1.42252	2	0.0036451
16925	75.43	1003.16	1002.66	4	1002.66	4.81203	4005.6	C156H258N23O97	DGVQLAESNR	D1dEN9GlcNAc	5	01Y41Y41M(31M41Y41L32S)61M(21Y41L32S)61Y41L32S	41	119.99	N5H6F0S3	N,0;	77	P11362	FGFR1	69	78	21	02AI2,02AII2,02AIII2,BI2,BII2,BIII2,BI1,BII1,BIII1,CI1,CII1,CIII1,35AI4,35AIII4,BI2,BII2,BIII2,CI2,CII2,CIII2,35AI3,35AII3,35AIII3,02XI1,BI3,BII3,BIII3,YI1,35AI4,35AIII4,ZI2,YI2,BIII4,02XI1,YI3,ZI1,YI1,YI2,YI4,YII4,YIII4,	-3.15479	-2.97327		2	0.000876306
27740	122.21	1162.98	1163.48	4	1163.48	0.306289	4648.88	C186H299N30O104S1	NCSFQPERYSVSTR	N1GlcNAc@dEC2Cam	5	01Y41Y41M(31M21Y(31F)41L31Y(31F)41L32S)61M61Y41L32S	47	94.78	N5H6F2S2	N,0;	844	O15031	PLXNB2	844	857	3	ZII4,YII4,14XII5,	-3.10284	-3.20288	-2.78959	3	0.000325182
28593	125.9	1106.44	1107.19	4	1107.19	6.4475	4423.72	C171H284N21O112	DQQNTSR	D1dEN4GlcNAc	6	01Y41Y41M(31M21Y(31F)41L31Y(31F)41L32S)61M21Y(31F)41L31Y(31F)41L32S	37	95.96	N6H7F4S2	N,1;	563	O43318	MAP3K7	560	566	0			-1.43948	-1.89473	2	0.0181374
16358	72.67	1326.87	1326.53	3	1326.53	1.23932	3975.57	C155H256N23O94S1	NPDGNLCIR	N1dEN5GlcNAcC7Cam	6	01Y41Y41M(31M41Y41L32S)61M(21Y41L32S)61Y41L32S	48	199.67	N5H6F0S3	N,1;	122	P40394	ADH7	118	126	1	YI5,YII5,YIII5,	-2.84798	-2.64357	-2.95684	3	0.000163453
27767	122.33	1448.93	1448.27	3	1448.26	7.80032	4340.76	C172H275N32O97	GPHHLDNSSPGPGSEAR	G1dEN7GlcNAc	5	01Y41Y41M(31M41Y41L31Y41L32S)61M61Y41L32S	37	147.93	N5H6F0S2	N,0;	389	Q8WWM7	ATXN2L	383	399	0		-2.8835	-2.58258	-2.6617	3	0.00017316
20410	91.52	984.094	984.096	3	984.096	0.198529	2949.27	C123H198N19O61S1	DTELFIFNSCLR	D1dEN8GlcNAcC10Cam	5	01Y41Y41M(31M)61M(31M21M)61M	28	169.9	N2H6F0S0	N,1;	1103	Q13023	AKAP6	1096	1107	4	BI2,YI3,ZI3,YI3,		-1.42265	-1.6865	2	0.00712519
20432	91.75	984.094	984.095	3	984.096	-0.607752	2949.27	C123H198N19O61S1	DTELFIFNSCLR	D1dEN8GlcNAcC10Cam	5	01Y41Y41M(31M21M)61M(31M)61M	28	170.48	N2H6F0S0	N,2;	1103	Q13023	AKAP6	1096	1107	4	BI2,YI3,ZI3,YI3,		-1.42265	-1.6865	2	0.00712519
24071	105.89	1171.86	1171.52	3	1171.51	7.26881	3511.51	C144H232N25O75	DTGLNYTHLHVETPR	D1dEN5GlcNAc	5	01Y41Y41M(31M21M21M)61M(31M21M)61M	24	92.4	N2H8F0S0	N,0;	140	Q9P2W7	B3GAT1	136	150	0			-0.769233	-1.08263	2	0.0274653
24090	105.61	1171.53	1171.51	3	1171.51	3.83023	3511.51	C144H232N25O75	DTGLNYTHLHVETPR	D1dEN5GlcNAc	5	01Y41Y41M(31M21M21M31G)61M(31M)61M	29	100.29	N2H8F0S0	N,0;	140	Q9P2W7	B3GAT1	136	150	3	12AIII4,25AIII2,02AIII2,		-0.769233	-1.08263	2	0.0274653
16925	75.43	1003.16	1002.66	4	1002.66	4.81203	4005.6	C156H258N23O97	EELNQSVNR	E1dEN4GlcNAc	5	01Y41Y41M(31M41Y41L32S)61M(21Y41L32S)61Y41L32S	41	120.08	N5H6F0S3	N,0;	397	O75665	OFD1	394	402	21	02AI2,02AII2,02AIII2,BI2,BII2,BIII2,BI1,BII1,BIII1,CI1,CII1,CIII1,35AI4,35AIII4,BI2,BII2,BIII2,CI2,CII2,CIII2,35AI3,35AII3,35AIII3,02XI1,BI3,BII3,BIII3,YI1,35AI4,35AIII4,ZI2,YI2,BIII4,02XI1,YI3,ZI1,YI1,YI2,YI4,YII4,YIII4,	-3.15479	-2.97327		2	0.000876306
27767	122.33	1448.93	1448.27	3	1448.26	7.80032	4340.76	C172H275N32O97	GPHHLDNSSPGPGSEAR	G1dEN7GlcNAc	5	01Y41Y41M(31M41Y41L32S)61M(21Y41L32S)61Y41L	39	139.55	N5H6F0S2	N,0;	389	Q8WWM7	ATXN2L	383	399	0		-2.8835	-2.58258	-2.6617	3	0.00017316
27648	122.97	1544.96	1545.3	3	1545.29	4.57569	4631.85	C183H292N33O105	GPHHLDNSSPGPGSEAR	G1dEN7GlcNAc	5	01Y41Y41M(31M41Y41L32S)61M(21Y41L32S)61Y41L32S	42	142.71	N5H6F0S3	N,0;	389	Q8WWM7	ATXN2L	383	399	0		-2.73698	-2.7179	-2.66559	3	2.32346e-06
27929	122.64	1544.96	1545.3	3	1545.31	-9.66878	4631.92	C191H300N29O102	WLSTHDPNITWSTR	W1dEN8GlcNAc	5	01Y41Y41M(31M21Y(31F)41L21F)61M(21Y41L32S)61Y41L32S	41	125.36	N5H6F2S2	N,0;	455	Q86TG7	PEG10	448	461	2	25AIII3,CIII3,	-2.73698	-2.50094	-2.82811	3	0.000224391
28439	126.39	1105.69	1107.19	4	1107.2	-3.75424	4423.75	C172H288N21O111	ENNNISR	E1dEN4GlcNAc	6	01Y(61F)41Y41M(31M41Y41L31Y(31F)41L21F)61M(21Y41L31Y41L)61Y41L31Y41L	27	101.43	N8H9F3S0	N,0;	647	Q8N957	ANKFN1	644	650	0		-1.82709	-1.47572		2	0.011129
19585	87.82	975.422	975.09	3	975.089	1.39987	2922.25	C116H189N26O61	EQHVFGRGGNSSGR	E1dEN10GlcNAc	5	01Y41Y41M(31M)61M(31M21M)61M	22	129.56	N2H6F0S0	N,0;	412	Q5U651	RASIP1	403	416	3	BI2,YI3,YI3,		-2.63372	-3.22867	2	0.010143
28823	128.05	1336.57	1336.9	3	1336.89	8.05355	4006.66	C157H261N30O88S1	ERDGEQSPNVSLMQR	E1dEN9GlcNAc	6	01Y41Y41M(31M)61M(21Y41L32S)61Y41L32S	31	98.15	N4H5F0S2	N,1;	338	Q58WW2	DCAF6	330	344	3	01AIII1,BIII1,YI3,	-3.35774	-3.32615		2	2.23379e-05
28831	126.44	1093.96	1094.21	4	1094.2	8.00318	4371.79	C171H284N31O98S1	ERDGEQSPNVSLMQR	E1dEN9GlcNAc	5	01Y41Y41M(31M41Y41L)61M(21Y41L32S)61Y41L32S	30	100.14	N5H6F0S2	N,1;	338	Q58WW2	DCAF6	330	344	1	CIII3,		-3.31031	-3.18212	2	0.000389564
28425	126.32	1093.21	1094.21	4	1094.2	8.2263	4371.79	C171H284N31O98S1	ERDGEQSPNVSLMQR	E1dEN9GlcNAc	5	01Y41Y41M(31M41Y41L31Y41L32S)61M61Y41L32S	40	119.91	N5H6F0S2	N,1;	338	Q58WW2	DCAF6	330	344	6	03AI5,03AII5,03AI5,03AII5,35AI5,35AII5,BII5,03XII4,14XII4,YII4,	-3.12615		-3.18212	2	7.87232e-05
29021	127.75	1336.57	1336.91	3	1336.89	8.78402	4006.66	C157H261N30O88S1	ERDGEQSPNVSLMQR	E1dEN9GlcNAc	5	01Y41Y41M(31M41Y41L32S)61M61Y41L32S	34	125.96	N4H5F0S2	N,1;	338	Q58WW2	DCAF6	330	344	3	BI4,BII4,35AI5,YI3,YII3,	-3.35774	-3.32615		2	2.23379e-05
27774	123.51	1544.96	1545.3	3	1545.31	-9.23379	4631.92	C183H304N31O104S1	SATIQMNNATHLQER	S1dEN8GlcNAc	5	01Y41Y41M(31M21Y(31F)41L21F)61M(21Y41L32S)61Y41L32S	38	154.93	N5H6F2S2	N,1;	393	P18507	GABRG2	386	400	0		-2.46592	-2.7179	-2.82811	3	0.000303865
27825	122.19	1448.6	1447.93	3	1447.93	3.55167	4339.76	C169H280N33O94S2	ESGAHCPLCRGNVTR	E1dEC6CamC9CamN12GlcNAc	5	01Y41Y41M(31M41Y41L31Y41L32S)61M61Y41L32S	35	136.2	N5H6F0S2	N,0;	60	Q8WVD3	RNF138	49	63	0			-2.27205	-1.91528	2	0.00718122
27746	122.23	1446.93	1447.93	3	1447.93	4.56335	4339.76	C169H280N33O94S2	ESGAHCPLCRGNVTR	E1dEC6CamC9CamN12GlcNAc	5	01Y41Y41M(31M41Y41L32S)61M(21Y41L32S)61Y41L	41	121.49	N5H6F0S2	N,0;	60	Q8WVD3	RNF138	49	63	0			-2.27205	-2.12837	2	0.00106447
28708	126.39	1361.92	1361.25	3	1361.24	4.23504	4079.71	C167H268N25O91	LQEELNTTDLYSYR	L1dEN6GlcNAc	6	01Y41Y41M(31M41Y41L)61M61Y41L31Y41L32S	31	165.63	N5H6F0S1	N,0;	127	Q6YHU6	THADA	122	135	0		-2.50945	-2.76799	-2.53825	3	0.000146031
28708	126.39	1361.92	1361.25	3	1361.24	4.23504	4079.71	C167H268N25O91	LQEELNTTDLYSYR	L1dEN6GlcNAc	6	01Y41Y41M(31M41Y41L31Y41L)61M61Y41L32S	33	167.75	N5H6F0S1	N,0;	127	Q6YHU6	THADA	122	135	1	YII4,	-2.50945	-2.76799	-2.53825	3	0.000146031
27660	121.87	1243.57	1243.57	3	1243.56	3.81671	3726.66	C156H249N30O74	FLQLHNWLDNRSR	F1dEN10GlcNAc	5	01Y41Y41M(31M41Y41L31Y)61M61Y(31F)41L	28	102.98	N5H5F1S0	N,1;	3845	P98161	PKD1	3836	3848	0			-1.30396	-0.945262	2	0.0245014
31205	136.65	1335.56	1335.9	3	1335.88	10.1101	4003.63	C158H252N33O87	FQGNANDPDQNGNTTQSPPSR	F1dEN13GlcNAc	7	01Y41Y41M(31M21M)61M(31M21M)61M21M	26	94.67	N2H8F0S0	N,2;	464	Q8WZ74	CTTBP2	452	472	0			-0.818672	-0.970326	2	0.00710947
31205	136.65	1335.56	1335.9	3	1335.88	10.1101	4003.63	C158H252N33O87	FQGNANDPDQNGNTTQSPPSR	F1dEN13GlcNAc	7	01Y41Y41M(31M21M21M)61M(31M21M)61M	26	92.7	N2H8F0S0	N,2;	464	Q8WZ74	CTTBP2	452	472	0			-0.818672	-0.970326	2	0.00710947
19924	89.38	1047.11	1046.11	3	1046.11	-1.68938	3135.31	C128H208N17O72	SFNQSSYLIR	S1dEN3GlcNAc	5	01Y41Y41M(31M21M21M)61M(31M21M)61M21M	29	108.69	N2H9F0S0	N,1;	161	Q6NX45	ZN774	159	168	1	04AI4,	-2.71914	-2.68518	-2.34216	3	0.000474827
19924	89.38	1047.11	1046.11	3	1046.11	-1.68938	3135.31	C128H208N17O72	SFNQSSYLIR	S1dEN3GlcNAc	5	01Y41Y41M(31M21M21M31G)61M(31M21M)61M	30	110.78	N2H9F0S0	N,1;	161	Q6NX45	ZN774	159	168	0		-2.71914	-2.68518	-2.34216	3	0.000474827
30807	135	1335.56	1335.9	3	1335.89	6.95242	4003.64	C157H252N35O86	GHWRSNVSANNNSGSR	G1dEN6GlcNAc	5	01Y41Y41M(31M41Y41L32S)61M61Y41L32S	33	117.13	N4H5F0S2	N,1;	681	Q6ZMQ8	AATK	676	691	4	03AI5,BI4,BII4,35AI5,YI3,YII3,	-2.69474	-1.89519	-2.75588	3	0.00639364
28244	124.41	1326.22	1326.22	3	1326.22	6.3278	3974.63	C155H257N32O84S2	ESGAHCPLCRGNVTR	E1dEC6CamC9CamN12GlcNAc	5	01Y41Y41M(31M)61M(21Y41L32S)61Y41L32S	35	179.5	N4H5F0S2	N,1;	60	Q8WVD3	RNF138	49	63	0		-2.25832	-2.40765	-2.34854	3	3.0324e-05
28244	124.41	1326.22	1326.22	3	1326.22	6.3278	3974.63	C155H257N32O84S2	ESGAHCPLCRGNVTR	E1dEC6CamC9CamN12GlcNAc	5	01Y41Y41M(31M41Y41L32S)61M61Y41L32S	40	207.61	N4H5F0S2	N,1;	60	Q8WVD3	RNF138	49	63	0		-2.25832	-2.40765	-2.34854	3	3.0324e-05
28190	123.76	1595.97	1597	3	1597.02	-12.083	4787.05	C192H321N32O105S1	GHTLVLNCTATTPLNTR	G1dEN7GlcNAcC8Cam	6	01Y41Y41M(31M21Y(31F)41L31Y(31F)41L32S)61M61Y41L32S	38	106.28	N5H6F2S2	N,0;	251	P17948	VEGFR1	245	261	1	YII4,	-0.549027		-0.758964	2	0.0248068
28086	123.31	1596.68	1597.01	3	1597.02	-9.33129	4787.05	C192H321N32O105S1	GHTLVLNCTATTPLNTR	G1dEN7GlcNAcC8Cam	5	01Y41Y41M(31M41Y41L)61M(21Y(31F)41L32S)61Y(31F)41L32S	41	100.73	N5H6F2S2	N,0;	251	P17948	VEGFR1	245	261	0		-0.708904		-0.891104	2	0.0127205
28790	126.26	1361.25	1360.92	3	1360.91	6.35332	4078.7	C161H261N34O88	GHWRSNVSANNNSGSR	G1dEN11GlcNAc	5	01Y(61F)41Y41M(31M41Y41L31Y41L)61M61Y(31F)41L	17	90.9	N5H6F2S0	N,0;	686	Q6ZMQ8	AATK	676	691	0		-1.61326		-1.78853	2	0.00264409
31205	136.65	1335.56	1335.9	3	1335.89	7.31793	4003.64	C157H252N35O86	GHWRSNVSANNNSGSR	G1dEN11GlcNAc	7	01Y41Y41M(31M41Y41L32S)61M61Y41L32S	38	102.8	N4H5F0S2	N,0;	686	Q6ZMQ8	AATK	676	691	0		-1.06629	-0.818672		2	0.0168223
30807	135	1335.56	1335.9	3	1335.89	6.95242	4003.64	C157H252N35O86	GHWRSNVSANNNSGSR	G1dEN6GlcNAc	5	01Y41Y41M(31M)61M(21Y41L32S)61Y41L32S	28	96.55	N4H5F0S2	N,1;	681	Q6ZMQ8	AATK	676	691	3	01AIII1,BIII1,YI3,		-1.89519	-2.75588	2	0.0325798
30785	134.91	1457.61	1457.61	3	1457.6	6.16691	4368.77	C171H275N36O96	GHWRSNVSANNNSGSR	G1dEN6GlcNAc	5	01Y41Y41M(31M41Y41L31Y41L32S)61M61Y41L32S	39	136.81	N5H6F0S2	N,1;	681	Q6ZMQ8	AATK	676	691	0		-1.81035	-2.26463		2	0.0122014
30785	134.91	1457.61	1457.61	3	1457.6	6.16691	4368.77	C171H275N36O96	GHWRSNVSANNNSGSR	G1dEN6GlcNAc	5	01Y41Y41M(31M41Y41L32S)61M(21Y41L32S)61Y41L	39	114.97	N5H6F0S2	N,1;	681	Q6ZMQ8	AATK	676	691	0		-1.81035	-2.26463		2	0.0122014
28285	124.17	1325.89	1326.22	3	1326.23	-5.24142	3974.67	C165H257N28O84	WLSTHDPNITWSTR	W1dEN8GlcNAc	5	01Y41Y41M(31M)61M(21Y41L32S)61Y41L32S	36	169.64	N4H5F0S2	N,1;	455	Q86TG7	PEG10	448	461	0		-2.25832	-2.40765	-2.34854	3	3.0324e-05
20432	91.75	984.094	984.095	3	984.09	5.50856	2949.25	C115H194N25O62S1	GLNSTHIGEDRCR	G1dEN3GlcNAcC12Cam	6	01Y41Y41M(31M)61M(31M21M)61M	28	186.49	N2H6F0S0	N,1;	313	Q6P1Q0	LETMD1	311	323	4	BI2,YI3,ZI3,YI3,		-1.42265	-1.6865	2	0.00712519
20432	91.75	984.094	984.095	3	984.09	5.50856	2949.25	C115H194N25O62S1	GLNSTHIGEDRCR	G1dEN3GlcNAcC12Cam	6	01Y41Y41M(31M21M)61M(31M)61M	28	188.8	N2H6F0S0	N,1;	313	Q6P1Q0	LETMD1	311	323	4	BI2,YI3,ZI3,YI3,		-1.42265	-1.6865	2	0.00712519
28285	124.17	1325.89	1326.22	3	1326.23	-5.24142	3974.67	C165H257N28O84	HIATDFETGLGPWNR	H1dEN14GlcNAc	5	01Y41Y41M(31M)61M(21Y41L32S)61Y41L32S	36	167.63	N4H5F0S2	N,1;	281	Q6UXC1	MAMDC4	268	282	0		-2.25832	-2.27415	-2.34854	3	8.4531e-06
26016	114.57	918.115	919.745	3	919.751	-6.85739	2756.23	C110H191N18O62	GNLSNSEVKR	G1dEN2GlcNAcK9dE	5	01Y41Y41M(31M21M)61M(31M21M)61M	31	143.11	N2H7F0S0	N,1;	621	Q03169	TNFAIP2	620	629	2	BI2,YI3,		-1.8517	-1.73933	2	0.000977584
27980	122.86	1454.61	1453.94	3	1453.93	5.6523	4357.77	C173H278N31O98	GPHHLDNSSPGPGSEAR	G1dEN7GlcNAc	6	01Y(61F)41Y41M(31M41Y41L31Y41L32S)(41Y)61M(31M)61M	29	105.49	N5H7F1S1	N,0;	389	Q8WWM7	ATXN2L	383	399	1	35XIII4,		-2.77252	-2.78135	2	2.52593e-06
17836	80.48	1266.85	1266.85	3	1266.85	1.48487	3797.54	C150H242N27O86	GPHHLDNSSPGPGSEAR	G1dEN7GlcNAc	5	01Y41Y41M(31M21M21M31G)61M(31M21M)61M21M	37	236.81	N2H10F0S0	N,1;	389	Q8WWM7	ATXN2L	383	399	0		-1.66168	-1.29931		2	0.0146488
17836	80.48	1266.85	1266.85	3	1266.85	1.48487	3797.54	C150H242N27O86	GPHHLDNSSPGPGSEAR	G1dEN7GlcNAc	5	01Y41Y41M(31M21M21M31G31G)61M(31M21M)61M	35	224.59	N2H10F0S0	N,1;	389	Q8WWM7	ATXN2L	383	399	0		-1.66168	-1.29931		2	0.0146488
27980	122.86	1454.61	1453.94	3	1453.93	5.6523	4357.77	C173H278N31O98	GPHHLDNSSPGPGSEAR	G1dEN7GlcNAc	6	01Y41Y41M(31M21Y(31F)41L31Y41L31L)61M61Y41L32S	33	114.73	N5H7F1S1	N,0;	389	Q8WWM7	ATXN2L	383	399	1	YII3,		-2.77252	-2.78135	2	2.52593e-06
27648	122.97	1544.96	1545.63	3	1545.63	0.432838	4632.87	C184H295N32O105	GPHHLDNSSPGPGSEAR	G1dEN7GlcNAc	5	01Y41Y41M(31M41Y41L)61M(21Y(31F)41L32S)61Y(31F)41L32S	39	95.51	N5H6F2S2	N,0;	389	Q8WWM7	ATXN2L	383	399	0		-3.41449	-3.30607		2	0.000260145
27795	123.58	1086.2	1086.46	4	1086.45	7.937	4340.76	C172H275N32O97	GPHHLDNSSPGPGSEAR	G1dEN7GlcNAc	5	01Y41Y41M(31M41Y41L)61M(21Y41L32S)61Y41L32S	31	97.5	N5H6F0S2	N,0;	389	Q8WWM7	ATXN2L	383	399	1	CIII3,	-2.95608	-2.97958		2	1.56813e-05
28285	124.17	1325.89	1326.22	3	1326.23	-5.24142	3974.67	C165H257N28O84	HIATDFETGLGPWNR	H1dEN14GlcNAc	5	01Y41Y41M(31M41Y41L32S)61M61Y41L32S	39	179.17	N4H5F0S2	N,1;	281	Q6UXC1	MAMDC4	268	282	0		-2.25832	-2.27415	-2.34854	3	8.4531e-06
27662	121.87	1549.29	1550.63	3	1550.63	3.33484	4647.85	C185H296N31O104S1	NCSFQPERYSVSTR	N1GlcNAc@dEC2Cam	6	01Y41Y41M(31M41Y41L32S)61M(21Y41L32S)61Y41L32S	49	117.35	N5H6F0S3	N,0;	844	O15031	PLXNB2	844	857	24	02AI2,02AII2,02AIII2,BI1,BII1,BIII1,CI1,CII1,CIII1,35AI4,35AIII4,14AI2,14AII2,14AIII2,BI2,BII2,BIII2,CI2,CII2,CIII2,35AI3,35AII3,35AIII3,BI3,BII3,BIII3,35AI4,35AIII4,BIII4,02XI1,ZI1,YI1,24XI2,ZI2,YI2,ZI3,YI3,03XI4,03XIII4,14XII4,14XIII4,ZI1,YI1,YI4,YII4,Y	-2.34264	-2.22473	-2.21681	3	2.75821e-05
28244	124.41	1326.22	1326.22	3	1326.23	-4.7812	3974.67	C165H257N28O84	WLSTHDPNITWSTR	W1dEN8GlcNAc	5	01Y41Y41M(31M41Y41L32S)61M61Y41L32S	38	186.81	N4H5F0S2	N,1;	455	Q86TG7	PEG10	448	461	0		-1.97945	-2.40765	-2.34854	3	0.000987007
28664	126.21	1166.74	1166.74	4	1166.73	4.56193	4661.9	C184H302N29O109	LLSTAGTPENGSEPESR	L1dEN10GlcNAc	5	01Y41Y41M(31M41Y41L32S)61M(21Y41L32S)61Y41L32S	36	98.42	N5H6F0S3	N,1;	621	P98161	PKD1	612	628	0		-2.2194	-2.15131	-2.19924	3	3.71828e-06
28214	125.44	1133.5	1133.5	4	1133.49	6.32636	4528.93	C183H299N32O99	GPPPEADLPRSPGNLTER	G1dEN14GlcNAc	6	01Y41Y41M(31M41Y41L31Y41L32S)61M61Y41L32S	40	138.5	N5H6F0S2	N,0;	168	Q9H0F6	SHARPIN	155	172	0		-2.09916	-2.21207		2	0.00068511
28290	124.2	1608.36	1608.03	3	1608.02	5.6486	4820.03	C194H316N33O107	GPPPEADLPRSPGNLTER	G1dEN14GlcNAc	5	01Y41Y41M(31M41Y41L32S)61M(21Y41L32S)61Y41L32S	40	151.92	N5H6F0S3	N,0;	168	Q9H0F6	SHARPIN	155	172	1	YI6,YII6,YIII6,		-1.92836	-2.04087	2	0.000802551
19628	88.85	1120.91	1120.13	3	1120.12	11.9527	3357.33	C128H210N27O77	GRGGSGGGGGGGGGGYNR	G1dEN17GlcNAc	5	01Y41Y41M(31M21M21M)61M(31M21M)61M21M	23	99.46	N2H9F0S0	N,1;	233	P35637	FUS	217	234	2	45AI3,04AI4,	-1.30622	-1.43499		2	0.0021992
27794	123.58	1447.93	1447.93	3	1447.94	-4.61757	4339.8	C171H284N31O96S1	SATIQMNNATHLQER	S1dEN8GlcNAc	7	01Y41Y41M(31M41Y41L31Y41L32S)61M61Y41L32S	43	231.39	N5H6F0S2	N,1;	393	P18507	GABRG2	386	400	0		-2.1306	-2.1635	-2.08018	3	7.03097e-06
19628	88.85	1120.91	1120.13	3	1120.12	11.9527	3357.33	C128H210N27O77	GRGGSGGGGGGGGGGYNR	G1dEN17GlcNAc	5	01Y41Y41M(31M21M21M31G31G)61M(31M)61M	22	99.46	N2H9F0S0	N,1;	233	P35637	FUS	217	234	0		-1.30622	-1.4575		2	0.00298246
28441	124.85	1139.16	1139.16	3	1139.16	2.94175	3414.45	C138H225N26O71S1	HDWIINRCGTEVR	H1dEN6GlcNAcC8Cam	6	01Y41Y41M(31M21M21M)61M(31M21M)61M	26	108.95	N2H8F0S0	N,0;	216	P53701	CCHL	211	223	0			-2.08608	-1.46029	2	0.029755
36454	156.55	1174.52	1174.51	4	1174.51	-0.248048	4693.03	C187H311N36O102	HEARPLAELRNQSVR	H1dEN11GlcNAc	5	01Y41Y41M(31M41Y41L32S)61M(21Y41L32S)61Y41L32S	46	207.47	N5H6F0S3	N,0;	171	P29590	PML	161	175	2	YI5,YII5,YIII5,YI6,YII6,YIII6,	-2.17201		-2.34666	2	0.00149059
27794	123.58	1447.93	1447.93	3	1447.94	-4.61757	4339.8	C171H284N31O96S1	SATIQMNNATHLQER	S1dEN8GlcNAc	7	01Y41Y41M(31M41Y41L32S)61M(21Y41L32S)61Y41L	41	217.39	N5H6F0S2	N,1;	393	P18507	GABRG2	386	400	0		-2.1306	-2.1635	-2.08018	3	7.03097e-06
28453	124.9	1228.86	1228.86	3	1228.86	-4.24474	3683.57	C154H240N27O76	HIATDFETGLGPWNR	H1dEN14GlcNAc	5	01Y41Y41M(31M)61M(21Y41L32S)61Y41L	32	111.33	N4H5F0S1	N,2;	281	Q6UXC1	MAMDC4	268	282	1	BI3,		-1.59541	-1.56181	2	0.000113265
28139	123.54	1447.93	1447.93	3	1447.94	-5.34165	4339.8	C179H280N29O94	HIATDFETGLGPWNR	H1dEN14GlcNAc	6	01Y41Y41M(31M41Y41L31Y41L32S)61M61Y41L32S	44	223.05	N5H6F0S2	N,1;	281	Q6UXC1	MAMDC4	268	282	0		-2.11203	-2.11915	-2.08018	3	8.76247e-07
28118	123.46	1453.27	1453.6	3	1453.61	-8.02601	4356.82	C180H283N28O95	HIATDFETGLGPWNR	H1dEN14GlcNAc	6	01Y41Y41M(31M21Y(31F)41L31Y41L31L)61M61Y41L32S	31	86.61	N5H7F1S1	N,2;	281	Q6UXC1	MAMDC4	268	282	2	YII3,14XII4,	-1.49338		-2.04393	2	0.0233782
28118	123.46	1453.27	1453.6	3	1453.61	-8.02601	4356.82	C180H283N28O95	HIATDFETGLGPWNR	H1dEN14GlcNAc	6	01Y41Y41M(31M41Y(31F)41L31Y41L32S)(41Y)61M(31M)61M	26	82.74	N5H7F1S1	N,2;	281	Q6UXC1	MAMDC4	268	282	0		-1.49338		-2.04393	2	0.0233782
28159	123.63	1350.9	1350.9	3	1350.91	-4.7664	4048.71	C168H263N28O86	HIATDFETGLGPWNR	H1dEN14GlcNAc	5	01Y41Y41M(31M41Y41L)61M61Y41L31Y41L32S	32	145.59	N5H6F0S1	N,2;	281	Q6UXC1	MAMDC4	268	282	1	35AI6,	-2.12622		-2.29446	2	0.0014452
28139	123.54	1447.93	1447.93	3	1447.94	-5.34165	4339.8	C179H280N29O94	HIATDFETGLGPWNR	H1dEN14GlcNAc	6	01Y41Y41M(31M41Y41L32S)61M(21Y41L32S)61Y41L	42	211.58	N5H6F0S2	N,1;	281	Q6UXC1	MAMDC4	268	282	0		-2.11203	-2.11915	-2.08018	3	8.76247e-07
28159	123.63	1350.9	1350.9	3	1350.91	-4.7664	4048.71	C168H263N28O86	HIATDFETGLGPWNR	H1dEN14GlcNAc	5	01Y41Y41M(31M41Y41L31Y41L)61M61Y41L32S	33	136.96	N5H6F0S1	N,2;	281	Q6UXC1	MAMDC4	268	282	0		-2.12622		-2.29446	2	0.0014452
28214	125.44	1133.5	1133.5	4	1133.49	6.32636	4528.93	C183H299N32O99	GPPPEADLPRSPGNLTER	G1dEN14GlcNAc	6	01Y41Y41M(31M41Y41L)61M(21Y41L32S)61Y41L32S	39	134.1	N5H6F0S2	N,0;	168	Q9H0F6	SHARPIN	155	172	0		-2.09916	-2.21207	-1.78103	3	0.00118874
28056	123.57	1446.93	1447.93	3	1447.93	2.91819	4339.77	C170H280N31O97S1	NSPNNMSLSNQPGTPR	N1dEN5GlcNAc	5	01Y41Y41M(31M41Y41L31Y41L32S)61M61Y41L32S	45	205.46	N5H6F0S2	N,0;	324	P81877	SSBP2	320	335	0		-2.11203	-2.04103	-1.92721	3	8.85206e-05
27648	122.97	1544.96	1544.96	3	1544.97	-5.44894	4630.9	C190H297N30O102	HIATDFETGLGPWNR	H1dEN14GlcNAc	5	01Y41Y41M(31M41Y41L32S)61M(21Y41L32S)61Y41L32S	42	153.79	N5H6F0S3	N,0;	281	Q6UXC1	MAMDC4	268	282	0		-1.90806		-1.7643	2	0.00152893
27794	123.58	1447.93	1447.93	3	1447.94	-4.83581	4339.8	C179H280N29O94	WLSTHDPNITWSTR	W1dEN8GlcNAc	5	01Y41Y41M(31M41Y41L32S)61M(21Y41L32S)61Y41L	40	209.51	N5H6F0S2	N,0;	455	Q86TG7	PEG10	448	461	0		-2.1306	-1.72974	-2.12837	3	0.00137435
36184	157.48	1148.86	1148.86	3	1148.85	6.69105	3443.53	C140H240N23O71S2	HLDLASCTSITNMSLK	H1dEC7CamN12GlcNAcK16dE	5	01Y41Y41M(31M21M)61M(31M21M)61M	28	165.59	N2H7F0S0	N,0;	158	Q96IG2	FBXL20	147	162	4	BI2,15AI2,YI3,YI3,	-1.59841	-1.79767		2	0.00342462
36184	157.48	1148.86	1148.86	3	1148.85	6.69105	3443.53	C140H240N23O71S2	HLDLASCTSITNMSLK	H1dEC7CamN12GlcNAcK16dE	5	01Y41Y41M(31M21M21M)61M(31M)61M	26	176.29	N2H7F0S0	N,0;	158	Q96IG2	FBXL20	147	162	4	BI2,BIII3,BI2,BIII3,YI3,YIII3,YI3,YIII3,	-1.59841	-1.79767		2	0.00342462
27794	123.58	1447.93	1447.93	3	1447.94	-4.83581	4339.8	C179H280N29O94	WLSTHDPNITWSTR	W1dEN8GlcNAc	5	01Y41Y41M(31M41Y41L31Y41L32S)61M61Y41L32S	42	223.51	N5H6F0S2	N,0;	455	Q86TG7	PEG10	448	461	0		-2.1306	-1.72974	-1.92721	3	0.00100245
27971	123.2	1544.97	1544.96	3	1544.97	-5.2119	4630.9	C190H297N30O102	WLSTHDPNITWSTR	W1dEN8GlcNAc	6	01Y41Y41M(31M41Y41L32S)61M(21Y41L32S)61Y41L32S	42	189.96	N5H6F0S3	N,2;	455	Q86TG7	PEG10	448	461	0		-1.90806	-1.78527	-2.00327	3	0.000172956
19737	89.36	1046.11	1045.77	3	1045.78	-3.35867	3134.31	C123H209N20O71S1	HNITNTVVCR	H1dEN2GlcNAcC9Cam	6	01Y41Y41M(31M21M21M31G31G)61M(31M)61M	29	111.35	N2H9F0S0	N,3;	622	Q9BXB4	OSBPL11	621	630	0		-1.58109	-1.35318		2	0.00597917
26273	116.87	1207.84	1206.84	3	1206.84	1.95959	3617.49	C147H234N23O81	HNLTLFRDEDP	H1dEN2GlcNAc	6	01Y41Y41M(31M)61M(21Y41L32S)61Y41L32S	35	108.91	N4H5F0S2	N,1;	566	Q9UFP1	GASK1A	565	575	5	01AIII1,BIII1,45XI3,YI3,YI3,	-1.38489		-1.42663	2	0.000220297
26273	116.87	1207.84	1206.84	3	1206.84	1.95959	3617.49	C147H234N23O81	HNLTLFRDEDP	H1dEN2GlcNAc	6	01Y41Y41M(31M41Y41L32S)61M61Y41L32S	38	121.12	N4H5F0S2	N,1;	566	Q9UFP1	GASK1A	565	575	4	03AI5,BI4,BII4,35AI5,YI3,YII3,	-1.38489		-1.42663	2	0.000220297
26078	115.96	1032.46	1032.46	3	1032.46	4.86675	3094.35	C123H209N24O65S1	HQVSINNTAVMQR	H1dEN6GlcNAc	5	01Y41Y41M(31M)61M(31M21M)61M21M	28	217.51	N2H7F0S0	N,1;	555	P25391	LAMA1	550	562	3	YI3,ZI3,YI3,	-1.21528	-0.986612		2	0.0106133
26078	115.96	1032.46	1032.46	3	1032.46	4.86675	3094.35	C123H209N24O65S1	HQVSINNTAVMQR	H1dEN6GlcNAc	5	01Y41Y41M(31M21M)61M(31M21M)61M	28	222.16	N2H7F0S0	N,1;	555	P25391	LAMA1	550	562	4	BI2,YI3,ZI3,YI3,	-1.21528	-0.986612		2	0.0106133
16579	73.81	941.056	941.393	3	941.385	7.75899	2821.14	C108H178N23O64	HSNGSQSQHSR	H1dEN3GlcNAc	6	01Y41Y41M(31M21M)61M(31M21M)61M	25	180.56	N2H7F0S0	N,1;	225	P01880	IGHD	223	233	3	BI2,YI3,YI3,		-2.1243	-2.33096	2	0.00214455
28118	123.46	1453.27	1453.6	3	1453.6	0.53611	4356.78	C171H283N30O98S1	NSPNNMSLSNQPGTPR	N1dEN5GlcNAc	8	01Y41Y41M(31M(21Y(31F)41L31Y41L32S)41Y41L)61M61M	36	117.34	N5H7F1S1	N,1;	324	P81877	SSBP2	320	335	0		-1.49338	-2.14871	-2.04393	3	0.00547082
28118	123.46	1453.27	1453.6	3	1453.6	0.53611	4356.78	C171H283N30O98S1	NSPNNMSLSNQPGTPR	N1dEN5GlcNAc	8	01Y41Y41M(31M21Y(31F)41L31Y41L31L)61M61Y41L32S	36	112.08	N5H7F1S1	N,1;	324	P81877	SSBP2	320	335	1	YII3,	-1.49338	-2.14871	-2.04393	3	0.00547082
36008	156.73	1563.67	1564.01	3	1564.02	-3.25927	4688.04	C193H316N29O103	IAAKIAGLYNDSEPPR	I1dEK4dEN10GlcNAc	5	01Y41Y41M(31M41Y41L32S)61M(21Y41L32S)61Y41L32S	40	174.01	N5H6F0S3	N,0;	105	Q96ES7	SGF29	96	111	16	02AI2,02AII2,02AIII2,BI1,BII1,BIII1,CI1,CII1,CIII1,35AI4,35AIII4,BI2,BII2,BIII2,CI2,CII2,CIII2,35AI3,35AII3,35AIII3,BI3,BII3,BIII3,35AI4,35AIII4,BIII4,YI1,YI4,YII4,YIII4,14XI5,14XII5,14XIII5,YI5,YII5,YIII5,YI6,YII6,YIII6,YI1,	-0.787139		-0.631624	2	0.0118026
27774	123.51	1544.96	1544.96	3	1544.97	-5.25023	4630.9	C182H301N32O104S1	SATIQMNNATHLQER	S1dEN8GlcNAc	5	01Y41Y41M(31M41Y41L32S)61M(21Y41L32S)61Y41L32S	44	227.5	N5H6F0S3	N,1;	393	P18507	GABRG2	386	400	1	YI6,YII6,YIII6,	-1.70595	-1.96916	-2.00327	3	0.000571573
28392	125.04	1133.5	1133.5	4	1133.49	10.0881	4528.92	C185H303N30O95S2	IHTGEQPYKCNVCGK	I1dEK9dEC10CamN11GlcNAcC13CamK15dE	5	01Y41Y41M(31M41Y41L)61M(21Y41L32S)61Y41L32S	35	131.64	N5H6F0S2	N,2;	557	Q6ZNA1	ZN836	547	561	0		-3.26352	-3.2102		2	6.78282e-05
36454	156.55	1174.52	1174.51	4	1174.51	4.51735	4693	C189H311N32O104	INRTQATFPISSLGDR	I1dEN2GlcNAc	6	01Y41Y41M(31M41Y41L32S)61M(21Y41L32S)61Y41L32S	46	210.57	N5H6F0S3	N,0;	73	P16452	EPB42	72	87	2	YI5,YII5,YIII5,YI6,YII6,YIII6,		-2.05844	-2.34666	2	0.00425361
25803	114.7	918.446	919.745	3	919.747	-2.00345	2756.22	C111H191N16O63	INSVNQSDVK	I1dEN5GlcNAcK10dE	5	01Y41Y41M(31M)61M(31M21M)61M21M	32	152.07	N2H7F0S0	N,0;	4418	P20929	NEB	4414	4423	3	YI3,YI3,YI3,	-1.76311	-1.60998		2	0.00205452
36960	158.7	1580.19	1580.94	4	1580.93	6.6699	6317.68	C260H411N56O117S4	ISIGCFAMATQTSHVFHGQENMFLENHCIRR	I1dEC5CamN26GlcNAcC28Cam	7	01Y41Y41M(31M41Y41L31Y41L32S)61M61Y41L32S	45	234.42	N5H6F0S2	N,1;	32	A6NCI4	VWA3A	7	37	0			-1.69621	-1.46831	2	0.00514656
27800	122.09	1242.23	1243.23	3	1243.22	7.8261	3726.64	C153H249N28O78	IWTSVQHNNTELTR	I1dEN8GlcNAc	5	01Y(61F)41Y41M(31M41Y41L31Y)61M61Y41L	31	92.76	N5H5F1S0	N,0;	635	Q8WYK1	CNTNAP5	628	641	0			-0.776069	-1.09574	2	0.0279495
27800	122.09	1242.23	1243.23	3	1243.22	7.8261	3726.64	C153H249N28O78	IWTSVQHNNTELTR	I1dEN8GlcNAc	5	01Y(61F)41Y41M(31M41Y41L31Y41L)61M61Y	34	92.76	N5H5F1S0	N,0;	635	Q8WYK1	CNTNAP5	628	641	0			-0.776069	-1.09574	2	0.0279495
20427	91.72	1219.02	1218.52	2	1218.51	2.80522	2435.02	C94H164N13O60	KANSTR	K1dEN3GlcNAc	5	01Y41Y41M(31M21M21M31G)61M(31M)61M	24	129.62	N2H8F0S0	N,2;	1248	Q00610	CLTC	1246	1251	0			-1.99621	-1.88328	2	0.000846341
27870	122.39	1539.62	1540.31	3	1540.3	1.51435	4616.89	C176H303N30O104S2Ct4	LCEGVGSVNVCVSSSR	L1dEC2CamN9GlcNAcC11Cam	6	01Y41Y41M(31M(21Y41L31Y41L)41Y)61M(21Y41L32S)61Y41L	42	109.46	N7H7F0S1	N,0;	442	P78386	KRT85	434	449	0		-1.78878		-1.14136	2	0.0455136
27870	122.39	1539.62	1540.31	3	1540.3	1.51435	4616.89	C176H303N30O104S2Ct4	LCEGVGSVNVCVSSSR	L1dEC2CamN9GlcNAcC11Cam	6	01Y41Y41M(31M(21Y41L31Y41L)41Y41L31Y)61M61Y41L32S	48	133.48	N7H7F0S1	N,0;	442	P78386	KRT85	434	449	2	ZII3,YII3,	-1.78878		-1.14136	2	0.0455136
28624	127.18	1384.59	1384.59	3	1384.58	6.70667	4149.73	C167H266N37O81S2	LCLDNECADFRLHEAPDNSEGPR	L1dEC2CamN5GlcNAcC7Cam	6	01Y41Y41M(31M)61M(31M21M)61M	23	133.47	N2H6F0S0	N,0;	449	O94964	SOGA1	445	467	2	BI2,YI3,	-1.87253		-1.79468	2	0.000450422
28624	127.18	1384.59	1384.59	3	1384.58	6.70667	4149.73	C167H266N37O81S2	LCLDNECADFRLHEAPDNSEGPR	L1dEC2CamN5GlcNAcC7Cam	6	01Y41Y41M(31M21M)61M(31M)61M	25	142.15	N2H6F0S0	N,0;	449	O94964	SOGA1	445	467	4	BI2,BI2,YI3,YI3,	-1.87253		-2.04764	2	0.00198921
27680	121.95	1090.2	1090.2	4	1090.19	8.76364	4355.75	C175H280N29O94S2	LGQCGADACFFTINR	L1dEC4CamC9CamN14GlcNAc	9	01Y41Y41M(31M41Y41L)61M(21Y41L32S)61Y41L32S	37	83.63	N5H6F0S2	N,2;	110	Q6P4F1	FUT10	97	111	0		-1.60004	-1.48025		2	0.00150891
27785	122.41	1453.26	1453.27	3	1453.26	7.95587	4355.75	C175H280N29O94S2	LGQCGADACFFTINR	L1dEC4CamC9CamN14GlcNAc	6	01Y41Y41M(31M41Y41L31Y41L32S)61M61Y41L32S	40	197.57	N5H6F0S2	N,2;	110	Q6P4F1	FUT10	97	111	0			-1.58884	-2.33574	2	0.034363
27785	122.41	1453.26	1453.27	3	1453.26	7.95587	4355.75	C175H280N29O94S2	LGQCGADACFFTINR	L1dEC4CamC9CamN14GlcNAc	6	01Y41Y41M(31M41Y41L32S)61M(21Y41L32S)61Y41L	40	185.15	N5H6F0S2	N,2;	110	Q6P4F1	FUT10	97	111	0			-1.58884	-2.33574	2	0.034363
27313	121.51	1550.29	1550.29	3	1550.29	4.64477	4646.84	C186H297N30O102S2	LGQCGADACFFTINR	L1dEC4CamC9CamN14GlcNAc	5	01Y41Y41M(31M41Y41L32S)61M(21Y41L32S)61Y41L32S	39	115.74	N5H6F0S3	N,2;	110	Q6P4F1	FUT10	97	111	0		-1.68391		-1.74937	2	0.000363359
16645	74.12	984.755	983.756	3	983.748	8.36873	2948.23	C116H191N22O66	SNLTNYQESNTSR	S1dEN10GlcNAc	8	01Y41Y41M(31M)61M(31M21M)61M	24	150.81	N2H6F0S0	N,1;	111	Q9BXF9	TEKT3	102	114	3	BI2,YI3,YI3,	-1.62104	-2.18416	-1.81841	3	0.00308966
28573	126.96	1463.62	1463.95	3	1463.95	3.29785	4387.82	C174H288N27O102	LLSTAGTPENGSEPESR	L1dEN10GlcNAc	5	01Y41Y41M(31M21Y(31F)41L31Y41L31L)61M61Y41L32S	31	97.1	N5H7F1S1	N,1;	621	P98161	PKD1	612	628	1	YII3,	-2.6785	-2.70836		2	3.0738e-05
28790	126.26	1361.25	1361.25	3	1361.24	4.8769	4079.71	C162H268N27O93	LLSTAGTPENGSEPESR	L1dEN10GlcNAc	5	01Y41Y41M(31M41Y41L)61M61Y41L31Y41L32S	33	156.09	N5H6F0S1	N,1;	621	P98161	PKD1	612	628	0			-2.67614	-2.53825	2	0.00069854
28790	126.26	1361.25	1361.25	3	1361.24	4.8769	4079.71	C162H268N27O93	LLSTAGTPENGSEPESR	L1dEN10GlcNAc	5	01Y41Y41M(31M41Y41L31Y41L)61M61Y41L32S	35	158.28	N5H6F0S1	N,1;	621	P98161	PKD1	612	628	1	YII4,		-2.67614	-2.53825	2	0.00069854
16645	74.12	984.755	983.756	3	983.748	8.36873	2948.23	C116H191N22O66	SNLTNYQESNTSR	S1dEN2GlcNAc	7	01Y41Y41M(31M)61M(31M21M)61M	24	150.81	N2H6F0S0	N,0;	103	Q9BXF9	TEKT3	102	114	3	BI2,YI3,YI3,	-1.62104	-2.18416	-1.81841	3	0.00308966
28728	126	1160.98	1162.24	4	1162.24	-3.38768	4643.93	C191H300N31O101	FERNFIAQGPYENR	F1dEN13GlcNAc	6	01Y41Y41M(31M(21Y41L31Y41L)41Y41L31Y)61M61Y41L32S	49	98.95	N7H7F0S1	N,2;	470	P21281	ATP6V1B2	458	471	2	ZII3,YII3,	-1.84163	-2.01342	-1.76415	3	0.000285871
28118	123.85	1086.2	1086.2	4	1086.21	-3.38202	4339.8	C171H284N31O96S1	SATIQMNNATHLQER	S1dEN8GlcNAc	5	01Y41Y41M(31M41Y41L)61M(21Y41L32S)61Y41L32S	32	98.43	N5H6F0S2	N,1;	393	P18507	GABRG2	386	400	0		-1.74335	-1.87734	-1.98402	3	0.000243559
36540	156.91	1202.88	1202.88	3	1202.88	0.0551477	3605.61	C145H250N25O77S1	LQADNMSNTALSRELK	L1dEN5GlcNAcK16dE	5	01Y41Y41M(31M21M)61M(31M21M)61M21M	41	228.85	N2H8F0S0	N,1;	195	Q2TAC2	CCD57	191	206	4	02AI3,04AI4,YI3,YI3,		-1.41221	-1.38098	2	0.000125015
19538	87.6	859.378	859.378	3	859.378	0.46509	2575.11	C102H172N19O57	NNHTASILDR	N1dEN2GlcNAc	16	01Y41Y41M(31M)61M(31M21M)61M	26	197.44	N2H6F0S0	N,4;	130	P08962	CD63	129	138	3	BI2,YI3,YI3,	-1.95475	-1.68927	-1.88303	3	0.00037412
19538	87.6	859.378	859.378	3	859.378	0.46509	2575.11	C102H172N19O57	NNHTASILDR	N1dEN2GlcNAc	16	01Y41Y41M(31M21M)61M(31M)61M	26	195.05	N2H6F0S0	N,4;	130	P08962	CD63	129	138	3	BI2,YI3,YI3,	-1.95475	-1.68927	-1.88303	3	0.00037412
28874	127.12	1093.96	1093.96	4	1093.96	4.20672	4370.81	C178H285N26O99	LQEELNTTDLYSYR	L1dEN6GlcNAc	5	01Y41Y41M(31M41Y41L)61M(21Y41L32S)61Y41L32S	32	98.62	N5H6F0S2	N,0;	127	Q6YHU6	THADA	122	135	0		-2.41111	-2.31457		2	0.000417012
26164	114.83	919.744	919.744	3	919.751	-7.58736	2756.23	C110H191N18O62	GNLSNSEVKR	G1dEN2GlcNAcK9dE	5	01Y41Y41M(31M)61M(31M21M)61M21M	24	173.61	N2H7F0S0	N,1;	621	Q03169	TNFAIP2	620	629	3	YI3,YI3,YI3,	-1.72899	-1.8517	-1.92092	3	0.000135207
28795	126.28	1239.19	1239.19	3	1239.2	-4.40566	3714.58	C153H245N24O81	LQEELNTTDLYSYR	L1dEN6GlcNAc	7	01Y41Y41M(31M41Y41L)61M61Y41L32S	38	152.86	N4H5F0S1	N,0;	127	Q6YHU6	THADA	122	135	1	35AI5,	-1.757		-1.90478	2	0.00162472
27774	123.51	1544.96	1544.96	3	1544.97	-6.13179	4630.9	C187H301N30O102S1	MIHGVSRYYNTSER	M1dEN10GlcNAc	5	01Y41Y41M(31M21Y(31F)41L21F)61M(21Y41L32S)61Y41L32S	35	192.55	N5H6F2S2	N,0;	277	Q96JB1	DNAH8	268	281	0		-1.70595	-1.85145	-1.83053	3	7.64304e-05
28666	126.21	1458.28	1458.28	3	1458.28	2.73009	4370.81	C178H285N26O99	LQEELNTTDLYSYR	L1dEN6GlcNAc	6	01Y41Y41M(31M41Y41L32S)61M(21Y41L32S)61Y41L	34	146.63	N5H6F0S2	N,0;	127	Q6YHU6	THADA	122	135	0		-2.41111	-2.35745		2	0.000126607
36399	157.07	1148.86	1148.86	3	1148.87	-3.66029	3443.59	C142H240N27O68S1	LSLLHSHLSPENRCK	L1dEN12GlcNAcC14CamK15dE	6	01Y41Y41M(31M21M)61M(31M21M)61M	31	143.49	N2H7F0S0	N,2;	2410	Q9H799	CPLANE1	2399	2413	3	BI2,YI3,YI3,	-1.59841	-1.79767		2	0.00342462
36399	157.07	1148.86	1148.86	3	1148.87	-3.66029	3443.59	C142H240N27O68S1	LSLLHSHLSPENRCK	L1dEN12GlcNAcC14CamK15dE	6	01Y41Y41M(31M21M21M)61M(31M)61M	32	156.07	N2H7F0S0	N,2;	2410	Q9H799	CPLANE1	2399	2413	4	BI2,BIII3,BI2,BIII3,YI3,YIII3,YI3,YIII3,	-1.59841	-1.79767		2	0.00342462
28182	124.13	1499.64	1499.64	3	1499.64	4.28284	4494.89	C181H301N30O94S3	MALRPTAFSGCLNCSK	M1dEC11CamN13GlcNAcC14CamK16dE	7	01Y41Y41M(31M41Y41L31Y41L32S)61M61Y41L32S	38	180.69	N5H6F0S2	N,3;	136	Q96A84	EMID1	124	139	0			-3.26095	-2.32526	2	0.0269282
31574	139.38	1408.63	1408.64	3	1408.64	-3.57454	4221.9	C174H290N31O86S1	MAPALSGANLTSPRVPLSAYER	M1dEN9GlcNAc	5	01Y41Y41M(31M21M21M31G)61M(31M21M)61M	28	116.96	N2H9F0S0	N,1;	2379	Q9UQ35	SRRM2	2371	2392	0		-1.47691		-1.96939	2	0.0198159
31574	139.38	1408.63	1408.64	3	1408.64	-3.57454	4221.9	C174H290N31O86S1	MAPALSGANLTSPRVPLSAYER	M1dEN9GlcNAc	5	01Y41Y41M(31M21M21M31G31G)61M(31M)61M	28	134.83	N2H9F0S0	N,1;	2379	Q9UQ35	SRRM2	2371	2392	0		-1.47691		-1.96939	2	0.0198159
26098	114.54	918.115	919.746	3	919.743	3.5995	2756.21	C108H187N20O62	AQAGSNQSRGK	A1dEN6GlcNAcK11dE	5	01Y41Y41M(31M21M)61M(31M21M)61M	30	175.54	N2H7F0S0	N,1;	88	Q96PY0	PSMG3-AS1	83	93	4	BI2,YI3,ZI3,YI3,	-1.76311	-1.8517	-1.73933	3	3.32788e-05
36163	156.08	1175.01	1174.51	4	1174.5	9.53256	4692.98	C192H307N32O102	DHNLTREQFIALYR	D1dEN3GlcNAc	5	01Y41Y41M(31M41Y41L32S)61M(21Y41L32S)61Y41L32S	50	175.11	N5H6F0S3	N,0;	19	Q96P65	QRFPR	17	30	2	YI5,YII5,YIII5,YI6,YII6,YIII6,	-1.46227	-2.05844	-1.7843	3	0.00415049
27500	122.32	1089.95	1090.2	4	1090.19	8.87562	4355.75	C175H280N29O94S2	MFNSVNLGNFCSPSR	M1dEN9GlcNAcC11Cam	8	01Y41Y41M(31M41Y41L)61M(21Y41L32S)61Y41L32S	32	91.47	N5H6F0S2	N,1;	9	O43248	HOXC11	1	15	0		-1.71383		-2.05994	2	0.00830702
27785	122.41	1453.26	1453.27	3	1453.26	7.95587	4355.75	C175H280N29O94S2	MFNSVNLGNFCSPSR	M1dEN9GlcNAcC11Cam	6	01Y41Y41M(31M41Y41L31Y41L32S)61M61Y41L32S	40	197.57	N5H6F0S2	N,1;	9	O43248	HOXC11	1	15	0			-1.58884	-1.63931	2	0.000244345
27785	122.41	1453.26	1453.27	3	1453.26	7.95587	4355.75	C175H280N29O94S2	MFNSVNLGNFCSPSR	M1dEN9GlcNAcC11Cam	6	01Y41Y41M(31M41Y41L32S)61M(21Y41L32S)61Y41L	40	185.15	N5H6F0S2	N,1;	9	O43248	HOXC11	1	15	0			-1.58884	-1.63931	2	0.000244345
17262	77	993.103	993.103	3	993.1	2.64358	2976.28	C120H199N20O66	DSNETTGLYSLSVR	D1dEN3GlcNAc	6	01Y41Y41M(31M)61M(31M21M)61M	21	119.56	N2H6F0S0	N,2;	64	Q9UN19	DAPP1	62	75	3	BI2,YI3,YI3,	-1.5976	-1.73277	-1.90813	3	0.00063724
28655	127.32	1360.92	1360.92	3	1360.91	6.23081	4078.7	C165H273N24O89S2	MGSNVCGIADSVSSIFV	M1dEN4GlcNAcC6Cam	5	01Y(61F)41Y41M(31M41Y(31F)41L31Y41L)61M61Y41L	17	93.05	N5H6F2S0	N,1;	308	P43234	CTSO	305	321	0		-1.68357		-1.8177	2	0.00146442
28727	126	1360.25	1360.92	3	1360.91	5.78232	4078.7	C165H273N24O89S2	MGSNVCGIADSVSSIFV	M1dEN4GlcNAcC6Cam	5	01Y(61F)41Y41M(31M41Y41L31Y41L)61M61Y(31F)41L	19	87.56	N5H6F2S0	N,1;	308	P43234	CTSO	305	321	0		-1.68357		-1.8177	2	0.00146442
28810	126.35	1463.62	1463.28	3	1463.27	6.83659	4385.79	C176H290N25O98S2	MGSNVCGIADSVSSIFV	M1dEN4GlcNAcC6Cam	6	01Y(61F)41Y41M(31M41Y41L31Y41L31L)61M61Y41L32S	27	86.57	N5H7F1S1	N,1;	308	P43234	CTSO	305	321	0		-0.677358		-0.540482	2	0.0123977
28343	124.84	1139.49	1139.16	3	1139.16	0.268283	3414.46	C139H225N24O74	NTTALFSQFVSGNNR	N1dEN14GlcNAc	5	01Y41Y41M(31M21M21M)61M(31M21M)61M	27	101.09	N2H8F0S0	N,1;	426	Q15413	RYR3	413	427	0		-1.68593	-2.08608	-1.46029	3	0.00513753
28194	125.35	1228.19	1228.86	3	1228.86	-1.51608	3682.56	C150H241N28O76S1	MIHGVSRYYNTSER	M1dEN10GlcNAc	5	01Y41Y41M(31M)61M(21Y41L32S)61Y41L	32	137.04	N4H5F0S1	N,0;	277	Q96JB1	DNAH8	268	281	0		-1.55912	-1.59541		2	0.000132384
28343	124.84	1139.49	1139.16	3	1139.16	0.268283	3414.46	C139H225N24O74	NTTALFSQFVSGNNR	N1dEN14GlcNAc	5	01Y41Y41M(31M21M21M31G)61M(31M)61M	28	107.03	N2H8F0S0	N,1;	426	Q15413	RYR3	413	427	1	12AIII4,	-1.68593	-2.08608	-1.46029	3	0.00513753
27901	124.06	1544.63	1544.97	3	1544.96	4.57701	4630.86	C181H297N32O105S1	NSPNNMSLSNQPGTPR	N1dEN5GlcNAc	8	01Y41Y41M(31M41Y41L32S)61M(21Y41L32S)61Y41L32S	41	141.51	N5H6F0S3	N,2;	324	P81877	SSBP2	320	335	0		-1.45495	-1.96558	-1.7643	3	0.00288206
17262	77	993.103	993.103	3	993.1	2.64358	2976.28	C120H199N20O66	DSNETTGLYSLSVR	D1dEN3GlcNAc	6	01Y41Y41M(31M21M)61M(31M)61M	22	119.56	N2H6F0S0	N,2;	64	Q9UN19	DAPP1	62	75	4	BI2,BI2,YI3,YI3,	-1.5976	-1.73277	-1.68656	3	6.31032e-05
28370	124.95	1228.86	1228.86	3	1228.86	-0.820731	3682.56	C150H241N28O76S1	MIHGVSRYYNTSER	M1dEN10GlcNAc	5	01Y41Y41M(31M41Y41L)61M61Y41L32S	34	171.15	N4H5F0S1	N,0;	277	Q96JB1	DNAH8	268	281	1	35AI5,	-1.55912	-1.59541		2	0.000132384
27718	123.26	1229.2	1228.86	3	1228.86	-4.44341	3683.57	C154H240N27O76	HIATDFETGLGPWNR	H1dEN14GlcNAc	6	01Y41Y41M(31M41Y41L)61M61Y41L32S	37	133.92	N4H5F0S1	N,1;	281	Q6UXC1	MAMDC4	268	282	2	CII3,35AI5,	-1.43546	-1.59541	-1.56181	3	0.000151777
27668	123.05	1086.2	1086.2	4	1086.21	-4.54859	4339.81	C176H284N29O94S1	MIHGVSRYYNTSER	M1dEN10GlcNAc	5	01Y41Y41M(31M41Y41L31Y41L32S)61M21Y(31F)41L21F	33	152.52	N5H6F2S1	N,0;	277	Q96JB1	DNAH8	268	281	0		-2.11846		-1.92721	2	0.00222745
20410	91.52	984.094	984.096	3	984.086	9.82675	2949.24	C117H198N23O58S3	MAPNASCLCVHVR	M1dEN4GlcNAcC7CamC9Cam	6	01Y41Y41M(31M)61M(31M21M)61M	25	168.38	N2H6F0S0	N,0;	4	O15205	UBD	1	13	3	BI2,YI3,YI3,	-1.36387	-1.42265	-1.6865	3	0.00136166
20432	91.75	984.094	984.095	3	984.086	9.02046	2949.24	C117H198N23O58S3	MAPNASCLCVHVR	M1dEN4GlcNAcC7CamC9Cam	5	01Y41Y41M(31M21M)61M(31M)61M	29	171.25	N2H6F0S0	N,1;	4	O15205	UBD	1	13	4	BI2,YI3,ZI3,YI3,	-1.36387	-1.42265	-1.6865	3	0.00136166
36775	158.66	1500.65	1500.41	4	1500.42	-4.33892	5995.64	C257H401N42O118S1	AVDTTGAGDSFVGALAFYLAYYPNLSLEDMLNR	A1dEN32GlcNAc	7	01Y(61F)41Y41M(31M41Y41L31Y(31F)41L21F)61M(31M)61M	15	91.08	N4H7F3S0	N,2;	292	Q9H477	RBSK	261	293	0		-1.28264	-1.60645	-1.55222	3	0.00142879
19866	89.11	1046.44	1045.77	3	1045.78	-2.77503	3134.31	C123H209N20O71S1	HNITNTVVCR	H1dEN2GlcNAcC9Cam	6	01Y41Y41M(31M21M21M)61M(31M21M)61M21M	27	125.21	N2H9F0S0	N,2;	622	Q9BXB4	OSBPL11	621	630	1	04AI4,	-1.58109	-1.44592	-1.36796	3	0.00036033
26230	116.67	1206.84	1206.84	3	1206.83	3.75987	3617.49	C143H238N25O78S2	MNELNHCIVAR	M1dEN5GlcNAcC7Cam	7	01Y41Y41M(31M)61M(21Y41L32S)61Y41L32S	34	104.1	N4H5F0S2	N,1;	511	O14936	CASK	507	517	5	01AIII1,BIII1,45XI3,YI3,YI3,	-1.98178	-1.99001		2	4.28886e-06
26230	116.67	1206.84	1206.84	3	1206.83	3.75987	3617.49	C143H238N25O78S2	MNELNHCIVAR	M1dEN5GlcNAcC7Cam	7	01Y41Y41M(31M41Y41L32S)61M61Y41L32S	36	116.09	N4H5F0S2	N,1;	511	O14936	CASK	507	517	3	BI4,BII4,35AI5,YI3,YII3,	-1.98178	-1.99001		2	4.28886e-06
16645	74.12	984.755	983.756	3	983.754	2.06325	2948.25	C117H195N22O63S1	MNSSPAGTPSPQPSR	M1dEN2GlcNAc	5	01Y41Y41M(31M)61M(31M21M)61M	26	157.64	N2H6F0S0	N,0;	62	Q9HBY8	SGK2	61	75	3	BI2,YI3,YI3,		-2.18416	-2.23741	2	0.000144984
16645	74.12	984.755	983.756	3	983.754	2.06325	2948.25	C117H195N22O63S1	MNSSPAGTPSPQPSR	M1dEN2GlcNAc	5	01Y41Y41M(31M21M)61M(31M)61M	27	155.17	N2H6F0S0	N,0;	62	Q9HBY8	SGK2	61	75	4	BI2,BI2,YI3,YI3,		-2.18416	-2.23741	2	0.000144984
16681	74.17	1107.79	1107.45	3	1107.45	0.369379	3319.34	C130H216N21O76S1	MPANGTSPQR	M1dEN4GlcNAc	5	01Y41Y41M(31M41Y41L32S)61M61Y41L32S	39	155.24	N4H5F0S2	N,1;	4	P51786	ZN157	1	10	5	03AI5,BI4,BII4,35AI5,23XII3,YI3,YII3,		-2.14705	-2.40916	2	0.00329337
26273	116.87	1207.84	1206.84	3	1206.83	4.89538	3617.48	C141H234N27O80S1	MTNLNASQANHR	M1dEN5GlcNAc	9	01Y41Y41M(31M)61M(21Y41L32S)61Y41L32S	35	127.99	N4H5F0S2	N,1;	5	Q8NH63	OR51H1	1	12	5	01AIII1,BIII1,45XI3,YI3,YI3,	-1.38489		-1.42663	2	0.000220297
26273	116.87	1207.84	1206.84	3	1206.83	4.89538	3617.48	C141H234N27O80S1	MTNLNASQANHR	M1dEN5GlcNAc	9	01Y41Y41M(31M41Y41L32S)61M61Y41L32S	38	140.2	N4H5F0S2	N,1;	5	Q8NH63	OR51H1	1	12	4	03AI5,BI4,BII4,35AI5,YI3,YII3,	-1.38489		-1.42663	2	0.000220297
16686	74.31	1218.56	1219.06	2	1219.06	2.59794	2436.1	C99H171N14O55	NATLAEQAK	N1GlcNAc@dEK9dE	12	01Y41Y41M(31M)61M(31M21M)61M	24	105.75	N2H6F0S0	N,0;	869	Q9Y4L1	HYOU1	869	877	2	BI2,YI3,		-2.40006	-2.0499	2	0.00613504
16583	73.83	867.06	867.06	3	867.057	2.67278	2598.15	C105H181N14O60	NATLAEQAK	N1GlcNAc@dEK9dE	12	01Y41Y41M(31M)61M(31M21M)61M21M	20	108.79	N2H7F0S0	N,0;	869	Q9Y4L1	HYOU1	869	877	1	YI3,		-0.530796	-0.670682	2	0.0132862
16686	74.31	1218.56	1219.06	2	1219.06	2.59794	2436.1	C99H171N14O55	NATLAEQAK	N1GlcNAc@dEK9dE	12	01Y41Y41M(31M21M)61M(31M)61M	24	105.75	N2H6F0S0	N,0;	869	Q9Y4L1	HYOU1	869	877	2	BI2,YI3,		-2.40006	-2.0499	2	0.00613504
16535	73.61	975.765	975.095	3	975.096	-1.77156	2922.27	C116H201N16O69	NATLSQVLR	N1GlcNAc@dE	6	01Y41Y41M(31M21M21M)61M(31M21M)61M21M	38	103.9	N2H9F0S0	N,0;	205	Q9NRY5	FAM114A2	205	213	1	04AI4,	-1.1364	-1.62674		2	0.0300784
16535	73.61	975.765	975.095	3	975.096	-1.77156	2922.27	C116H201N16O69	NATLSQVLR	N1GlcNAc@dE	6	01Y41Y41M(31M21M21M31G)61M(31M21M)61M	36	107.96	N2H9F0S0	N,0;	205	Q9NRY5	FAM114A2	205	213	0		-1.1364	-1.62674		2	0.0300784
19866	89.11	1046.44	1045.77	3	1045.78	-2.77503	3134.31	C123H209N20O71S1	HNITNTVVCR	H1dEN2GlcNAcC9Cam	6	01Y41Y41M(31M21M21M31G)61M(31M21M)61M	28	116.74	N2H9F0S0	N,2;	622	Q9BXB4	OSBPL11	621	630	0		-1.58109	-1.44592	-1.36796	3	0.00036033
27785	122.41	1453.26	1453.59	3	1453.59	-1.59298	4356.76	C174H279N30O96S1	NCSFQPERYSVSTR	N1GlcNAc@dEC2Cam	6	01Y41Y41M(31M41Y41L32S)61M(21Y41L32S)61Y41L	47	163.22	N5H6F0S2	N,0;	844	O15031	PLXNB2	844	857	0			-2.6159	-2.45181	2	0.0010468
35026	151.1	1131.27	1131.27	4	1131.26	8.61622	4520.01	C194H304N33O87S1	IHESAGLPFFEIFVDAPLNICESR	I1dEN19GlcNAcC21Cam	6	01Y41Y41M(31M21M)61M(31M21M)61M21M	38	208.89	N2H8F0S0	N,0;	153	O95340	PAPSS2	135	158	5	03AI4,45AI3,04AI4,YI3,YI3,	-1.18811	-1.16008	-2.04497	3	0.0298028
20410	91.52	984.094	984.096	3	984.098	-2.2179	2949.28	C117H198N23O62S1	NNSPMAANQTPTLR	N1dEN8GlcNAc	5	01Y41Y41M(31M)61M(31M21M)61M	28	168.92	N2H6F0S0	N,0;	2384	Q9Y4A5	TRRAP	2377	2390	4	BI2,YI3,ZI3,YI3,	-1.23794	-1.42265	-1.6865	3	0.00327957
20257	91.79	984.1	984.096	3	984.098	-1.96981	2949.28	C117H198N23O62S1	NNSPMAANQTPTLR	N1dEN8GlcNAc	5	01Y41Y41M(31M21M)61M(31M)61M	29	168.67	N2H6F0S0	N,0;	2384	Q9Y4A5	TRRAP	2377	2390	5	BI2,01AI2,YI3,ZI3,YI3,	-1.23794	-1.42265	-1.6865	3	0.00327957
17077	76.14	1041.42	1041.76	3	1041.76	1.48749	3122.26	C123H201N22O69S1	NHWNSTMRR	N1dEN4GlcNAc	5	01Y41Y41M(31M21M21M)61M(31M21M)61M21M	27	115.02	N2H9F0S0	N,1;	186	P10242	MYB	183	191	1	04AI4,	-1.42771	-1.02127		2	0.0264556
17077	76.14	1041.42	1041.76	3	1041.76	1.48749	3122.26	C123H201N22O69S1	NHWNSTMRR	N1dEN4GlcNAc	5	01Y41Y41M(31M21M21M31G31G)61M(31M)61M	25	115.02	N2H9F0S0	N,1;	186	P10242	MYB	183	191	0		-1.42771	-1.02127		2	0.0264556
17793	79.33	1009.68	1009.68	4	1009.67	6.62339	4033.66	C163H262N29O84S2	NICNLSSICNDSAFFR	N1dEC3CamC9CamN10GlcNAc	6	01Y(61F)41Y41M(31M41Y41L)61M61Y41L32S	26	109.15	N4H5F1S1	N,2;	117	Q8IZP9	ADGRG2	108	123	0			-3.14767	-2.83254	2	0.00276533
17793	79.33	1009.68	1009.68	4	1009.67	6.62339	4033.66	C163H262N29O84S2	NICNLSSICNDSAFFR	N1dEC3CamN4GlcNAcC9Cam	5	01Y(61F)41Y41M(31M41Y41L)61M61Y41L32S	26	109.15	N4H5F1S1	N,0;	111	Q8IZP9	ADGRG2	108	123	0			-3.14767	-2.83254	2	0.00276533
37165	159.46	1659.97	1660.2	4	1660.22	-8.96823	6634.85	C281H434N51O128S2	NIMVYNCTTGSTNPFHWGEVEYHVISTFKR	N1dEN6GlcNAcC7CamK29dE	7	01Y41Y41M(31M)61M(21Y41L31Y41L32S)61Y41L31Y41L32S	47	119.51	N6H7F0S2	N,3;	304	Q8WVX9	FAR1	299	328	2	03XI3,YI3,		-1.12515	-0.93898	2	0.00803689
19804	88.82	1120.92	1120.13	3	1120.12	9.22822	3357.33	C128H210N27O77	GRGGSGGGGGGGGGGYNR	G1dEN17GlcNAc	7	01Y41Y41M(31M21M21M31G)61M(31M21M)61M	23	110.69	N2H9F0S0	N,1;	233	P35637	FUS	217	234	0		-1.30622	-1.4575	-1.42608	3	0.000169424
20257	91.79	984.1	984.43	3	984.434	-4.22835	2950.28	C115H197N26O61S1	HTRQMLQNGTSSR	H1dEN8GlcNAc	8	01Y41Y41M(31M)61M(31M21M)61M	27	132.36	N2H6F0S0	N,2;	217	Q9NYW6	TAS2R3	210	222	4	BI2,YI3,ZI3,YI3,	-1.08349	-1.0235	-2.06254	3	0.0494641
20257	91.79	984.1	984.43	3	984.434	-4.22835	2950.28	C115H197N26O61S1	HTRQMLQNGTSSR	H1dEN8GlcNAc	8	01Y41Y41M(31M21M)61M(31M)61M	28	132.36	N2H6F0S0	N,2;	217	Q9NYW6	TAS2R3	210	222	5	BI2,01AI2,YI3,ZI3,YI3,	-1.08349	-1.0235	-2.06254	3	0.0494641
36752	158.57	1580.69	1580.69	4	1580.69	-2.41943	6316.74	C260H416N51O127S1	NLSEVPQCVWRINVDIPEEANQNLSFGATER	N1dEC8CamN23GlcNAc	7	01Y41Y41M(31M(21Y(31F)41L32S)41Y41L32S)61M(31M)61M	38	106.65	N4H7F1S2	N,2;	69	Q9H9A6	LRRC40	47	77	5	ZI1,YI1,ZI2,YI2,13XIII3,24XIII3,	-0.8019	-0.859761		2	0.0012103
36823	158.83	1264.16	1265.16	5	1265.16	-0.918697	6318.75	C260H418N51O127S1	NLSEVPQCVWRINVDIPEEANQNLSFGATER	N1dEC8CamN23GlcNAc	7	01Y41Y41M(31M)61M(21Y41L31Y41L31L)61Y41L31Y41L31L	35	99.41	N6H9F0S0	N,1;	69	Q9H9A6	LRRC40	47	77	3	ZI3,YI3,YI3,	-2.13678	-2.32802		2	0.00182976
20582	92.44	1056.47	1055.46	2	1055.46	0.828799	2109.92	C83H145N12O50	NLSSVR	N1GlcNAc@dE	6	01Y41Y41M(31M)61M(31M21M)61M	34	154.95	N2H6F0S0	N,0;	470	Q9UBE8	NLK	470	475	5	BI2,BI2,YI3,ZI3,YI3,	-2.01691	-2.16402		2	0.00123586
20582	92.44	1056.47	1055.46	2	1055.46	0.828799	2109.92	C83H145N12O50	NLSSVR	N1GlcNAc@dE	6	01Y41Y41M(31M21M)61M(31M)61M	32	145.59	N2H6F0S0	N,0;	470	Q9UBE8	NLK	470	475	3	BI2,YI3,YI3,	-2.01691	-2.16402		2	0.00123586
20395	91.58	1218.02	1218.02	2	1218.02	0.646177	2434.02	C95H165N12O60	NLSSVR	N1GlcNAc@dE	7	01Y41Y41M(31M21M21M)61M(31M21M)61M	31	138	N2H8F0S0	N,0;	470	Q9UBE8	NLK	470	475	0		-0.8448	-0.861265		2	9.31219e-05
20218	91.61	1218.02	1218.02	2	1218.02	4.1539	2434.02	C95H165N12O60	NLSSVR	N1GlcNAc@dE	6	01Y41Y41M(31M21M21M31G)61M(31M)61M	30	139.96	N2H8F0S0	N,0;	470	Q9UBE8	NLK	470	475	1	25AIII2,	-0.8448	-0.861265		2	9.31219e-05
20582	92.44	1056.47	1055.46	2	1055.46	0.828799	2109.92	C83H145N12O50	NLSVSR	N1GlcNAc@dE	7	01Y41Y41M(31M)61M(31M21M)61M	34	157.07	N2H6F0S0	N,0;	486	Q9H611	PIF1	486	491	5	BI2,BI2,YI3,ZI3,YI3,	-2.01691	-2.16402		2	0.00123586
20582	92.44	1056.47	1055.46	2	1055.46	0.828799	2109.92	C83H145N12O50	NLSVSR	N1GlcNAc@dE	7	01Y41Y41M(31M21M)61M(31M)61M	32	147.71	N2H6F0S0	N,0;	486	Q9H611	PIF1	486	491	3	BI2,YI3,YI3,	-2.01691	-2.16402		2	0.00123586
20218	91.61	1218.02	1218.02	2	1218.02	4.1539	2434.02	C95H165N12O60	NLSVSR	N1GlcNAc@dE	7	01Y41Y41M(31M21M21M)61M(31M21M)61M	29	139.72	N2H8F0S0	N,0;	486	Q9H611	PIF1	486	491	0		-0.8448	-0.861265		2	9.31219e-05
20218	91.61	1218.02	1218.02	2	1218.02	4.1539	2434.02	C95H165N12O60	NLSVSR	N1GlcNAc@dE	7	01Y41Y41M(31M21M21M31G)61M(31M)61M	30	141.92	N2H8F0S0	N,0;	486	Q9H611	PIF1	486	491	1	25AIII2,	-0.8448	-0.861265		2	9.31219e-05
19893	89.11	1045.78	1045.77	3	1045.76	10.5741	3134.27	C122H205N20O72S1	NMTHQVQAER	N1GlcNAc@dE	6	01Y41Y41M(31M21M21M)61M(31M21M)61M21M	27	101.85	N2H9F0S0	N,0;	73	Q96GX5	GWL	73	82	1	04AI4,		-1.35318	-1.36796	2	2.95123e-05
19893	89.11	1045.78	1045.77	3	1045.76	10.5741	3134.27	C122H205N20O72S1	NMTHQVQAER	N1GlcNAc@dE	6	01Y41Y41M(31M21M21M31G)61M(31M21M)61M	28	105.93	N2H9F0S0	N,0;	73	Q96GX5	GWL	73	82	0			-1.35318	-1.36796	2	2.95123e-05
20410	91.52	984.094	984.432	3	984.433	-1.17473	2950.28	C118H193N26O61	NGSEGALQFHRGSR	N1GlcNAc@dE	6	01Y41Y41M(31M)61M(31M21M)61M	28	128.13	N2H6F0S0	N,0;	413	P41587	VIPR2	413	426	4	BI2,YI3,YI3,01XI4,01XII4,	-1.08349	-1.0235	-2.06254	3	0.0494641
20410	91.52	984.094	984.432	3	984.433	-1.17473	2950.28	C118H193N26O61	NGSEGALQFHRGSR	N1GlcNAc@dE	6	01Y41Y41M(31M21M)61M(31M)61M	26	125.97	N2H6F0S0	N,0;	413	P41587	VIPR2	413	426	3	BI2,YI3,YI3,	-1.08349	-1.0235	-2.06254	3	0.0494641
19291	87.29	913.395	913.396	3	913.395	0.999709	2737.17	C108H182N19O62	NNHTASILDR	N1dEN2GlcNAc	11	01Y41Y41M(31M21M)61M(31M21M)61M	30	207.24	N2H7F0S0	N,2;	130	P08962	CD63	129	138	3	BI2,YI3,YI3,	-0.897638		-0.979195	2	0.00188298
19785	88.61	1120.47	1120.13	3	1120.14	-5.77121	3357.39	C137H218N21O75	STPNVTSFHQYR	S1dEN4GlcNAc	5	01Y41Y41M(31M21M21M31G)61M(31M21M)61M	25	108.19	N2H9F0S0	N,0;	45	Q9HD33	NCM1	42	53	0		-1.30622	-1.43499	-1.42608	3	0.000125998
19785	88.61	1120.47	1120.13	3	1120.14	-5.77121	3357.39	C137H218N21O75	STPNVTSFHQYR	S1dEN4GlcNAc	5	01Y41Y41M(31M21M21M31G31G)61M(31M)61M	24	114.15	N2H9F0S0	N,0;	45	Q9HD33	NCM1	42	53	0		-1.30622	-1.43499	-1.42608	3	0.000125998
19804	88.82	1120.92	1120.13	3	1120.13	-5.76209	3357.38	C132H218N23O77	NNYSPTAAGTERR	N1dEN2GlcNAc	5	01Y41Y41M(31M21M21M31G)61M(31M21M)61M	28	127.11	N2H9F0S0	N,0;	129	O60721	SLC24A1	128	140	0		-1.58747	-1.4575	-1.07108	3	0.00636031
19804	88.82	1120.92	1120.13	3	1120.13	-5.76209	3357.38	C132H218N23O77	NNYSPTAAGTERR	N1dEN2GlcNAc	5	01Y41Y41M(31M21M21M31G31G)61M(31M)61M	25	106.41	N2H9F0S0	N,0;	129	O60721	SLC24A1	128	140	0		-1.58747	-1.4575		2	0.00181706
28014	122.99	1350.24	1350.57	3	1350.57	-1.33842	4047.69	C164H264N29O86S1	MIHGVSRYYNTSER	M1dEN10GlcNAc	5	01Y41Y41M(31M41Y41L)61M61Y41L31Y41L32S	33	193.82	N5H6F0S1	N,0;	277	Q96JB1	DNAH8	268	281	0		-1.44519	-1.18141	-1.3527	3	0.000919353
28960	126.99	1170.23	1170.99	4	1170.99	1.86692	4678.93	C189H305N28O107	NQENISSVLYSDSFR	N1dEN4GlcNAc	7	01Y41Y41M(31M41Y41L)61M(21Y(31F)41L31Y41L)61Y41L31Y41L	38	87.51	N7H8F1S0	N,1;	6396	P20929	NEB	6393	6407	0		-2.24765		-1.5516	2	0.0319643
28164	125.23	1139.16	1139.16	3	1139.15	10.4329	3414.43	C132H221N28O76	NRTQHPTDANATSSR	N1dEN10GlcNAc	6	01Y41Y41M(31M21M21M)61M(31M21M)61M	29	104.65	N2H8F0S0	N,0;	218	Q86Y91	KIF18B	209	223	0		-1.68593	-2.08608		2	0.0110677
34999	150.98	1508.02	1508.02	3	1508.01	8.14064	4520	C183H304N39O88S2	NRVDLQHLCGYVTMLNASSQLADR	N1dEC9CamN16GlcNAc	6	01Y41Y41M(31M21M21M31G)61M(31M)61M	25	164.42	N2H8F0S0	N,0;	660	Q658Y4	FAM91A1	645	668	0		-1.07184		-1.41977	2	0.0189464
29002	127.67	1384.26	1384.25	3	1384.26	-1.49139	4148.75	C167H271N32O87S1	NSLENNETLESIMNTLESEEDFR	N1dEN6GlcNAc	5	01Y41Y41M(31M)61M(31M21M)61M	22	124.83	N2H6F0S0	N,2;	283	Q15858	SCN9A	278	300	3	BI2,CI2,YI3,		-1.63713	-1.53573	2	0.00101995
29002	127.67	1384.26	1384.25	3	1384.26	-1.49139	4148.75	C167H271N32O87S1	NSLENNETLESIMNTLESEEDFR	N1dEN6GlcNAc	5	01Y41Y41M(31M21M)61M(31M)61M	23	133.65	N2H6F0S0	N,2;	283	Q15858	SCN9A	278	300	4	BI2,BI2,YI3,YI3,		-1.63713	-1.53573	2	0.00101995
28014	122.99	1350.24	1350.57	3	1350.57	-1.33842	4047.69	C164H264N29O86S1	MIHGVSRYYNTSER	M1dEN10GlcNAc	5	01Y41Y41M(31M41Y41L31Y41L)61M61Y41L32S	37	196.04	N5H6F0S1	N,0;	277	Q96JB1	DNAH8	268	281	1	YII4,	-1.44519	-1.18141	-1.3527	3	0.000919353
28370	124.95	1228.86	1228.86	3	1228.85	5.32077	3683.54	C145H240N29O79S1	NSPNNMSLSNQPGTPR	N1dEN5GlcNAc	5	01Y41Y41M(31M)61M(21Y41L32S)61Y41L	30	113.43	N4H5F0S1	N,0;	324	P81877	SSBP2	320	335	1	BI3,	-1.43546	-1.59541		2	0.00277368
28371	124.96	1325.89	1326.22	3	1326.22	5.25971	3974.63	C156H257N30O87S1	NSPNNMSLSNQPGTPR	N1dEN5GlcNAc	6	01Y41Y41M(31M)61M(21Y41L32S)61Y41L32S	34	146.53	N4H5F0S2	N,1;	324	P81877	SSBP2	320	335	0			-2.32893	-2.58114	2	0.0026279
36540	156.91	1202.88	1202.88	3	1202.88	0.0551477	3605.61	C145H250N25O77S1	LQADNMSNTALSRELK	L1dEN5GlcNAcK16dE	5	01Y41Y41M(31M21M21M)61M(31M21M)61M	41	241.97	N2H8F0S0	N,1;	195	Q2TAC2	CCD57	191	206	0		-1.05228	-1.41221	-1.38098	3	0.00327835
27732	123.31	1351.57	1350.9	3	1350.9	4.45632	4048.67	C159H263N30O89S1	NSPNNMSLSNQPGTPR	N1dEN5GlcNAc	6	01Y41Y41M(31M41Y41L)61M61Y41L31Y41L32S	36	176.17	N5H6F0S1	N,0;	324	P81877	SSBP2	320	335	0		-2.30282		-2.28102	2	2.26082e-05
28370	124.95	1228.86	1228.86	3	1228.85	5.32077	3683.54	C145H240N29O79S1	NSPNNMSLSNQPGTPR	N1dEN5GlcNAc	5	01Y41Y41M(31M41Y41L)61M61Y41L32S	35	146.02	N4H5F0S1	N,0;	324	P81877	SSBP2	320	335	1	35AI5,	-1.43546	-1.59541		2	0.00277368
28014	122.99	1350.24	1350.9	3	1350.9	4.2756	4048.67	C159H263N30O89S1	NSPNNMSLSNQPGTPR	N1dEN5GlcNAc	5	01Y41Y41M(31M41Y41L31Y41L)61M61Y41L32S	40	181.43	N5H6F0S1	N,0;	324	P81877	SSBP2	320	335	1	YII4,	-2.30282		-2.28102	2	2.26082e-05
36540	156.91	1202.88	1202.88	3	1202.88	0.0551477	3605.61	C145H250N25O77S1	LQADNMSNTALSRELK	L1dEN5GlcNAcK16dE	5	01Y41Y41M(31M21M21M31G)61M(31M)61M	42	241.97	N2H8F0S0	N,1;	195	Q2TAC2	CCD57	191	206	1	25AIII2,	-1.05228	-1.41221	-1.38098	3	0.00327835
28056	123.57	1446.93	1447.93	3	1447.93	2.91819	4339.77	C170H280N31O97S1	NSPNNMSLSNQPGTPR	N1dEN5GlcNAc	5	01Y41Y41M(31M41Y41L32S)61M(21Y41L32S)61Y41L	42	193.87	N5H6F0S2	N,0;	324	P81877	SSBP2	320	335	0		-2.11203	-2.04103		2	0.000292157
37777	161.87	1649.47	1649.72	4	1649.7	9.11401	6592.79	C262H424N57O139	TSTSLHSHTSSTHHPEVTSTSTTSITPNHTSTGTR	T1dEN28GlcNAc	7	01Y41Y41M(31M41Y41L32S)61M(21Y41L32S)61Y41L32S	40	120.33	N5H6F0S3	N,2;	1772	Q6W4X9	MUC6	1745	1779	0		-1.56848	-0.729829	-1.49628	3	0.035459
28371	124.96	1325.89	1326.22	3	1326.22	5.25971	3974.63	C156H257N30O87S1	NSPNNMSLSNQPGTPR	N1dEN5GlcNAc	6	01Y41Y41M(31M41Y41L32S)61M61Y41L32S	39	172.69	N4H5F0S2	N,1;	324	P81877	SSBP2	320	335	0			-2.32893	-2.58114	2	0.0026279
27869	122.76	1446.93	1447.6	3	1447.6	-2.23412	4338.79	C175H281N30O94S1	MIHGVSRYYNTSER	M1dEN10GlcNAc	5	01Y41Y41M(31M41Y41L32S)61M(21Y41L32S)61Y41L	45	213.86	N5H6F0S2	N,0;	277	Q96JB1	DNAH8	268	281	0		-1.50398	-1.10716	-1.12494	3	0.00499833
23889	106.08	1171.85	1171.52	3	1171.52	-0.521499	3511.54	C146H236N23O75	FVGTPEVNQTTLYQR	F1dEN8GlcNAc	22	01Y41Y41M(31M21M21M)61M(31M21M)61M	27	146.03	N2H8F0S0	N,10;	53	P01033	TIMP1	46	60	1	04AI3,	-1.41573	-1.23625	-0.890129	3	0.0095877
28983	127.1	1360.25	1360.91	3	1360.89	15.2582	4078.66	C158H265N26O97	QALRDGDGNR	Q1dEN9GlcNAc	5	01Y41Y41M(31M(21Y41L31Y41L)41Y41L31Y)61M(21Y41L)61Y41L	30	94.92	N8H8F0S0	N,2;	87	Q9UQ53	MGAT4B	79	88	0		-1.68357		-1.70849	2	5.39721e-05
39935	172.97	1405.14	1405.13	4	1405.13	5.12164	5614.48	C238H374N41O113	QGKPSYTVDWYYSQTNKSIPTQER	Q1dEK3dEN16GlcNAcK17dE	5	01Y41Y41M(31M(21Y41L32S)41Y41L32S)(41Y)61M61M	27	100.49	N5H6F0S2	N,0;	54	Q01638	IL1RL1	39	62	0		-1.9384	-1.71048		2	0.00387911
39935	172.97	1405.14	1405.13	4	1405.13	5.12164	5614.48	C238H374N41O113	QGKPSYTVDWYYSQTNKSIPTQER	Q1dEK3dEN16GlcNAcK17dE	5	01Y41Y41M(31M41Y41L)61M(21Y41L32S)61Y41L32S	29	107.36	N5H6F0S2	N,0;	54	Q01638	IL1RL1	39	62	0		-1.9384	-1.71048		2	0.00387911
16925	75.43	1003.16	1002.66	4	1002.66	4.81203	4005.6	C156H258N23O97	QQDINDTVR	Q1dEN5GlcNAc	6	01Y41Y41M(31M41Y41L32S)61M(21Y41L32S)61Y41L32S	41	121.45	N5H6F0S3	N,1;	195	Q7Z6M4	MTERF4	191	199	21	02AI2,02AII2,02AIII2,BI2,BII2,BIII2,BI1,BII1,BIII1,CI1,CII1,CIII1,35AI4,35AIII4,BI2,BII2,BIII2,CI2,CII2,CIII2,35AI3,35AII3,35AIII3,02XI1,BI3,BII3,BIII3,YI1,35AI4,35AIII4,ZI2,YI2,BIII4,02XI1,YI3,ZI1,YI1,YI2,YI4,YII4,YIII4,	-3.15479	-2.97327		2	0.000876306
37231	159.7	1317.17	1317.17	5	1317.16	5.24825	6578.78	C267H426N55O132S2	QQMQTQNLSAYIIPGTDAHMNEYIGQHDERR	Q1dEN7GlcNAc	8	01Y41Y41M(31M(21Y(31F)41L32S)41Y41L32S)(41Y)61M(31M)61M	43	83.46	N5H7F1S2	N,1;	65	O43895	XPNPEP2	59	89	11	24AIV3,BIV3,CIV3,34XI1,YI1,YI2,24XIII3,14XIII3,YIII3,12XIV4,YI1,		-1.76469	-1.57805	2	0.00310278
37142	159.38	1328.17	1328.57	5	1328.57	4.01166	6635.8	C269H429N56O133S2	QQMQTQNLSAYIIPGTDAHMNEYIGQHDERR	Q1dEN7GlcNAc	6	01Y41Y41M(31M)61M(21Y41L31Y41L32S)61Y41L31Y41L32S	45	104	N6H7F0S2	N,2;	65	O43895	XPNPEP2	59	89	0			-1.0232	-0.788547	2	0.0163647
37372	162.25	1478.15	1477.9	4	1477.89	5.94307	5905.53	C241H383N54O113S2	QQMQTQNLSAYIIPGTDAHMNEYIGQHDERR	Q1dEN7GlcNAc	6	01Y41Y41M(31M)61M(21Y41L32S)61Y41L32S	35	153.82	N4H5F0S2	N,2;	65	O43895	XPNPEP2	59	89	0		-1.32664	-1.45818		2	0.00222369
37086	159.17	1569.18	1569.18	4	1569.17	4.9017	6270.66	C255H406N55O123S2	QQMQTQNLSAYIIPGTDAHMNEYIGQHDERR	Q1dEN7GlcNAc	7	01Y41Y41M(31M41Y41L31Y41L32S)61M61Y41L32S	53	306.07	N5H6F0S2	N,2;	65	O43895	XPNPEP2	59	89	3	03AI5,03AII5,35AI5,35AII5,YII4,		-2.23275	-1.67006	2	0.0201597
37372	162.25	1478.15	1477.9	4	1477.89	5.94307	5905.53	C241H383N54O113S2	QQMQTQNLSAYIIPGTDAHMNEYIGQHDERR	Q1dEN7GlcNAc	6	01Y41Y41M(31M41Y41L32S)61M61Y41L32S	39	174.19	N4H5F0S2	N,2;	65	O43895	XPNPEP2	59	89	0		-1.32664	-1.45818		2	0.00222369
23449	104.17	1114.81	1114.47	3	1114.47	-0.631728	3340.38	C129H219N22O79	QSPNSSSAAASVASR	Q1dEN4GlcNAc	7	01Y41Y41M(31M21M21M31G)61M(31M21M)61M	36	218.27	N2H9F0S0	N,1;	217	Q9H1B7	IRF2BPL	214	228	0		-2.21417	-1.66221		2	0.0196789
27970	122.82	1550.3	1550.63	3	1550.62	7.40005	4647.85	C179H300N29O110S1	RAMNTQENATR	R1dEN8GlcNAc	6	01Y41Y41M(31M41Y41L31Y41L31L)(41Y)61M(21Y41L32S)61Y41L32S	49	115.97	N7H8F0S2	N,1;	447	Q9NP58	ABCB6	440	450	0			-1.29902	-1.97834	2	0.0403788
23889	106.08	1171.85	1171.52	3	1171.52	-4.66226	3511.55	C142H240N25O74S1	RLDTLLACFNLSSSR	R1dEC8CamN10GlcNAc	5	01Y41Y41M(31M21M21M31G)61M(31M)61M	28	106.57	N2H8F0S0	N,1;	702	Q96EK7	FAM120B	693	707	2	12AIII4,25AIII2,	-1.41573		-1.10563	2	0.0147922
27661	121.87	1452.6	1452.93	3	1452.93	-2.50853	4354.78	C172H285N30O95S2	RPNCSSMSSLASIYR	R1dEN3GlcNAcC4Cam	5	01Y41Y41M(31M41Y41L31Y41L32S)61M61Y41L32S	32	114.7	N5H6F0S2	N,1;	233	Q96KW2	POM121L2	231	245	0		-1.05803	-0.843791		2	0.0124529
28285	124.17	1325.89	1326.22	3	1326.23	-4.99259	3974.67	C157H261N30O86S1	SATIQMNNATHLQER	S1dEN8GlcNAc	6	01Y41Y41M(31M)61M(21Y41L32S)61Y41L32S	35	177.57	N4H5F0S2	N,1;	393	P18507	GABRG2	386	400	0			-2.40765	-2.34854	2	0.000154438
27957	123.14	1325.22	1325.89	3	1325.89	-1.10303	3973.65	C161H258N29O84S1	MIHGVSRYYNTSER	M1dEN10GlcNAc	7	01Y41Y41M(31M)61M(21Y41L32S)61Y41L32S	38	203.15	N4H5F0S2	N,1;	277	Q96JB1	DNAH8	268	281	0		-1.12997	-1.2805	-1.08993	3	0.000574693
28118	123.46	1453.27	1453.6	3	1453.61	-7.80931	4356.82	C172H287N30O97S1	SATIQMNNATHLQER	S1dEN8GlcNAc	6	01Y41Y41M(31M21Y(31F)41L31Y41L31L)61M61Y41L32S	32	95.42	N5H7F1S1	N,1;	393	P18507	GABRG2	386	400	2	YII3,14XII4,	-1.49338		-2.04393	2	0.0233782
28118	123.46	1453.27	1453.6	3	1453.61	-7.80931	4356.82	C172H287N30O97S1	SATIQMNNATHLQER	S1dEN8GlcNAc	6	01Y41Y41M(31M41Y(31F)41L31Y41L32S)(41Y)61M(31M)61M	27	91.59	N5H7F1S1	N,1;	393	P18507	GABRG2	386	400	0		-1.49338		-2.04393	2	0.0233782
27648	122.97	1544.96	1545.3	3	1545.31	-9.39177	4631.92	C183H304N31O104S1	SATIQMNNATHLQER	S1dEN8GlcNAc	5	01Y41Y41M(31M41Y41L)61M(21Y(31F)41L32S)61Y(31F)41L32S	39	97.87	N5H6F2S2	N,0;	393	P18507	GABRG2	386	400	0		-2.73698		-2.66559	2	0.000174534
27628	122.88	1325.88	1325.89	3	1325.89	-4.14122	3973.65	C161H258N29O84S1	MIHGVSRYYNTSER	M1dEN10GlcNAc	5	01Y41Y41M(31M41Y41L32S)61M61Y41L32S	43	215.45	N4H5F0S2	N,0;	277	Q96JB1	DNAH8	268	281	0		-1.12997	-1.2805	-1.08993	3	0.000574693
17077	76.14	1041.42	1041.76	3	1041.75	6.55011	3122.25	C126H201N16O74	TFVYNASEDR	T1dEN5GlcNAc	5	01Y41Y41M(31M21M21M)61M(31M21M)61M21M	28	116.71	N2H9F0S0	N,1;	953	Q96JH7	VCPIP1	949	958	1	04AI4,	-1.42771	-1.02127	-0.939	3	0.0102459
17077	76.14	1041.42	1041.76	3	1041.75	6.55011	3122.25	C126H201N16O74	TFVYNASEDR	T1dEN5GlcNAc	5	01Y41Y41M(31M21M21M31G31G)61M(31M)61M	26	116.71	N2H9F0S0	N,1;	953	Q96JH7	VCPIP1	949	958	0		-1.42771	-1.02127	-0.939	3	0.0102459
27869	122.76	1446.93	1447.6	3	1447.6	-2.23412	4338.79	C175H281N30O94S1	MIHGVSRYYNTSER	M1dEN10GlcNAc	5	01Y41Y41M(31M41Y41L31Y41L32S)61M61Y41L32S	44	225.41	N5H6F0S2	N,0;	277	Q96JB1	DNAH8	268	281	0		-1.1337	-1.10716	-1.12494	3	1.59841e-06
28244	124.41	1326.22	1326.22	3	1326.23	-4.53238	3974.67	C157H261N30O86S1	SATIQMNNATHLQER	S1dEN8GlcNAc	6	01Y41Y41M(31M41Y41L32S)61M61Y41L32S	38	194.63	N4H5F0S2	N,1;	393	P18507	GABRG2	386	400	0			-2.40765	-2.34854	2	0.000154438
16925	75.43	1003.16	1002.66	4	1002.66	4.81203	4005.6	C156H258N23O97	SEQDLLNNR	S1dEN8GlcNAc	5	01Y41Y41M(31M41Y41L32S)61M(21Y41L32S)61Y41L32S	41	120.08	N5H6F0S3	N,0;	482	Q3KP44	ANKRD55	475	483	21	02AI2,02AII2,02AIII2,BI2,BII2,BIII2,BI1,BII1,BIII1,CI1,CII1,CIII1,35AI4,35AIII4,BI2,BII2,BIII2,CI2,CII2,CIII2,35AI3,35AII3,35AIII3,02XI1,BI3,BII3,BIII3,YI1,35AI4,35AIII4,ZI2,YI2,BIII4,02XI1,YI3,ZI1,YI1,YI2,YI4,YII4,YIII4,	-3.15479	-2.97327		2	0.000876306
16925	75.43	1003.16	1002.66	4	1002.66	1.00314	4005.61	C160H258N23O94	SFDLISHNR	S1dEN8GlcNAc	5	01Y41Y41M(31M41Y41L32S)61M(21Y41L32S)61Y41L32S	41	120.08	N5H6F0S3	N,0;	391	Q9ULH1	ASAP1	384	392	21	02AI2,02AII2,02AIII2,BI2,BII2,BIII2,BI1,BII1,BIII1,CI1,CII1,CIII1,35AI4,35AIII4,BI2,BII2,BIII2,CI2,CII2,CIII2,35AI3,35AII3,35AIII3,02XI1,BI3,BII3,BIII3,YI1,35AI4,35AIII4,ZI2,YI2,BIII4,02XI1,YI3,ZI1,YI1,YI2,YI4,YII4,YIII4,	-3.15479	-2.97327		2	0.000876306
17077	76.14	1041.42	1041.76	3	1041.76	5.07087	3122.25	C124H201N20O70S1	SFNNCTRFR	S1dEN3GlcNAcC5Cam	5	01Y41Y41M(31M21M21M)61M(31M21M)61M21M	27	125.32	N2H9F0S0	N,0;	897	Q63HK3	ZKSCAN2	895	903	1	04AI4,	-1.42771	-1.02127		2	0.0264556
17077	76.14	1041.42	1041.76	3	1041.76	5.07087	3122.25	C124H201N20O70S1	SFNNCTRFR	S1dEN3GlcNAcC5Cam	5	01Y41Y41M(31M21M21M31G31G)61M(31M)61M	25	125.32	N2H9F0S0	N,0;	897	Q63HK3	ZKSCAN2	895	903	0		-1.42771	-1.02127		2	0.0264556
17077	76.14	1041.42	1041.76	3	1041.76	5.07087	3122.25	C124H201N20O70S1	SFNNCTRFR	S1dEN4GlcNAcC5Cam	5	01Y41Y41M(31M21M21M)61M(31M21M)61M21M	27	125.32	N2H9F0S0	N,0;	898	Q63HK3	ZKSCAN2	895	903	1	04AI4,	-1.42771	-1.02127		2	0.0264556
17077	76.14	1041.42	1041.76	3	1041.76	5.07087	3122.25	C124H201N20O70S1	SFNNCTRFR	S1dEN4GlcNAcC5Cam	5	01Y41Y41M(31M21M21M31G31G)61M(31M)61M	25	125.32	N2H9F0S0	N,0;	898	Q63HK3	ZKSCAN2	895	903	0		-1.42771	-1.02127		2	0.0264556
37173	160.1	1581.93	1582.66	4	1582.66	-1.39173	6324.6	C252H408N43O143	GAEAANVTGPDGVPVEGSRYAADR	G1dEN6GlcNAc	7	01Y41Y41M(31M(21Y41L31Y)41Y)(41Y)61M(21Y41L31Y41L32S)61Y41L31Y41L32S	66	181.17	N10H8F0S2	N,3;	156	P16989	YBX3	151	174	0		-1.16049	-1.07481	-0.87032	3	0.00261843
37173	160.1	1581.93	1582.66	4	1582.66	-1.39173	6324.6	C252H408N43O143	GAEAANVTGPDGVPVEGSRYAADR	G1dEN6GlcNAc	7	01Y41Y41M(31M(21Y41L31Y41L32S)41Y41L31Y)(41Y)61M(21Y41L31Y41L32S)61Y	69	181.17	N10H8F0S2	N,3;	156	P16989	YBX3	151	174	0		-1.16049	-1.07481	-0.87032	3	0.00261843
16888	75.26	862.401	862.734	3	862.729	5.7388	2585.17	C104H182N15O59	SKTSENSSAK	S1dEK2dEN6GlcNAcK10dE	5	01Y41Y41M(31M)61M(31M21M)61M	27	155.15	N2H6F0S0	N,0;	19	Q96PP4	TSGA13	14	23	3	BI2,YI3,YI3,		-2.07239	-2.88359	2	0.0257606
16888	75.26	862.401	862.734	3	862.729	5.7388	2585.17	C104H182N15O59	SKTSENSSAK	S1dEK2dEN6GlcNAcK10dE	5	01Y41Y41M(31M21M)61M(31M)61M	28	155.15	N2H6F0S0	N,0;	19	Q96PP4	TSGA13	14	23	4	BI2,CI2,YI3,YI3,		-2.07239	-2.88359	2	0.0257606
28744	126.55	1160.48	1162.24	4	1162.23	4.24343	4643.89	C186H304N27O106S1	SMDELDLNYSIDAVR	S1dEN8GlcNAc	6	01Y41Y41M(31M(21Y41L31Y41L)41Y41L31Y)61M61Y41L32S	49	95.56	N7H7F0S1	N,2;	120	Q8IUA7	ABCA9	113	127	2	ZII3,YII3,	-1.81545	-2.01342		2	0.00266267
28092	124.91	1166.24	1167.49	4	1167.49	-2.34729	4664.92	C183H307N26O107S1Ct4	SMDELDLNYSIDAVR	S1dEN8GlcNAc	6	01Y41Y41M(31M41Y41L)61M(21Y(31F)41L31Y41L)61Y41L31Y41L	41	70.92	N7H8F1S0	N,1;	120	Q8IUA7	ABCA9	113	127	0		-1.81698		-1.91438	2	0.000680675
16645	74.12	984.755	983.756	3	983.751	5.85791	2948.23	C118H195N20O64S1	SMFDLTNSSQR	S1dEN7GlcNAc	8	01Y41Y41M(31M(21Y31F)41Y)61M61M	20	91.07	N4H4F1S0	N,1;	180	Q8N9U0	TC2N	174	184	2	CII2,YII3,		-2.18416	-1.81841	2	0.00824712
37173	160.1	1581.93	1582.66	4	1582.66	-1.39173	6324.6	C252H408N43O143	GAEAANVTGPDGVPVEGSRYAADR	G1dEN6GlcNAc	7	01Y41Y41M(31M(21Y41L31Y41L32S)41Y41L31Y41L32S)(41Y)61M61Y41L31Y41V	64	177.71	N10H8F0S2	N,3;	156	P16989	YBX3	151	174	0		-1.16049	-1.07481	-0.87032	3	0.00261843
16645	74.12	984.755	983.756	3	983.748	8.36873	2948.23	C116H191N22O66	SNLTNYQESNTSR	S1dEN10GlcNAc	8	01Y41Y41M(31M21M)61M(31M)61M	25	153.24	N2H6F0S0	N,1;	111	Q9BXF9	TEKT3	102	114	4	BI2,BI2,YI3,YI3,		-2.18416	-1.81841	2	0.00824712
23889	106.08	1171.85	1171.52	3	1171.52	-0.521499	3511.54	C146H236N23O75	FVGTPEVNQTTLYQR	F1dEN8GlcNAc	22	01Y41Y41M(31M21M21M31G)61M(31M)61M	28	158.04	N2H8F0S0	N,10;	53	P01033	TIMP1	46	60	2	12AIII4,25AIII2,	-1.41573	-0.795043	-0.890129	3	0.0254534
16645	74.12	984.755	983.756	3	983.748	8.36873	2948.23	C116H191N22O66	SNLTNYQESNTSR	S1dEN2GlcNAc	7	01Y41Y41M(31M21M)61M(31M)61M	25	153.24	N2H6F0S0	N,0;	103	Q9BXF9	TEKT3	102	114	4	BI2,BI2,YI3,YI3,		-2.18416	-1.81841	2	0.00824712
20582	92.44	1056.47	1055.46	2	1055.46	0.828799	2109.92	C83H145N12O50	SNVTVR	S1dEN2GlcNAc	5	01Y41Y41M(31M)61M(31M21M)61M	34	141.84	N2H6F0S0	N,1;	288	Q9Y252	RNF6	287	292	5	BI2,BI2,YI3,ZI3,YI3,	-2.01691	-2.16402		2	0.00123586
20582	92.44	1056.47	1055.46	2	1055.46	0.828799	2109.92	C83H145N12O50	SNVTVR	S1dEN2GlcNAc	5	01Y41Y41M(31M21M)61M(31M)61M	32	132.48	N2H6F0S0	N,1;	288	Q9Y252	RNF6	287	292	3	BI2,YI3,YI3,	-2.01691	-2.16402		2	0.00123586
26078	115.96	1032.46	1032.46	3	1032.45	8.25288	3094.34	C132H205N20O64	ELQQFNYTWLR	E1dEN6GlcNAc	8	01Y41Y41M(31M)61M(31M21M)61M21M	28	232.02	N2H7F0S0	N,1;	845	Q7Z7M9	GALNT5	840	850	3	YI3,ZI3,YI3,	-1.21528	-0.986612	-0.590667	3	0.0289079
26078	115.96	1032.46	1032.46	3	1032.45	8.25288	3094.34	C132H205N20O64	ELQQFNYTWLR	E1dEN6GlcNAc	8	01Y41Y41M(31M21M)61M(31M21M)61M	28	236.67	N2H7F0S0	N,1;	845	Q7Z7M9	GALNT5	840	850	4	BI2,YI3,ZI3,YI3,	-1.21528	-0.986612	-0.590667	3	0.0289079
20582	92.44	1056.47	1055.46	2	1055.46	0.828799	2109.92	C83H145N12O50	SVNLSR	S1dEN3GlcNAc	6	01Y41Y41M(31M)61M(31M21M)61M	34	143.44	N2H6F0S0	N,1;	509	O94851	MICAL2	507	512	5	BI2,BI2,YI3,ZI3,YI3,	-2.01691	-2.16402		2	0.00123586
20582	92.44	1056.47	1055.46	2	1055.46	0.828799	2109.92	C83H145N12O50	SVNLSR	S1dEN3GlcNAc	6	01Y41Y41M(31M21M)61M(31M)61M	32	134.08	N2H6F0S0	N,1;	509	O94851	MICAL2	507	512	3	BI2,YI3,YI3,	-2.01691	-2.16402		2	0.00123586
20218	91.61	1218.02	1218.02	2	1218.02	4.1539	2434.02	C95H165N12O60	SVNLSR	S1dEN3GlcNAc	5	01Y41Y41M(31M21M21M)61M(31M21M)61M	29	132.34	N2H8F0S0	N,0;	509	O94851	MICAL2	507	512	0		-0.8448	-0.861265		2	9.31219e-05
20218	91.61	1218.02	1218.02	2	1218.02	4.1539	2434.02	C95H165N12O60	SVNLSR	S1dEN3GlcNAc	5	01Y41Y41M(31M21M21M31G)61M(31M)61M	30	134.54	N2H8F0S0	N,0;	509	O94851	MICAL2	507	512	1	25AIII2,	-0.8448	-0.861265		2	9.31219e-05
36902	160.28	1572.2	1573.19	4	1573.18	1.48209	6286.7	C268H410N47O123S1	SWVDINNFTCINGSEIYQPGQLPSEQYWNK	S1dEN7GlcNAcC10CamK30dE	6	01Y41Y41M(31M(21Y(31F)41L31Y41L32S)41Y41L)61M61M	40	146.25	N5H7F1S1	N,1;	197	Q9UN76	SLC6A14	191	220	0		-0.700099		-0.963161	2	0.0241135
36902	160.28	1572.2	1573.19	4	1573.18	1.48209	6286.7	C268H410N47O123S1	SWVDINNFTCINGSEIYQPGQLPSEQYWNK	S1dEN7GlcNAcC10CamK30dE	6	01Y41Y41M(31M41Y(31F)41L31Y41L32S)(41Y)61M(31M)61M	38	142.15	N5H7F1S1	N,1;	197	Q9UN76	SLC6A14	191	220	0		-0.700099		-0.963161	2	0.0241135
36453	158.62	1179.76	1180.02	4	1180.02	2.04067	4715.04	C189H317N32O105	TAAVGPLVGAVVQGTNSTR	T1dEN16GlcNAc	5	01Y41Y41M(31M41Y41L32S)61M(21Y41L32S)61Y41L32S	48	116.2	N5H6F0S3	N,1;	21	Q14410	GK2	6	24	0		-0.865047		-1.0438	2	0.008656
23352	103.74	1146.84	1146.5	3	1146.5	-2.45324	3436.49	C137H235N22O76S1	TALVANTSNMPVAAR	T1dEN6GlcNAc	6	01Y41Y41M(31M21M21M)61M(31M21M)61M21M	42	306.62	N2H9F0S0	N,0;	314	P38606	ATP6V1A	309	323	1	04AI4,	-1.27794	-1.28051		2	1.00764e-06
23352	103.74	1146.84	1146.5	3	1146.5	-2.45324	3436.49	C137H235N22O76S1	TALVANTSNMPVAAR	T1dEN6GlcNAc	6	01Y41Y41M(31M21M21M31G31G)61M(31M)61M	41	294.53	N2H9F0S0	N,0;	314	P38606	ATP6V1A	309	323	0		-1.27794	-0.809518		2	0.0468452
40111	171.54	1873.51	1873.18	3	1873.19	-8.13534	5614.56	C234H382N45O112	TASSTVLNILYRFAETHNLSVALPAGSR	T1dEN18GlcNAc	6	01Y41Y41M(31M41Y41L)61M(21Y41L32S)61Y41L32S	37	122.7	N5H6F0S2	N,0;	79	Q9H3Q3	GAL3ST2	62	89	0		-0.985347		-1.29119	2	0.0175747
26447	116.53	931.099	931.098	6	931.098	-0.297116	5578.54	C225H378N55O104S2	TCGEVIVKGATSAEPGSSNHTNMGNLAVLSQGNTSSSR	T1dEC2CamK8dEN19GlcNAc	9	01Y(61F)41Y41M(31M41Y)61M(21Y)61Y	22	202.04	N5H3F1S0	N,0;	384	Q9Y2X9	ZNF281	366	403	0			-1.06018	-1.104	2	0.000409674
26447	116.53	931.099	931.098	6	931.098	-0.297116	5578.54	C225H378N55O104S2	TCGEVIVKGATSAEPGSSNHTNMGNLAVLSQGNTSSSR	T1dEC2CamK8dEN19GlcNAc	9	01Y41Y41M(31M41Y)61M(21Y31F)61Y	23	185.58	N5H3F1S0	N,0;	384	Q9Y2X9	ZNF281	366	403	1	35AI3,		-1.06018	-1.104	2	0.000409674
26447	116.53	931.099	931.098	6	931.098	-0.297116	5578.54	C225H378N55O104S2	TCGEVIVKGATSAEPGSSNHTNMGNLAVLSQGNTSSSR	T1dEC2CamK8dEN33GlcNAc	9	01Y(61F)41Y41M(31M41Y)61M(21Y)61Y	22	202.04	N5H3F1S0	N,0;	398	Q9Y2X9	ZNF281	366	403	0			-1.06018	-1.104	2	0.000409674
26447	116.53	931.099	931.098	6	931.098	-0.297116	5578.54	C225H378N55O104S2	TCGEVIVKGATSAEPGSSNHTNMGNLAVLSQGNTSSSR	T1dEC2CamK8dEN33GlcNAc	9	01Y41Y41M(31M41Y)61M(21Y31F)61Y	23	185.58	N5H3F1S0	N,0;	398	Q9Y2X9	ZNF281	366	403	1	35AI3,		-1.06018	-1.104	2	0.000409674
28169	123.67	1193.76	1194.99	4	1195.01	-13.5609	4775.01	C190H313N26O107Ct8	TEPINTTYSYTDFQK	T1dEN5GlcNAcK15dE	6	01Y41Y41M(31M(21Y41L31Y41L)41Y41L31Y)61M61Y41L32S	49	74.01	N7H7F0S1	N,1;	196	Q9NXF7	DCAF16	192	206	3	ZII3,YII3,14XII4,14XIII4,	-1.51758		-1.01484	2	0.0372244
27468	120.61	1452.26	1452.93	3	1452.93	-2.07657	4354.77	C176H281N28O96S1	LPFQCSASYLGNDTR	L1dEC5CamN12GlcNAc	6	01Y41Y41M(31M41Y41L31Y41L32S)61M61Y41L32S	41	133.89	N5H6F0S2	N,1;	275	Q96PE1	ADGRA2	264	278	0		-0.846865	-0.677224	-1.19786	3	0.0194902
27432	122.03	1452.27	1452.93	3	1452.93	2.62836	4354.77	C176H281N28O96S1	LPFQCSASYLGNDTR	L1dEC5CamN12GlcNAc	6	01Y41Y41M(31M41Y41L32S)61M(21Y41L32S)61Y41L	33	131.93	N5H6F0S2	N,1;	275	Q96PE1	ADGRA2	264	278	0		-0.846865	-0.677224	-1.19786	3	0.0194902
39862	171.22	1332.1	1332.36	4	1332.35	9.99453	5324.38	C226H356N41O105	TLLDDENDSLRYSAFVLFGQLAAFAGR	T1dEN7GlcNAc	6	01Y41Y41M(31M)61M(21Y41L31Y41L32S)61Y41L	29	122.65	N5H6F0S1	N,0;	145	Q9BYG7	MRO	139	165	0			-1.01855	-1.50679	2	0.035406
39862	171.22	1332.1	1332.36	4	1332.35	9.99453	5324.38	C226H356N41O105	TLLDDENDSLRYSAFVLFGQLAAFAGR	T1dEN7GlcNAc	6	01Y41Y41M(31M41Y41L)61M61Y41L31Y41L32S	32	140.9	N5H6F0S1	N,0;	145	Q9BYG7	MRO	139	165	0			-1.01855	-1.50679	2	0.035406
31346	138.47	1029.95	1029.44	4	1029.44	-4.47558	4112.74	C165H271N30O88S1	TPAGDLAFNQCPLNATGTTSR	T1dEC11CamN14GlcNAc	9	01Y41Y41M(31M21M21M)61M(31M21M)61M21M	46	286.94	N2H9F0S0	N,1;	540	O60242	ARGB3	527	547	2	03AI4,04AI4,	-1.97479		-2.02106	2	0.000134035
31346	138.47	1029.95	1029.44	4	1029.44	-4.47558	4112.74	C165H271N30O88S1	TPAGDLAFNQCPLNATGTTSR	T1dEN9GlcNAcC11Cam	8	01Y41Y41M(31M21M21M)61M(31M21M)61M21M	46	286.94	N2H9F0S0	N,0;	535	O60242	ARGB3	527	547	2	03AI4,04AI4,	-1.97479		-2.02106	2	0.000134035
37228	159.69	1644.21	1646.21	4	1646.21	-0.838318	6578.81	C262H426N57O138	TSTSLHSHTSSTHHPEVTSTSTTSITPNHTSTGTR	T1dEN28GlcNAc	7	01Y41Y41M(31M(21Y41L31Y41L)41Y41L31Y)61M61Y41L32S	50	114.3	N7H7F0S1	N,1;	1772	Q6W4X9	MUC6	1745	1779	2	ZII3,YII3,	-1.79316		-1.84081	2	0.000171909
37211	159.63	1203.53	1203.53	5	1203.53	6.5217	6010.6	C240H390N55O123	TSTSLHSHTSSTHHPEVTSTSTTSITPNHTSTGTR	T1dEN28GlcNAc	8	01Y41Y41M(31M)61M(21Y41L31Y41L32S)61Y41L	33	158.01	N5H6F0S1	N,1;	1772	Q6W4X9	MUC6	1745	1779	0			-1.92845	-2.3403	2	0.0091804
37377	160.92	1484.65	1485.66	4	1485.65	11.0507	5936.56	C237H384N55O121	TSTSLHSHTSSTHHPEVTSTSTTSITPNHTSTGTR	T1dEN28GlcNAc	8	01Y41Y41M(31M)61M(21Y41L32S)61Y41L32S	41	190.74	N4H5F0S2	N,2;	1772	Q6W4X9	MUC6	1745	1779	0		-1.88855	-1.47355		2	0.0148967
37061	160.9	1572.67	1572.93	4	1572.93	0.483929	6285.7	C251H407N56O130	TSTSLHSHTSSTHHPEVTSTSTTSITPNHTSTGTR	T1dEN28GlcNAc	8	01Y41Y41M(31M41Y41L32S)61M(21Y41L32S)61Y31F	42	146.26	N5H5F1S2	N,2;	1772	Q6W4X9	MUC6	1745	1779	0		-0.698427		-0.709517	2	6.20405e-05
27803	122.1	1543.96	1544.63	3	1544.63	-2.14733	4629.88	C186H298N31O102S1	MIHGVSRYYNTSER	M1dEN10GlcNAc	6	01Y41Y41M(31M41Y41L32S)61M(21Y41L32S)61Y41L32S	44	193.01	N5H6F0S3	N,0;	277	Q96JB1	DNAH8	268	281	1	YI6,YII6,YIII6,	-0.859834	-1.00393	-0.843434	3	0.000839691
37377	160.92	1484.65	1485.66	4	1485.65	11.0507	5936.56	C237H384N55O121	TSTSLHSHTSSTHHPEVTSTSTTSITPNHTSTGTR	T1dEN28GlcNAc	8	01Y41Y41M(31M41Y41L32S)61M61Y41L32S	49	239.46	N4H5F0S2	N,2;	1772	Q6W4X9	MUC6	1745	1779	0		-1.88855	-1.47355		2	0.0148967
34832	151.01	1130.76	1131.27	4	1131.25	12.1233	4519.98	C196H292N39O83	TWNALDAGLYDHFNATFWRHVAR	T1dEN14GlcNAc	5	01Y41Y41M(31M21M21M)61M(31M21M)61M	27	143.28	N2H8F0S0	N,0;	302	Q96A11	GAL3ST3	289	311	0		-1.07184	-1.16008		2	0.00155922
29087	128.03	1257.84	1257.18	3	1257.16	9.96184	3768.47	C146H243N18O95	VDPNGSR	V1dEN4GlcNAc	5	01Y41Y41M(31M(21Y41L31Y41L32S)41Y41L31Y41L)61M(31M)61M	31	145.11	N6H9F0S1	N,1;	267	Q16531	DDB1	264	270	28	02AIV2,BI1,BII1,BIII1,BI2,BIV1,BIII2,BIII4,CIII4,CIII2,02AIV2,BIV2,35AIV3,BIII3,YIII3,BIV3,BIII4,BIV4,35AIV5,YIV4,24XI1,YIV5,YI1,YIV6,YIII6,ZIV8,YIV8,YIV4,YIV5,YIV6,YIII6,		-2.11406	-2.11129	2	4.28861e-07
26078	115.96	1032.46	1032.46	3	1032.45	7.17195	3094.34	C129H209N20O64S1	VHPGESNASWVMK	V1dEN7GlcNAcK13dE	5	01Y41Y41M(31M)61M(31M21M)61M21M	28	224.96	N2H7F0S0	N,0;	809	Q96MI9	AGBL1	803	815	3	YI3,ZI3,YI3,	-0.611425	-0.624993		2	0.000120406
26078	115.96	1032.46	1032.46	3	1032.45	7.17195	3094.34	C129H209N20O64S1	VHPGESNASWVMK	V1dEN7GlcNAcK13dE	5	01Y41Y41M(31M21M)61M(31M21M)61M	28	229.61	N2H7F0S0	N,0;	809	Q96MI9	AGBL1	803	815	4	BI2,YI3,ZI3,YI3,	-0.611425	-0.624993		2	0.000120406
28036	123.49	1550.3	1550.63	3	1550.62	10.0365	4647.83	C187H296N27O106S1	VNCSHPFGAFR	V1dEN2GlcNAcC3Cam	5	01Y41Y41M(31M(21Y41L31Y41L)41Y41L)61M(21Y41L32S)61Y41L32S	46	115.87	N7H8F0S2	N,1;	460	P16109	SELP	459	469	0			-1.29902	-1.97834	2	0.0403788
27970	122.82	1550.3	1550.63	3	1550.62	11.0599	4647.83	C187H296N27O106S1	VNCSHPFGAFR	V1dEN2GlcNAcC3Cam	5	01Y41Y41M(31M41Y41L31Y41L31L)(41Y)61M(21Y41L32S)61Y41L32S	49	109.67	N7H8F0S2	N,2;	460	P16109	SELP	459	469	0			-1.29902	-1.97834	2	0.0403788
20582	92.44	1056.47	1055.46	2	1055.46	0.828799	2109.92	C83H145N12O50	VNSSLR	V1dEN2GlcNAc	7	01Y41Y41M(31M)61M(31M21M)61M	34	145.16	N2H6F0S0	N,2;	1001	Q7RTR2	NLRC3	1000	1005	5	BI2,BI2,YI3,ZI3,YI3,	-2.01691	-2.16402		2	0.00123586
20582	92.44	1056.47	1055.46	2	1055.46	0.828799	2109.92	C83H145N12O50	VNSSLR	V1dEN2GlcNAc	7	01Y41Y41M(31M21M)61M(31M)61M	32	135.8	N2H6F0S0	N,2;	1001	Q7RTR2	NLRC3	1000	1005	3	BI2,YI3,YI3,	-2.01691	-2.16402		2	0.00123586
30807	135	1335.56	1335.9	3	1335.9	-1.81327	4003.68	C157H260N31O89	VPGAEDNARNETLSNR	V1dEN10GlcNAc	6	01Y41Y41M(31M)61M(21Y41L32S)61Y41L32S	30	93.19	N4H5F0S2	N,0;	277	Q9UBN6	TNFRSF10D	268	283	3	01AIII1,BIII1,YI3,		-1.89519	-2.75588	2	0.0325798
30807	135	1335.56	1335.9	3	1335.9	-1.81327	4003.68	C157H260N31O89	VPGAEDNARNETLSNR	V1dEN10GlcNAc	6	01Y41Y41M(31M41Y41L32S)61M61Y41L32S	35	109.7	N4H5F0S2	N,0;	277	Q9UBN6	TNFRSF10D	268	283	4	03AI5,BI4,BII4,35AI5,YI3,YII3,		-1.89519	-2.75588	2	0.0325798
37421	160.38	1324.55	1324.95	5	1324.97	-12.1527	6617.81	C273H431N50O136S1	VTDWVDPSFDDFLECSGVSTITATSLGVNNSSHR	V1dEC15CamN30GlcNAc	8	01Y(61F)41Y41M(31M41Y41L31Y41L)61M(21Y41L31Y41L)61Y31F	28	92.29	N7H7F2S0	N,0;	44	O75943	RAD17	15	48	0		-1.17174		-0.973895	2	0.00839536
36913	160.32	1581.93	1582.67	4	1582.66	2.18873	6324.63	C260H408N43O137	VVFPNNSIFHQDWEEVSRR	V1dEN5GlcNAc	6	01Y41Y41M(31M(21Y41L31Y)41Y)(41Y)61M(21Y41L31Y41L32S)61Y41L31Y41L32S	65	174.8	N10H8F0S2	N,0;	51	O94823	ATP10B	47	65	0		-1.16049	-1.27832		2	0.00232634
36913	160.32	1581.93	1582.67	4	1582.66	2.18873	6324.63	C260H408N43O137	VVFPNNSIFHQDWEEVSRR	V1dEN5GlcNAc	6	01Y41Y41M(31M(21Y41L31Y41L32S)41Y41L31Y)(41Y)61M(21Y41L31Y41L32S)61Y	68	174.8	N10H8F0S2	N,0;	51	O94823	ATP10B	47	65	0		-1.16049	-1.27832		2	0.00232634
36913	160.32	1581.93	1582.67	4	1582.66	2.18873	6324.63	C260H408N43O137	VVFPNNSIFHQDWEEVSRR	V1dEN5GlcNAc	6	01Y41Y41M(31M(21Y41L31Y41L32S)41Y41L31Y41L32S)(41Y)61M61Y41L31Y41V	64	171.55	N10H8F0S2	N,0;	51	O94823	ATP10B	47	65	0		-1.16049	-1.27832		2	0.00232634
17936	79.99	1031.47	1031.14	3	1031.13	5.49248	3090.37	C124H209N24O66	VVNSTTGTGEHLR	V1dEN3GlcNAc	6	01Y41Y41M(31M41Y)61M(21Y41L)61Y	30	178.94	N5H4F0S0	N,0;	1069	P35442	THBS2	1067	1079	0		-2.13458		-1.75257	2	0.00952023
17936	79.99	1031.47	1031.14	3	1031.13	5.49248	3090.37	C124H209N24O66	VVNSTTGTGEHLR	V1dEN3GlcNAc	6	01Y41Y41M(31M41Y41L31Y)61M61Y	31	185.81	N5H4F0S0	N,0;	1069	P35442	THBS2	1067	1079	0		-2.13458		-1.75257	2	0.00952023
28201	123.81	1013.18	1013.43	4	1013.43	-4.10433	4048.71	C168H263N28O86	WLSTHDPNITWSTR	W1dEN8GlcNAc	6	01Y41Y41M(31M)61M(21Y41L31Y41L32S)61Y41L	26	85.24	N5H6F0S1	N,0;	455	Q86TG7	PEG10	448	461	0		-1.76238		-2.3335	2	0.0188942
36752	158.57	1580.69	1580.69	4	1580.69	-2.41943	6316.74	C260H416N51O127S1	NLSEVPQCVWRINVDIPEEANQNLSFGATER	N1dEC8CamN23GlcNAc	7	01Y(61F)41Y41M(31M(21Y41L32S)41Y41L32S)61M(31M)61M	32	161.69	N4H7F1S2	N,2;	69	Q9H9A6	LRRC40	47	77	0		-0.8019	-0.859761	-1.0391	3	0.00228113
36835	158.87	1507.92	1507.92	4	1507.92	-0.228202	6025.64	C249H399N50O119S1	NLSEVPQCVWRINVDIPEEANQNLSFGATER	N1dEC8CamN23GlcNAc	8	01Y(61F)41Y41M(31M(21Y41L32S)41Y41L)61M(31M)61M	31	148.82	N4H7F1S1	N,2;	69	Q9H9A6	LRRC40	47	77	0		-0.558558	-0.972576	-1.06532	3	0.0230904
28118	123.85	1086.2	1086.2	4	1086.21	-3.60021	4339.8	C179H280N29O94	WLSTHDPNITWSTR	W1dEN8GlcNAc	6	01Y41Y41M(31M41Y41L)61M(21Y41L32S)61Y41L32S	32	96.66	N5H6F0S2	N,1;	455	Q86TG7	PEG10	448	461	0		-1.74335	-1.87734		2	0.00136669
37049	159.03	1507.43	1507.92	4	1507.92	0.986091	6025.64	C249H399N50O119S1	NLSEVPQCVWRINVDIPEEANQNLSFGATER	N1dEC8CamN23GlcNAc	7	01Y(61F)41Y41M(31M41Y41L31Y41L32S)61M(31M)61M	30	157.6	N4H7F1S1	N,2;	69	Q9H9A6	LRRC40	47	77	0		-0.558558	-0.894221	-1.06532	3	0.0221881
28684	125.83	1463.95	1463.28	3	1463.27	6.25263	4385.79	C176H290N25O98S2	MGSNVCGIADSVSSIFV	M1dEN4GlcNAcC6Cam	5	01Y(61F)41Y41M(31M41Y41L31Y41L32S)(41Y)61M(31M)61M	23	92.58	N5H7F1S1	N,1;	308	P43234	CTSO	305	321	0		-0.942689	-0.785774	-0.629612	3	0.00667877
28319	125.89	1463.61	1463.28	3	1463.27	6.25263	4385.79	C176H290N25O98S2	MGSNVCGIADSVSSIFV	M1dEN4GlcNAcC6Cam	6	01Y(61F)41Y41M(31M(21Y41L31Y41L32S)41Y41L)61M61M	27	85.62	N5H7F1S1	N,2;	308	P43234	CTSO	305	321	0		-0.942689	-0.785774	-0.540482	3	0.0153457
25689	114.18	1101.14	1100.47	3	1100.47	-2.46927	3298.4	C135H217N22O72	HFISSASFVSNTSR	H1dEN11GlcNAc	7	01Y41Y41M(31M21M21M31G)61M(31M)61M	26	138.37	N2H8F0S0	N,1;	293	Q5TH74	STPG1	283	296	1	12AIII4,	-0.873635	-0.406779	-0.498161	3	0.0487755
27090	118.98	1341.26	1340.93	3	1340.92	5.9218	4018.74	C170H269N26O82S1	WTQFVNVTFQMEPTITR	W1dEN6GlcNAc	6	01Y41Y41M(31M21M21M31G31G)61M(31M)61M	28	163.51	N2H9F0S0	N,0;	666	Q8IZU8	DSEL	661	677	0		-0.925469		-0.862238	2	0.00124866
26539	116.53	1206.84	1206.84	3	1206.83	10.2223	3617.47	C150H230N23O79	YAVYWNSSNPR	Y1dEN6GlcNAc	9	01Y41Y41M(31M)61M(21Y41L32S)61Y41L32S	32	112.24	N4H5F0S2	N,1;	37	P52803	EFNA5	32	42	4	BIII1,45XI3,YI3,YI3,	-1.38489		-1.42663	2	0.000220297
26539	116.53	1206.84	1206.84	3	1206.83	10.2223	3617.47	C150H230N23O79	YAVYWNSSNPR	Y1dEN6GlcNAc	9	01Y41Y41M(31M41Y41L32S)61M61Y41L32S	35	122.19	N4H5F0S2	N,1;	37	P52803	EFNA5	32	42	3	BI4,BII4,35AI5,YI3,YII3,	-1.38489		-1.42663	2	0.000220297
29048	127.37	1275.55	1275.89	3	1275.88	2.47528	3823.63	C159H252N25O82	YFYLQAVNSEGQNLTR	Y1dEN13GlcNAc	21	01Y41Y41M(31M21M21M31G)61M(31M21M)61M	28	133.89	N2H9F0S0	N,9;	61	Q7Z4H8	POGLUT3	49	64	0		-0.54804		-0.82353	2	0.0380556
27535	122.47	1236.99	1236.76	4	1236.76	-0.298058	4942	C191H318N29O117Ct4	YLNQTIQDDASTGER	Y1dEN3GlcNAc	6	01Y41Y41M(31M(21Y41L31Y41L31L)41Y41L31Y41L)61M61Y41L32S	49	83.95	N7H9F0S1	N,1;	623	Q9Y6X6	MYO16	621	635	1	YII3,	-1.30822		-1.39411	2	0.00100871
